# Supplementary material for: Transcriptional programming during cell wall maturation in the expanding Arabidopsis stem
Source: BMC Plant Biol. 2013 Jan 25;13:14. doi: 10.1186/1471-2229-13-14 (PMC3635874; doi:10.1186/1471-2229-13-14)
Supplement: Additional file 2: Table S1 part 1 — Raw, processed data, TAIR10 annotations and clustering information for all gene-specific array elements. See first tab of file for column header descriptions. [file 1471-2229-13-14-S2.xlsx]

## Sheet: TOC
Table S1. Raw, processed data, TAIR10 annotations and clustering information for all gene-specific array elements (Chromosomes 1-2). Tab 1 (current) provides a table of contents of all columns for the 'data' tab.
Column alphanumeric		Column Header	Description	Description classification
First character	Second character
-	A	Primary Gene Symbol	Gene name (if available)	Locus info
-	B	Primary Locus Identifier	Unique gene identifier	Locus info
-	C	TAIR9.Annotations	TAIR9 annotations	Locus info
-	D	Yng_FC	Fold-change, 2^(abs(Est))*abs(Est/Est))	"YNG" treatment class and associated statistical values
-	E	Yng_Est	Estimate	"YNG" treatment class and associated statistical values
-	F	Yng_SE	Standard error*	"YNG" treatment class and associated statistical values
-	G	Yng_Pval	Mixed-model p-value of estimate**	"YNG" treatment class and associated statistical values
-	H	Yng_Qval	Correction of p-values for false discovery rate	"YNG" treatment class and associated statistical values
-	I	Max_FC	Fold-change, 2^(abs(Est))*abs(Est/Est))	"MGR" treatment class and associated statistical values
-	J	Max_Est	Estimate	"MGR" treatment class and associated statistical values
-	K	Max_SE	Standard error*	"MGR" treatment class and associated statistical values
-	L	Max_Pval	Mixed-model p-value of estimate**	"MGR" treatment class and associated statistical values
-	M	Max_Qval	Correction of p-values for false discovery rate	"MGR" treatment class and associated statistical values
-	N	Ces_FC	Fold-change, 2^(abs(Est))*abs(Est/Est))	"CSS" treatment class and associated statistical values
-	O	Ces_Est	Estimate	"CSS" treatment class and associated statistical values
-	P	Ces_SE	Standard error*	"CSS" treatment class and associated statistical values
-	Q	Ces_Pval	Mixed-model p-value of estimate**	"CSS" treatment class and associated statistical values
-	R	Ces_Qval	Correction of p-values for false discovery rate	"CSS" treatment class and associated statistical values
-	S	Old_FC	Fold-change, 2^(abs(Est))*abs(Est/Est))	"OLD" treatment class estimates and associated statistical values
-	T	Old_Est	Estimate	"OLD" treatment class estimates and associated statistical values
-	U	Old_SE	Standard error*	"OLD" treatment class estimates and associated statistical values
-	V	Old_Pval	Mixed-model p-value of estimate**	"OLD" treatment class estimates and associated statistical values
-	W	Old_Qval	Correction of p-values for false discovery rate	"OLD" treatment class estimates and associated statistical values
-	X	Yng.MGR_FC	Fold-change, 2^(abs(Est))*abs(Est/Est))	YNGMGR, ratio of treatment classes and associated statistical values
-	Y	Yng.MGR_Est	Estimate of ratio of specified treatment classes	YNGMGR, ratio of treatment classes and associated statistical values
-	Z	Yng.MGR_SE	Standard error*	YNGMGR, ratio of treatment classes and associated statistical values
A	A	Yng.MGR_Pval	Mixed-model p-value of estimate**	YNGMGR, ratio of treatment classes and associated statistical values
A	B	Yng.MGR_Qval	Correction of p-values for false discovery rate	YNGMGR, ratio of treatment classes and associated statistical values
A	C	Yng.Ces_FC	Fold-change, 2^(abs(Est))*abs(Est/Est))	YNG/CSS, ratio of treatment classes and associated statistical values
A	D	Yng.Ces_Est	Estimate of ratio of specified treatment classes	YNG/CSS, ratio of treatment classes and associated statistical values
A	E	Yng.Ces_SE	Standard error*	YNG/CSS, ratio of treatment classes and associated statistical values
A	F	Yng.Ces_Pval	Mixed-model p-value of estimate**	YNG/CSS, ratio of treatment classes and associated statistical values
A	G	Yng.Ces_Qval	Correction of p-values for false discovery rate	YNG/CSS, ratio of treatment classes and associated statistical values
A	H	Yng.Old_FC	Fold-change, 2^(abs(Est))*abs(Est/Est))	YNG/OLD, ratio of treatment classes and associated statistical values
A	I	Yng.Old_Est	Estimate of ratio of specified treatment classes	YNG/OLD, ratio of treatment classes and associated statistical values
A	J	Yng.Old_SE	Standard error*	YNG/OLD, ratio of treatment classes and associated statistical values
A	K	Yng.Old_Pval	Mixed-model p-value of estimate**	YNG/OLD, ratio of treatment classes and associated statistical values
A	L	Yng.Old_Qval	Correction of p-values for false discovery rate	YNG/OLD, ratio of treatment classes and associated statistical values
A	M	MGR.Ces_FC	Fold-change, 2^(abs(Est))*abs(Est/Est))	MGR/CSS, ratio of treatment classes and associated statistical values
A	N	MGR.Ces_Est	Estimate of ratio of specified treatment classes	MGR/CSS, ratio of treatment classes and associated statistical values
A	O	MGR.Ces_SE	Standard error*	MGR/CSS, ratio of treatment classes and associated statistical values
A	P	MGR.Ces_Pval	Mixed-model p-value of estimate**	MGR/CSS, ratio of treatment classes and associated statistical values
A	Q	MGR.Ces_Qval	Correction of p-values for false discovery rate	MGR/CSS, ratio of treatment classes and associated statistical values
A	R	MGR.Old_FC	Fold-change, 2^(abs(Est))*abs(Est/Est))	MGR/OLD, ratio of treatment classes and associated statistical values
A	S	MGR.Old_Est	Estimate of ratio of specified treatment classes	MGR/OLD, ratio of treatment classes and associated statistical values
A	T	MGR.Old_SE	Standard error*	MGR/OLD, ratio of treatment classes and associated statistical values
A	U	MGR.Old_Pval	Mixed-model p-value of estimate**	MGR/OLD, ratio of treatment classes and associated statistical values
A	V	MGR.Old_Qval	Correction of p-values for false discovery rate	MGR/OLD, ratio of treatment classes and associated statistical values
A	W	Ces.Old_FC	Fold-change, 2^(abs(Est))*abs(Est/Est))	CSS/OLD, ratio of treatment classes and associated statistical values
A	X	Ces.Old_Est	Estimate of ratio of specified treatment classes	CSS/OLD, ratio of treatment classes and associated statistical values
A	Y	Ces.Old_SE	Standard error*	CSS/OLD, ratio of treatment classes and associated statistical values
A	Z	Ces.Old_Pval	Mixed-model p-value of estimate**	CSS/OLD, ratio of treatment classes and associated statistical values
B	A	Ces.Old_Qval	Correction of p-values for false discovery rate	CSS/OLD, ratio of treatment classes and associated statistical values
B	B	CE_CAZy	Carbohydrate esterase	Structural category assigned to accession in Carbohydrate active-enzyme (CAZy) database
B	C	GH_CAZy	Glycoside hydrolase	Structural category assigned to accession in Carbohydrate active-enzyme (CAZy) database
B	D	GT_CAZy	Glycosyltransferase	Structural category assigned to accession in Carbohydrate active-enzyme (CAZy) database
B	E	PL_CAZy	Polysaccharide lyase	Structural category assigned to accession in Carbohydrate active-enzyme (CAZy) database
B	F	CesA	Cellulose synthase (CesA) or CesA-like	Search of TAIR10 gene descriptions for additional enzyme terms not mutually-exclusive from CAZy assignments
B	G	EXP	Search for "expansin"	Search of TAIR10 gene descriptions for terms associated with structural proteins
B	H	AGP	Search for "Arabinogalactan" OR "AGP"	Search of TAIR10 gene descriptions for terms associated with structural proteins
B	I	HRGP_EXT	Search for "hydroxyproline-rich glycoprotein" OR "HRGP"	Search of TAIR10 gene descriptions for terms associated with cell wall constituents
B	J	Pectin	Search for "pectic" OR "pectin" OR "pectate"	Search of TAIR10 gene descriptions for terms associated with cell wall constituents
B	K	Cellulose.HC	Search for "cellulose" OR "cellulosic" (note: "hemicellulose" was not excluded)	Search of TAIR10 gene descriptions for terms associated with cell wall constituents
B	L	XG	Search for "xyloglucan"	Search of TAIR10 gene descriptions for terms associated with cell wall constituents
B	M	Lignin		Accessions found in Ehlting et al 2005, as well as a search for "lignin" in TAIR10
B	N	Clusters of genes significantly different among stages (q-value<0.05 for ratios of stages)	Accession appearance in main clusters of genes significantly differentially-expressed between at least two treatment classes	Co-expression analysis (see manuscript or thesis chapter for description of these clusters and union sets.
B	O	Stage-specific [sub-] clusters of genes significantly different among stages (q-value<0.05 for ratios of stages)	Accession appearance in main clusters of genes significantly differentially-expressed between at least two treatment classes , AND also appearing up-regulated in only one of the 4 treatment classes relative to the others	Co-expression analysis (see manuscript or thesis chapter for description of these clusters and union sets.
B	P	Union of co-expressions sets from Ehlting et al. (2005), Imoto et al. (2005) and this study	Assessment of commonality in gene lists among experiments; Ehlting et al. (2005), Imoto et al. (2005) and this study	Co-expression analysis (see manuscript or thesis chapter for description of these clusters and union sets.
B	Q	Clusters of cell wall-related accessions	Accession appearance in clusters of cell wall-related genes, where up-regulation is restricted to one or two subclusters	Co-expression analysis (see manuscript or thesis chapter for description of these clusters and union sets.
B	R	Signal.Median_1923_Cy3.txt	50-percentile signal intensity for pixels within spot	Raw Data for submission to Array Express
B	S	Background.Median_1923_Cy3.txt	Mean of 5% of dimmest spots in array subgrid	Raw Data for submission to Array Express
B	T	Signal.Median_1923_Cy5.txt	50-percentile signal intensity for pixels within spot	Raw Data for submission to Array Express
B	U	Background.Median_1923_Cy5.txt	Mean of 5% of dimmest spots in array subgrid	Raw Data for submission to Array Express
B	V	Signal.Median_1924_Cy3.txt	50-percentile signal intensity for pixels within spot	Raw Data for submission to Array Express
B	W	Background.Median_1924_Cy3.txt	Mean of 5% of dimmest spots in array subgrid	Raw Data for submission to Array Express
B	X	Signal.Median_1924_Cy5.txt	50-percentile signal intensity for pixels within spot	Raw Data for submission to Array Express
B	Y	Background.Median_1924_Cy5.txt	Mean of 5% of dimmest spots in array subgrid	Raw Data for submission to Array Express
B	Z	Signal.Median_1925_Cy3.txt	50-percentile signal intensity for pixels within spot	Raw Data for submission to Array Express
C	A	Background.Median_1925_Cy3.txt	Mean of 5% of dimmest spots in array subgrid	Raw Data for submission to Array Express
C	B	Signal.Median_1925_Cy5.txt	50-percentile signal intensity for pixels within spot	Raw Data for submission to Array Express
C	C	Background.Median_1925_Cy5.txt	Mean of 5% of dimmest spots in array subgrid	Raw Data for submission to Array Express
C	D	Signal.Median_1927_Cy3.txt	50-percentile signal intensity for pixels within spot	Raw Data for submission to Array Express
C	E	Background.Median_1927_Cy3.txt	Mean of 5% of dimmest spots in array subgrid	Raw Data for submission to Array Express
C	F	Signal.Median_1927_Cy5.txt	50-percentile signal intensity for pixels within spot	Raw Data for submission to Array Express
C	G	Background.Median_1927_Cy5.txt	Mean of 5% of dimmest spots in array subgrid	Raw Data for submission to Array Express
C	H	Signal.Median_1928_Cy3.txt	50-percentile signal intensity for pixels within spot	Raw Data for submission to Array Express
C	I	Background.Median_1928_Cy3.txt	Mean of 5% of dimmest spots in array subgrid	Raw Data for submission to Array Express
C	J	Signal.Median_1928_Cy5.txt	50-percentile signal intensity for pixels within spot	Raw Data for submission to Array Express
C	K	Background.Median_1928_Cy5.txt	Mean of 5% of dimmest spots in array subgrid	Raw Data for submission to Array Express
C	L	Signal.Median_1929_Cy3.txt	50-percentile signal intensity for pixels within spot	Raw Data for submission to Array Express
C	M	Background.Median_1929_Cy3.txt	Mean of 5% of dimmest spots in array subgrid	Raw Data for submission to Array Express
C	N	Signal.Median_1929_Cy5.txt	50-percentile signal intensity for pixels within spot	Raw Data for submission to Array Express
C	O	Background.Median_1929_Cy5.txt	Mean of 5% of dimmest spots in array subgrid	Raw Data for submission to Array Express
C	P	Signal.Median_1931_Cy3.txt	50-percentile signal intensity for pixels within spot	Raw Data for submission to Array Express
C	Q	Background.Median_1931_Cy3.txt	Mean of 5% of dimmest spots in array subgrid	Raw Data for submission to Array Express
C	R	Signal.Median_1931_Cy5.txt	50-percentile signal intensity for pixels within spot	Raw Data for submission to Array Express
C	S	Background.Median_1931_Cy5.txt	Mean of 5% of dimmest spots in array subgrid	Raw Data for submission to Array Express
C	T	Signal.Median_1932_Cy3.txt	50-percentile signal intensity for pixels within spot	Raw Data for submission to Array Express
C	U	Background.Median_1932_Cy3.txt	Mean of 5% of dimmest spots in array subgrid	Raw Data for submission to Array Express
C	V	Signal.Median_1932_Cy5.txt	50-percentile signal intensity for pixels within spot	Raw Data for submission to Array Express
C	W	Background.Median_1932_Cy5.txt	Mean of 5% of dimmest spots in array subgrid	Raw Data for submission to Array Express
C	X	Signal.Median_1933_Cy3.txt	50-percentile signal intensity for pixels within spot	Raw Data for submission to Array Express
C	Y	Background.Median_1933_Cy3.txt	Mean of 5% of dimmest spots in array subgrid	Raw Data for submission to Array Express
C	Z	Signal.Median_1933_Cy5.txt	50-percentile signal intensity for pixels within spot	Raw Data for submission to Array Express
C	A	Background.Median_1933_Cy5.txt	Mean of 5% of dimmest spots in array subgrid	Raw Data for submission to Array Express
C	B	Signal.Median_1934_Cy3.txt	50-percentile signal intensity for pixels within spot	Raw Data for submission to Array Express
C	C	Background.Median_1934_Cy3.txt	Mean of 5% of dimmest spots in array subgrid	Raw Data for submission to Array Express
C	D	Signal.Median_1934_Cy5.txt	50-percentile signal intensity for pixels within spot	Raw Data for submission to Array Express
C	E	Background.Median_1934_Cy5.txt	Mean of 5% of dimmest spots in array subgrid	Raw Data for submission to Array Express
C	F	Signal.Median_1936_Cy3.txt	50-percentile signal intensity for pixels within spot	Raw Data for submission to Array Express
C	G	Background.Median_1936_Cy3.txt	Mean of 5% of dimmest spots in array subgrid	Raw Data for submission to Array Express
C	H	Signal.Median_1936_Cy5.txt	50-percentile signal intensity for pixels within spot	Raw Data for submission to Array Express
C	I	Background.Median_1936_Cy5.txt	Mean of 5% of dimmest spots in array subgrid	Raw Data for submission to Array Express
C	J	Signal.Median_1941_Cy3.txt	50-percentile signal intensity for pixels within spot	Raw Data for submission to Array Express
C	K	Background.Median_1941_Cy3.txt	Mean of 5% of dimmest spots in array subgrid	Raw Data for submission to Array Express
C	L	Signal.Median_1941_Cy5.txt	50-percentile signal intensity for pixels within spot	Raw Data for submission to Array Express
C	M	Background.Median_1941_Cy5.txt	Mean of 5% of dimmest spots in array subgrid	Raw Data for submission to Array Express
C	N	Signal.Median_1942_Cy3.txt	50-percentile signal intensity for pixels within spot	Raw Data for submission to Array Express
C	O	Background.Median_1942_Cy3.txt	Mean of 5% of dimmest spots in array subgrid	Raw Data for submission to Array Express
C	P	Signal.Median_1942_Cy5.txt	50-percentile signal intensity for pixels within spot	Raw Data for submission to Array Express
C	Q	Background.Median_1942_Cy5.txt	Mean of 5% of dimmest spots in array subgrid	Raw Data for submission to Array Express
C	R	Oligo_ID	Operon designation for 70mer oligomer	Array layout
C	S	Oligo_Sequence	Sequence of 70mer oligomer	Array layout
C	T	Meta.Row	one of 12 rows of 48 metagrid array layout	Array layout
C	U	Meta.Column	one of 4 columns of 48 metagrid array layout	Array layout
C	V	Row	one of 26 rows of a metagrd	Array layout
C	W	Column	one of 27 rows of a metagrid	Array layout

## Sheet: Data
Primary Gene Symbol	Primary Locus Identifier	TAIR9.Annotations	Yng_FC	Yng_Est	Yng_SE	Yng_Pval	Yng_Qval	Max_FC	Max_Est	Max_SE	Max_Pval	Max_Qval	Ces_FC	Ces_Est	Ces_SE	Ces_Pval	Ces_Qval	Old_FC	Old_Est	Old_SE	Old_Pval	Old_Qval	Yng.MGR_FC	Yng.MGR_Est	Yng.MGR_SE	Yng.MGR_Pval	Yng.MGR_Qval	Yng.Ces_FC	Yng.Ces_Est	Yng.Ces_SE	Yng.Ces_Pval	Yng.Ces_Qval	Yng.Old_FC	Yng.Old_Est	Yng.Old_SE	Yng.Old_Pval	Yng.Old_Qval	MGR.Ces_FC	MGR.Ces_Est	MGR.Ces_SE	MGR.Ces_Pval	MGR.Ces_Qval	MGR.Old_FC	MGR.Old_Est	MGR.Old_SE	MGR.Old_Pval	MGR.Old_Qval	Ces.Old_FC	Ces.Old_Est
ARABIDOPSIS NAC DOMAIN CONTAINING PROTEIN 1 (ANAC001)	At1g01010.1	Arabidopsis NAC domain containing protein 1 (ANAC001); FUNCTIONS IN: transcription factor activity; INVOLVED IN: multicellular organismal development, regulation of transcription; LOCATED IN: cellular_component unknown; EXPRESSED IN: 7 plant structures; EXPRESSED DURING: 4 anthesis, C globular stage, petal differentiation and expansion stage; CONTAINS InterPro DOMAIN/s: No apical meristem (NAM) p…	1.28	0.356538	0.417728	0.415511	0.370785	-1.014	-0.0199737	0.44657	0.965302	0.722123	-1.006	-0.00864354	0.417728	0.983943	0.837498	-1.255	-0.32792	0.44657	0.481453	0.600841	1.298	0.376511	0.711949	0.609705	0.52498	1.288	0.365181	0.657334	0.592059	0.504299	1.607	0.684458	0.711949	0.361474	0.412221	-1.008	-0.0113302	0.711949	0.98765	0.88165	1.238	0.307947	0.729246	0.682729	0.598338	1.248	0.319277
(ARV1)	At1g01020.1	ARV1; FUNCTIONS IN: molecular_function unknown; INVOLVED IN: sterol metabolic process, sphingolipid metabolic process; LOCATED IN: endoplasmic reticulum, membrane; EXPRESSED IN: male gametophyte; EXPRESSED DURING: seedling growth, fertilized ovule stage; CONTAINS InterPro DOMAIN/s: Arv1-like protein (InterPro:IPR007290); BEST Arabidopsis thaliana protein match is: ARV2 (TAIR:AT4G01510.1); Has 215…	1.33	0.411109	0.15166	0.0239688	0.0737292	1.192	0.253043	0.162131	0.15302	0.362373	-1.221	-0.288624	0.15166	0.0894436	0.449262	-1.297	-0.375528	0.162131	0.0457698	0.212887	1.116	0.158066	0.258479	0.555983	0.505507	1.624	0.699733	0.238651	0.0167016	0.0722273	1.725	0.786637	0.258479	0.0139427	0.0756043	1.456	0.541667	0.258479	0.065586	0.580549	1.546	0.628571	0.264759	0.0416267	0.173241	1.062	0.0869042
NGATHA3 (NGA3)	At1g01030.1	NGATHA3 (NGA3); FUNCTIONS IN: transcription factor activity; INVOLVED IN: flower development, leaf development, regulation of transcription; LOCATED IN: cellular_component unknown; EXPRESSED IN: 7 plant structures; EXPRESSED DURING: 4 anthesis, petal differentiation and expansion stage; CONTAINS InterPro DOMAIN/s: Transcriptional factor B3 (InterPro:IPR003340); BEST Arabidopsis thaliana protein m…	1.198	0.260702	0.17095	0.161594	0.220515	1.061	0.085332	0.182753	0.651651	0.638666	-1.163	-0.217891	0.17095	0.234378	0.60568	-1.093	-0.128143	0.182753	0.500918	0.608443	1.129	0.17537	0.291357	0.56209	0.507711	1.393	0.478593	0.269006	0.108928	0.214068	1.309	0.388845	0.291357	0.214785	0.322034	1.234	0.303223	0.291357	0.325151	0.744076	1.159	0.213475	0.298435	0.492553	0.525717	-1.064	-0.0897484
DICER-LIKE 1 (DCL1)	At1g01040.1	Encodes a Dicer homolog. Dicer is a RNA helicase involved in microRNA processing. Mutations in this locus can result in embryo lethality. Embryo shape at seed maturity is globular-elongate. Other mutants convert the floral meristems to an indeterminate state, others yet show defects in ovule development. mRNA is expressed in all shoot tissues. DCL1 is able to produce miRNAs and siRNAs.	1.197	0.259363	0.216658	0.26553	0.29105	-1.088	-0.122329	0.258612	0.648836	0.638141	-1.3	-0.377991	0.216658	0.119199	0.493411	1.182	0.240957	0.258612	0.378735	0.549124	1.303	0.381692	0.388853	0.355055	0.413111	1.555	0.637355	0.341047	0.0985859	0.202056	1.013	0.0184063	0.384556	0.962998	0.626818	1.194	0.255663	0.384556	0.52486	0.805383	-1.286	-0.363285	0.442799	0.435733	0.499746	-1.536	-0.618948
ARABIDOPSIS THALIANA PYROPHOSPHORYLASE 1 (AtPPa1)	At1g01050.1	Encodes a soluble protein with inorganic pyrophosphatase activity that is highly specific for Mg-inorganic pyrophosphate.	1.527	0.610892	0.332006	0.0989114	0.166542	-1.582	-0.661791	0.35493	0.0951185	0.303413	-1.018	-0.0254642	0.332006	0.940542	0.831187	1.054	0.0763629	0.35493	0.834447	0.714397	2.416	1.27268	0.565851	0.0510741	0.157818	1.554	0.636357	0.522443	0.254176	0.333045	1.448	0.53453	0.565851	0.369506	0.416353	-1.554	-0.636327	0.565851	0.289877	0.728489	-1.668	-0.738154	0.579598	0.234725	0.388592	-1.073	-0.101827
LATE ELONGATED HYPOCOTYL (LHY)	AT1G01060.2	LHY encodes a myb-related putative transcription factor involved in circadian rhythm along with another myb transcription factor CCA1	1.004	0.00619444	0.103386	0.953532	0.555079	-1.152	-0.203918	0.110524	0.0981272	0.307073	-1.278	-0.353625	0.103386	0.0076228	0.176322	1.465	0.551349	0.110524	0.000750689	0.0230385	1.157	0.210113	0.176205	0.26358	0.359787	1.283	0.359819	0.162688	0.0542928	0.144037	-1.459	-0.545154	0.176205	0.012849	0.0716881	1.109	0.149706	0.176205	0.417566	0.777326	-1.688	-0.755267	0.180486	0.0023598	0.0407082	-1.873	-0.904973
no gene name	At1g01070.1	nodulin MtN21 family protein; LOCATED IN: membrane; EXPRESSED IN: 17 plant structures; EXPRESSED DURING: 7 growth stages; CONTAINS InterPro DOMAIN/s: Protein of unknown function DUF6, transmembrane (InterPro:IPR000620); BEST Arabidopsis thaliana protein match is: nodulin MtN21 family protein (TAIR:AT1G11460.1); Has 1705 Blast hits to 1692 proteins in 315 species: Archae - 18; Bacteria - 780; Meta…	-1.497	-0.58161	0.230599	0.0326524	0.0879814	-1.08	-0.110513	0.246521	0.664542	0.642412	1.252	0.324804	0.230599	0.192573	0.573222	1.29	0.367318	0.246521	0.170409	0.398233	-1.386	-0.471097	0.393019	0.261268	0.358325	-1.874	-0.906414	0.362869	0.0339783	0.109639	-1.93	-0.948928	0.393019	0.0389631	0.133535	-1.352	-0.435317	0.393019	0.296747	0.731361	-1.393	-0.477831	0.402567	0.265628	0.408881	-1.03	-0.042514
ARABIDOPSIS NAC DOMAIN CONTAINING PROTEIN 1 (ANAC001)	At1g01080.1	33 kDa ribonucleoprotein, chloroplast (R-binding protein cp33), putative (from TAIR5, not found in TAIR10)	1.321	0.402075	0.204765	0.0851835	0.153516	1.322	0.402959	0.244416	0.137828	0.346843	-1.155	-0.208065	0.204765	0.339317	0.667252	-1.513	-0.596969	0.244416	0.0404108	0.198302	-1.001	-0.000883988	0.367508	0.99814	0.637745	1.526	0.610139	0.322326	0.0949968	0.197605	1.999	0.999043	0.363447	0.0251054	0.104643	1.527	0.611023	0.363447	0.131233	0.650993	2	0.999927	0.418492	0.0438997	0.177166	1.309	0.388904
PYRUVATE DEHYDROGENASE E1 ALPHA (PDH-E1 ALPHA)	At1g01090.1	pyruvate dehydrogenase E1 alpha subunit	1.48	0.565145	0.15526	0.00540098	0.0311571	1.54	0.622889	0.16598	0.00453512	0.131022	-1.067	-0.0933358	0.15526	0.562568	0.75249	-2.136	-1.0947	0.16598	9.98e-05	0.00835059	-1.041	-0.0577434	0.264616	0.832128	0.595693	1.578	0.658481	0.244316	0.0245862	0.0904983	3.16	1.65984	0.264616	0.000145644	0.00534782	1.643	0.716225	0.264616	0.0241291	0.48063	3.289	1.71759	0.271044	0.000134946	0.0106075	2.002	1.00136
ARABIDOPSIS NAC DOMAIN CONTAINING PROTEIN 1 (ANAC001)	At1g01100.2	60S acidic ribosomal protein P1 (RPP1A) (from TAIR5, not found in TAIR10)	1.653	0.725279	0.185215	0.00444408	0.028224	1.38	0.464257	0.22108	0.0689426	0.270855	-1.325	-0.406494	0.185215	0.0594821	0.38224	-1.721	-0.783043	0.22108	0.00759875	0.0784058	1.198	0.261022	0.33242	0.45495	0.461614	2.191	1.13177	0.291552	0.00466229	0.0349897	2.845	1.50832	0.328747	0.001783	0.0228029	1.829	0.870751	0.328747	0.0293149	0.5001	2.374	1.2473	0.378536	0.0109391	0.0880319	1.298	0.37655
IQ-DOMAIN 18 (IQD18)	AT1G01110.1	IQ-domain 18 (IQD18); FUNCTIONS IN: molecular_function unknown; LOCATED IN: mitochondrion; EXPRESSED IN: 10 plant structures; EXPRESSED DURING: 6 growth stages; BEST Arabidopsis thaliana protein match is: IQ-domain 17 (TAIR:AT4G00820.1); Has 1112 Blast hits to 678 proteins in 50 species: Archae - 0; Bacteria - 10; Metazoa - 109; Fungi - 16; Plants - 528; Viruses - 4; Other Eukaryotes - 445 (sourc…	1.482	0.567148	0.192701	0.0164026	0.0593578	1.242	0.31271	0.206006	0.163337	0.372946	1.17	0.226212	0.192701	0.270562	0.628737	-2.153	-1.10607	0.206006	0.000450889	0.0172736	1.193	0.254437	0.328428	0.458378	0.463175	1.267	0.340936	0.303233	0.289963	0.356377	3.189	1.67322	0.328428	0.000649848	0.012874	1.062	0.0864981	0.328428	0.798196	0.859164	2.674	1.41878	0.336407	0.00224789	0.0396499	2.518	1.33228
3-KETOACYL-COA SYNTHASE 1 (KCS1)	At1g01120.1	Encodes a condensing enzyme KCS1 (3-ketoacyl-CoA synthase 1) which is involved in the critical fatty acid elongation process in wax biosynthesis.	-1.035	-0.0502241	0.239197	0.838368	0.524109	-1.169	-0.224915	0.255712	0.401971	0.536694	1.471	0.556911	0.239197	0.0448755	0.347419	-1.216	-0.281772	0.255712	0.299095	0.502147	1.129	0.174691	0.407672	0.678354	0.548987	-1.523	-0.607135	0.376398	0.1412	0.245159	1.174	0.231548	0.407672	0.583942	0.510573	-1.719	-0.781826	0.407672	0.0873665	0.617525	1.04	0.0568567	0.417577	0.894693	0.657074	1.788	0.838682
no gene name	At1g01130.1	unknown protein; FUNCTIONS IN: molecular_function unknown; INVOLVED IN: biological_process unknown; LOCATED IN: cellular_component unknown; EXPRESSED IN: 10 plant structures; EXPRESSED DURING: 4 anthesis, F mature embryo stage, petal differentiation and expansion stage, D bilateral stage, E expanded cotyledon stage; BEST Arabidopsis thaliana protein match is: unknown protein (TAIR:AT5G47170.1); H…	-1.144	-0.193716	0.34092	0.583784	0.440849	-1.113	-0.154078	0.364458	0.682392	0.648025	1.325	0.405515	0.34092	0.264686	0.625996	-1.041	-0.0577199	0.364458	0.87766	0.724391	-1.028	-0.0396382	0.581042	0.947103	0.625687	-1.515	-0.599231	0.536468	0.292928	0.358203	-1.099	-0.135997	0.581042	0.820179	0.588688	-1.474	-0.559593	0.581042	0.360666	0.757091	-1.069	-0.0963584	0.595158	0.874958	0.652768	1.379	0.463235
CBL-INTERACTING PROTEIN KINASE 9 (CIPK9)	At1g01140.3	Encodes a CBL-interacting protein kinase with similarity to SOS2	1.495	0.580071	0.111499	0.000562192	0.00909149	1.349	0.431578	0.119197	0.00556569	0.139091	1.043	0.0610372	0.111499	0.597399	0.761429	-2.103	-1.07269	0.119197	8.54e-06	0.00269468	1.108	0.148493	0.190032	0.454624	0.46149	1.433	0.519034	0.175454	0.0160053	0.0705956	3.144	1.65276	0.190032	1.12859e-05	0.00146248	1.293	0.370541	0.190032	0.0829815	0.610714	2.837	1.50426	0.194649	2.91463e-05	0.00534067	2.194	1.13372
no gene name	At1g01150.1	DNA binding / protein binding / zinc ion binding; FUNCTIONS IN: protein binding, DNA binding, zinc ion binding; INVOLVED IN: regulation of transcription; EXPRESSED IN: 8 plant structures; EXPRESSED DURING: 4 anthesis, petal differentiation and expansion stage, D bilateral stage, E expanded cotyledon stage; CONTAINS InterPro DOMAIN/s: Homeodomain-like (InterPro:IPR009057), Zinc finger, PHD-type (I…	-1.207	-0.271238	0.210965	0.230642	0.269092	1.027	0.0386602	0.225531	0.867687	0.700276	1.025	0.0350601	0.210965	0.871682	0.821491	1.147	0.197518	0.225531	0.403913	0.563717	-1.24	-0.309898	0.359556	0.411123	0.439537	-1.237	-0.306298	0.331973	0.380255	0.40897	-1.384	-0.468755	0.359556	0.224692	0.328952	1.002	0.00360013	0.359556	0.99223	0.882094	-1.116	-0.158857	0.368291	0.676371	0.596128	-1.119	-0.162457
GRF1-INTERACTING FACTOR 2 (GIF2)	AT1G01160.1	Arabidopsis thaliana GRF1-interacting factor 2 (GIF2) mRNA	1.601	0.678772	0.419514	0.144324	0.206437	-1.114	-0.155848	0.500749	0.763582	0.673557	-1.296	-0.374326	0.419514	0.398283	0.69331	-1.108	-0.148598	0.500749	0.774215	0.700562	1.783	0.834619	0.752935	0.299861	0.382067	2.075	1.0531	0.660368	0.149442	0.251896	1.774	0.827369	0.744615	0.298785	0.377661	1.164	0.218479	0.744615	0.776675	0.855365	-1.005	-0.00724972	0.857389	0.993461	0.68027	-1.169	-0.225728
no gene name	At1g01170.1	ozone-responsive stress-related protein, putative; FUNCTIONS IN: molecular_function unknown; INVOLVED IN: response to stress; LOCATED IN: membrane; EXPRESSED IN: 23 plant structures; EXPRESSED DURING: 13 growth stages; CONTAINS InterPro DOMAIN/s: Protein of unknown function DUF1138 (InterPro:IPR009515); BEST Arabidopsis thaliana protein match is: ATOZI1 (TAIR:AT4G00860.1); Has 61 Blast hits to 61…	1.036	0.051012	0.392537	0.899461	0.540912	1.684	0.751472	0.41964	0.106943	0.317028	-1.043	-0.0614288	0.392537	0.8791	0.822837	-1.671	-0.741055	0.41964	0.111218	0.329214	-1.625	-0.70046	0.669015	0.322402	0.394668	1.081	0.112441	0.617693	0.859591	0.591171	1.732	0.792067	0.669015	0.266766	0.357586	1.757	0.812901	0.669015	0.255253	0.718656	2.814	1.49253	0.685269	0.0573595	0.202984	1.602	0.679627
no gene name	At1g01180.1	unknown protein; INVOLVED IN: biological_process unknown; EXPRESSED IN: sperm cell, hypocotyl; BEST Arabidopsis thaliana protein match is: unknown protein (TAIR:AT5G19270.1); Has 228 Blast hits to 228 proteins in 32 species: Archae - 0; Bacteria - 48; Metazoa - 2; Fungi - 0; Plants - 30; Viruses - 0; Other Eukaryotes - 148 (source: NCBI BLink).	-1.395	-0.480662	0.0966294	0.000765396	0.0106646	1.075	0.104299	0.103301	0.33903	0.503135	1.509	0.593343	0.0966294	0.000170687	0.0434268	-1.162	-0.21698	0.103301	0.0650693	0.256039	-1.5	-0.584962	0.164689	0.00619723	0.0634483	-2.105	-1.07401	0.152055	5.89943e-05	0.00343298	-1.201	-0.263682	0.164689	0.14382	0.265512	-1.404	-0.489044	0.164689	0.0157151	0.429087	1.249	0.32128	0.16869	0.0892356	0.250449	1.754	0.810324
CYTOCHROME P450, FAMILY 78, SUBFAMILY A, POLYPEPTIDE 8 (CYP78A8)	At1g01190.1	member of CYP78A	-1.055	-0.0775109	0.165376	0.650432	0.465205	-1.165	-0.220444	0.176794	0.243908	0.440765	-1.036	-0.0516222	0.165376	0.762037	0.801636	1.274	0.349577	0.176794	0.0794024	0.281502	1.104	0.142933	0.281856	0.624266	0.530181	-1.018	-0.0258887	0.260234	0.922936	0.607802	-1.345	-0.427088	0.281856	0.164007	0.283862	-1.124	-0.168822	0.281856	0.563967	0.813109	-1.485	-0.570021	0.288704	0.0797733	0.238695	-1.321	-0.4012
ARABIDOPSIS RAB GTPASE HOMOLOG A3 (AtRABA3)	At1g01200.1	ARABIDOPSIS RAB GTPASE HOMOLOG A3 (ATRABA3); FUNCTIONS IN: GTP binding; INVOLVED IN: protein transport, small GTPase mediated signal transduction; LOCATED IN: endosome, nucleus, cell plate; EXPRESSED IN: lateral root cap, hypocotyl, flower, root, epidermis; EXPRESSED DURING: petal differentiation and expansion stage; CONTAINS InterPro DOMAIN/s: Ras GTPase (InterPro:IPR001806), Small GTP-binding p…	-1.186	-0.246279	0.250148	0.35058	0.337579	1.486	0.571189	0.26742	0.0614267	0.260189	1.463	0.549017	0.250148	0.0558147	0.374366	-1.833	-0.873927	0.26742	0.00971371	0.0902215	-1.762	-0.817467	0.426336	0.0874166	0.205914	-1.735	-0.795296	0.393631	0.074073	0.172443	1.545	0.627649	0.426336	0.175055	0.291831	1.015	0.0221717	0.426336	0.959661	0.879688	2.723	1.44512	0.436694	0.00909526	0.0794877	2.681	1.42294
no gene name	At1g01210.1	DNA-directed RNA polymerase III family protein; FUNCTIONS IN: in 6 functions; INVOLVED IN: RNA elongation, regulation of transcription, DNA-dependent, transcription, regulation of transcription; LOCATED IN: nucleus; CONTAINS InterPro DOMAIN/s: Zinc finger, TFIIS-type (InterPro:IPR001222), DNA-directed RNA polymerase, M/15 kDa subunit (InterPro:IPR001529); BEST Arabidopsis thaliana protein match i…	1.348	0.431148	0.194395	0.0537486	0.118289	1.416	0.502311	0.207817	0.038796	0.226583	-1.051	-0.071994	0.194395	0.719689	0.793594	-1.817	-0.861464	0.207817	0.00250183	0.0428183	-1.051	-0.0711631	0.331315	0.834719	0.596537	1.417	0.503142	0.305899	0.134422	0.239069	2.45	1.29261	0.331315	0.00361137	0.0343858	1.489	0.574305	0.331315	0.117057	0.640862	2.574	1.36377	0.339364	0.00302435	0.045482	1.728	0.78947
no gene name	At1g01220.1	GHMP kinase-related; FUNCTIONS IN: kinase activity, phosphotransferase activity, alcohol group as acceptor, galactokinase activity, ATP binding; INVOLVED IN: metabolic process, phosphorylation; LOCATED IN: cytoplasm; EXPRESSED IN: 22 plant structures; EXPRESSED DURING: 13 growth stages; CONTAINS InterPro DOMAIN/s: Mevalonate and galactokinase (InterPro:IPR006206), GHMP kinase (InterPro:IPR006204)…	1.039	0.0548057	0.166402	0.749421	0.498232	1.037	0.0524766	0.177891	0.774691	0.676567	1.016	0.0224441	0.166402	0.895676	0.825217	-1.094	-0.129726	0.177891	0.484396	0.601417	1.002	0.00232906	0.283605	0.993627	0.636662	1.023	0.0323616	0.261849	0.904357	0.602869	1.136	0.184532	0.283605	0.53152	0.489749	1.021	0.0300325	0.283605	0.917988	0.874274	1.135	0.182203	0.290495	0.546099	0.548484	1.111	0.15217
no gene name	At1g01225.1	NC domain-containing protein-related; LOCATED IN: cellular_component unknown; EXPRESSED IN: 17 plant structures; EXPRESSED DURING: 9 growth stages; CONTAINS InterPro DOMAIN/s: NC (InterPro:IPR007053); BEST Arabidopsis thaliana protein match is: unknown protein (TAIR:AT4G00905.1); Has 90 Blast hits to 89 proteins in 22 species: Archae - 0; Bacteria - 19; Metazoa - 3; Fungi - 0; Plants - 66; Viruse…	-1.042	-0.0597714	0.105228	0.583915	0.440849	-1.264	-0.337702	0.112494	0.0149091	0.173437	1.003	0.00501302	0.105228	0.963044	0.834473	1.313	0.39246	0.112494	0.00684393	0.0743233	1.212	0.27793	0.179345	0.155625	0.275875	-1.046	-0.0647844	0.165587	0.70472	0.54387	-1.368	-0.452231	0.179345	0.032684	0.121152	-1.268	-0.342715	0.179345	0.0883305	0.620221	-1.659	-0.730162	0.183702	0.00323154	0.0470934	-1.308	-0.387447
no gene name	At1g01230.1	ORMDL family protein; FUNCTIONS IN: molecular_function unknown; INVOLVED IN: protein folding; LOCATED IN: integral to membrane, endoplasmic reticulum; EXPRESSED IN: 24 plant structures; EXPRESSED DURING: 15 growth stages; CONTAINS InterPro DOMAIN/s: ORMDL (InterPro:IPR007203); BEST Arabidopsis thaliana protein match is: ORMDL family protein (TAIR:AT5G42000.1); Has 398 Blast hits to 398 proteins i…	-1.081	-0.111811	0.177988	0.547387	0.42636	1.301	0.379733	0.212454	0.111688	0.322257	1.317	0.397429	0.177988	0.0560436	0.374556	-1.586	-0.665351	0.212454	0.0139786	0.111775	-1.406	-0.491545	0.31945	0.162433	0.281599	-1.423	-0.50924	0.280176	0.106648	0.211457	1.468	0.55354	0.31592	0.117847	0.240593	-1.012	-0.0176956	0.31592	0.956705	0.879431	2.063	1.04508	0.363767	0.0207348	0.123484	2.089	1.06278
no gene name	At1g01240.1	unknown protein; INVOLVED IN: N-terminal protein myristoylation; EXPRESSED IN: 17 plant structures; EXPRESSED DURING: 11 growth stages; BEST Arabidopsis thaliana protein match is: unknown protein (TAIR:AT2G46550.1); Has 70 Blast hits to 55 proteins in 11 species: Archae - 0; Bacteria - 2; Metazoa - 11; Fungi - 0; Plants - 55; Viruses - 0; Other Eukaryotes - 2 (source: NCBI BLink).	-1.931	-0.949139	0.30429	0.0123347	0.0504877	1.564	0.645131	0.3253	0.0786549	0.284034	1.383	0.467866	0.30429	0.158535	0.538327	-1.12	-0.163857	0.3253	0.626562	0.657121	-3.019	-1.59427	0.518613	0.0132657	0.0862032	-2.67	-1.417	0.478829	0.0159773	0.0705384	-1.723	-0.785282	0.518613	0.164275	0.284014	1.131	0.177265	0.518613	0.740342	0.84787	1.752	0.808988	0.531213	0.162113	0.3306	1.549	0.631723
no gene name	At1g01250.1	encodes a member of the DREB subfamily A-4 of ERF/AP2 transcription factor family. The protein contains one AP2 domain. There are 17 members in this subfamily including TINY.	-1.012	-0.0171039	0.136006	0.903026	0.541879	1.115	0.157681	0.162342	0.35985	0.514506	-1.002	-0.00303174	0.136006	0.982762	0.837183	-1.1	-0.137545	0.162342	0.421473	0.572971	-1.129	-0.174785	0.2441	0.494335	0.478982	-1.01	-0.0140722	0.21409	0.949206	0.613753	1.087	0.120442	0.241403	0.631261	0.529577	1.118	0.160713	0.241403	0.524301	0.805383	1.227	0.295227	0.277964	0.319196	0.440765	1.098	0.134514
no gene name	At1g01260.1	basic helix-loop-helix (bHLH) family protein; FUNCTIONS IN: transcription factor activity, DNA binding; INVOLVED IN: regulation of transcription; LOCATED IN: nucleus; EXPRESSED IN: 24 plant structures; EXPRESSED DURING: 15 growth stages; CONTAINS InterPro DOMAIN/s: Basic helix-loop-helix dimerisation region bHLH (InterPro:IPR001092), Helix-loop-helix DNA-binding (InterPro:IPR011598); BEST Arabido…	1.667	0.736894	0.343933	0.0645198	0.131127	-1.728	-0.789513	0.410533	0.090675	0.298211	-1.163	-0.217814	0.343933	0.544211	0.746147	1.206	0.270433	0.410533	0.528564	0.62001	2.881	1.52641	0.617285	0.0385433	0.13811	1.938	0.954708	0.541395	0.115841	0.22087	1.382	0.46646	0.610464	0.46674	0.462077	-1.486	-0.571699	0.610464	0.376421	0.761786	-2.085	-1.05995	0.70292	0.170006	0.336992	-1.403	-0.488247
CYTOCHROME P450, FAMILY 703, SUBFAMILY A, POLYPEPTIDE 2 (CYP703A2)	At1g01280.1	member of CYP703A CYP703A2 is expressed specifically in anthers of land plants, catalyzing the in-chain hydroxylation at the C-7 position of medium-chain saturated fatty acids (lauric acid in-chain hydroxylase) which is involved in pollen development (sporopollenin synthesis).	2.225	1.15412	0.285094	0.00369339	0.0254974	-1.532	-0.615193	0.3403	0.108255	0.318763	-1.659	-0.730351	0.285094	0.0335536	0.313239	1.142	0.191423	0.3403	0.589178	0.643805	3.409	1.76932	0.511682	0.00859505	0.0713858	3.692	1.88447	0.448775	0.003	0.027578	1.949	0.962699	0.506028	0.0936123	0.212681	1.083	0.115158	0.506028	0.825687	0.863018	-1.749	-0.806616	0.582667	0.203639	0.365986	-1.894	-0.921774
COFACTOR OF NITRATE REDUCTASE AND XANTHINE DEHYDROGENASE 3 (CNX3)	At1g01290.1	COFACTOR OF NITRATE REDUCTASE AND XANTHINE DEHYDROGENASE 3. Encodes a protein involved in molybdenum cofactor biosynthesis. Homologous to E.coli MoaC. Expression is low in all tissues examined, except in roots. Appears to have targeting signals for chloroplast or mitochondria	-1.631	-0.705435	0.121525	0.000257904	0.00609599	-1.057	-0.0793969	0.129916	0.556225	0.603998	1.173	0.230133	0.121525	0.0907969	0.450926	1.469	0.554699	0.129916	0.00208129	0.0384744	-1.543	-0.626038	0.20712	0.0144187	0.0892246	-1.913	-0.935568	0.191231	0.000856647	0.0138304	-2.395	-1.26013	0.20712	0.000182742	0.00612888	-1.239	-0.30953	0.20712	0.169267	0.677146	-1.552	-0.634096	0.212152	0.0152286	0.105467	-1.252	-0.324566
no gene name	At1g01300.1	aspartyl protease family protein; FUNCTIONS IN: aspartic-type endopeptidase activity; INVOLVED IN: proteolysis; LOCATED IN: membrane, plant-type cell wall; EXPRESSED IN: 22 plant structures; EXPRESSED DURING: 13 growth stages; CONTAINS InterPro DOMAIN/s: Peptidase aspartic, catalytic (InterPro:IPR009007), Peptidase A1 (InterPro:IPR001461); BEST Arabidopsis thaliana protein match is: aspartyl prot…	5.81	2.53846	0.511433	0.000776869	0.0107153	-2.521	-1.33408	0.546745	0.0373627	0.22454	-1.56	-0.641544	0.511433	0.241293	0.61049	-1.477	-0.562841	0.546745	0.330144	0.52289	14.647	3.87254	0.871654	0.00161707	0.0400126	9.063	3.18	0.804787	0.0033478	0.0291133	8.582	3.1013	0.871654	0.00613897	0.0470678	-1.616	-0.692531	0.871654	0.447346	0.784252	-1.707	-0.771234	0.892831	0.410123	0.487119	-1.056	-0.0787031
no gene name	At1g01310.1	allergen V5/Tpx-1-related family protein; FUNCTIONS IN: molecular_function unknown; INVOLVED IN: biological_process unknown; LOCATED IN: extracellular region; EXPRESSED IN: 6 plant structures; EXPRESSED DURING: L mature pollen stage, M germinated pollen stage, 4 anthesis, petal differentiation and expansion stage; CONTAINS InterPro DOMAIN/s: Allergen V5/Tpx-1 related, conserved site (InterPro:IPR…	1.225	0.293341	0.267513	0.301311	0.312245	-1.038	-0.0533468	0.285984	0.85616	0.697756	-1.009	-0.0129988	0.267513	0.962306	0.834461	-1.17	-0.226995	0.285984	0.44777	0.585363	1.272	0.346688	0.455932	0.466472	0.466769	1.237	0.30634	0.420957	0.485283	0.458475	1.434	0.520336	0.455932	0.283219	0.368041	-1.028	-0.040348	0.455932	0.931421	0.876168	1.128	0.173649	0.467009	0.718622	0.609705	1.16	0.213997
no gene name	At1g01320.1	hypothetical protein	2.864	1.51803	0.138917	1.7e-06	0.000575313	1.081	0.112294	0.148509	0.468893	0.567393	-1.236	-0.306058	0.138917	0.0550552	0.37294	-2.504	-1.32426	0.148509	9.21e-06	0.00270814	2.65	1.40573	0.236762	0.000218731	0.0229946	3.541	1.82409	0.218599	1.57813e-05	0.00185622	7.172	2.84229	0.236762	7.67337e-07	0.000530788	1.336	0.418352	0.236762	0.111035	0.637097	2.707	1.43656	0.242514	0.000222473	0.0131796	2.025	1.01821
no gene name	AT1G01330.1	hypothetical protein (from TAIR5, not found in TAIR10)	3.41	1.76975	0.524185	0.00969618	0.0439195	-2.691	-1.42811	0.625689	0.0518712	0.247352	-1.591	-0.670264	0.524185	0.236855	0.607412	1.256	0.328629	0.625689	0.613667	0.653258	9.176	3.19787	0.940798	0.00937294	0.074723	5.426	2.44001	0.825134	0.0182265	0.075945	2.715	1.44112	0.930402	0.159992	0.280663	-1.691	-0.757851	0.930402	0.438907	0.782134	-3.379	-1.75674	1.07131	0.139677	0.308992	-1.998	-0.998893
CYCLIC NUCLEOTIDE GATED CHANNEL 10 (ATCNGC10)	At1g01340.1	member of Cyclic nucleotide gated channel family	-1.116	-0.158363	0.139923	0.290505	0.306249	-1.333	-0.414769	0.167018	0.0379109	0.225231	1.107	0.146883	0.139923	0.32451	0.660076	1.344	0.426249	0.167018	0.0340619	0.181482	1.194	0.256406	0.251131	0.337131	0.403631	-1.236	-0.305246	0.220256	0.203193	0.296081	-1.5	-0.584612	0.248356	0.0463956	0.146785	-1.476	-0.561652	0.248356	0.0535981	0.556485	-1.791	-0.841019	0.28597	0.0186829	0.117898	-1.214	-0.279366
no gene name	At1g01350.1	nucleic acid binding / protein binding / zinc ion binding; FUNCTIONS IN: protein binding, zinc ion binding, nucleic acid binding; CONTAINS InterPro DOMAIN/s: Zinc finger, CCCH-type (InterPro:IPR000571), Zinc finger, RING-type, conserved site (InterPro:IPR017907), Zinc finger, RING-type (InterPro:IPR001841), Zinc finger, RING/FYVE/PHD-type (InterPro:IPR013083); BEST Arabidopsis thaliana protein ma…	1.063	0.0875639	0.141872	0.552392	0.428442	-1.386	-0.470901	0.151667	0.0126236	0.166469	-1.059	-0.0828039	0.141872	0.573788	0.755125	1.381	0.466141	0.151667	0.0132798	0.108477	1.473	0.558465	0.241797	0.0462634	0.150393	1.125	0.170368	0.223248	0.464917	0.449001	-1.3	-0.378578	0.241797	0.151864	0.273348	-1.309	-0.388098	0.241797	0.142945	0.660751	-1.915	-0.937043	0.247672	0.00432627	0.0552463	-1.463	-0.548945
REGULATORY COMPONENT OF ABA RECEPTOR 1 (RCAR1)	At1g01360.1	Encodes RCAR1 (regulatory components of ABA receptor). Interacts with and regulates the type 2C protein phosphatases (PP2Cs) ABI1 and ABI2. Functions as abscisic acid sensor.	-2.342	-1.22782	0.253144	0.000907961	0.0117491	1.225	0.292327	0.270622	0.308146	0.483818	1.364	0.447552	0.253144	0.11086	0.483423	1.402	0.487943	0.270622	0.104885	0.319351	-2.868	-1.52015	0.431442	0.00648059	0.0644556	-3.194	-1.67537	0.398345	0.00228684	0.023666	-3.285	-1.71577	0.431442	0.00322127	0.032179	-1.114	-0.155225	0.431442	0.727308	0.845348	-1.145	-0.195615	0.441924	0.66847	0.59355	-1.028	-0.0403905
(HTR12)	At1g01370.1	Encodes a centromere-identifying protein histone H3 variant. Localized at centromeres in both mitotic and meiotic cells.	1.028	0.039693	0.211527	0.855314	0.529007	1.252	0.324543	0.226132	0.185058	0.392481	-1.145	-0.195291	0.211527	0.379968	0.686173	-1.124	-0.168945	0.226132	0.474063	0.597575	-1.218	-0.28485	0.360514	0.449773	0.459186	1.177	0.234984	0.332858	0.498079	0.463988	1.156	0.208638	0.360514	0.576968	0.507538	1.434	0.519834	0.360514	0.183201	0.6805	1.408	0.493488	0.369272	0.214226	0.374261	-1.018	-0.0263452
ENHANCER OF TRY AND CPC 1 (ETC1)	At1g01380.1	ETC1 is involved in trichome and root hair patterning in Arabidopsis.	1.023	0.0325972	0.160444	0.843522	0.525271	-1.325	-0.405476	0.171522	0.0423238	0.231533	-1.04	-0.0569434	0.160444	0.730831	0.795517	1.347	0.429822	0.171522	0.0335339	0.180406	1.355	0.438073	0.273451	0.143615	0.264929	1.064	0.0895406	0.252473	0.731018	0.552933	-1.317	-0.397225	0.273451	0.180281	0.296513	-1.273	-0.348533	0.273451	0.234383	0.70478	-1.784	-0.835298	0.280094	0.0153944	0.105814	-1.401	-0.486765
no gene name	At1g01390.1	UDP-glucoronosyl/UDP-glucosyl transferase family protein; FUNCTIONS IN: UDP-glycosyltransferase activity, transferase activity, transferring glycosyl groups; INVOLVED IN: metabolic process; EXPRESSED IN: 7 plant structures; EXPRESSED DURING: 9 growth stages; CONTAINS InterPro DOMAIN/s: UDP-glucuronosyl/UDP-glucosyltransferase (InterPro:IPR002213); BEST Arabidopsis thaliana protein match is: UGT72…	-1.104	-0.143098	0.157525	0.387339	0.356689	-1.002	-0.00249322	0.168402	0.988511	0.726441	1.114	0.156395	0.157525	0.346736	0.670346	-1.008	-0.0108042	0.168402	0.950247	0.740348	-1.102	-0.140605	0.268476	0.613128	0.525959	-1.231	-0.299493	0.247881	0.257752	0.335121	-1.096	-0.132294	0.268476	0.633982	0.530714	-1.116	-0.158889	0.268476	0.56854	0.814115	1.006	0.008311	0.274999	0.97655	0.676645	1.123	0.1672
no gene name	At1g01400.1	unknown protein; FUNCTIONS IN: molecular_function unknown; INVOLVED IN: biological_process unknown; LOCATED IN: cellular_component unknown; Has 14 Blast hits to 14 proteins in 5 species: Archae - 0; Bacteria - 2; Metazoa - 2; Fungi - 0; Plants - 8; Viruses - 0; Other Eukaryotes - 2 (source: NCBI BLink).	1.109	0.148828	0.177272	0.422903	0.373913	1.022	0.0308384	0.189511	0.87433	0.702085	-1.098	-0.135379	0.177272	0.464605	0.718823	-1.031	-0.0442866	0.189511	0.820456	0.71063	1.085	0.117989	0.302131	0.705232	0.558018	1.218	0.284207	0.278953	0.334887	0.383197	1.143	0.193114	0.302131	0.538635	0.49211	1.122	0.166218	0.302131	0.595603	0.821889	1.053	0.075125	0.309471	0.813639	0.636667	-1.065	-0.0910927
ARABIDOPSIS PUMILIO 22 (APUM22)	At1g01410.1	Encodes a member of the Arabidopsis Pumilio (APUM) proteins containing PUF domain (eight repeats of approximately 36 amino acids each). PUF proteins regulate both mRNA stability and translation through sequence-specific binding to the 3' UTR of target mRNA transcripts.	-1.204	-0.26727	0.168818	0.152037	0.212821	-1.113	-0.153872	0.201508	0.467022	0.567013	-1.045	-0.0639855	0.168818	0.714534	0.792979	1.4	0.485128	0.201508	0.0426748	0.204581	-1.082	-0.113398	0.302991	0.717935	0.56267	-1.151	-0.203285	0.26574	0.466251	0.449817	-1.685	-0.752398	0.299642	0.0363151	0.128262	-1.064	-0.0898868	0.299642	0.771839	0.854705	-1.557	-0.639	0.345024	0.101159	0.26516	-1.463	-0.549113
UDP-GLUCOSYL TRANSFERASE 72B3 (UGT72B3)	At1g01420.1	UDP-GLUCOSYL TRANSFERASE 72B3 (UGT72B3); FUNCTIONS IN: quercetin 3-O-glucosyltransferase activity, UDP-glycosyltransferase activity, transferase activity, transferring glycosyl groups; INVOLVED IN: metabolic process; LOCATED IN: cellular_component unknown; EXPRESSED IN: 11 plant structures; EXPRESSED DURING: LP.04 four leaves visible, petal differentiation and expansion stage; CONTAINS InterPro D…	1.025	0.0358995	0.183491	0.849232	0.526784	-1.038	-0.0535494	0.19616	0.791023	0.681336	1.162	0.217168	0.183491	0.266914	0.627111	-1.148	-0.199518	0.19616	0.335658	0.526437	1.064	0.0894488	0.31273	0.781333	0.581411	-1.134	-0.181269	0.28874	0.545737	0.483959	1.177	0.235418	0.31273	0.470811	0.464098	-1.206	-0.270718	0.31273	0.409159	0.774135	1.106	0.145969	0.320328	0.659411	0.591572	1.335	0.416687
no gene name	At1g01430.1	unknown protein; INVOLVED IN: biological_process unknown; LOCATED IN: cellular_component unknown; EXPRESSED IN: 22 plant structures; EXPRESSED DURING: 13 growth stages; CONTAINS InterPro DOMAIN/s: Protein of unknown function DUF231, plant (InterPro:IPR004253); BEST Arabidopsis thaliana protein match is: unknown protein (TAIR:AT4G01080.1); Has 706 Blast hits to 695 proteins in 17 species: Archae -…	-1.765	-0.819993	0.228411	0.00885728	0.0416026	1.372	0.456335	0.24728	0.107487	0.317773	1.427	0.512916	0.228411	0.0595852	0.382478	-1.109	-0.149258	0.24728	0.565149	0.635238	-2.422	-1.27633	0.387742	0.0132716	0.0862032	-2.519	-1.33291	0.378962	0.00976353	0.053125	-1.592	-0.670735	0.37599	0.117619	0.24057	-1.04	-0.0565803	0.37599	0.884627	0.870476	1.522	0.605593	0.423692	0.195983	0.359919	1.582	0.662174
no gene name	At1g01440.1	extra-large G-protein-related; FUNCTIONS IN: molecular_function unknown; INVOLVED IN: biological_process unknown; LOCATED IN: cellular_component unknown; EXPRESSED IN: 23 plant structures; EXPRESSED DURING: 13 growth stages; BEST Arabidopsis thaliana protein match is: extra-large G-protein-related (TAIR:AT4G01090.1); Has 547 Blast hits to 507 proteins in 84 species: Archae - 0; Bacteria - 12; Met…	1.444	0.530092	0.375101	0.195304	0.24447	-1.108	-0.148036	0.447736	0.749415	0.669375	-1.248	-0.319083	0.375101	0.419689	0.700344	-1.045	-0.0629725	0.447736	0.891626	0.727676	1.6	0.678128	0.673224	0.34329	0.406734	1.801	0.849175	0.590457	0.188331	0.285895	1.508	0.593064	0.665785	0.399047	0.431538	1.126	0.171047	0.665785	0.803732	0.859445	-1.061	-0.0850634	0.76662	0.914382	0.66241	-1.194	-0.256111
no gene name	At1g01450.1	protein kinase-related; FUNCTIONS IN: protein serine/threonine/tyrosine kinase activity, kinase activity; INVOLVED IN: protein amino acid phosphorylation; LOCATED IN: cellular_component unknown; EXPRESSED IN: pollen tube; CONTAINS InterPro DOMAIN/s: Protein kinase, core (InterPro:IPR000719), Serine/threonine protein kinase (InterPro:IPR002290), Protein of unknown function DUF1221 (InterPro:IPR010…	-1.014	-0.0196038	0.264061	0.942444	0.552346	1.055	0.0766132	0.282293	0.792209	0.681706	-1.046	-0.0642679	0.264061	0.813166	0.811102	1.005	0.00725849	0.282293	0.980048	0.745623	-1.069	-0.0962171	0.450049	0.835474	0.596774	1.031	0.0446641	0.415525	0.91676	0.606264	-1.019	-0.0268623	0.450049	0.953709	0.624679	1.103	0.140881	0.450049	0.761387	0.853047	1.049	0.0693547	0.460983	0.883728	0.655015	-1.051	-0.0715264
(PIPK11)	At1g01460.1	Type I phosphatidylinositol-4-phosphate 5-kinase, subfamily A.	1.2	0.263471	0.143914	0.100376	0.16779	1.013	0.018852	0.153851	0.905168	0.709236	1.011	0.0161501	0.143914	0.913112	0.82739	-1.23	-0.298473	0.153851	0.0843075	0.289034	1.185	0.244619	0.245278	0.344671	0.407524	1.187	0.247321	0.226462	0.303158	0.364322	1.476	0.561943	0.245278	0.0476931	0.149218	1.002	0.00270192	0.245278	0.991451	0.882094	1.246	0.317325	0.251237	0.238311	0.391087	1.244	0.314623
LATE EMBRYOGENESIS ABUNDANT 14 (LEA14)	At1g01470.1	Encodes late-embryogenesis abundant protein whose mRNA levels are induced in response to wounding and light stress. Might be involved in protection against dessication.	-1.761	-0.816325	0.173693	0.00154183	0.0155841	1.443	0.528677	0.207327	0.0341767	0.218646	1.484	0.569756	0.173693	0.0111837	0.205699	-1.216	-0.282107	0.207327	0.210707	0.434494	-2.54	-1.345	0.311741	0.00256508	0.045595	-2.614	-1.38608	0.273415	0.00096559	0.0147721	-1.448	-0.534219	0.308296	0.121363	0.244059	-1.029	-0.0410792	0.308296	0.89729	0.871548	1.754	0.810783	0.354989	0.0517496	0.192639	1.805	0.851863
1-AMINO-CYCLOPROPANE-1-CARBOXYLATE SYNTHASE 2 (ACS2)	AT1G01480.2	a member of the 1-aminocyclopropane-1-carboxylate (ACC) synthase (S-adenosyl-L-methionine methylthioadenosine-lyase, EC 4.4.1.14) gene family, isolated from a flower-specific cDNA library.	1.021	0.0299619	0.32632	0.928854	0.548631	1.31	0.38978	0.348851	0.292793	0.474459	-1.185	-0.245201	0.32632	0.471595	0.72131	-1.129	-0.174541	0.348851	0.628847	0.65822	-1.283	-0.359818	0.556159	0.533802	0.496388	1.21	0.275163	0.513494	0.605041	0.508612	1.152	0.204503	0.556159	0.721591	0.558524	1.553	0.634981	0.556159	0.283034	0.727011	1.479	0.564321	0.569671	0.34776	0.454609	-1.05	-0.0706601
no gene name	At1g01490.1	heavy-metal-associated domain-containing protein; FUNCTIONS IN: metal ion binding; INVOLVED IN: metal ion transport; LOCATED IN: cellular_component unknown; EXPRESSED IN: 22 plant structures; EXPRESSED DURING: 14 growth stages; CONTAINS InterPro DOMAIN/s: Heavy metal transport/detoxification protein (InterPro:IPR006121); BEST Arabidopsis thaliana protein match is: heavy-metal-associated domain-co…	-1.339	-0.420801	0.180795	0.0449306	0.106067	1.295	0.372871	0.193278	0.0857833	0.292343	1.119	0.162071	0.180795	0.393367	0.691636	-1.082	-0.114141	0.193278	0.56935	0.636712	-1.733	-0.793672	0.308136	0.0299058	0.122614	-1.498	-0.582872	0.284498	0.0707539	0.1681	-1.237	-0.30666	0.308136	0.345637	0.403969	1.157	0.2108	0.308136	0.511132	0.802173	1.402	0.487012	0.315622	0.157219	0.326053	1.211	0.276212
no gene name	At1g01500.1	unknown protein; FUNCTIONS IN: molecular_function unknown; INVOLVED IN: biological_process unknown; LOCATED IN: cellular_component unknown; EXPRESSED IN: 24 plant structures; EXPRESSED DURING: 15 growth stages; BEST Arabidopsis thaliana protein match is: unknown protein (TAIR:AT1G19400.2); Has 70 Blast hits to 69 proteins in 8 species: Archae - 0; Bacteria - 0; Metazoa - 0; Fungi - 0; Plants - 70…	1.092	0.127464	0.256443	0.631073	0.458329	1.03	0.0424786	0.274149	0.880282	0.703461	-1.056	-0.0789291	0.256443	0.76525	0.801636	-1.065	-0.0910131	0.274149	0.747502	0.693088	1.061	0.084985	0.437066	0.850146	0.601005	1.154	0.206393	0.403537	0.621341	0.514568	1.164	0.218477	0.437066	0.629158	0.528848	1.088	0.121408	0.437066	0.787457	0.857389	1.097	0.133492	0.447684	0.772333	0.62519	1.008	0.0120839
ANGUSTIFOLIA (AN)	At1g01510.1	Encodes a homolog of human CtBP. Mutant has longer and thicker leaves than wild type. Involved in controlling polar cell expansion in the leaf width direction.	1.721	0.783478	0.389818	0.0753456	0.143038	-1.157	-0.210833	0.416733	0.625072	0.630309	1.067	0.0929764	0.389818	0.816826	0.811855	-1.586	-0.665621	0.416733	0.144678	0.372088	1.992	0.994312	0.664381	0.168718	0.287025	1.614	0.690502	0.613415	0.289427	0.356151	2.73	1.4491	0.664381	0.0570697	0.165044	-1.234	-0.30381	0.664381	0.658306	0.83358	1.371	0.454788	0.680523	0.520716	0.539481	1.692	0.758598
no gene name	At1g01520.1	myb family transcription factor; FUNCTIONS IN: transcription factor activity, DNA binding; INVOLVED IN: response to salt stress, regulation of transcription, DNA-dependent; EXPRESSED IN: stem, stamen; EXPRESSED DURING: petal differentiation and expansion stage; CONTAINS InterPro DOMAIN/s: SANT, DNA-binding (InterPro:IPR001005), Homeodomain-like (InterPro:IPR009057), Myb, DNA-binding (InterPro:IPR…	1.022	0.0320741	0.229457	0.89191	0.538825	-1.112	-0.153579	0.2453	0.546806	0.600443	-1.183	-0.242336	0.229457	0.318435	0.656128	1.287	0.363841	0.2453	0.172158	0.400211	1.137	0.185654	0.391073	0.646288	0.537384	1.209	0.27441	0.361072	0.466703	0.450068	-1.259	-0.331767	0.391073	0.418233	0.440648	1.063	0.0887566	0.391073	0.825529	0.863018	-1.431	-0.517421	0.400574	0.228645	0.384062	-1.522	-0.606178
AGAMOUS-LIKE 28 (AGL28)	At1g01530.1	AGAMOUS-LIKE 28 (AGL28); FUNCTIONS IN: transcription factor activity, DNA binding; INVOLVED IN: regulation of transcription, DNA-dependent; LOCATED IN: nucleus; CONTAINS InterPro DOMAIN/s: Transcription factor, MADS-box (InterPro:IPR002100); BEST Arabidopsis thaliana protein match is: AGL23 (AGAMOUS-LIKE 23); DNA binding / transcription factor (TAIR:AT1G65360.1); Has 4255 Blast hits to 4254 prote…	-1.296	-0.374431	0.244794	0.164649	0.223049	1.365	0.448793	0.292196	0.163107	0.3726	-1.298	-0.376563	0.244794	0.162538	0.542295	1.233	0.302201	0.292196	0.331272	0.523705	-1.769	-0.823224	0.439352	0.0978454	0.218222	1.001	0.00213179	0.385337	0.995721	0.625449	-1.598	-0.676633	0.434497	0.158019	0.279003	1.772	0.825356	0.434497	0.0940308	0.625301	1.107	0.146591	0.500303	0.776975	0.626557	-1.601	-0.678764
no gene name	AT1G01540.1	protein kinase family (from TAIR5, not found in TAIR10)	-1.212	-0.276994	0.135989	0.0760413	0.143809	1.251	0.322825	0.162322	0.0819263	0.28781	1.154	0.206838	0.135989	0.166755	0.545969	-1.191	-0.252669	0.162322	0.158181	0.386523	-1.516	-0.599819	0.244071	0.0394687	0.139402	-1.398	-0.483832	0.214064	0.0537043	0.143085	-1.017	-0.0243245	0.241374	0.922209	0.61655	1.084	0.115987	0.241374	0.643716	0.831013	1.49	0.575494	0.277931	0.0721573	0.226631	1.375	0.459507
BYPASS 1 (BPS1)	At1g01550.1	BYPASS1, required to prevent constitutive production of a root-derived graft-transmissible signal	-1.113	-0.15424	0.42	0.721928	0.489938	-2.033	-1.02334	0.448999	0.0486287	0.24255	1.17	0.226423	0.42	0.602895	0.763071	1.933	0.951161	0.448999	0.0632012	0.252077	1.827	0.869103	0.715821	0.255593	0.354407	-1.302	-0.380663	0.660908	0.578752	0.498493	-2.152	-1.1054	0.715821	0.156927	0.2782	-2.378	-1.24977	0.715821	0.114778	0.639854	-3.93	-1.9745	0.733212	0.0246769	0.133608	-1.653	-0.724738
ARABIDOPSIS NAC DOMAIN CONTAINING PROTEIN 1 (ANAC001)	At1g01560.1	mitogen-activated protein kinase (MAPK), putative (MPK11) (from TAIR5, not found in TAIR10)	1.111	0.151605	0.150306	0.339493	0.331862	1.146	0.196182	0.160684	0.253136	0.44653	-1.253	-0.324977	0.150306	0.0588659	0.380978	-1.016	-0.0228104	0.160684	0.89024	0.727432	-1.031	-0.044577	0.256172	0.865707	0.605349	1.391	0.476582	0.236521	0.0747261	0.17329	1.129	0.174416	0.256172	0.513099	0.482785	1.435	0.521159	0.256172	0.0724166	0.596127	1.164	0.218993	0.262396	0.425547	0.494624	-1.233	-0.302167
no gene name	At1g01570.1	fringe-related protein; FUNCTIONS IN: transferase activity, transferring glycosyl groups; INVOLVED IN: biological_process unknown; LOCATED IN: endomembrane system; EXPRESSED IN: 15 plant structures; EXPRESSED DURING: 7 growth stages; CONTAINS InterPro DOMAIN/s: Protein of unknown function DUF604 (InterPro:IPR006740); BEST Arabidopsis thaliana protein match is: fringe-related protein (TAIR:AT4G003…	-1.089	-0.123144	0.194287	0.543888	0.425009	1.019	0.0267073	0.231909	0.911154	0.710322	1.134	0.180944	0.194287	0.378934	0.68573	-1.06	-0.0845075	0.231909	0.725004	0.687661	-1.109	-0.149851	0.348703	0.678726	0.549078	-1.235	-0.304088	0.305832	0.349197	0.391316	-1.027	-0.0386364	0.344849	0.913553	0.614142	-1.113	-0.154237	0.344849	0.66655	0.834392	1.08	0.111215	0.397078	0.78652	0.628935	1.202	0.265452
FERRIC REDUCTION OXIDASE 2 (FRO2)	At1g01580.1	Encodes the low-iron-inducible ferric chelate reductase responsible for reduction of iron at the root surface. It is likely to be the major Fe(III) chelate reductase in Arabidopsis iron metabolism. Coordinately regulated with IRT1, the major transporter responsible for high-affinity iron uptake from the soil, at both transcriptional and posttranscriptional levels. Steady state mRNA levels are reg…	-1.1	-0.137362	0.231565	0.571713	0.436473	1.043	0.0613929	0.319276	0.852976	0.697038	1.132	0.178544	0.252727	0.502725	0.733419	-1.074	-0.102575	0.277574	0.72265	0.687165	-1.148	-0.198755	0.452738	0.673889	0.547188	-1.245	-0.315906	0.371962	0.423808	0.430855	-1.024	-0.0347867	0.409436	0.93467	0.619989	-1.085	-0.117151	0.487764	0.817073	0.861325	1.12	0.163968	0.511214	0.757768	0.62181	1.215	0.281119
FERRIC REDUCTION OXIDASE 1 (FRO1)	At1g01590.1	Encodes a ferric-chelate reductase that is expressed at extremely low levels in Fe deficiency-induced seedlings.	-1.407	-0.492974	0.203593	0.0385243	0.0966324	1.377	0.461959	0.21765	0.0627841	0.261904	1.158	0.211501	0.203593	0.325982	0.661146	-1.133	-0.180486	0.21765	0.42841	0.575475	-1.938	-0.954933	0.346992	0.0224021	0.106915	-1.63	-0.704475	0.320373	0.055438	0.145966	-1.242	-0.312488	0.346992	0.391281	0.427683	1.19	0.250458	0.346992	0.488746	0.797117	1.561	0.642444	0.355422	0.104137	0.268776	1.312	0.391986
CYTOCHROME P450, FAMILY 86, SUBFAMILY A, POLYPEPTIDE 4 (CYP86A4)	At1g01600.1	Encodes a member of the CYP86A subfamily of cytochrome p450 genes. Expressed significantly at highest level in mature stems and flowers.	-1.494	-0.578949	0.285607	0.0772063	0.145087	1.184	0.243727	0.340913	0.494987	0.579218	1.01	0.0146334	0.285607	0.960394	0.834214	1.249	0.320589	0.340913	0.374544	0.54704	-1.769	-0.822676	0.512603	0.147184	0.268439	-1.509	-0.593582	0.449582	0.223258	0.311225	-1.865	-0.899537	0.506938	0.113911	0.236263	1.172	0.229093	0.506938	0.663331	0.833955	-1.055	-0.0768619	0.583716	0.898491	0.658129	-1.236	-0.305955
GLYCEROL-3-PHOSPHATE ACYLTRANSFERASE 4 (GPAT4)	At1g01610.1	Encodes a protein with glycerol-3-phosphate acyltransferase activity. Involved in cutin assembly. Is functional redundant of GPAT8.	1.608	0.685588	0.228589	0.017092	0.0607274	1.417	0.50234	0.272853	0.102878	0.31244	-1.158	-0.211495	0.228589	0.381913	0.687161	-1.968	-0.976433	0.272853	0.00720291	0.07619	1.135	0.183249	0.410267	0.666967	0.544846	1.862	0.897083	0.359828	0.037342	0.115729	3.165	1.66202	0.405734	0.00345521	0.0335772	1.64	0.713835	0.405734	0.116559	0.640818	2.787	1.47877	0.467183	0.0132885	0.0976209	1.699	0.764938
PLASMA MEMBRANE INTRINSIC PROTEIN 1C (PIP1C)	At1g01620.1	a member of the plasma membrane intrinsic protein subfamily PIP1. localizes to the plasma membrane and exhibits water transport activity in Xenopus oocyte. expressed ubiquitously and protein level decreases slightly during leaf development.	-1.238	-0.308501	0.130491	0.0456615	0.107124	1.53	0.613728	0.15576	0.00429458	0.129627	1.398	0.483212	0.130491	0.00601642	0.156705	-1.727	-0.788439	0.15576	0.000974764	0.0263108	-1.895	-0.92223	0.234204	0.00430964	0.0545241	-1.731	-0.791714	0.20541	0.00484785	0.0357645	1.395	0.479938	0.231616	0.0719903	0.186168	1.095	0.130516	0.231616	0.588535	0.819448	2.643	1.40217	0.266694	0.000766748	0.0238229	2.414	1.27165
no gene name	At1g01630.1	SEC14 cytosolic factor, putative / phosphoglyceride transfer protein, putative; FUNCTIONS IN: transporter activity; INVOLVED IN: transport; LOCATED IN: cellular_component unknown; EXPRESSED IN: 22 plant structures; EXPRESSED DURING: 13 growth stages; CONTAINS InterPro DOMAIN/s: Cellular retinaldehyde-binding/triple function, C-terminal (InterPro:IPR001251), Phosphatidylinositol transfer protein-l…	1.041	0.0574586	0.186133	0.765438	0.503345	1.023	0.0331149	0.222176	0.885205	0.704985	-1.118	-0.160651	0.186133	0.413209	0.698119	1.05	0.0700778	0.222176	0.760517	0.697293	1.017	0.0243437	0.334068	0.943698	0.625026	1.163	0.21811	0.292997	0.477923	0.455107	-1.009	-0.0126192	0.330377	0.970467	0.628313	1.144	0.193766	0.330377	0.573712	0.81577	-1.026	-0.0369629	0.380413	0.924985	0.665303	-1.173	-0.230729
no gene name	AT1G01640.2	Putative role in flower development. Comparison of SALK_011721C to Columbia wild type resulted in a trend toward earlier flowering in the mutant (P=0.1) (Stapleton and Woodruff 2009, personal communication).	-2.081	-1.05705	0.246809	0.00267708	0.0211116	1.094	0.129986	0.294602	0.670731	0.643948	1.64	0.713734	0.246809	0.0201421	0.259587	1.159	0.213332	0.294602	0.489613	0.603554	-2.277	-1.18704	0.442968	0.0279375	0.118744	-3.412	-1.77079	0.388509	0.00185502	0.0213762	-2.412	-1.27038	0.438074	0.0198938	0.0924294	-1.499	-0.583748	0.438074	0.219389	0.700057	-1.059	-0.0833463	0.504421	0.872861	0.652246	1.415	0.500401
SIGNAL PEPTIDE PEPTIDASE-LIKE 4 (SPPL4)	At1g01650.1	aspartic-type endopeptidase/ peptidase; FUNCTIONS IN: peptidase activity, aspartic-type endopeptidase activity; INVOLVED IN: proteolysis; LOCATED IN: integral to membrane; EXPRESSED IN: 24 plant structures; EXPRESSED DURING: 13 growth stages; CONTAINS InterPro DOMAIN/s: Peptidase A22, presenilin signal peptide (InterPro:IPR006639), Peptidase A22B, signal peptide peptidase (InterPro:IPR007369); BE…	1.38	0.464302	0.150788	0.0131575	0.0522951	-1.219	-0.285226	0.161199	0.110611	0.321068	-1.212	-0.276913	0.150788	0.0994729	0.466312	1.07	0.0978362	0.161199	0.558896	0.632986	1.681	0.749528	0.256993	0.0171283	0.0952979	1.672	0.741215	0.237278	0.012243	0.0602996	1.289	0.366466	0.256993	0.187626	0.30306	-1.006	-0.00831299	0.256993	0.974901	0.880709	-1.304	-0.383062	0.263237	0.179589	0.346195	-1.297	-0.374749
no gene name	At1g01660.1	U-box domain-containing protein; FUNCTIONS IN: ubiquitin-protein ligase activity; INVOLVED IN: protein ubiquitination; LOCATED IN: ubiquitin ligase complex; CONTAINS InterPro DOMAIN/s: U box (InterPro:IPR003613), Zinc finger, RING/FYVE/PHD-type (InterPro:IPR013083); BEST Arabidopsis thaliana protein match is: protein kinase family protein / U-box domain-containing protein (TAIR:AT2G45910.1); Has …	-1.064	-0.0891227	0.180381	0.633084	0.45898	-1.078	-0.108374	0.192836	0.587835	0.616914	1.027	0.0383222	0.180381	0.836489	0.815706	1.117	0.159175	0.192836	0.430456	0.576597	1.013	0.0192515	0.307431	0.951437	0.626738	-1.092	-0.127445	0.283847	0.664054	0.530086	-1.188	-0.248297	0.307431	0.440113	0.450381	-1.107	-0.146696	0.307431	0.644616	0.831101	-1.204	-0.267549	0.3149	0.417557	0.490809	-1.087	-0.120853
no gene name	At1g01670.1	U-box domain-containing protein; FUNCTIONS IN: ubiquitin-protein ligase activity; INVOLVED IN: protein ubiquitination; LOCATED IN: ubiquitin ligase complex; EXPRESSED IN: 12 plant structures; EXPRESSED DURING: 7 growth stages; CONTAINS InterPro DOMAIN/s: U box (InterPro:IPR003613), Zinc finger, RING/FYVE/PHD-type (InterPro:IPR013083); BEST Arabidopsis thaliana protein match is: U-box domain-conta…	-1.079	-0.110251	0.245974	0.664591	0.470328	1.146	0.196121	0.262958	0.474801	0.569308	-1.345	-0.427388	0.245974	0.116302	0.491418	1.267	0.341518	0.262958	0.226315	0.447928	-1.237	-0.306371	0.419223	0.483487	0.474342	1.246	0.317137	0.387063	0.433751	0.435606	-1.368	-0.451768	0.419223	0.309233	0.384243	1.541	0.623509	0.419223	0.171109	0.677146	-1.106	-0.145397	0.429408	0.742678	0.616541	-1.704	-0.768906
PLANT U-BOX 54 (PUB54)	At1g01680.1	U-box domain-containing protein; FUNCTIONS IN: ubiquitin-protein ligase activity; INVOLVED IN: protein ubiquitination; LOCATED IN: ubiquitin ligase complex; CONTAINS InterPro DOMAIN/s: U box (InterPro:IPR003613), Zinc finger, RING/FYVE/PHD-type (InterPro:IPR013083); BEST Arabidopsis thaliana protein match is: U-box domain-containing protein (TAIR:AT1G01670.1); Has 1312 Blast hits to 1231 proteins…	1.188	0.248545	0.129503	0.087165	0.155219	1.101	0.138695	0.138445	0.342609	0.504758	-1.032	-0.0454093	0.129503	0.733924	0.796393	-1.267	-0.341831	0.138445	0.035624	0.186239	1.079	0.10985	0.220717	0.63063	0.53212	1.226	0.293955	0.203785	0.183051	0.281215	1.506	0.590377	0.220717	0.0254212	0.105207	1.136	0.184104	0.220717	0.425798	0.779757	1.395	0.480526	0.226079	0.0624791	0.212033	1.228	0.296422
PUTATIVE RECOMBINATION INITIATION DEFECTS 3 (PRD3)	At1g01690.1	Encodes a novel plant-specific protein that is involved in meiotic double strand break formation.	1.17	0.2267	0.265486	0.417992	0.371808	1.032	0.045193	0.316895	0.890123	0.706002	-1.233	-0.301688	0.265486	0.288698	0.639715	1.021	0.0297953	0.316895	0.927403	0.735203	1.134	0.181507	0.476489	0.713176	0.56069	1.442	0.528388	0.417909	0.241691	0.325218	1.146	0.196904	0.471224	0.687042	0.547714	1.272	0.346881	0.471224	0.482677	0.794913	1.011	0.0153977	0.542592	0.978056	0.676926	-1.258	-0.331483
RHO GUANYL-NUCLEOTIDE EXCHANGE FACTOR 2 (ROPGEF2)	At1g01700.1	Encodes a member of KPP-like gene family, homolog of KPP (kinase partner protein) gene in tomato. Also a member of the RopGEF (guanine nucleotide exchange factor) family, containing the novel PRONE domain (plant-specific Rop nucleotide exchanger), which is exclusively active towards members of the Rop subfamily.	-1.278	-0.353777	0.207464	0.126544	0.191851	1.002	0.00318277	0.247637	0.99006	0.726647	1.061	0.0853766	0.207464	0.691492	0.787811	1.202	0.265218	0.247637	0.315417	0.513652	-1.281	-0.35696	0.372352	0.365801	0.41823	-1.356	-0.439154	0.326575	0.215591	0.30569	-1.536	-0.618995	0.368238	0.131277	0.254388	-1.059	-0.0821939	0.368238	0.828967	0.864004	-1.199	-0.262035	0.424008	0.55376	0.551286	-1.133	-0.179841
no gene name	At1g01710.1	acyl-CoA thioesterase family protein; FUNCTIONS IN: cyclic nucleotide binding, acyl-CoA thioesterase activity; INVOLVED IN: acyl-CoA metabolic process; LOCATED IN: peroxisome; EXPRESSED IN: 22 plant structures; EXPRESSED DURING: 14 growth stages; CONTAINS InterPro DOMAIN/s: Cyclic nucleotide-binding (InterPro:IPR000595), Cyclic nucleotide-binding-like (InterPro:IPR018490), Acyl-CoA thioesterase (…	1.272	0.34754	0.252116	0.205369	0.251536	1.235	0.304455	0.300936	0.341301	0.504083	-1.522	-0.60626	0.252116	0.0428621	0.341523	-1.032	-0.045735	0.300936	0.882969	0.725506	1.03	0.0430847	0.452493	0.926485	0.620708	1.937	0.9538	0.396863	0.0429516	0.125568	1.313	0.393275	0.447493	0.40511	0.434327	1.88	0.910715	0.447493	0.0762456	0.605921	1.275	0.35019	0.515267	0.515919	0.537254	-1.475	-0.560525
(ATAF1)	At1g01720.1	Belongs to a large family of putative transcriptional activators with NAC domain. Transcript level increases in response to wounding and abscisic acid. ATAF1 attentuates ABA signaling and sythesis. Mutants are hyposensitive to ABA.	1.038	0.0532237	0.127721	0.686647	0.478129	-1.235	-0.30435	0.136539	0.0527803	0.247723	-1.19	-0.251281	0.127721	0.0806762	0.430466	1.417	0.502407	0.136539	0.00507879	0.0624896	1.281	0.357574	0.217679	0.134867	0.257038	1.235	0.304504	0.20098	0.164051	0.264994	-1.365	-0.449183	0.217679	0.0690864	0.182082	-1.037	-0.0530698	0.217679	0.812854	0.860726	-1.749	-0.806758	0.222968	0.00558681	0.0622725	-1.686	-0.753688
no gene name	At1g01725.1	unknown protein; FUNCTIONS IN: molecular_function unknown; INVOLVED IN: biological_process unknown; LOCATED IN: endomembrane system; EXPRESSED IN: 23 plant structures; EXPRESSED DURING: 14 growth stages; Has 10 Blast hits to 10 proteins in 3 species: Archae - 0; Bacteria - 0; Metazoa - 0; Fungi - 0; Plants - 10; Viruses - 0; Other Eukaryotes - 0 (source: NCBI BLink).	-1.107	-0.146801	0.172579	0.41703	0.371421	1.378	0.462465	0.184494	0.0334936	0.218027	1.18	0.238253	0.172579	0.200735	0.580125	-1.468	-0.553918	0.184494	0.0148993	0.115984	-1.525	-0.609266	0.294132	0.0682087	0.182672	-1.306	-0.385054	0.271568	0.189903	0.286844	1.326	0.407117	0.294132	0.199674	0.31164	1.168	0.224212	0.294132	0.465398	0.789776	2.023	1.01638	0.301278	0.00821029	0.0757838	1.732	0.792171
no gene name	At1g01730.1	unknown protein; FUNCTIONS IN: molecular_function unknown; INVOLVED IN: biological_process unknown; LOCATED IN: chloroplast; EXPRESSED IN: 23 plant structures; EXPRESSED DURING: 13 growth stages; Has 30 Blast hits to 30 proteins in 12 species: Archae - 0; Bacteria - 2; Metazoa - 4; Fungi - 2; Plants - 22; Viruses - 0; Other Eukaryotes - 0 (source: NCBI BLink).	-1.327	-0.408344	0.162425	0.0330907	0.0886957	1.083	0.115151	0.17364	0.523848	0.590663	-1.106	-0.14526	0.162425	0.39444	0.692023	1.355	0.438452	0.17364	0.0324975	0.177788	-1.437	-0.523495	0.276827	0.0911829	0.210691	-1.2	-0.263084	0.255591	0.330199	0.380691	-1.799	-0.846795	0.276827	0.0135951	0.0743382	1.198	0.260411	0.276827	0.371421	0.761623	-1.251	-0.323301	0.283553	0.283645	0.419509	-1.499	-0.583712
no gene name	At1g01740.1	protein kinase family protein; FUNCTIONS IN: in 6 functions; INVOLVED IN: protein amino acid phosphorylation, N-terminal protein myristoylation; LOCATED IN: plasma membrane; EXPRESSED IN: 22 plant structures; EXPRESSED DURING: 13 growth stages; CONTAINS InterPro DOMAIN/s: Tetratricopeptide-like helical (InterPro:IPR011990), Protein kinase, core (InterPro:IPR000719), Serine/threonine protein kinas…	-1.026	-0.0363373	0.141049	0.802493	0.514311	-1.026	-0.0376828	0.150788	0.808271	0.685916	-1.165	-0.220651	0.141049	0.152172	0.528766	1.227	0.294671	0.150788	0.0824072	0.285764	1.001	0.0013455	0.240395	0.995656	0.637164	1.136	0.184314	0.221954	0.427781	0.432728	-1.258	-0.331009	0.240395	0.201811	0.313024	1.135	0.182969	0.240395	0.466061	0.789988	-1.259	-0.332354	0.246235	0.210066	0.371271	-1.429	-0.515323
ACTIN DEPOLYMERIZING FACTOR 11 (ADF11)	At1g01750.1	ACTIN DEPOLYMERIZING FACTOR 11 (ADF11); FUNCTIONS IN: actin binding; INVOLVED IN: biological_process unknown; LOCATED IN: intracellular; EXPRESSED IN: 6 plant structures; EXPRESSED DURING: 4 anthesis, petal differentiation and expansion stage; CONTAINS InterPro DOMAIN/s: Actin-binding, cofilin/tropomyosin type (InterPro:IPR002108); BEST Arabidopsis thaliana protein match is: ADF8 (ACTIN DEPOLYMER…	1.257	0.330229	0.228317	0.181987	0.23535	1.351	0.43414	0.244081	0.109004	0.319564	-1.645	-0.718221	0.228317	0.0118186	0.211661	-1.033	-0.0461471	0.244081	0.854237	0.71929	-1.075	-0.103911	0.389128	0.79546	0.585716	2.068	1.04845	0.359277	0.0170812	0.0732241	1.298	0.376376	0.389128	0.358701	0.410823	2.223	1.15236	0.389128	0.0159235	0.43109	1.395	0.480287	0.398582	0.258935	0.404328	-1.593	-0.672074
no gene name	At1g01760.1	RNA binding / adenosine deaminase; FUNCTIONS IN: RNA binding, adenosine deaminase activity; INVOLVED IN: RNA processing; LOCATED IN: cellular_component unknown; CONTAINS InterPro DOMAIN/s: Adenosine deaminase/editase (InterPro:IPR002466); Has 707 Blast hits to 645 proteins in 124 species: Archae - 0; Bacteria - 0; Metazoa - 542; Fungi - 79; Plants - 27; Viruses - 0; Other Eukaryotes - 59 (source:…	1.15	0.201653	0.135538	0.170978	0.227633	-1.119	-0.162081	0.144896	0.292275	0.474157	-1.111	-0.151873	0.135538	0.2915	0.641499	1.081	0.112301	0.144896	0.458191	0.589918	1.287	0.363735	0.231002	0.149802	0.270883	1.278	0.353526	0.213281	0.131784	0.236855	1.064	0.0893523	0.231002	0.707889	0.554178	-1.007	-0.0102085	0.231002	0.965716	0.880619	-1.209	-0.274383	0.236614	0.276042	0.415011	-1.201	-0.264174
no gene name	At1g01770.1	unknown protein; INVOLVED IN: biological_process unknown; LOCATED IN: cellular_component unknown; EXPRESSED IN: 22 plant structures; EXPRESSED DURING: 13 growth stages; CONTAINS InterPro DOMAIN/s: Protein of unknown function DUF1446 (InterPro:IPR010839); Has 1139 Blast hits to 1078 proteins in 171 species: Archae - 0; Bacteria - 475; Metazoa - 18; Fungi - 70; Plants - 13; Viruses - 0; Other Eukar…	1.157	0.209833	0.148149	0.190335	0.240975	-1.012	-0.0166403	0.158378	0.918627	0.711726	-1.124	-0.169068	0.148149	0.28324	0.636387	-1.017	-0.0241247	0.158378	0.882292	0.725166	1.17	0.226473	0.252496	0.393111	0.430571	1.3	0.378901	0.233126	0.138542	0.242637	1.176	0.233958	0.252496	0.378321	0.420762	1.111	0.152428	0.252496	0.560958	0.812974	1.005	0.00748436	0.25863	0.977545	0.676804	-1.106	-0.144943
no gene name	At1g01780.1	LIM domain-containing protein; FUNCTIONS IN: zinc ion binding; INVOLVED IN: biological_process unknown; LOCATED IN: cellular_component unknown; EXPRESSED IN: 23 plant structures; EXPRESSED DURING: 15 growth stages; CONTAINS InterPro DOMAIN/s: Zinc finger, LIM-type (InterPro:IPR001781); BEST Arabidopsis thaliana protein match is: LIM domain-containing protein (TAIR:AT2G45800.1); Has 3943 Blast hit…	-1.352	-0.434968	0.091702	0.0014578	0.0150682	1.083	0.114733	0.109459	0.325186	0.494961	1.255	0.327706	0.091702	0.00725555	0.173141	-1.005	-0.00747156	0.109459	0.947255	0.739814	-1.464	-0.549702	0.164585	0.0102323	0.0776725	-1.697	-0.762674	0.144351	0.000743068	0.0128802	-1.345	-0.427497	0.162766	0.0303453	0.116231	-1.159	-0.212973	0.162766	0.227057	0.701206	1.088	0.122205	0.187418	0.532654	0.544219	1.262	0.335178
K EFFLUX ANTIPORTER 1 (KEA1)	At1g01790.1	K efflux antiporter KEA1	1.464	0.549896	0.188493	0.0171058	0.0607449	-1.18	-0.238989	0.201507	0.265985	0.456007	1.135	0.183014	0.188493	0.35695	0.676112	-1.408	-0.493921	0.201507	0.0366883	0.188713	1.728	0.788885	0.321255	0.0364184	0.134602	1.29	0.366882	0.29661	0.24742	0.328923	2.062	1.04382	0.321255	0.0100104	0.0617506	-1.34	-0.422003	0.321255	0.221476	0.700057	1.193	0.254932	0.329059	0.458369	0.510774	1.599	0.676935
no gene name	At1g01800.1	short-chain dehydrogenase/reductase (SDR) family protein; FUNCTIONS IN: oxidoreductase activity, binding, catalytic activity; INVOLVED IN: metabolic process; LOCATED IN: plant-type cell wall; EXPRESSED IN: 22 plant structures; EXPRESSED DURING: 13 growth stages; CONTAINS InterPro DOMAIN/s: NAD(P)-binding (InterPro:IPR016040), Glucose/ribitol dehydrogenase (InterPro:IPR002347), Short-chain dehydro…	1.035	0.0495531	0.124675	0.700291	0.482943	1.017	0.024884	0.133283	0.856036	0.697708	1.208	0.272549	0.124675	0.056611	0.375455	-1.272	-0.346986	0.133283	0.0285794	0.166094	1.017	0.0246691	0.212488	0.910125	0.616819	-1.167	-0.222995	0.196187	0.285044	0.35347	1.316	0.396539	0.212488	0.0948755	0.213877	-1.187	-0.247665	0.212488	0.273757	0.723596	1.294	0.37187	0.21765	0.121706	0.290945	1.536	0.619534
no gene name	At1g01810.1	unknown protein; FUNCTIONS IN: molecular_function unknown; INVOLVED IN: biological_process unknown; LOCATED IN: cellular_component unknown; Has 7 Blast hits to 7 proteins in 4 species: Archae - 0; Bacteria - 0; Metazoa - 4; Fungi - 0; Plants - 3; Viruses - 0; Other Eukaryotes - 0 (source: NCBI BLink).	1.02	0.0287577	0.162971	0.863841	0.531423	-1.085	-0.117937	0.174224	0.515473	0.586669	-1.293	-0.370661	0.162971	0.04901	0.357814	1.375	0.459839	0.174224	0.026942	0.160956	1.107	0.146694	0.277758	0.610177	0.525159	1.319	0.399418	0.25645	0.153782	0.255863	-1.348	-0.431082	0.277758	0.155077	0.276399	1.191	0.252724	0.277758	0.386609	0.765493	-1.493	-0.577776	0.284506	0.0728399	0.2276	-1.778	-0.8305
PEROXIN 11C (PEX11C)	At1g01820.1	member of the peroxin11 (PEX11) gene family, integral to peroxisome membrane, controls peroxisome proliferation.	-1.124	-0.168657	0.176971	0.368484	0.346732	1.08	0.111343	0.21124	0.612428	0.626294	1.164	0.219115	0.176971	0.250764	0.616892	-1.119	-0.161801	0.21124	0.465696	0.593257	-1.214	-0.28	0.317624	0.40373	0.435666	-1.308	-0.387771	0.278575	0.201404	0.294968	-1.005	-0.00685513	0.314114	0.983123	0.630958	-1.078	-0.107772	0.314114	0.740367	0.84787	1.208	0.273145	0.361687	0.471778	0.516219	1.302	0.380916
no gene name	AT1G01830.1	ARM repeat superfamily protein; FUNCTIONS IN: binding; LOCATED IN: cellular_component unknown; EXPRESSED IN: 22 plant structures; EXPRESSED DURING: 13 growth stages; CONTAINS InterPro DOMAIN/s: Armadillo-like helical (InterPro:IPR011989), Armadillo (InterPro:IPR000225), Armadillo-type fold (InterPro:IPR016024); BEST Arabidopsis thaliana protein match is: ARM repeat superfamily protein (TAIR:AT2G4…	-1.197	-0.258976	0.126544	0.0749115	0.142632	1.287	0.363708	0.151049	0.0426485	0.232127	1.079	0.109228	0.126544	0.41318	0.698119	-1.16	-0.21396	0.151049	0.19437	0.420779	-1.54	-0.622684	0.22712	0.0253841	0.113543	-1.291	-0.368204	0.199197	0.10172	0.205677	-1.032	-0.0450164	0.22461	0.846153	0.596048	1.193	0.254481	0.22461	0.29003	0.728489	1.492	0.577668	0.258628	0.0559826	0.200592	1.251	0.323187
no gene name	At1g01840.1	unknown protein; FUNCTIONS IN: molecular_function unknown; INVOLVED IN: biological_process unknown; EXPRESSED IN: 12 plant structures; EXPRESSED DURING: 8 growth stages; Has 11 Blast hits to 11 proteins in 4 species: Archae - 0; Bacteria - 0; Metazoa - 0; Fungi - 0; Plants - 11; Viruses - 0; Other Eukaryotes - 0 (source: NCBI BLink).	1.032	0.0457883	0.152905	0.771393	0.505051	-1.038	-0.0542658	0.163463	0.747508	0.668821	1.012	0.0177684	0.152905	0.910042	0.827198	-1.006	-0.0092909	0.163463	0.955916	0.74173	1.072	0.100054	0.260602	0.709941	0.559483	1.02	0.0280199	0.240611	0.90985	0.604238	1.039	0.0550792	0.260602	0.83732	0.593613	-1.051	-0.0720342	0.260602	0.788473	0.85752	-1.032	-0.0449749	0.266934	0.869926	0.651457	1.019	0.0270593
PALEFACE 1 (PFC1)	At1g01860.1	dimethyladenosine transferase	-1.202	-0.265705	0.158856	0.128733	0.193884	1.116	0.15787	0.169824	0.376834	0.523036	-1.144	-0.194363	0.158856	0.252201	0.617357	1.233	0.302197	0.169824	0.108867	0.325847	-1.341	-0.423574	0.270744	0.152143	0.272932	-1.051	-0.0713418	0.249974	0.7818	0.569035	-1.482	-0.567902	0.270744	0.0653765	0.177	1.277	0.352233	0.270744	0.225585	0.700666	-1.105	-0.144328	0.277322	0.615321	0.575768	-1.411	-0.49656
no gene name	At1g01880.1	DNA repair protein, putative; FUNCTIONS IN: DNA binding, catalytic activity, nuclease activity; INVOLVED IN: DNA repair; LOCATED IN: cellular_component unknown; CONTAINS InterPro DOMAIN/s: XPG N-terminal (InterPro:IPR006085), DNA repair protein (XPGC)/yeast Rad (InterPro:IPR006084), Helix-hairpin-helix motif, class 2 (InterPro:IPR008918), XPG I (InterPro:IPR006086); BEST Arabidopsis thaliana prot…	-1.119	-0.161619	0.169604	0.365521	0.34532	1.194	0.25565	0.181314	0.192155	0.398908	-1.155	-0.207984	0.169604	0.251205	0.616892	1.082	0.113953	0.181314	0.545305	0.627494	-1.335	-0.417268	0.289062	0.182763	0.299575	1.033	0.046365	0.266888	0.865926	0.592776	-1.21	-0.275572	0.289062	0.365324	0.414394	1.379	0.463634	0.289062	0.143195	0.66086	1.103	0.141697	0.296085	0.643658	0.586093	-1.25	-0.321937
(SBTI1.1)	At1g01900.1	Encodes AtSBT1.1, a subtilisin-like serine protease. Cleaves the phytosulfokine AtPSK4, a growth promoting peptide.	1.721	0.783408	0.261322	0.0150083	0.0564013	-1.857	-0.893039	0.279365	0.0108893	0.161988	-1.103	-0.141022	0.261322	0.602534	0.762968	1.19	0.250652	0.279365	0.392969	0.557117	3.196	1.67645	0.445381	0.00445694	0.0553246	1.898	0.92443	0.411214	0.0511661	0.13937	1.447	0.532756	0.445381	0.262188	0.354822	-1.684	-0.752017	0.445381	0.125587	0.648469	-2.209	-1.14369	0.456201	0.0334758	0.156337	-1.312	-0.391674
no gene name	AT1G01910.2	P-loop containing nucleoside triphosphate hydrolases superfamily protein; FUNCTIONS IN: ATP binding; INVOLVED IN: cellular metal ion homeostasis, anion transport; LOCATED IN: membrane; EXPRESSED IN: 24 plant structures; EXPRESSED DURING: 15 growth stages; CONTAINS InterPro DOMAIN/s: ATPase, anion-transporting (InterPro:IPR003348); BEST Arabidopsis thaliana protein match is: P-loop containing nucl…	1.664	0.73442	0.258016	0.0192012	0.0649643	-1.321	-0.401925	0.275831	0.179065	0.387483	-1.026	-0.0372287	0.258016	0.888452	0.82426	-1.227	-0.295266	0.275831	0.312278	0.511454	2.198	1.13635	0.439746	0.0294979	0.121781	1.707	0.771649	0.406012	0.0898081	0.19185	2.042	1.02969	0.439746	0.0439089	0.142767	-1.288	-0.364696	0.439746	0.428363	0.780847	-1.077	-0.106659	0.45043	0.818119	0.63793	1.196	0.258038
no gene name	At1g01920.1	SET domain-containing protein; FUNCTIONS IN: molecular_function unknown; INVOLVED IN: biological_process unknown; LOCATED IN: cellular_component unknown; EXPRESSED IN: 21 plant structures; EXPRESSED DURING: 13 growth stages; CONTAINS InterPro DOMAIN/s: SET (InterPro:IPR001214); BEST Arabidopsis thaliana protein match is: ribulose-1,5 bisphosphate carboxylase oxygenase large subunit N-methyltransf…	1.362	0.445723	0.107658	0.00252104	0.0204636	-1.135	-0.18308	0.115092	0.146134	0.355517	-1.24	-0.310456	0.107658	0.0180685	0.247801	1.034	0.0478125	0.115092	0.687557	0.677684	1.546	0.628803	0.183486	0.00754422	0.0682377	1.689	0.756178	0.16941	0.00156911	0.0193399	1.318	0.39791	0.183486	0.0582449	0.166737	1.092	0.127376	0.183486	0.505081	0.801056	-1.174	-0.230892	0.187944	0.250408	0.398578	-1.282	-0.358268
no gene name	At1g01930.1	zinc finger protein-related; FUNCTIONS IN: zinc ion binding; INVOLVED IN: biological_process unknown; LOCATED IN: intracellular; EXPRESSED IN: 24 plant structures; EXPRESSED DURING: 15 growth stages; CONTAINS InterPro DOMAIN/s: Zinc finger, C2H2-like (InterPro:IPR015880), Ankyrin (InterPro:IPR002110); Has 1722 Blast hits to 1411 proteins in 265 species: Archae - 1; Bacteria - 222; Metazoa - 535; …	1.187	0.247763	0.202893	0.253052	0.283361	1.387	0.472251	0.216902	0.0574308	0.254821	-1.005	-0.00707262	0.202893	0.972953	0.83612	-1.639	-0.712942	0.216902	0.00942442	0.0885742	-1.168	-0.224487	0.345798	0.532433	0.495868	1.193	0.254836	0.319271	0.445315	0.440517	1.946	0.960705	0.345798	0.021463	0.0964064	1.394	0.479324	0.345798	0.199082	0.692977	2.274	1.18519	0.3542	0.00857635	0.0774728	1.631	0.705869
no gene name	At1g01940.1	peptidyl-prolyl cis-trans isomerase cyclophilin-type family protein; FUNCTIONS IN: peptidyl-prolyl cis-trans isomerase activity; INVOLVED IN: protein folding; LOCATED IN: cellular_component unknown; EXPRESSED IN: 23 plant structures; EXPRESSED DURING: 13 growth stages; CONTAINS InterPro DOMAIN/s: Cyclophilin-like (InterPro:IPR015891), Peptidyl-prolyl cis-trans isomerase, cyclophilin-type (InterPr…	1.181	0.240107	0.191017	0.240397	0.275715	-1.056	-0.0785957	0.204205	0.70926	0.656824	-1.257	-0.330399	0.191017	0.117743	0.492852	1.124	0.168888	0.204205	0.42959	0.575982	1.247	0.318702	0.325557	0.353186	0.412045	1.485	0.570506	0.300582	0.0901755	0.192046	1.051	0.0712184	0.325557	0.831718	0.591772	1.191	0.251804	0.325557	0.459085	0.787511	-1.187	-0.247484	0.333466	0.476914	0.518618	-1.414	-0.499288
ARMADILLO REPEAT KINESIN 2 (ARK2)	AT1G01950.1	Encodes a member of the armadillo/beta-catenin repeat kinesin motor family. Mutants have twisted roots due to abnormal cell file rotation; the phenotype is dependent on microtubules.	1.231	0.299625	0.148983	0.0751911	0.142873	-1.358	-0.441211	0.15927	0.0217459	0.192143	1.03	0.0421423	0.148983	0.783678	0.805961	1.071	0.0994446	0.15927	0.547878	0.628772	1.671	0.740836	0.253918	0.0170978	0.0952676	1.195	0.257482	0.234439	0.300589	0.362905	1.149	0.20018	0.253918	0.450748	0.455122	-1.398	-0.483354	0.253918	0.0893742	0.621596	-1.455	-0.540656	0.260087	0.0674011	0.219502	-1.041	-0.0573023
EMBRYO SAC DEVELOPMENT ARREST 10 (EDA10)	At1g01960.1	embryo sac development arrest 10 (EDA10); FUNCTIONS IN: binding, ARF guanyl-nucleotide exchange factor activity, guanyl-nucleotide exchange factor activity; INVOLVED IN: megagametogenesis; LOCATED IN: cytosol, nucleus; EXPRESSED IN: 23 plant structures; EXPRESSED DURING: 13 growth stages; CONTAINS InterPro DOMAIN/s: SEC7-like (InterPro:IPR000904), Armadillo-type fold (InterPro:IPR016024), Protein…	2.48	1.31012	0.36309	0.00567479	0.0321713	-1.981	-0.986353	0.38816	0.0316535	0.214353	-1.12	-0.162988	0.36309	0.664123	0.780049	-1.118	-0.160778	0.38816	0.68842	0.677836	4.913	2.29647	0.618827	0.00483745	0.0572615	2.776	1.47311	0.571355	0.0297811	0.101625	2.772	1.4709	0.618827	0.041437	0.138156	-1.77	-0.823364	0.618827	0.216071	0.69938	-1.772	-0.825575	0.633862	0.225103	0.381998	-1.002	-0.00221006
no gene name	At1g01970.1	pentatricopeptide (PPR) repeat-containing protein; FUNCTIONS IN: molecular_function unknown; INVOLVED IN: biological_process unknown; EXPRESSED IN: 22 plant structures; EXPRESSED DURING: 13 growth stages; CONTAINS InterPro DOMAIN/s: Pentatricopeptide repeat (InterPro:IPR002885); BEST Arabidopsis thaliana protein match is: NFD5 (NUCLEAR FUSION DEFECTIVE 5) (TAIR:AT1G19520.1); Has 7256 Blast hits t…	1.314	0.394507	0.262723	0.167442	0.224894	-1.22	-0.287021	0.280863	0.333499	0.499705	1.034	0.0475771	0.262723	0.860308	0.819505	-1.113	-0.155064	0.280863	0.594324	0.645672	1.604	0.681528	0.447769	0.162324	0.281599	1.272	0.34693	0.413419	0.423101	0.430629	1.464	0.549571	0.447769	0.250824	0.347151	-1.261	-0.334598	0.447769	0.473979	0.791678	-1.096	-0.131957	0.458647	0.780084	0.62752	1.151	0.202641
(ATSEC1A)	At1g01980.1	member of Reticuline oxidase-like family	-1.539	-0.622071	0.353415	0.116416	0.182695	1.953	0.966046	0.42185	0.0512633	0.24661	-1.033	-0.046329	0.353415	0.898941	0.825542	-1.229	-0.297646	0.42185	0.50048	0.608224	-3.007	-1.58812	0.634302	0.0367284	0.135051	-1.49	-0.575742	0.55632	0.330978	0.380973	-1.252	-0.324426	0.627293	0.61902	0.524895	2.017	1.01237	0.627293	0.145218	0.661732	2.401	1.26369	0.722298	0.118315	0.286788	1.19	0.251317
no gene name	At1g01990.1	FUNCTIONS IN: molecular_function unknown; INVOLVED IN: biological_process unknown; LOCATED IN: cellular_component unknown; EXPRESSED IN: 22 plant structures; EXPRESSED DURING: 13 growth stages; BEST Arabidopsis thaliana protein match is: chloroplast lumen common family protein (TAIR:AT2G37400.1); Has 16 Blast hits to 16 proteins in 2 species: Archae - 0; Bacteria - 0; Metazoa - 0; Fungi - 0; Plan…	1.308	0.38691	0.178085	0.0578668	0.122864	-1.34	-0.422013	0.190381	0.0538554	0.249424	-1.307	-0.386582	0.178085	0.0580407	0.378933	1.339	0.421685	0.190381	0.0540071	0.231332	1.752	0.808924	0.303517	0.0258262	0.114498	1.709	0.773492	0.280234	0.022106	0.0851752	-1.024	-0.0347749	0.303517	0.911299	0.61355	-1.025	-0.0354312	0.303517	0.909633	0.873124	-1.795	-0.843699	0.310891	0.0238484	0.131398	-1.751	-0.808267
UDP-D-GLUCURONATE 4-EPIMERASE 2 (GAE2)	At1g02000.1	UDP-D-glucuronate 4-epimerase	1.088	0.121898	0.324458	0.716909	0.488395	-1.228	-0.296227	0.387286	0.466306	0.566725	1.068	0.0955542	0.324458	0.77587	0.803942	1.056	0.0787749	0.387286	0.843899	0.716642	1.336	0.418124	0.582331	0.493178	0.478449	1.018	0.0263435	0.510738	0.960129	0.616547	1.03	0.0431228	0.575896	0.942149	0.621964	-1.312	-0.391781	0.575896	0.515517	0.803114	-1.297	-0.375002	0.663117	0.58723	0.564773	1.012	0.0167793
SECRETORY 1A (SEC1A)	At1g02010.1	member of KEULE Gene Family	1.315	0.395334	0.199179	0.078449	0.146284	-1.36	-0.44375	0.212931	0.0668301	0.267867	-1.051	-0.0711299	0.199179	0.729236	0.795262	1.086	0.119546	0.212931	0.58821	0.64347	1.789	0.839083	0.339468	0.0354678	0.132906	1.382	0.466464	0.313427	0.170857	0.271065	1.211	0.275788	0.339468	0.437516	0.449405	-1.295	-0.37262	0.339468	0.300852	0.733524	-1.478	-0.563295	0.347715	0.139686	0.308992	-1.141	-0.190676
no gene name	At1g02020.1	nitroreductase family protein; FUNCTIONS IN: oxidoreductase activity, acting on NADH or NADPH, nitrogenous group as acceptor, oxidoreductase activity; INVOLVED IN: metabolic process; LOCATED IN: chloroplast; EXPRESSED IN: 23 plant structures; EXPRESSED DURING: 13 growth stages; CONTAINS InterPro DOMAIN/s: Nitroreductase (InterPro:IPR000415); Has 403 Blast hits to 394 proteins in 182 species: Arch…	1.097	0.133764	0.205849	0.532044	0.420003	-1.337	-0.418612	0.220061	0.0895649	0.297412	1.18	0.23892	0.205849	0.27564	0.632495	1.032	0.0459283	0.220061	0.839324	0.715339	1.466	0.552376	0.350835	0.149833	0.270883	-1.076	-0.105156	0.323922	0.752876	0.559704	1.063	0.0878356	0.350835	0.807929	0.585314	-1.577	-0.657533	0.350835	0.0936703	0.625301	-1.38	-0.464541	0.359359	0.228316	0.383891	1.143	0.192992
no gene name	At1g02030.1	zinc finger (C2H2 type) family protein; FUNCTIONS IN: transcription factor activity, zinc ion binding, nucleic acid binding; INVOLVED IN: regulation of transcription; LOCATED IN: intracellular; CONTAINS InterPro DOMAIN/s: Zinc finger, C2H2-like (InterPro:IPR015880), Zinc finger, C2H2-type (InterPro:IPR007087); BEST Arabidopsis thaliana protein match is: zinc finger (C2H2 type) family protein (TAI…	1.393	0.477882	0.256577	0.0995429	0.167106	-1.573	-0.653143	0.30626	0.065523	0.265666	-1.013	-0.0184115	0.256577	0.944556	0.832453	1.144	0.193673	0.30626	0.544784	0.627413	2.19	1.13102	0.460499	0.0395594	0.139541	1.411	0.496293	0.403884	0.254064	0.333026	1.218	0.284209	0.45541	0.549957	0.497271	-1.553	-0.634732	0.45541	0.200887	0.693606	-1.799	-0.846816	0.524383	0.145	0.314947	-1.158	-0.212084
no gene name	At1g02040.1	zinc finger (C2H2 type) family protein; FUNCTIONS IN: transcription factor activity, zinc ion binding, nucleic acid binding; LOCATED IN: intracellular; CONTAINS InterPro DOMAIN/s: Zinc finger, C2H2-like (InterPro:IPR015880), Zinc finger, C2H2-type (InterPro:IPR007087); BEST Arabidopsis thaliana protein match is: zinc finger (C2H2 type) family protein (TAIR:AT4G35280.1); Has 5788 Blast hits to 328…	-1.037	-0.0521219	0.188802	0.788731	0.509904	-1.228	-0.296872	0.201838	0.17541	0.383932	-1.132	-0.178604	0.188802	0.36886	0.681978	1.442	0.527598	0.201838	0.0280873	0.164285	1.185	0.244751	0.321782	0.466349	0.466769	1.092	0.126482	0.297097	0.680308	0.536227	-1.495	-0.57972	0.321782	0.105125	0.225675	-1.085	-0.118269	0.321782	0.721708	0.844948	-1.771	-0.82447	0.3296	0.0337825	0.15678	-1.632	-0.706202
no gene name	At1g02050.1	chalcone and stilbene synthase family protein; FUNCTIONS IN: transferase activity, transferring acyl groups other than amino-acyl groups, catalytic activity, acyltransferase activity; INVOLVED IN: phenylpropanoid biosynthetic process, pollen exine formation; EXPRESSED IN: 11 plant structures; EXPRESSED DURING: 6 growth stages; CONTAINS InterPro DOMAIN/s: Chalcone/stilbene synthase, N-terminal (In…	-1.135	-0.182823	0.122163	0.168731	0.225822	-1.025	-0.0359704	0.130598	0.789206	0.680563	-1.063	-0.0886666	0.122163	0.486403	0.72735	1.238	0.30746	0.130598	0.0430048	0.20537	-1.107	-0.146853	0.208207	0.498458	0.481237	-1.067	-0.0941564	0.192235	0.635994	0.52012	-1.405	-0.490283	0.208207	0.0429671	0.140936	1.037	0.0526962	0.208207	0.805881	0.859452	-1.269	-0.34343	0.213266	0.141784	0.311209	-1.316	-0.396127
no gene name	At1g02060.1	pentatricopeptide (PPR) repeat-containing protein; INVOLVED IN: biological_process unknown; LOCATED IN: chloroplast; EXPRESSED IN: 11 plant structures; EXPRESSED DURING: 6 growth stages; CONTAINS InterPro DOMAIN/s: Pentatricopeptide repeat (InterPro:IPR002885); BEST Arabidopsis thaliana protein match is: pentatricopeptide (PPR) repeat-containing protein (TAIR:AT2G37230.1); Has 18912 Blast hits to…	1.228	0.296061	0.246373	0.263851	0.290157	-1.986	-0.989785	0.294081	0.00984829	0.160319	1.231	0.299629	0.246373	0.258587	0.620978	1.314	0.394095	0.294081	0.217029	0.439974	2.438	1.28585	0.442185	0.0196512	0.100493	-1.002	-0.00356743	0.387822	0.992886	0.624559	-1.07	-0.0980336	0.437299	0.828237	0.590984	-2.444	-1.28941	0.437299	0.0184656	0.452766	-2.61	-1.38388	0.503529	0.0251225	0.134835	-1.068	-0.0944661
SQUAMOSA PROMOTER BINDING PROTEIN-LIKE 8 (SPL8)	At1g02065.1	Encodes an SBP-box gene, a member of the SPL gene family. Mutants are affected in micro- and megasporogenesis, trichome formation on sepals, and stamen filament elongation.	1.237	0.306979	0.284364	0.308432	0.316006	-1.157	-0.209844	0.303998	0.507427	0.583531	-1.349	-0.43223	0.284364	0.162835	0.542832	1.261	0.335095	0.303998	0.298938	0.502047	1.431	0.516823	0.484652	0.314022	0.390168	1.669	0.73921	0.447473	0.132935	0.237822	-1.02	-0.0281151	0.484652	0.955008	0.625107	1.167	0.222386	0.484652	0.657217	0.833468	-1.459	-0.544939	0.496427	0.300825	0.429776	-1.702	-0.767325
no gene name	At1g02070.1	unknown protein; LOCATED IN: cellular_component unknown; EXPRESSED IN: 11 plant structures; EXPRESSED DURING: 6 growth stages; BEST Arabidopsis thaliana protein match is: unknown protein (TAIR:AT3G60520.1); Has 52 Blast hits to 52 proteins in 8 species: Archae - 0; Bacteria - 0; Metazoa - 0; Fungi - 0; Plants - 52; Viruses - 0; Other Eukaryotes - 0 (source: NCBI BLink).	-2.84	-1.5061	0.240644	0.000148101	0.00453526	2.135	1.0941	0.25726	0.00213338	0.114657	2.209	1.14351	0.240644	0.00104145	0.0781697	-1.66	-0.731503	0.25726	0.0192944	0.134378	-6.064	-2.6002	0.410139	0.000134487	0.0209232	-6.275	-2.64961	0.378676	6.34536e-05	0.00357013	-1.711	-0.7746	0.410139	0.0915364	0.21058	-1.035	-0.0494158	0.410139	0.906745	0.872671	3.545	1.8256	0.420103	0.00186218	0.0363473	3.668	1.87501
no gene name	At1g02080.1	transcriptional regulator-related; FUNCTIONS IN: transcription regulator activity; LOCATED IN: membrane; EXPRESSED IN: 25 plant structures; EXPRESSED DURING: 15 growth stages; CONTAINS InterPro DOMAIN/s: CCR4-Not complex component, Not1 (InterPro:IPR007196); Has 1072 Blast hits to 502 proteins in 170 species: Archae - 0; Bacteria - 115; Metazoa - 354; Fungi - 245; Plants - 79; Viruses - 0; Other …	1.098	0.135447	0.197134	0.511453	0.411794	-1.213	-0.278272	0.235307	0.270924	0.459555	-1.05	-0.0702018	0.197134	0.730965	0.795517	1.159	0.213027	0.235307	0.391748	0.55667	1.332	0.413719	0.353812	0.275933	0.367732	1.153	0.205649	0.310314	0.526143	0.475983	-1.055	-0.0775795	0.349903	0.830089	0.591376	-1.155	-0.20807	0.349903	0.568509	0.814115	-1.406	-0.491299	0.402896	0.257415	0.403505	-1.217	-0.283228
FUSCA 5 (FUS5)	AT1G02090.2	encodes a phosphoprotein that is a subunit of the COP9 signalosome. Mutants exhibit constitutive photomorphogenic phenotype.	1.392	0.476818	0.226663	0.0647342	0.131379	1.148	0.1985	0.242313	0.433835	0.55216	-1.426	-0.511755	0.226663	0.0503589	0.361655	-1.12	-0.163563	0.242313	0.516636	0.615181	1.213	0.278319	0.38631	0.489534	0.476831	1.984	0.988574	0.356675	0.0216953	0.0842358	1.559	0.640381	0.38631	0.131758	0.254868	1.636	0.710255	0.38631	0.0991377	0.628356	1.285	0.362063	0.395695	0.38405	0.473504	-1.273	-0.348193
SUPPRESSOR OF BRI1 (SBI1)	AT1G02100.1	Leucine carboxyl methyltransferase; FUNCTIONS IN: methyltransferase activity; INVOLVED IN: biological_process unknown; LOCATED IN: cellular_component unknown; EXPRESSED IN: 22 plant structures; EXPRESSED DURING: 14 growth stages; CONTAINS InterPro DOMAIN/s: Leucine carboxyl methyltransferase, LCTM1 1 (InterPro:IPR016651), Leucine carboxyl methyltransferase, eukaryotic (InterPro:IPR021121), Leucin…	1.007	0.00992265	0.327523	0.976573	0.560651	-1.008	-0.0115195	0.390945	0.977215	0.72483	1.023	0.0327136	0.327523	0.922896	0.829199	-1.022	-0.0311167	0.390945	0.938515	0.737971	1.015	0.0214422	0.587832	0.971796	0.631764	-1.016	-0.0227909	0.515562	0.965824	0.61798	1.029	0.0410394	0.581336	0.945453	0.622927	-1.031	-0.0442331	0.581336	0.941217	0.87734	1.014	0.0195972	0.669381	0.977361	0.676746	1.045	0.0638303
no gene name	At1g02110.1	proline-rich family protein; FUNCTIONS IN: molecular_function unknown; INVOLVED IN: N-terminal protein myristoylation; LOCATED IN: plasma membrane; EXPRESSED IN: 22 plant structures; EXPRESSED DURING: 14 growth stages; CONTAINS InterPro DOMAIN/s: Protein of unknown function DUF630 (InterPro:IPR006868), Protein of unknown function DUF632 (InterPro:IPR006867); BEST Arabidopsis thaliana protein matc…	2.236	1.16081	0.478745	0.0383147	0.096236	-2.573	-1.36354	0.5118	0.0258674	0.201877	-1.381	-0.465391	0.478745	0.356398	0.675868	1.589	0.668117	0.5118	0.224131	0.445697	5.753	2.52435	0.815943	0.0128509	0.084994	3.087	1.6262	0.75335	0.0591996	0.151878	1.407	0.492693	0.815943	0.560864	0.501435	-1.864	-0.898144	0.815943	0.299576	0.732998	-4.089	-2.03165	0.835766	0.0379274	0.165433	-2.194	-1.13351
VASCULAR ASSOCIATED DEATH1 (VAD1)	At1g02120.1	Encodes VAD1 (Vascular Associated Death1), a regulator of cell death and defense responses in vascular tissues. VAD1 is a putative membrane associated protein and contains a GRAM domain. vad1 is a lesion mimic mutant that exhibits light conditional appearance of propagative HR (hypersensitive response)-like lesions along the vascular system.	1.42	0.506373	0.368512	0.206675	0.252531	-2.789	-1.4799	0.439871	0.0098671	0.160365	1.245	0.316434	0.368512	0.415503	0.698961	1.577	0.657098	0.439871	0.173571	0.401524	3.962	1.98628	0.661398	0.01699	0.0951939	1.141	0.189939	0.580085	0.751744	0.559347	-1.11	-0.150726	0.65409	0.823537	0.589578	-3.473	-1.79634	0.65409	0.025202	0.483233	-4.398	-2.137	0.753153	0.0218992	0.126755	-1.266	-0.340665
ARABIDOPSIS RAS 5 (ARA-5)	At1g02130.1	Belongs to the Rab1 GTPase subfamily. This small GTP-binding protein is required in ER to Golgi transportation.	1.047	0.0657984	0.242	0.791837	0.511091	1.061	0.0860497	0.258708	0.747043	0.668713	1.171	0.227969	0.242	0.370778	0.682563	-1.301	-0.379817	0.258708	0.176129	0.404225	-1.014	-0.0202514	0.412449	0.961912	0.628981	-1.119	-0.162171	0.380809	0.680214	0.536211	1.362	0.445616	0.412449	0.308058	0.383635	-1.103	-0.141919	0.412449	0.738681	0.847745	1.381	0.465867	0.422469	0.298759	0.428675	1.524	0.607787
MAGO NASHI (MAGO)	At1g02140.1	MAGO NASHI (MAGO); FUNCTIONS IN: protein binding; INVOLVED IN: embryonic development ending in seed dormancy, pollen tube guidance, sex determination; LOCATED IN: in 6 components; EXPRESSED IN: 25 plant structures; EXPRESSED DURING: 15 growth stages; CONTAINS InterPro DOMAIN/s: Mago nashi protein (InterPro:IPR004023); Has 348 Blast hits to 348 proteins in 146 species: Archae - 0; Bacteria - 0; Me…	1.294	0.371724	0.261475	0.188842	0.240063	1.275	0.350337	0.279528	0.24167	0.438817	1.047	0.0658771	0.261475	0.806743	0.809533	-1.727	-0.787939	0.279528	0.0200857	0.137527	1.015	0.0213868	0.44564	0.962771	0.629262	1.236	0.305847	0.411454	0.476236	0.454334	2.234	1.15966	0.44564	0.0286329	0.112249	1.218	0.28446	0.44564	0.539168	0.808172	2.201	1.13828	0.456467	0.0342157	0.157762	1.807	0.853816
no gene name	At1g02150.1	pentatricopeptide (PPR) repeat-containing protein; FUNCTIONS IN: binding; LOCATED IN: chloroplast; EXPRESSED IN: 22 plant structures; EXPRESSED DURING: 13 growth stages; CONTAINS InterPro DOMAIN/s: Pentatricopeptide repeat (InterPro:IPR002885), Tetratricopeptide-like helical (InterPro:IPR011990); BEST Arabidopsis thaliana protein match is: pentatricopeptide (PPR) repeat-containing protein (TAIR:A…	1.55	0.631831	0.109341	0.000415217	0.00761619	1.207	0.270867	0.130514	0.0716272	0.273934	-1.263	-0.336512	0.109341	0.0151713	0.232704	-1.481	-0.566187	0.130514	0.00248467	0.0427488	1.284	0.360964	0.196244	0.103146	0.224151	1.957	0.968343	0.172117	0.000494987	0.0103511	2.294	1.19802	0.194075	0.000267198	0.00765967	1.523	0.607379	0.194075	0.0140236	0.42099	1.786	0.837054	0.223468	0.00565867	0.0627979	1.173	0.229674
no gene name	AT1G02160.1	Cox19 family protein (CHCH motif); CONTAINS InterPro DOMAIN/s: CHCH (InterPro:IPR010625); Has 56 Blast hits to 56 proteins in 33 species: Archae - 0; Bacteria - 0; Metazoa - 3; Fungi - 34; Plants - 19; Viruses - 0; Other Eukaryotes - 0 (source: NCBI BLink).	-1.219	-0.285801	0.237562	0.259644	0.287362	1.34	0.421756	0.253964	0.131144	0.340742	1.207	0.271179	0.237562	0.283119	0.636316	-1.326	-0.407134	0.253964	0.143373	0.370395	-1.633	-0.707557	0.404885	0.114484	0.235835	-1.471	-0.55698	0.373825	0.170424	0.270678	1.088	0.121333	0.404885	0.771233	0.574005	1.11	0.150577	0.404885	0.718571	0.844948	1.776	0.82889	0.414722	0.0767177	0.234067	1.6	0.678313
METACASPASE 1 (AMC1)	At1g02170.1	Metacaspase AtMCP1b. Arginine/lysine-specific cysteine protease activity. Induces apoptosis in yeast. Contains Pfam profile PF00656: ICE-like protease (caspase) p20 domain	-1.126	-0.171364	0.192185	0.398598	0.362552	-1.135	-0.182415	0.229399	0.449452	0.558563	1.018	0.0255391	0.192185	0.897564	0.825283	1.255	0.32824	0.229399	0.190347	0.417731	1.008	0.0110511	0.344929	0.975226	0.632683	-1.146	-0.196903	0.302523	0.533375	0.479391	-1.414	-0.499604	0.341118	0.181188	0.297488	-1.155	-0.207954	0.341118	0.559022	0.812664	-1.425	-0.510655	0.392781	0.229771	0.384794	-1.233	-0.302701
no gene name	At1g02180.1	ferredoxin-related; FUNCTIONS IN: molecular_function unknown; INVOLVED IN: biological_process unknown; LOCATED IN: endomembrane system; EXPRESSED IN: 23 plant structures; EXPRESSED DURING: 15 growth stages; Has 20 Blast hits to 20 proteins in 6 species: Archae - 0; Bacteria - 0; Metazoa - 0; Fungi - 0; Plants - 20; Viruses - 0; Other Eukaryotes - 0 (source: NCBI BLink).	1.375	0.459728	0.134181	0.00755379	0.0381181	-1.185	-0.245266	0.143446	0.121467	0.331905	-1.164	-0.21962	0.134181	0.136111	0.513486	1.004	0.00515814	0.143446	0.9721	0.744942	1.63	0.704995	0.22869	0.0130817	0.0856275	1.601	0.679349	0.211146	0.0105327	0.0552668	1.37	0.45457	0.22869	0.0780836	0.194527	-1.018	-0.0256459	0.22869	0.913172	0.873839	-1.19	-0.250424	0.234246	0.312873	0.436883	-1.169	-0.224778
no gene name	At1g02190.1	CER1 protein, putative; FUNCTIONS IN: oxidoreductase activity, iron ion binding, catalytic activity; INVOLVED IN: oxidation reduction, fatty acid biosynthetic process; LOCATED IN: endoplasmic reticulum; EXPRESSED IN: 11 plant structures; EXPRESSED DURING: 6 growth stages; CONTAINS InterPro DOMAIN/s: Fatty acid hydroxylase (InterPro:IPR006694); BEST Arabidopsis thaliana protein match is: catalytic…	1.36	0.44404	0.336743	0.223789	0.264322	-1.157	-0.209856	0.401951	0.615748	0.627334	-1.052	-0.073467	0.336743	0.83276	0.814992	-1.118	-0.160717	0.401951	0.699736	0.680856	1.573	0.653897	0.604381	0.310815	0.388359	1.431	0.517507	0.530077	0.357516	0.396146	1.521	0.604757	0.597702	0.341252	0.401384	-1.099	-0.136389	0.597702	0.825223	0.863018	-1.035	-0.0491395	0.688226	0.944832	0.669928	1.062	0.08725
ECERIFERUM 1 (CER1)	At1g02205.2	Expression of the CER1 gene associated with production of stem epicuticular wax and pollen fertility. Biochemical studies showed that cer1 mutants are blocked in the conversion of stem wax C30 aldehydes to C29 alkanes, and they also lack the secondary alcohols and ketones. These suggested the CER1 protein is an aldehyde decarbonylase, but the exact molecular function of this protein remains to be…	-1.616	-0.692597	0.137299	0.000996096	0.0123506	1.229	0.297939	0.163885	0.106583	0.316603	1.961	0.971381	0.137299	0.000104551	0.0358861	-1.491	-0.576723	0.163885	0.00785668	0.0797209	-1.987	-0.990535	0.246421	0.00384284	0.0524699	-3.169	-1.66398	0.216126	5.74838e-05	0.00340879	-1.084	-0.115874	0.243698	0.647156	0.534952	-1.595	-0.673442	0.243698	0.0245445	0.48116	1.834	0.874661	0.280607	0.0142926	0.101974	2.924	1.5481
no gene name	At1g02210.1	regulator of shoot apical meristem-related; FUNCTIONS IN: DNA binding; INVOLVED IN: regulation of transcription; LOCATED IN: cellular_component unknown; CONTAINS InterPro DOMAIN/s: No apical meristem (NAM) protein (InterPro:IPR003441); BEST Arabidopsis thaliana protein match is: ANAC004 (Arabidopsis NAC domain containing protein 4); transcription factor (TAIR:AT1G02230.1); Has 256 Blast hits to 2…	1.008	0.0115067	0.130476	0.931657	0.549423	-1.084	-0.115705	0.139485	0.428265	0.549924	1.017	0.0245634	0.130476	0.854849	0.818967	1.057	0.0796347	0.139485	0.582026	0.640959	1.092	0.127211	0.222375	0.581287	0.515142	-1.009	-0.0130567	0.205316	0.950684	0.614126	-1.048	-0.068128	0.222375	0.766295	0.572274	-1.102	-0.140268	0.222375	0.543872	0.809701	-1.145	-0.195339	0.227777	0.413373	0.48875	-1.039	-0.0550713
ARABIDOPSIS NAC DOMAIN CONTAINING PROTEIN 3 (ANAC003)	At1g02220.1	Arabidopsis NAC domain containing protein 3 (ANAC003); FUNCTIONS IN: transcription factor activity; INVOLVED IN: multicellular organismal development, regulation of transcription; LOCATED IN: cellular_component unknown; EXPRESSED IN: 17 plant structures; EXPRESSED DURING: LP.06 six leaves visible, 4 anthesis, LP.04 four leaves visible, 4 leaf senescence stage, petal differentiation and expansion …	-1.224	-0.291387	0.19907	0.177296	0.231981	-1.084	-0.116116	0.212815	0.598586	0.621089	1.049	0.0688409	0.19907	0.737429	0.796953	1.265	0.338663	0.212815	0.145994	0.37394	-1.129	-0.175271	0.339282	0.617893	0.5278	-1.284	-0.360228	0.313255	0.279802	0.350009	-1.548	-0.63005	0.339282	0.0962708	0.215894	-1.137	-0.184957	0.339282	0.598902	0.822252	-1.371	-0.454779	0.347525	0.223091	0.380714	-1.206	-0.269822
ARABIDOPSIS NAC DOMAIN CONTAINING PROTEIN 4 (ANAC004)	At1g02230.1	Arabidopsis NAC domain containing protein 4 (ANAC004); FUNCTIONS IN: transcription factor activity; INVOLVED IN: multicellular organismal development, regulation of transcription; LOCATED IN: cellular_component unknown; CONTAINS InterPro DOMAIN/s: No apical meristem (NAM) protein (InterPro:IPR003441); BEST Arabidopsis thaliana protein match is: anac005 (Arabidopsis NAC domain containing protein 5…	-1.068	-0.0952526	0.119771	0.446911	0.38444	1.019	0.0268097	0.128041	0.838811	0.692473	1.07	0.0977835	0.119771	0.435336	0.70773	-1.021	-0.0293405	0.128041	0.823875	0.711351	-1.088	-0.122062	0.20413	0.564606	0.508855	-1.143	-0.193036	0.188471	0.33247	0.381916	-1.047	-0.0659121	0.20413	0.754152	0.568663	-1.05	-0.0709738	0.20413	0.736067	0.847284	1.04	0.0561502	0.20909	0.794333	0.630767	1.092	0.127124
ARABIDOPSIS NAC DOMAIN CONTAINING PROTEIN 5 (anac005)	At1g02250.1	Arabidopsis NAC domain containing protein 5 (anac005); FUNCTIONS IN: transcription factor activity; INVOLVED IN: multicellular organismal development, regulation of transcription; LOCATED IN: cellular_component unknown; EXPRESSED IN: xylem; CONTAINS InterPro DOMAIN/s: No apical meristem (NAM) protein (InterPro:IPR003441); BEST Arabidopsis thaliana protein match is: ANAC004 (Arabidopsis NAC domain…	-1.156	-0.209616	0.192967	0.305591	0.314367	-1.371	-0.454909	0.20629	0.0548741	0.251045	1.159	0.212504	0.192967	0.299368	0.645427	1.368	0.452021	0.20629	0.0561412	0.236472	1.185	0.245293	0.328881	0.474791	0.470525	-1.34	-0.422121	0.303651	0.197901	0.292483	-1.582	-0.661638	0.328881	0.0751111	0.190643	-1.588	-0.667414	0.328881	0.073011	0.597471	-1.875	-0.906931	0.336871	0.0247064	0.133732	-1.181	-0.239517
no gene name	At1g02260.1	transmembrane protein, putative; FUNCTIONS IN: citrate transmembrane transporter activity, transporter activity; INVOLVED IN: citrate transport; LOCATED IN: endomembrane system, integral to membrane; EXPRESSED IN: 23 plant structures; EXPRESSED DURING: 13 growth stages; CONTAINS InterPro DOMAIN/s: Divalent ion symporter (InterPro:IPR004680); Has 5612 Blast hits to 3945 proteins in 1017 species: A…	1.007	0.00976813	0.16648	0.95465	0.555233	-1.348	-0.430558	0.198717	0.0621383	0.260819	-1.055	-0.0770343	0.16648	0.655888	0.778254	1.412	0.497824	0.198717	0.0366444	0.188591	1.357	0.440326	0.298795	0.178795	0.296249	1.062	0.0868024	0.26206	0.74898	0.558741	-1.403	-0.488056	0.295493	0.137206	0.260105	-1.278	-0.353524	0.295493	0.265797	0.72163	-1.903	-0.928382	0.340246	0.0259034	0.136964	-1.49	-0.574858
no gene name	At1g02270.1	endonuclease/exonuclease/phosphatase family protein / calcium-binding EF hand family protein; FUNCTIONS IN: catalytic activity, calcium ion binding; INVOLVED IN: response to cold; LOCATED IN: nucleus; EXPRESSED IN: 22 plant structures; EXPRESSED DURING: 13 growth stages; CONTAINS InterPro DOMAIN/s: EF-HAND 1 (InterPro:IPR018247), EF-HAND 2 (InterPro:IPR018249), EF-Hand type (InterPro:IPR011992), …	-1.28	-0.355692	0.143128	0.0378076	0.0955431	-1.17	-0.226776	0.170843	0.221007	0.421736	1.114	0.155396	0.143128	0.309234	0.650845	1.345	0.427072	0.170843	0.036954	0.189299	-1.093	-0.128916	0.256883	0.629293	0.531692	-1.425	-0.511088	0.225301	0.0530171	0.142236	-1.72	-0.782764	0.254044	0.0150892	0.0792625	-1.303	-0.382172	0.254044	0.170903	0.677146	-1.573	-0.653848	0.29252	0.0558397	0.200327	-1.207	-0.271676
TRANSLOCON AT THE OUTER ENVELOPE MEMBRANE OF CHLOROPLASTS 33 (TOC33)	At1g02280.1	Encodes a GTP-binding GTP-ase. Component of the chloroplast protein import machinery. Required for import of POR B into plastids. Toc33 phosphorylation may not play an important role in vivo.	2.542	1.34582	0.36656	0.00514302	0.0304008	1.344	0.427024	0.391869	0.304156	0.481464	-1.319	-0.399556	0.36656	0.304028	0.647613	-2.591	-1.37328	0.391869	0.00667664	0.07329	1.891	0.918792	0.624741	0.175455	0.293463	3.353	1.74537	0.576815	0.0143421	0.0661327	6.585	2.7191	0.624741	0.00184388	0.0231296	1.773	0.82658	0.624741	0.218437	0.700057	3.483	1.80031	0.639919	0.0202663	0.122416	1.964	0.973727
no gene name	At1g02290.1	unknown protein; FUNCTIONS IN: molecular_function unknown; INVOLVED IN: biological_process unknown; LOCATED IN: cellular_component unknown; BEST Arabidopsis thaliana protein match is: unknown protein (TAIR:AT3G45830.1); Has 80 Blast hits to 80 proteins in 23 species: Archae - 0; Bacteria - 0; Metazoa - 43; Fungi - 0; Plants - 35; Viruses - 0; Other Eukaryotes - 2 (source: NCBI BLink).	-1.052	-0.0735192	0.195894	0.717192	0.488469	1.162	0.216026	0.233827	0.382573	0.52665	-1.098	-0.134274	0.195894	0.512432	0.735851	-1.006	-0.00823266	0.233827	0.972776	0.74501	-1.222	-0.289546	0.351587	0.434063	0.451975	1.043	0.0607551	0.308362	0.848721	0.588447	-1.046	-0.0652866	0.347702	0.855735	0.599073	1.275	0.350301	0.347702	0.343204	0.751914	1.168	0.224259	0.400362	0.590719	0.566167	-1.091	-0.126042
no gene name	At1g02300.1	cathepsin B-like cysteine protease, putative; FUNCTIONS IN: cysteine-type endopeptidase activity, cysteine-type peptidase activity; INVOLVED IN: proteolysis, regulation of catalytic activity; LOCATED IN: endomembrane system; EXPRESSED IN: 22 plant structures; EXPRESSED DURING: 13 growth stages; CONTAINS InterPro DOMAIN/s: Peptidase C1A, papain (InterPro:IPR013128), Peptidase C1A, cathepsin B (Int…	-1.152	-0.203601	0.241958	0.42452	0.374662	-1.396	-0.480977	0.288811	0.134403	0.344081	1.24	0.310085	0.241958	0.235889	0.606604	1.296	0.374493	0.288811	0.230893	0.451826	1.212	0.277376	0.434262	0.54085	0.499131	-1.428	-0.513687	0.380873	0.214363	0.304782	-1.493	-0.578094	0.429463	0.215172	0.322409	-1.73	-0.791062	0.429463	0.102733	0.629893	-1.809	-0.85547	0.494506	0.121892	0.291184	-1.046	-0.0644074
no gene name	At1g02305.1	cathepsin B-like cysteine protease, putative; FUNCTIONS IN: cysteine-type endopeptidase activity, cysteine-type peptidase activity; INVOLVED IN: proteolysis, regulation of catalytic activity; LOCATED IN: vacuole; EXPRESSED IN: 23 plant structures; EXPRESSED DURING: 15 growth stages; CONTAINS InterPro DOMAIN/s: Peptidase C1A, papain (InterPro:IPR013128), Peptidase C1A, cathepsin B (InterPro:IPR015…	-1.356	-0.439378	0.158358	0.0241254	0.073919	-1.346	-0.429081	0.189023	0.0528905	0.247869	1.374	0.458538	0.158358	0.020027	0.25856	1.329	0.409921	0.189023	0.0619504	0.249334	-1.007	-0.0102964	0.284218	0.971989	0.631792	-1.863	-0.897916	0.249276	0.00696104	0.0438062	-1.802	-0.849298	0.281077	0.0165197	0.0833664	-1.85	-0.88762	0.281077	0.0134371	0.42099	-1.789	-0.839002	0.323647	0.0319968	0.152582	1.034	0.0486176
no gene name	At1g02310.1	glycosyl hydrolase family protein 5 / cellulase family protein / (1-4)-beta-mannan endohydrolase, putative; FUNCTIONS IN: cation binding, hydrolase activity, hydrolyzing O-glycosyl compounds, catalytic activity; INVOLVED IN: carbohydrate metabolic process; LOCATED IN: endomembrane system; EXPRESSED IN: 7 plant structures; EXPRESSED DURING: 4 anthesis, petal differentiation and expansion stage, D …	-1.515	-0.599409	0.211584	0.0196273	0.0658129	-1.105	-0.143817	0.226193	0.540725	0.597952	-1.007	-0.0101339	0.211584	0.962845	0.834461	1.686	0.75336	0.226193	0.00879051	0.0854472	-1.371	-0.455592	0.36061	0.238193	0.341395	-1.504	-0.589275	0.332947	0.110528	0.215557	-2.554	-1.35277	0.36061	0.00454531	0.0395557	-1.097	-0.133683	0.36061	0.719426	0.844948	-1.862	-0.897177	0.369371	0.0380492	0.165705	-1.698	-0.763494
no gene name	At1g02320.1	unknown protein; FUNCTIONS IN: molecular_function unknown; INVOLVED IN: biological_process unknown; LOCATED IN: cellular_component unknown; Has 0 Blast hits to 0 proteins in 0 species (source: NCBI BLink).	-1.309	-0.388712	0.193795	0.0758414	0.143592	-1.246	-0.317353	0.207176	0.159932	0.369442	1.333	0.414483	0.193795	0.0611435	0.387428	1.224	0.291582	0.207176	0.192891	0.419497	-1.051	-0.0713596	0.330292	0.833766	0.596183	-1.745	-0.803196	0.304955	0.0271878	0.0964037	-1.602	-0.680294	0.330292	0.0695168	0.182693	-1.661	-0.731836	0.330292	0.0539392	0.556812	-1.525	-0.608935	0.338317	0.105408	0.270222	1.089	0.122901
no gene name	At1g02330.1	FUNCTIONS IN: molecular_function unknown; INVOLVED IN: biological_process unknown; LOCATED IN: cellular_component unknown; EXPRESSED IN: 23 plant structures; EXPRESSED DURING: 15 growth stages; CONTAINS InterPro DOMAIN/s: Hepatocellular carcinoma-associated antigen 59 (InterPro:IPR010756); Has 1111 Blast hits to 862 proteins in 155 species: Archae - 2; Bacteria - 54; Metazoa - 381; Fungi - 93; Pl…	1.112	0.152548	0.342887	0.668187	0.471833	1.189	0.250339	0.409283	0.557745	0.604583	-1.347	-0.429944	0.342887	0.245279	0.613295	1.019	0.0270563	0.409283	0.948915	0.740296	-1.07	-0.0977912	0.615406	0.877682	0.608355	1.497	0.582492	0.539747	0.311961	0.36954	1.091	0.125492	0.608606	0.841789	0.594722	1.602	0.680283	0.608606	0.296105	0.731069	1.167	0.223283	0.700781	0.758174	0.62181	-1.373	-0.457
LONG HYPOCOTYL IN FAR-RED (HFR1)	At1g02340.1	Encodes a light-inducible, nuclear bHLH protein involved in phytochrome signaling. Mutants exhibit a long-hypocotyl phenotype only under far-red light but not under red light and are defective in other phytochrome A-related responses. Mutants also show blue light response defects. HFR1 interacts with COP1, co-localizes to the nuclear specks and is ubiquinated by COP1.	1.037	0.0525027	0.114098	0.656321	0.467405	1.095	0.131079	0.121976	0.310508	0.485228	-1.138	-0.186177	0.114098	0.137174	0.514395	1.002	0.00259523	0.121976	0.983489	0.746043	-1.056	-0.078576	0.194462	0.695596	0.554764	1.18	0.238679	0.179544	0.216439	0.306216	1.035	0.0499075	0.194462	0.803224	0.583783	1.246	0.317255	0.194462	0.137231	0.658235	1.093	0.128483	0.199187	0.534996	0.545097	-1.14	-0.188772
no gene name	At1g02350.1	protoporphyrinogen oxidase-related; FUNCTIONS IN: molecular_function unknown; INVOLVED IN: siroheme biosynthetic process; Has 0 Blast hits to 0 proteins in 0 species (source: NCBI BLink).	1.091	0.125909	0.125582	0.342243	0.333153	1.036	0.0515723	0.134252	0.70979	0.656866	1.129	0.175264	0.125582	0.196302	0.576347	-1.277	-0.352745	0.134252	0.027472	0.162429	1.053	0.0743367	0.214033	0.736339	0.567991	-1.035	-0.0493551	0.197614	0.808384	0.576494	1.393	0.478654	0.214033	0.0521529	0.157393	-1.09	-0.123692	0.214033	0.577496	0.816835	1.323	0.404318	0.219233	0.0982479	0.261272	1.442	0.528009
no gene name	At1g02360.1	chitinase, putative; FUNCTIONS IN: chitinase activity; INVOLVED IN: cell wall macromolecule catabolic process; LOCATED IN: endomembrane system; EXPRESSED IN: stem, leaf whorl, cotyledon, root; CONTAINS InterPro DOMAIN/s: Glycoside hydrolase, family 19 (InterPro:IPR016283), Glycoside hydrolase, family 19, catalytic (InterPro:IPR000726); BEST Arabidopsis thaliana protein match is: chitinase, putati…	-1.083	-0.114751	0.0848939	0.213445	0.257435	-1.008	-0.0119182	0.0848939	0.891823	0.706448	1.043	0.0612775	0.0848939	0.490966	0.729413	1.046	0.0653918	0.0848939	0.463273	0.591904	-1.074	-0.102833	0.138631	0.479433	0.472948	-1.13	-0.176029	0.138631	0.239857	0.3239	-1.133	-0.180143	0.138631	0.229987	0.332815	-1.052	-0.0731957	0.138631	0.611834	0.824742	-1.055	-0.07731	0.138631	0.59233	0.566908	-1.003	-0.00411433
no gene name	At1g02370.1	pentatricopeptide (PPR) repeat-containing protein; EXPRESSED IN: 12 plant structures; EXPRESSED DURING: 6 growth stages; CONTAINS InterPro DOMAIN/s: Pentatricopeptide repeat (InterPro:IPR002885); BEST Arabidopsis thaliana protein match is: pentatricopeptide (PPR) repeat-containing protein (TAIR:AT4G01990.1); Has 3083 Blast hits to 1840 proteins in 75 species: Archae - 0; Bacteria - 2; Metazoa - 4…	1.323	0.404137	0.118867	0.00936165	0.0429452	-1.032	-0.0447877	0.141884	0.760336	0.672523	-1.282	-0.358022	0.118867	0.0167633	0.240833	-1.001	-0.00132677	0.141884	0.992768	0.747827	1.365	0.448925	0.21334	0.0684811	0.183015	1.696	0.762159	0.187111	0.00356712	0.030123	1.325	0.405464	0.210982	0.0908645	0.20964	1.242	0.313235	0.210982	0.175935	0.677146	-1.031	-0.0434609	0.242936	0.862465	0.649415	-1.28	-0.356696
no gene name	At1g02380.1	unknown protein; FUNCTIONS IN: molecular_function unknown; INVOLVED IN: biological_process unknown; LOCATED IN: cellular_component unknown; BEST Arabidopsis thaliana protein match is: unknown protein (TAIR:AT4G01960.1); Has 31 Blast hits to 31 proteins in 5 species: Archae - 0; Bacteria - 0; Metazoa - 0; Fungi - 0; Plants - 31; Viruses - 0; Other Eukaryotes - 0 (source: NCBI BLink).	-1.568	-0.649087	0.25807	0.0330303	0.0886103	1.558	0.63957	0.275889	0.0456189	0.237124	1.099	0.135717	0.25807	0.611674	0.766012	-1.091	-0.1262	0.275889	0.658203	0.667532	-2.443	-1.28866	0.439839	0.0167614	0.0948091	-1.723	-0.784804	0.406097	0.0853228	0.186038	-1.437	-0.522887	0.439839	0.264933	0.356751	1.418	0.503853	0.439839	0.281532	0.727011	1.7	0.76577	0.450525	0.1234	0.292416	1.199	0.261917
GLYCEROL-3-PHOSPHATE ACYLTRANSFERASE 2 (GPAT2)	At1g02390.1	Encodes a member of a family of proteins with glycerol-3-phosphate acyltransferase activity.	1.103	0.141109	0.203155	0.50698	0.409981	-1.287	-0.364089	0.242494	0.17164	0.380276	-1.088	-0.121767	0.203155	0.565504	0.753394	1.27	0.344746	0.242494	0.192913	0.419497	1.419	0.505198	0.364618	0.203286	0.316128	1.2	0.262876	0.319792	0.434877	0.436152	-1.152	-0.203637	0.360589	0.587735	0.51187	-1.183	-0.242322	0.360589	0.520505	0.804403	-1.634	-0.708835	0.415202	0.126169	0.295711	-1.382	-0.466513
GIBBERELLIN 2-OXIDASE 6 (GA2OX6)	At1g02400.1	Encodes a gibberellin 2-oxidase.	1.167	0.222215	0.185494	0.261527	0.288496	-1.084	-0.116079	0.198301	0.572684	0.610416	-1.051	-0.0713531	0.185494	0.709417	0.791953	-1.024	-0.0347824	0.198301	0.864647	0.721513	1.264	0.338294	0.316144	0.312448	0.389327	1.226	0.293568	0.291892	0.340813	0.386938	1.195	0.256997	0.316144	0.437244	0.449343	-1.031	-0.044726	0.316144	0.890612	0.870769	-1.058	-0.0812967	0.323825	0.807412	0.634901	-1.026	-0.0365707
no gene name	At1g02405.1	proline-rich family protein; FUNCTIONS IN: molecular_function unknown; INVOLVED IN: biological_process unknown; LOCATED IN: anchored to membrane; BEST Arabidopsis thaliana protein match is: proline-rich family protein (TAIR:AT1G70990.1); Has 43114 Blast hits to 16780 proteins in 897 species: Archae - 84; Bacteria - 5479; Metazoa - 15161; Fungi - 3897; Plants - 10314; Viruses - 1979; Other Eukaryo…	-1.254	-0.326382	0.173073	0.0919504	0.159765	1.012	0.0173538	0.185023	0.927329	0.713811	1.11	0.150009	0.173073	0.408598	0.696906	1.117	0.159019	0.185023	0.412396	0.568547	-1.269	-0.343736	0.294975	0.27385	0.366609	-1.391	-0.476391	0.272346	0.114185	0.219193	-1.4	-0.485401	0.294975	0.134261	0.256988	-1.096	-0.132655	0.294975	0.66355	0.833955	-1.103	-0.141665	0.302141	0.650311	0.588713	-1.006	-0.00900985
no gene name	At1g02410.1	cytochrome c oxidase assembly protein CtaG / Cox11 family; FUNCTIONS IN: copper ion binding; INVOLVED IN: biological_process unknown; EXPRESSED IN: 24 plant structures; EXPRESSED DURING: 15 growth stages; CONTAINS InterPro DOMAIN/s: Cytochrome c oxidase assembly protein CtaG/Cox11 (InterPro:IPR007533); Has 2371 Blast hits to 2371 proteins in 476 species: Archae - 0; Bacteria - 724; Metazoa - 77; …	-1.084	-0.116507	0.206475	0.588038	0.442404	1.409	0.494313	0.246457	0.0798115	0.285325	-1.008	-0.0119746	0.206475	0.955175	0.834096	-1.289	-0.365831	0.246457	0.17601	0.404225	-1.527	-0.61082	0.370578	0.137905	0.259835	-1.075	-0.104533	0.325018	0.755982	0.560564	1.189	0.249323	0.366483	0.515507	0.48357	1.42	0.506287	0.366483	0.204486	0.696121	1.815	0.860144	0.421988	0.075872	0.232886	1.278	0.353856
no gene name	At1g02420.1	pentatricopeptide (PPR) repeat-containing protein; FUNCTIONS IN: molecular_function unknown; INVOLVED IN: biological_process unknown; LOCATED IN: endomembrane system; EXPRESSED IN: 14 plant structures; EXPRESSED DURING: 7 growth stages; CONTAINS InterPro DOMAIN/s: Pentatricopeptide repeat (InterPro:IPR002885); BEST Arabidopsis thaliana protein match is: pentatricopeptide (PPR) repeat-containing p…	1.012	0.0171005	0.258404	0.94886	0.553891	-1.135	-0.182393	0.308441	0.570622	0.609856	-1.133	-0.180517	0.258404	0.504609	0.734091	1.271	0.345809	0.308441	0.294747	0.498819	1.148	0.199493	0.463778	0.678441	0.549015	1.147	0.197618	0.406761	0.640112	0.521547	-1.256	-0.328709	0.458654	0.493959	0.474408	-1.001	-0.00187528	0.458654	0.996838	0.882758	-1.442	-0.528202	0.528118	0.346521	0.454123	-1.44	-0.526326
ADP-RIBOSYLATION FACTOR D1B (ATARFD1B)	At1g02430.1	A member of ARF GTPase family. A thaliana has 21 members of this family, known to be essential for vesicle coating and uncoating and functions in GTP-binding. Gene encoding ADP-ribosylation factor and similar to other ARFs and ARF-like proteins.	1.278	0.353758	0.237893	0.171172	0.227742	-1.052	-0.0737117	0.254318	0.778505	0.677589	-1.257	-0.329658	0.237893	0.199198	0.578798	1.035	0.0496111	0.254318	0.849667	0.718043	1.345	0.42747	0.405449	0.31922	0.393215	1.606	0.683416	0.374346	0.101196	0.205043	1.235	0.304147	0.405449	0.472319	0.464634	1.194	0.255946	0.405449	0.543564	0.80967	-1.089	-0.123323	0.4153	0.773245	0.625418	-1.301	-0.379269
ADP-RIBOSYLATION FACTOR D1A (ATARFD1A)	At1g02440.1	A member of ARF GTPase family. A thaliana has 21 members of this family, known to be essential for vesicle coating and uncoating and functions in GTP-binding. Gene encoding ADP-ribosylation factor and similar to other ARFs and ARF-like proteins.	-1.061	-0.0860524	0.17616	0.636885	0.460399	1.089	0.122943	0.188323	0.530187	0.593408	-1.198	-0.260649	0.17616	0.173106	0.554364	1.168	0.223759	0.188323	0.265177	0.477023	-1.156	-0.208995	0.300236	0.503943	0.483296	1.129	0.174597	0.277204	0.54445	0.483331	-1.24	-0.309811	0.300236	0.329055	0.394793	1.305	0.383592	0.300236	0.233349	0.704656	-1.072	-0.100816	0.307531	0.750543	0.619181	-1.399	-0.484408
NIM1-INTERACTING 1 (NIMIN1)	At1g02450.1	NIMIN1 modulates PR gene expression according the following model: NPR1 forms a ternary complex with NIMIN1 and TGA factors upon SAR induction that binds to a positive regulatory cis-element of the PR-1 promoter, termed LS7. This leads to PR-1 gene induction. NIMIN1 decreases transcriptional activation, possibly through its EAR motif, which results in fine-tuning of PR-1 gene expression.	1.151	0.203313	0.426109	0.644636	0.463423	1.871	0.903916	0.45553	0.078512	0.283949	1.122	0.166428	0.426109	0.705195	0.791121	-2.418	-1.27366	0.45553	0.0208488	0.140744	-1.625	-0.700602	0.726233	0.359896	0.415663	1.026	0.0368857	0.670522	0.957332	0.615833	2.784	1.47697	0.726233	0.0724949	0.186992	1.667	0.737488	0.726233	0.33639	0.747737	4.524	2.17757	0.743877	0.01683	0.111418	2.713	1.44008
no gene name	At1g02460.1	glycoside hydrolase family 28 protein / polygalacturonase (pectinase) family protein; FUNCTIONS IN: polygalacturonase activity; INVOLVED IN: carbohydrate metabolic process; EXPRESSED IN: stem, root, seed, stamen; EXPRESSED DURING: 4 anthesis, E expanded cotyledon stage; CONTAINS InterPro DOMAIN/s: Pectin lyase fold/virulence factor (InterPro:IPR011050), Glycoside hydrolase, family 28 (InterPro:IP…	1.342	0.424458	0.217729	0.0830357	0.151315	-1.187	-0.24713	0.232762	0.316018	0.488673	1.004	0.00610437	0.217729	0.978245	0.836622	-1.136	-0.183433	0.232762	0.450911	0.586979	1.593	0.671588	0.371083	0.103767	0.224754	1.336	0.418354	0.342616	0.253086	0.33241	1.524	0.607891	0.371083	0.135814	0.258579	-1.192	-0.253234	0.371083	0.512154	0.802228	-1.045	-0.0636966	0.380098	0.870619	0.651715	1.14	0.189537
no gene name	AT1G02470.1	Polyketide cyclase/dehydrase and lipid transport superfamily protein; FUNCTIONS IN: molecular_function unknown; INVOLVED IN: biological_process unknown; LOCATED IN: chloroplast; EXPRESSED IN: 10 plant structures; EXPRESSED DURING: 4 anthesis, C globular stage, petal differentiation and expansion stage; CONTAINS InterPro DOMAIN/s: Streptomyces cyclase/dehydrase (InterPro:IPR005031); BEST Arabidops…	1.174	0.231277	0.163753	0.191477	0.241811	1.076	0.105557	0.175059	0.561409	0.606031	-1.079	-0.109658	0.163753	0.519886	0.737677	-1.171	-0.227176	0.175059	0.22666	0.448147	1.091	0.125721	0.27909	0.66303	0.543333	1.267	0.340936	0.25768	0.218431	0.30769	1.374	0.458454	0.27909	0.134866	0.257503	1.161	0.215215	0.27909	0.460395	0.787511	1.259	0.332733	0.285871	0.27438	0.414241	1.085	0.117518
no gene name	At1g02475.1	FUNCTIONS IN: molecular_function unknown; INVOLVED IN: biological_process unknown; LOCATED IN: chloroplast; EXPRESSED IN: 22 plant structures; EXPRESSED DURING: 13 growth stages; CONTAINS InterPro DOMAIN/s: Streptomyces cyclase/dehydrase (InterPro:IPR005031); BEST Arabidopsis thaliana protein match is: unknown protein (TAIR:AT4G01883.1); Has 350 Blast hits to 350 proteins in 105 species: Archae -…	-1.279	-0.354633	0.346	0.335377	0.329478	1.464	0.549677	0.346	0.1508	0.359898	1.228	0.296004	0.346	0.417157	0.699912	-1.405	-0.491048	0.346	0.193603	0.42021	-1.872	-0.90431	0.565016	0.148154	0.269435	-1.57	-0.650637	0.565016	0.282762	0.352017	1.099	0.136415	0.565016	0.815291	0.587699	1.192	0.253673	0.565016	0.665369	0.834074	2.057	1.04073	0.565016	0.102739	0.267133	1.726	0.787052
no gene name	At1g02490.1	unknown protein; FUNCTIONS IN: molecular_function unknown; INVOLVED IN: biological_process unknown; LOCATED IN: cellular_component unknown; Has 0 Blast hits to 0 proteins in 0 species (source: NCBI BLink).	1.039	0.055298	0.162915	0.743025	0.496186	-1.014	-0.019833	0.194461	0.921275	0.712205	-1.253	-0.325163	0.162915	0.0810278	0.431421	1.222	0.289698	0.194461	0.174621	0.402811	1.053	0.075131	0.292396	0.803703	0.588009	1.302	0.380461	0.256448	0.176212	0.275421	-1.176	-0.2344	0.289165	0.441035	0.45084	1.236	0.30533	0.289165	0.321854	0.743219	-1.239	-0.309531	0.33296	0.379756	0.47176	-1.531	-0.614861
S-ADENOSYLMETHIONINE SYNTHETASE 1 (SAM1)	AT1G02500.2	encodes a S-adenosylmethionine synthetase. SAM1 is regulated by protein S-nitrosylation. The covalent binding of nitric oxide (NO) to the Cys114 residue inhibits the enzyme activity.	-1.005	-0.00682967	0.395726	0.986607	0.563171	-4.062	-2.02213	0.423049	0.00100142	0.101139	1.111	0.151542	0.395726	0.710646	0.79238	3.674	1.87742	0.423049	0.00162861	0.0338483	4.043	2.0153	0.674451	0.0152488	0.0912723	-1.116	-0.158372	0.622712	0.804959	0.575872	-3.692	-1.88425	0.674451	0.0209252	0.0949871	-4.512	-2.17367	0.674451	0.0104411	0.401079	-14.924	-3.89955	0.690836	0.000315734	0.0151289	-3.308	-1.72588
(TPK4)	At1g02510.1	Encodes AtTPK4, a member of the Arabidopsis thaliana K+ channel family of AtTPK/KCO proteins. AtTPK4 is targeted to the plasma membrane. In contrast other members of the AtTPK proteins are located in tonoplast. AtTPK4 forms a voltage-independent K+ channel that is blocked by extracellular calcium ions. May form homomeric ion channels in vivo.	1.246	0.317867	0.148284	0.0606609	0.126422	-1.246	-0.317189	0.158522	0.0764403	0.280774	1.019	0.0272458	0.148284	0.85829	0.819276	-1.02	-0.0279244	0.158522	0.864072	0.721418	1.553	0.635056	0.252725	0.0331564	0.128887	1.223	0.290621	0.233338	0.244399	0.327	1.271	0.345792	0.252725	0.204417	0.314718	-1.27	-0.344434	0.252725	0.206043	0.697256	-1.222	-0.289264	0.258865	0.29275	0.425681	1.039	0.0551702
P-GLYCOPROTEIN 11 (PGP11)	At1g02520.1	P-GLYCOPROTEIN 11 (PGP11); FUNCTIONS IN: ATPase activity, coupled to transmembrane movement of substances; INVOLVED IN: transport; LOCATED IN: plasma membrane; EXPRESSED IN: callus; CONTAINS InterPro DOMAIN/s: ATPase, AAA+ type, core (InterPro:IPR003593), ABC transporter-like (InterPro:IPR003439), ABC transporter, transmembrane region, type 1 (InterPro:IPR011527), ABC transporter integral membran…	1.292	0.370078	0.181886	0.0723855	0.13995	-1.118	-0.160739	0.194444	0.429801	0.550519	-1.376	-0.460394	0.181886	0.0321705	0.308296	1.19	0.251055	0.194444	0.22883	0.450035	1.445	0.530817	0.309994	0.120988	0.243024	1.778	0.830473	0.286214	0.0175501	0.0744172	1.086	0.119023	0.309994	0.709927	0.554849	1.231	0.299655	0.309994	0.358976	0.756622	-1.33	-0.411794	0.317526	0.226931	0.38323	-1.637	-0.711449
P-GLYCOPROTEIN 12 (PGP12)	At1g02530.1	P-GLYCOPROTEIN 12 (PGP12); FUNCTIONS IN: ATPase activity, coupled to transmembrane movement of substances; INVOLVED IN: response to cyclopentenone; LOCATED IN: integral to membrane; CONTAINS InterPro DOMAIN/s: ATPase, AAA+ type, core (InterPro:IPR003593), ABC transporter-like (InterPro:IPR003439), ABC transporter, transmembrane region, type 1 (InterPro:IPR011527), ABC transporter integral membran…	1.132	0.17876	0.239323	0.476476	0.39655	1.102	0.140492	0.285666	0.636067	0.634449	-1.155	-0.207943	0.239323	0.410221	0.697703	-1.08	-0.111309	0.285666	0.706966	0.682727	1.027	0.0382685	0.429533	0.931198	0.62151	1.307	0.386704	0.376725	0.334695	0.383124	1.223	0.290069	0.424786	0.513981	0.483237	1.273	0.348435	0.424786	0.435825	0.781633	1.191	0.2518	0.489121	0.620609	0.577783	-1.069	-0.0966348
no gene name	At1g02540.1	unknown protein; FUNCTIONS IN: molecular_function unknown; INVOLVED IN: biological_process unknown; LOCATED IN: cellular_component unknown; Has 3646 Blast hits to 2149 proteins in 221 species: Archae - 14; Bacteria - 166; Metazoa - 1219; Fungi - 244; Plants - 71; Viruses - 209; Other Eukaryotes - 1723 (source: NCBI BLink).	-1.064	-0.0894881	0.178147	0.627498	0.456811	-1.142	-0.19152	0.190448	0.340863	0.503945	1.061	0.0858032	0.178147	0.641556	0.774713	1.145	0.195205	0.190448	0.332132	0.524205	1.073	0.102032	0.303623	0.744537	0.570978	-1.129	-0.175291	0.280331	0.547299	0.48445	-1.218	-0.284693	0.303623	0.372902	0.418374	-1.212	-0.277323	0.303623	0.384858	0.765284	-1.307	-0.386725	0.311	0.245102	0.395501	-1.079	-0.109402
no gene name	At1g02550.1	invertase/pectin methylesterase inhibitor family protein; FUNCTIONS IN: enzyme inhibitor activity, pectinesterase inhibitor activity, pectinesterase activity; INVOLVED IN: biological_process unknown; LOCATED IN: endomembrane system; CONTAINS InterPro DOMAIN/s: Pectinesterase inhibitor (InterPro:IPR006501); BEST Arabidopsis thaliana protein match is: invertase/pectin methylesterase inhibitor famil…	-1.149	-0.200917	0.138991	0.186316	0.238196	1.098	0.134307	0.165906	0.441617	0.554753	-1.081	-0.112758	0.138991	0.440685	0.710517	1.132	0.179367	0.165906	0.311145	0.510481	-1.262	-0.335223	0.249459	0.215877	0.325026	-1.063	-0.0881591	0.21879	0.697546	0.541635	-1.302	-0.380284	0.246702	0.161772	0.282059	1.187	0.247064	0.246702	0.345926	0.752809	-1.032	-0.0450606	0.284066	0.877894	0.65344	-1.224	-0.292125
NUCLEAR ENCODED CLP PROTEASE 5 (CLPP5)	At1g02560.1	One of several nuclear-encoded ClpPs (caseinolytic protease). Contains a highly conserved catalytic triad of Ser-type proteases (Ser-His-Asp). The name reflects nomenclature described in Adam et. al (2001).	1.507	0.591804	0.131022	0.00145343	0.0150599	1.408	0.493676	0.140069	0.0064693	0.144996	-1.091	-0.125989	0.131022	0.361381	0.678433	-1.945	-0.959492	0.140069	7.47e-05	0.00718897	1.07	0.0981274	0.223306	0.670712	0.546124	1.645	0.717793	0.206176	0.00692264	0.0436965	2.931	1.5513	0.223306	6.70735e-05	0.00376503	1.537	0.619665	0.223306	0.021578	0.47229	2.738	1.45317	0.228732	0.000132381	0.0105904	1.782	0.833503
no gene name	At1g02570.1	unknown protein; FUNCTIONS IN: molecular_function unknown; INVOLVED IN: biological_process unknown; LOCATED IN: cellular_component unknown; EXPRESSED IN: shoot apex, sperm cell, leaf whorl, root, carpel; EXPRESSED DURING: petal differentiation and expansion stage; BEST Arabidopsis thaliana protein match is: unknown protein (TAIR:AT2G47360.1); Has 10 Blast hits to 5 proteins in 2 species: Archae -…	1.422	0.507427	0.382128	0.216903	0.25954	-1.265	-0.338823	0.408512	0.428322	0.549932	-1.105	-0.143577	0.382128	0.71582	0.793103	-1.017	-0.0250263	0.408512	0.952489	0.740828	1.798	0.84625	0.651274	0.226111	0.333159	1.57	0.651003	0.601313	0.307121	0.366644	1.446	0.532453	0.651274	0.43472	0.448305	-1.145	-0.195246	0.651274	0.771145	0.854634	-1.243	-0.313797	0.667097	0.649266	0.588223	-1.086	-0.118551
MEDEA (MEA)	At1g02580.1	Encodes a putative transcription factor MEDEA (MEA) that negatively regulates seed development in the absence of fertilization. Mutations in this locus result in embryo lethality. MEA is a Polycomb group gene that is imprinted in the endosperm. The maternal allele is expressed and the paternal allele is silent. MEA is controlled by DEMETER (DME), a DNA glycosylase required to activate MEA express…	1.24	0.310675	0.145205	0.0610643	0.126903	-1.303	-0.381847	0.15523	0.0361662	0.221777	-1.242	-0.312708	0.145205	0.0596891	0.382854	1.305	0.38388	0.15523	0.0353974	0.185571	1.616	0.692522	0.247478	0.0207695	0.103473	1.54	0.623383	0.228493	0.0232916	0.0877345	-1.052	-0.0732049	0.247478	0.774091	0.574911	-1.049	-0.0691388	0.247478	0.786272	0.856806	-1.7	-0.765727	0.25349	0.014462	0.102744	-1.621	-0.696588
no gene name	At1g02590.1	aldehyde oxidase, putative; FUNCTIONS IN: electron carrier activity, oxidoreductase activity, aldehyde oxidase activity; INVOLVED IN: biological_process unknown; LOCATED IN: cellular_component unknown; CONTAINS InterPro DOMAIN/s: Aldehyde oxidase and xanthine dehydrogenase, molybdopterin binding (InterPro:IPR008274); BEST Arabidopsis thaliana protein match is: AAO4 (ARABIDOPSIS ALDEHYDE OXIDASE 4…	-1.015	-0.0217874	0.155763	0.891839	0.538821	-1.166	-0.22152	0.166518	0.21614	0.418304	-1.005	-0.00765652	0.155763	0.961869	0.834461	1.19	0.250964	0.166518	0.166047	0.394288	1.148	0.199732	0.265473	0.471051	0.468624	-1.01	-0.0141309	0.245108	0.955286	0.615449	-1.208	-0.272751	0.265473	0.331045	0.395825	-1.16	-0.213863	0.265473	0.441241	0.783078	-1.387	-0.472483	0.271923	0.116295	0.284129	-1.196	-0.25862
no gene name	At1g02610.1	zinc finger (C3HC4-type RING finger) family protein; FUNCTIONS IN: protein binding, zinc ion binding; CONTAINS InterPro DOMAIN/s: Zinc finger, RING/FYVE/PHD-type (InterPro:IPR013083), Zinc finger, RING-CH-type (InterPro:IPR011016); BEST Arabidopsis thaliana protein match is: PIT1 (pitchoun 1); protein binding / zinc ion binding (TAIR:AT4G02075.1); Has 1164 Blast hits to 1147 proteins in 122 speci…	-1.212	-0.277634	0.177088	0.151378	0.212308	1.095	0.131568	0.189315	0.50462	0.582895	-1.002	-0.00244809	0.177088	0.989272	0.838334	1.108	0.148514	0.189315	0.452912	0.587439	-1.328	-0.409202	0.301818	0.208205	0.319805	-1.21	-0.275186	0.278665	0.349193	0.391316	-1.344	-0.426148	0.301818	0.191596	0.305861	1.097	0.134016	0.301818	0.667505	0.834716	-1.012	-0.0169455	0.309151	0.957485	0.673078	-1.11	-0.150962
no gene name	At1g02620.1	GTP-binding protein (SAR1A); FUNCTIONS IN: GTP binding; INVOLVED IN: intracellular protein transport; LOCATED IN: endomembrane system, intracellular; CONTAINS InterPro DOMAIN/s: GTP-binding protein SAR1 (InterPro:IPR006687), ARF/SAR superfamily (InterPro:IPR006689); BEST Arabidopsis thaliana protein match is: ATSAR2 (ARABIDOPSIS THALIANA SECRETION-ASSOCIATED RAS SUPER FAMILY 2); GTP binding (TAIR…	-1.239	-0.308762	0.224827	0.20289	0.249806	-1.073	-0.101493	0.240351	0.682737	0.648092	1.295	0.373119	0.224827	0.131371	0.507202	1.026	0.0371356	0.240351	0.88062	0.724882	-1.155	-0.20727	0.383182	0.601694	0.522142	-1.604	-0.681881	0.353787	0.086033	0.187128	-1.271	-0.345898	0.383182	0.390205	0.427223	-1.39	-0.474612	0.383182	0.246822	0.712973	-1.101	-0.138628	0.392491	0.732069	0.613353	1.262	0.335984
BETA-XYLOSIDASE 2 (BXL2)	At1g02640.1	encodes a protein similar to a beta-xylosidase located in the extracellular matrix. This is a member of glycosyl hydrolase family 3 and has six other closely related members.	-1.952	-0.964866	0.239459	0.00379147	0.0258055	-1.025	-0.0357052	0.285829	0.90367	0.709113	2.125	1.0875	0.239459	0.00189554	0.0960085	-1.062	-0.0869247	0.285829	0.7688	0.69913	-1.904	-0.929161	0.429777	0.062598	0.174805	-4.148	-2.05236	0.37694	0.00061247	0.0116737	-1.838	-0.877942	0.425028	0.0727237	0.187271	-2.178	-1.1232	0.425028	0.0295913	0.5001	1.036	0.0512195	0.4894	0.919224	0.663795	2.257	1.17442
no gene name	At1g02650.1	DNAJ heat shock N-terminal domain-containing protein; FUNCTIONS IN: heat shock protein binding, binding; INVOLVED IN: protein folding; LOCATED IN: cellular_component unknown; CONTAINS InterPro DOMAIN/s: Tetratricopeptide-like helical (InterPro:IPR011990), Heat shock protein DnaJ, N-terminal (InterPro:IPR001623); BEST Arabidopsis thaliana protein match is: DNAJ heat shock N-terminal domain-contain…	-1.434	-0.519847	0.205369	0.0321677	0.0871482	1.321	0.401439	0.219549	0.10074	0.309837	1.162	0.216667	0.205369	0.318916	0.65642	-1.07	-0.0982594	0.219549	0.665055	0.670354	-1.894	-0.921286	0.350018	0.0272642	0.117631	-1.666	-0.736514	0.323167	0.048638	0.135299	-1.339	-0.421587	0.350018	0.259125	0.353076	1.137	0.184772	0.350018	0.61034	0.824402	1.414	0.499698	0.358522	0.19684	0.360565	1.244	0.314927
no gene name	At1g02660.1	lipase class 3 family protein; FUNCTIONS IN: triacylglycerol lipase activity; INVOLVED IN: lipid metabolic process; LOCATED IN: cellular_component unknown; EXPRESSED IN: 24 plant structures; EXPRESSED DURING: 15 growth stages; CONTAINS InterPro DOMAIN/s: Lipase, class 3 (InterPro:IPR002921); BEST Arabidopsis thaliana protein match is: lipase class 3 family protein (TAIR:AT3G62590.1); Has 601 Blas…	-1.223	-0.290766	0.409739	0.495901	0.405434	-1.524	-0.608253	0.438029	0.198352	0.403878	1.827	0.869415	0.409739	0.0628457	0.392495	1.021	0.0296049	0.438029	0.947592	0.739862	1.246	0.317487	0.698332	0.660138	0.542528	-2.235	-1.16018	0.644761	0.105491	0.210127	-1.249	-0.320371	0.698332	0.65728	0.537961	-2.785	-1.47767	0.698332	0.063449	0.575563	-1.556	-0.637858	0.715298	0.395749	0.479586	1.79	0.83981
no gene name	At1g02670.1	DNA repair protein, putative; FUNCTIONS IN: helicase activity, DNA binding, ATP binding, nucleic acid binding; INVOLVED IN: DNA repair; LOCATED IN: cellular_component unknown; EXPRESSED IN: 7 plant structures; EXPRESSED DURING: F mature embryo stage, petal differentiation and expansion stage, D bilateral stage, E expanded cotyledon stage; CONTAINS InterPro DOMAIN/s: DEAD-like helicase, N-terminal…	1.235	0.305012	0.289289	0.319204	0.321483	1.022	0.0311169	0.309263	0.922061	0.712348	-1.242	-0.312452	0.289289	0.308204	0.650335	-1.017	-0.023677	0.309263	0.940649	0.738398	1.209	0.273895	0.493046	0.59208	0.519345	1.534	0.617463	0.455223	0.20802	0.299918	1.256	0.328689	0.493046	0.521718	0.486364	1.269	0.343569	0.493046	0.503509	0.800924	1.039	0.0547939	0.505024	0.915981	0.662828	-1.222	-0.288775
TBP-ASSOCIATED FACTOR 13 (TAF13)	At1g02680.1	TBP-ASSOCIATED FACTOR 13 (TAF13); FUNCTIONS IN: RNA polymerase II transcription factor activity, DNA binding; INVOLVED IN: transcription initiation, transcription from RNA polymerase II promoter; LOCATED IN: transcription factor complex; EXPRESSED IN: 23 plant structures; EXPRESSED DURING: 13 growth stages; CONTAINS InterPro DOMAIN/s: Transcription initiation factor IID, 18 kDa subunit (InterPro:…	1.053	0.0741095	0.261388	0.783975	0.508931	-1.029	-0.041161	0.312003	0.898301	0.707836	-1.272	-0.347239	0.261388	0.220676	0.595279	1.243	0.314291	0.312003	0.343269	0.530635	1.083	0.11527	0.469134	0.812094	0.5903	1.339	0.421349	0.411458	0.335782	0.383788	-1.181	-0.240181	0.46395	0.618683	0.524835	1.236	0.306078	0.46395	0.527964	0.806101	-1.279	-0.355452	0.534216	0.524529	0.540845	-1.582	-0.66153
IMPORTIN ALPHA ISOFORM 6 (IMPA-6)	AT1G02690.1	Putative importin alpha isoform. When overexpressed can rescue the impa-4 decreased transformation susceptibility phenotype.	1.908	0.931894	0.210339	0.00164611	0.0161644	-1.445	-0.530807	0.224862	0.04256	0.232079	-1.326	-0.406924	0.210339	0.0850415	0.439801	1.004	0.0058368	0.224862	0.979858	0.745623	2.756	1.4627	0.358488	0.00275722	0.0467599	2.529	1.33882	0.330988	0.00290703	0.0270267	1.9	0.926058	0.358488	0.0295397	0.11429	-1.09	-0.123883	0.358488	0.737605	0.8475	-1.451	-0.536644	0.367198	0.177907	0.344914	-1.331	-0.412761
no gene name	At1g02700.1	unknown protein; FUNCTIONS IN: molecular_function unknown; INVOLVED IN: biological_process unknown; LOCATED IN: mitochondrion; BEST Arabidopsis thaliana protein match is: unknown protein (TAIR:AT4G02140.1); Has 34 Blast hits to 34 proteins in 13 species: Archae - 0; Bacteria - 0; Metazoa - 10; Fungi - 4; Plants - 16; Viruses - 0; Other Eukaryotes - 4 (source: NCBI BLink).	1.385	0.469798	0.200404	0.0437143	0.104374	-1.336	-0.417508	0.21424	0.0831293	0.289421	-1.031	-0.0445703	0.200404	0.828965	0.814399	-1.005	-0.00771971	0.21424	0.972043	0.744942	1.85	0.887305	0.341555	0.0288402	0.120636	1.428	0.514368	0.315353	0.137309	0.241332	1.392	0.477517	0.341555	0.195589	0.30865	-1.295	-0.372937	0.341555	0.303251	0.734122	-1.328	-0.409788	0.349853	0.271548	0.412606	-1.026	-0.0368506
no gene name	At1g02710.1	glycine-rich protein; FUNCTIONS IN: molecular_function unknown; INVOLVED IN: biological_process unknown; LOCATED IN: endomembrane system; Has 87773 Blast hits to 21059 proteins in 1292 species: Archae - 104; Bacteria - 30039; Metazoa - 26626; Fungi - 5362; Plants - 9346; Viruses - 1261; Other Eukaryotes - 15035 (source: NCBI BLink).	1.052	0.0736955	0.197918	0.719301	0.489009	-1.325	-0.406227	0.236243	0.123834	0.334604	-1.086	-0.119016	0.197918	0.56426	0.753202	1.368	0.451548	0.236243	0.0923363	0.302223	1.395	0.479923	0.35522	0.213642	0.323594	1.143	0.192712	0.311549	0.553406	0.487519	-1.299	-0.377853	0.351295	0.313472	0.386683	-1.22	-0.287211	0.351295	0.437268	0.781935	-1.812	-0.857775	0.404499	0.0667643	0.21851	-1.485	-0.570564
GALACTURONOSYLTRANSFERASE 5 (GATL5)	At1g02720.1	Encodes a protein with putative galacturonosyltransferase activity.	1.583	0.662376	0.258191	0.0304143	0.0846153	-1.588	-0.667606	0.276018	0.0386928	0.226478	1.222	0.289493	0.258191	0.291212	0.641326	-1.218	-0.284263	0.276018	0.329952	0.522839	2.514	1.32998	0.440045	0.0144237	0.0892246	1.295	0.372882	0.406288	0.382671	0.410269	1.927	0.946638	0.440045	0.0599165	0.169343	-1.941	-0.9571	0.440045	0.0576418	0.561682	-1.304	-0.383343	0.450736	0.417108	0.490626	1.488	0.573756
CELLULOSE SYNTHASE-LIKE D5 (ATCSLD5)	At1g02730.1	Encodes a gene similar to cellulose synthase. Knock-out mutant has reduced growth, reduced xylan level and reduced xylan synthase activity in stems.	2.631	1.39569	0.202234	7.06e-05	0.00317993	-1.066	-0.09165	0.216197	0.681577	0.647701	-1.524	-0.607779	0.202234	0.0148278	0.230357	-1.62	-0.696264	0.216197	0.010481	0.0945193	2.804	1.48734	0.344675	0.00194679	0.042296	4.01	2.00347	0.318234	0.000141723	0.00521212	4.263	2.09196	0.344675	0.000186044	0.00619689	1.43	0.516129	0.344675	0.168503	0.677146	1.521	0.604614	0.353049	0.120949	0.290092	1.063	0.0884845
no gene name	At1g02740.1	chromatin binding; FUNCTIONS IN: chromatin binding; INVOLVED IN: chromatin assembly or disassembly; LOCATED IN: chromatin, nucleus; EXPRESSED IN: 15 plant structures; EXPRESSED DURING: 6 growth stages; CONTAINS InterPro DOMAIN/s: Histone H4 acetyltransferase, NuA4 complex, Eaf3/MRG15 subunit (InterPro:IPR017398), Tudor-like, plant (InterPro:IPR014002), MRG (InterPro:IPR008676), Chromo domain (Int…	1.136	0.184167	0.276577	0.522188	0.415738	-1.673	-0.74211	0.295673	0.0333162	0.217894	1.049	0.0691578	0.276577	0.808164	0.810126	1.403	0.488785	0.295673	0.132695	0.356942	1.9	0.926277	0.47138	0.0809867	0.198062	1.083	0.115009	0.435219	0.797535	0.5738	-1.235	-0.304619	0.47138	0.534261	0.49067	-1.755	-0.811268	0.47138	0.119349	0.643948	-2.347	-1.2309	0.482832	0.0312294	0.150791	-1.338	-0.419628
no gene name	At1g02750.1	zinc ion binding; FUNCTIONS IN: zinc ion binding; INVOLVED IN: response to water deprivation; LOCATED IN: intracellular; EXPRESSED IN: 22 plant structures; EXPRESSED DURING: 13 growth stages; CONTAINS InterPro DOMAIN/s: Zinc finger, C2H2-like (InterPro:IPR015880), Drought induced 19 (InterPro:IPR008598); BEST Arabidopsis thaliana protein match is: drought-responsive family protein (TAIR:AT4G02200…	1.029	0.0415762	0.15834	0.798789	0.513281	-1.127	-0.172781	0.169272	0.334036	0.499971	-1.007	-0.0103212	0.15834	0.949453	0.833018	1.103	0.141526	0.169272	0.424748	0.574141	1.16	0.214357	0.269864	0.44745	0.458092	1.037	0.0518974	0.249162	0.839642	0.585906	-1.072	-0.0999495	0.269864	0.719673	0.557802	-1.119	-0.16246	0.269864	0.562028	0.812974	-1.243	-0.314307	0.27642	0.28488	0.420298	-1.111	-0.151847
no gene name	At1g02770.1	unknown protein; FUNCTIONS IN: molecular_function unknown; INVOLVED IN: biological_process unknown; LOCATED IN: cellular_component unknown; CONTAINS InterPro DOMAIN/s: Protein of unknown function DUF626, Arabidopsis thaliana (InterPro:IPR006462); BEST Arabidopsis thaliana protein match is: unknown protein (TAIR:AT1G19060.1); Has 77 Blast hits to 76 proteins in 1 species: Archae - 0; Bacteria - 0;…	-1.037	-0.052902	0.214592	0.811484	0.516628	-1.063	-0.0877277	0.256146	0.740806	0.666865	1.051	0.0719845	0.214592	0.745914	0.798716	1.049	0.0686452	0.256146	0.795485	0.705926	1.024	0.0348256	0.385145	0.930175	0.621354	-1.09	-0.124887	0.337795	0.721193	0.549368	-1.088	-0.121547	0.380889	0.757813	0.56985	-1.117	-0.159712	0.380889	0.68602	0.839105	-1.114	-0.156373	0.438576	0.730652	0.613044	1.002	0.00333927
EMBRYO DEFECTIVE 2386 (emb2386)	At1g02780.1	embryo defective 2386 (emb2386); FUNCTIONS IN: structural constituent of ribosome; INVOLVED IN: embryonic development ending in seed dormancy, translation, ribosome biogenesis; LOCATED IN: in 6 components; EXPRESSED IN: 25 plant structures; EXPRESSED DURING: 14 growth stages; CONTAINS InterPro DOMAIN/s: Ribosomal protein L19/L19e (InterPro:IPR000196), Ribosomal protein L19/L19e, domain 3 (InterPr…	1.619	0.695385	0.14506	0.000982205	0.0122327	1.375	0.459702	0.155076	0.0158465	0.175498	-1.315	-0.39547	0.14506	0.0233675	0.273218	-1.693	-0.759618	0.155076	0.000849558	0.024529	1.177	0.235683	0.247231	0.365343	0.418001	2.13	1.09086	0.228265	0.00100282	0.0150125	2.742	1.455	0.247231	0.000233317	0.00711549	1.809	0.855172	0.247231	0.0071721	0.364851	2.328	1.21932	0.253238	0.000953686	0.0266037	1.287	0.364148
POLYGALACTURONASE 4 (PGA4)	At1g02790.1	encodes a exopolygalacturonase.	1.158	0.21207	0.326415	0.53212	0.420004	-1.095	-0.131283	0.348952	0.715469	0.658506	-1.12	-0.163425	0.326415	0.628619	0.770602	1.059	0.0826384	0.348952	0.8181	0.710306	1.269	0.343352	0.556321	0.552406	0.50399	1.297	0.375495	0.513644	0.483351	0.457733	1.094	0.129431	0.556321	0.821233	0.589042	1.023	0.0321429	0.556321	0.955188	0.879228	-1.16	-0.213921	0.569837	0.716052	0.609189	-1.186	-0.246064
ARABIDOPSIS THALIANA CELLULASE 2 (ATCEL2)	At1g02800.1	endo-1,4-beta glucanase (CEL2) mRNA, complete cds	-1.266	-0.340223	0.339142	0.341978	0.333008	-1.067	-0.093646	0.362558	0.801991	0.684624	1.165	0.220713	0.339142	0.531438	0.741505	1.159	0.213156	0.362558	0.57104	0.637359	-1.186	-0.246577	0.578011	0.679697	0.54941	-1.475	-0.560936	0.53367	0.32062	0.374836	-1.468	-0.553378	0.578011	0.363383	0.413258	-1.243	-0.314359	0.578011	0.599747	0.822379	-1.237	-0.306802	0.592054	0.616817	0.576245	1.005	0.00755726
no gene name	At1g02810.1	pectinesterase family protein; FUNCTIONS IN: enzyme inhibitor activity, pectinesterase activity; INVOLVED IN: cell wall modification; LOCATED IN: endomembrane system, cell wall, plant-type cell wall; EXPRESSED IN: 14 plant structures; EXPRESSED DURING: 6 growth stages; CONTAINS InterPro DOMAIN/s: Pectinesterase, active site (InterPro:IPR018040), Pectin lyase fold/virulence factor (InterPro:IPR011…	1.06	0.0838685	0.34199	0.811774	0.516638	1.102	0.140708	0.365603	0.709275	0.656824	1.003	0.00470136	0.34199	0.989332	0.838334	-1.172	-0.229278	0.365603	0.546157	0.627894	-1.04	-0.0568393	0.582866	0.924453	0.620348	1.056	0.0791671	0.538153	0.886289	0.598642	1.242	0.313146	0.582866	0.60412	0.518558	1.099	0.136006	0.582866	0.820718	0.862015	1.292	0.369985	0.597027	0.550812	0.55021	1.176	0.233979
no gene name	At1g02813.1	unknown protein; INVOLVED IN: biological_process unknown; LOCATED IN: endomembrane system; EXPRESSED IN: leaf whorl, sepal, cauline leaf, flower, seed; EXPRESSED DURING: F mature embryo stage, petal differentiation and expansion stage, E expanded cotyledon stage; CONTAINS InterPro DOMAIN/s: Protein of unknown function DUF538 (InterPro:IPR007493); BEST Arabidopsis thaliana protein match is: unknow…	1.777	0.82916	0.26339	0.0117749	0.0490614	-1.258	-0.331657	0.281576	0.269059	0.458287	-1.576	-0.656404	0.26339	0.0343017	0.316077	1.116	0.158901	0.281576	0.586318	0.64275	2.236	1.16082	0.448906	0.0294115	0.121688	2.8	1.48556	0.414469	0.00589139	0.0397287	1.591	0.670259	0.448906	0.169615	0.287752	1.252	0.324747	0.448906	0.487797	0.797117	-1.405	-0.490558	0.459812	0.313813	0.437474	-1.76	-0.815306
no gene name	At1g02816.1	unknown protein; FUNCTIONS IN: molecular_function unknown; INVOLVED IN: biological_process unknown; LOCATED IN: plasma membrane, vacuole; EXPRESSED IN: 25 plant structures; EXPRESSED DURING: 14 growth stages; CONTAINS InterPro DOMAIN/s: Protein of unknown function DUF538 (InterPro:IPR007493); BEST Arabidopsis thaliana protein match is: unknown protein (TAIR:AT4G02370.1); Has 327 Blast hits to 326…	-1.067	-0.0934499	0.211208	0.668603	0.472002	-1.069	-0.0963874	0.225791	0.679492	0.646921	1.173	0.230382	0.211208	0.30371	0.647536	-1.029	-0.0405446	0.225791	0.86147	0.720857	1.002	0.00293747	0.35997	0.993667	0.636662	-1.252	-0.323832	0.332356	0.355341	0.394759	-1.037	-0.0529053	0.35997	0.886394	0.60675	-1.254	-0.326769	0.35997	0.387661	0.766299	-1.039	-0.0558427	0.368716	0.88296	0.654874	1.207	0.270927
no gene name	At1g02820.1	late embryogenesis abundant 3 family protein / LEA3 family protein; FUNCTIONS IN: molecular_function unknown; INVOLVED IN: embryonic development, response to stress; EXPRESSED IN: 15 plant structures; EXPRESSED DURING: 8 growth stages; CONTAINS InterPro DOMAIN/s: Late embryogenesis abundant protein 3 (InterPro:IPR004926); BEST Arabidopsis thaliana protein match is: SAG21 (SENESCENCE-ASSOCIATED GE…	-1.091	-0.125859	0.228859	0.595742	0.445266	-1.11	-0.150995	0.24466	0.552418	0.602257	1.103	0.140794	0.228859	0.553659	0.749588	1.099	0.13606	0.24466	0.591684	0.644735	1.018	0.0251368	0.390052	0.950025	0.626461	-1.203	-0.266652	0.36013	0.477908	0.455107	-1.199	-0.261919	0.390052	0.518765	0.484831	-1.224	-0.291789	0.390052	0.473507	0.791678	-1.22	-0.287056	0.399528	0.490688	0.52495	1.003	0.00473303
no gene name	At1g02830.1	60S ribosomal protein L22 (RPL22A); FUNCTIONS IN: structural constituent of ribosome; INVOLVED IN: translation; LOCATED IN: cytosolic large ribosomal subunit, ribosome; EXPRESSED IN: shoot apex, flower; EXPRESSED DURING: petal differentiation and expansion stage; CONTAINS InterPro DOMAIN/s: Ribosomal protein L22e (InterPro:IPR002671); BEST Arabidopsis thaliana protein match is: 60S ribosomal prot…	-1.401	-0.48598	0.103887	0.0011555	0.0133204	1.823	0.866137	0.11106	2.71e-05	0.057037	-1.043	-0.0611588	0.103887	0.570536	0.754407	-1.247	-0.318999	0.11106	0.0184069	0.13093	-2.553	-1.35212	0.177058	3.20286e-05	0.013851	-1.342	-0.424821	0.163475	0.0288003	0.0998471	-1.123	-0.166981	0.177058	0.370263	0.416709	1.902	0.927296	0.177058	0.000536725	0.184806	2.274	1.18514	0.18136	0.000107047	0.00961266	1.196	0.25784
SERINE/ARGININE-RICH PROTEIN SPLICING FACTOR 34 (SR34)	AT1G02840.2	SR34/SR1 is a plant homologue of the human general/alternative splicing factor SF2/ASF. Barta et al (2010) have proposed a nomenclature for Serine/Arginine-Rich Protein Splicing Factors (SR proteins): Plant Cell. 2010, 22:2926.	1.278	0.354341	0.112778	0.0118907	0.0493274	-1.129	-0.175132	0.120564	0.180291	0.388242	-1.094	-0.129724	0.112778	0.27968	0.634821	-1.035	-0.049485	0.120564	0.691079	0.678354	1.443	0.529473	0.192211	0.0223067	0.106684	1.399	0.484065	0.177466	0.023314	0.0877835	1.323	0.403826	0.192211	0.0650177	0.17661	-1.032	-0.0454078	0.192211	0.818535	0.861674	-1.091	-0.125647	0.196881	0.539248	0.546523	-1.057	-0.0802391
BETA GLUCOSIDASE 11 (BGLU11)	AT1G02850.1	beta glucosidase 11 (BGLU11); FUNCTIONS IN: cation binding, hydrolase activity, hydrolyzing O-glycosyl compounds, catalytic activity; INVOLVED IN: carbohydrate metabolic process; LOCATED IN: endomembrane system; EXPRESSED IN: 24 plant structures; EXPRESSED DURING: 13 growth stages; CONTAINS InterPro DOMAIN/s: Glycoside hydrolase, family 1 (InterPro:IPR001360), Glycoside hydrolase, family 1, activ…	1.354	0.437029	0.350023	0.243323	0.277572	-1.208	-0.272402	0.374191	0.485136	0.574434	-1.708	-0.772463	0.350023	0.0547223	0.372007	1.524	0.607836	0.374191	0.138737	0.365	1.635	0.70943	0.596557	0.264786	0.360525	2.313	1.20949	0.550794	0.0557113	0.146386	-1.126	-0.170807	0.596557	0.781114	0.576843	1.414	0.500061	0.596557	0.423596	0.779214	-1.841	-0.880237	0.611051	0.183585	0.34978	-2.603	-1.3803
NITROGEN LIMITATION ADAPTATION (NLA)	At1g02860.1	Encodes a likely ubiquitin E3 ligase with RING and SPX domains that is involved in mediating immune responses. Targeted by MIR827.	-2.41	-1.26874	0.161759	2.59e-05	0.00205603	1.236	0.306091	0.172928	0.110498	0.320997	1.755	0.811219	0.161759	0.000724032	0.0684294	1.111	0.15143	0.172928	0.403968	0.563717	-2.979	-1.57483	0.275692	0.000289771	0.0249407	-4.228	-2.07996	0.254543	1.868e-05	0.00200536	-2.676	-1.42017	0.275692	0.000602096	0.0123016	-1.419	-0.505128	0.275692	0.100143	0.628768	1.113	0.154661	0.28239	0.597226	0.568781	1.58	0.659789
no gene name	At1g02870.1	unknown protein; FUNCTIONS IN: molecular_function unknown; INVOLVED IN: biological_process unknown; EXPRESSED IN: 23 plant structures; EXPRESSED DURING: 13 growth stages; Has 68 Blast hits to 68 proteins in 38 species: Archae - 0; Bacteria - 0; Metazoa - 0; Fungi - 46; Plants - 21; Viruses - 0; Other Eukaryotes - 1 (source: NCBI BLink).	1.873	0.90499	0.105459	2.63e-05	0.00205615	-1.148	-0.199595	0.12588	0.151492	0.360661	-1.444	-0.530561	0.105459	0.00101296	0.0775652	-1.129	-0.174834	0.12588	0.202308	0.427943	2.15	1.10459	0.189276	0.000388978	0.0264387	2.705	1.43555	0.166006	2.48329e-05	0.00234276	2.114	1.07982	0.187185	0.00041988	0.0100299	1.258	0.330965	0.187185	0.115015	0.639854	-1.017	-0.0247617	0.215534	0.911367	0.661528	-1.28	-0.355727
THIAMIN PYROPHOSPHOKINASE1 (TPK1)	At1g02880.3	Encodes a thiamine pyrophosphokinase capable of producing thiamine pyrophosphate from free thiamine.	-1.014	-0.0199771	0.208606	0.925806	0.547743	1.268	0.342881	0.22301	0.158546	0.368157	-1.062	-0.0862992	0.208606	0.688782	0.787574	-1.178	-0.236604	0.22301	0.316348	0.514044	-1.286	-0.362858	0.355535	0.334095	0.401795	1.047	0.0663221	0.328261	0.844378	0.587149	1.162	0.216627	0.355535	0.557392	0.500469	1.346	0.42918	0.355535	0.258147	0.718656	1.494	0.579485	0.364173	0.14602	0.315802	1.11	0.150305
no gene name	At1g02890.1	AAA-type ATPase family protein; FUNCTIONS IN: nucleoside-triphosphatase activity, ATPase activity, nucleotide binding, ATP binding; LOCATED IN: chloroplast; EXPRESSED IN: 25 plant structures; EXPRESSED DURING: 15 growth stages; CONTAINS InterPro DOMAIN/s: ATPase, AAA+ type, core (InterPro:IPR003593), ATPase, AAA-type, core (InterPro:IPR003959), SMAD/FHA domain (InterPro:IPR008984), ATPase, AAA-ty…	-1.028	-0.0391556	0.187492	0.839794	0.524341	-1.383	-0.467723	0.223799	0.0700261	0.271796	1.215	0.280501	0.187492	0.173003	0.554256	1.17	0.226377	0.223799	0.341379	0.529539	1.346	0.428567	0.336508	0.23857	0.341601	-1.248	-0.319657	0.295137	0.310334	0.368545	-1.202	-0.265533	0.33279	0.447963	0.453824	-1.68	-0.748224	0.33279	0.0547088	0.558698	-1.618	-0.6941	0.383191	0.107665	0.273741	1.038	0.0541243
RAPID ALKALINIZATION FACTOR 1 (RALF1)	At1g02900.1	Member of a diversely expressed predicted peptide family showing sequence similarity to tobacco Rapid Alkalinization Factor (RALF), and is believed to play an essential role in the physiology of Arabidopsis. Consists of a single exon and is characterized by a conserved C-terminal motif and N-terminal signal peptide.	-1.398	-0.483219	0.248762	0.0839719	0.152193	-1.255	-0.328202	0.265937	0.248407	0.443751	-1.206	-0.270075	0.248762	0.305844	0.648522	2.116	1.0815	0.265937	0.00281339	0.0454316	-1.113	-0.155017	0.423974	0.723088	0.564367	-1.159	-0.213144	0.391449	0.599327	0.506498	-2.958	-1.56472	0.423974	0.00499275	0.0418951	-1.041	-0.0581271	0.423974	0.893969	0.871261	-2.657	-1.4097	0.434274	0.0100599	0.0839609	-2.552	-1.35157
LOW PSII ACCUMULATION1 (LPA1)	At1g02910.1	Mutants defective in this gene were shown to have a reduced PSII content (overall reduction in the levels of several PSII subunits) and a disrupted grana stack structure. The N-terminal half of the protein contains two tetratricopeptide repeat (TPR) motifs that are arranged tandemly, each consisting of a 34-residue degenerate consensus sequence. The N-terminal sequence is rich in positive and hyd…	1.17	0.226005	0.242352	0.375393	0.35038	1.009	0.0133306	0.259085	0.960089	0.720939	-1.111	-0.151828	0.242352	0.546561	0.746864	-1.063	-0.0875077	0.259085	0.743291	0.692418	1.159	0.212675	0.41305	0.619037	0.52821	1.299	0.377833	0.381363	0.347698	0.390632	1.243	0.313513	0.41305	0.467253	0.462446	1.121	0.165159	0.41305	0.698589	0.841575	1.072	0.100838	0.423085	0.816955	0.637504	-1.046	-0.0643205
(GSTF7)	At1g02920.1	Encodes glutathione transferase belonging to the phi class of GSTs. Naming convention according to Wagner et al. (2002).	-1.371	-0.454717	0.160103	0.0218068	0.0697841	1.33	0.411594	0.191105	0.0634031	0.263209	-1.445	-0.530828	0.160103	0.0106103	0.202172	1.489	0.57395	0.191105	0.0169856	0.125476	-1.823	-0.866311	0.28735	0.0166902	0.0945585	1.054	0.0761109	0.252022	0.770354	0.565549	-2.04	-1.02867	0.284174	0.00678412	0.0500784	1.922	0.942422	0.284174	0.0105975	0.402435	-1.119	-0.162356	0.327213	0.633113	0.582457	-2.151	-1.10478
GLUTATHIONE S-TRANSFERASE 6 (GSTF6)	At1g02930.1	Encodes glutathione transferase belonging to the phi class of GSTs. Naming convention according to Wagner et al. (2002).	-1.052	-0.0725993	0.285193	0.805483	0.515137	-1.591	-0.669688	0.340418	0.0847026	0.291336	-2.262	-1.17787	0.285193	0.0032981	0.12371	3.785	1.92015	0.340418	0.00048671	0.0182766	1.513	0.597089	0.511858	0.277002	0.368357	2.151	1.10527	0.448929	0.0391957	0.11908	-3.98	-1.99275	0.506202	0.004316	0.038245	1.422	0.50818	0.506202	0.344818	0.751914	-6.02	-2.58984	0.582868	0.00215851	0.0388917	-8.562	-3.09802
GLUTATHIONE S-TRANSFERASE (CLASS PHI) 5 (GSTF5)	At1g02940.1	Encodes glutathione transferase belonging to the phi class of GSTs. Naming convention according to Wagner et al. (2002).	-1.21	-0.2756	0.259166	0.318639	0.321249	1.453	0.538604	0.309351	0.119849	0.330543	1.111	0.152264	0.259166	0.573062	0.75495	-1.334	-0.415268	0.309351	0.216317	0.438879	-1.758	-0.814203	0.465146	0.118157	0.239946	-1.345	-0.427864	0.40796	0.324924	0.377733	1.102	0.139668	0.460007	0.769162	0.573185	1.307	0.386339	0.460007	0.425375	0.779757	1.937	0.953872	0.529676	0.109409	0.27593	1.482	0.567533
GLUTATHIONE S-TRANSFERASE F4 (ATGSTF4)	At1g02950.2	Encodes glutathione transferase belonging to the phi class of GSTs. Naming convention according to Wagner et al. (2002).	-1.642	-0.715388	0.338603	0.0675824	0.134764	-1.414	-0.499556	0.404171	0.251516	0.445444	1.583	0.663011	0.338603	0.0859132	0.441546	1.466	0.551933	0.404171	0.209224	0.433129	-1.161	-0.215831	0.607719	0.731659	0.567045	-2.6	-1.3784	0.533005	0.0323089	0.106365	-2.407	-1.26732	0.601004	0.0680136	0.180447	-2.239	-1.16257	0.601004	0.0891166	0.621596	-2.073	-1.05149	0.692027	0.167139	0.334407	1.08	0.111079
no gene name	AT1G02960.1	unknown protein; BEST Arabidopsis thaliana protein match is: unknown protein (TAIR:AT1G02965.1); Has 83 Blast hits to 82 proteins in 37 species: Archae - 0; Bacteria - 2; Metazoa - 20; Fungi - 7; Plants - 29; Viruses - 0; Other Eukaryotes - 25 (source: NCBI BLink).	1.093	0.127875	0.259823	0.634386	0.459418	-1.083	-0.114562	0.277762	0.689663	0.650888	1.25	0.321476	0.259823	0.247289	0.615371	-1.261	-0.334789	0.277762	0.258819	0.472229	1.183	0.242438	0.442825	0.597363	0.521051	-1.144	-0.193601	0.408855	0.647118	0.523766	1.378	0.462664	0.442825	0.323365	0.391793	-1.353	-0.436038	0.442825	0.350514	0.754644	1.165	0.220226	0.453584	0.638905	0.584215	1.576	0.656264
no gene name	At1g02965.1	unknown protein; FUNCTIONS IN: molecular_function unknown; INVOLVED IN: biological_process unknown; LOCATED IN: cellular_component unknown; BEST Arabidopsis thaliana protein match is: unknown protein (TAIR:AT1G02960.3); Has 5 Blast hits to 5 proteins in 1 species: Archae - 0; Bacteria - 0; Metazoa - 0; Fungi - 0; Plants - 5; Viruses - 0; Other Eukaryotes - 0 (source: NCBI BLink).	1.008	0.0116649	0.237005	0.961821	0.557189	-1.129	-0.174679	0.253369	0.50794	0.583666	-1.047	-0.0668904	0.237005	0.784149	0.805961	1.173	0.229905	0.253369	0.387851	0.554448	1.138	0.186344	0.403937	0.655515	0.540615	1.056	0.0785553	0.37295	0.837866	0.585432	-1.163	-0.21824	0.403937	0.602114	0.517729	-1.078	-0.107789	0.403937	0.795601	0.859027	-1.324	-0.404584	0.413751	0.353702	0.457292	-1.228	-0.296795
ARABIDOPSIS WEE1 KINASE HOMOLOG (WEE1)	At1g02970.1	Protein kinase that negatively regulates the entry into mitosis.	-1.515	-0.599304	0.13646	0.00174099	0.0166605	1.463	0.548543	0.145882	0.0044837	0.131022	1.058	0.0814403	0.13646	0.565344	0.753394	-1.021	-0.030679	0.145882	0.838117	0.715177	-2.216	-1.14785	0.232573	0.000807305	0.03135	-1.603	-0.680744	0.214732	0.0113622	0.0579261	-1.483	-0.568625	0.232573	0.0370638	0.129616	1.382	0.467102	0.232573	0.0755217	0.604416	1.494	0.579222	0.238224	0.0378943	0.165433	1.081	0.112119
CULLIN 2 (CUL2)	At1g02980.1	encodes an Arabidopsis cullin	-1.188	-0.248813	0.17785	0.199366	0.247557	-1.146	-0.197055	0.212289	0.380436	0.525272	1.118	0.160416	0.17785	0.393415	0.691652	1.219	0.285452	0.212289	0.215618	0.438283	-1.037	-0.0517578	0.319201	0.87521	0.607928	-1.328	-0.409229	0.279958	0.181948	0.280329	-1.448	-0.534265	0.315674	0.129017	0.252489	-1.281	-0.357471	0.315674	0.290261	0.728489	-1.397	-0.482507	0.363484	0.220989	0.378986	-1.091	-0.125036
no gene name	AT1G02990.1	BEST Arabidopsis thaliana protein match is: CW-type Zinc Finger (TAIR:AT3G62900.1); Has 5847 Blast hits to 4410 proteins in 438 species: Archae - 17; Bacteria - 452; Metazoa - 2463; Fungi - 354; Plants - 306; Viruses - 11; Other Eukaryotes - 2244 (source: NCBI BLink).	1.431	0.517056	0.325487	0.146623	0.208507	-1.919	-0.940166	0.347961	0.0243167	0.198576	-1.225	-0.292599	0.325487	0.392092	0.691131	1.642	0.71571	0.347961	0.0698332	0.26453	2.746	1.45722	0.55474	0.0275001	0.117913	1.753	0.809655	0.512184	0.148385	0.250883	-1.148	-0.198654	0.55474	0.728522	0.560586	-1.567	-0.647567	0.55474	0.273071	0.723596	-3.151	-1.65588	0.568218	0.0171945	0.112852	-2.012	-1.00831
PEROXIN6 (PEX6)	At1g03000.1	Encodes an apparent ATPase similar to yeast and human protein required for peroxisomal biogenesis. May facilitate recycling of PEX5, the peroxisomal matrix protein receptor, and thereby promote peroxisomal matrix protein import.	1.01	0.0136668	0.246768	0.957191	0.555975	-1.74	-0.798749	0.294552	0.0265862	0.203701	1.057	0.0794042	0.246768	0.755868	0.800971	1.631	0.705678	0.294552	0.0434627	0.206893	1.756	0.812416	0.442894	0.103944	0.22494	-1.047	-0.0657373	0.388443	0.869814	0.594088	-1.616	-0.692012	0.438	0.152776	0.274337	-1.838	-0.878154	0.438	0.079905	0.608857	-2.837	-1.50443	0.504336	0.0175203	0.113923	-1.544	-0.626274
no gene name	At1g03010.1	phototropic-responsive NPH3 family protein; FUNCTIONS IN: protein binding, signal transducer activity; INVOLVED IN: response to light stimulus; EXPRESSED IN: inflorescence meristem, leaf apex, cauline leaf, flower, root; EXPRESSED DURING: petal differentiation and expansion stage; CONTAINS InterPro DOMAIN/s: NPH3 (InterPro:IPR004249), BTB/POZ fold (InterPro:IPR011333), BTB/POZ-like (InterPro:IPR0…	-1.822	-0.865657	0.40309	0.0602762	0.125993	1.571	0.651255	0.430922	0.164997	0.374795	1.314	0.394396	0.40309	0.353427	0.674298	-1.133	-0.179994	0.430922	0.685958	0.677283	-2.862	-1.51691	0.687001	0.0546214	0.162981	-2.395	-1.26005	0.634299	0.0782328	0.177758	-1.608	-0.685663	0.687001	0.34433	0.403324	1.195	0.256859	0.687001	0.717147	0.844696	1.779	0.83125	0.703692	0.267769	0.410157	1.489	0.574391
no gene name	At1g03020.1	glutaredoxin family protein; FUNCTIONS IN: electron carrier activity, arsenate reductase (glutaredoxin) activity, protein disulfide oxidoreductase activity; INVOLVED IN: cell redox homeostasis; LOCATED IN: cellular_component unknown; EXPRESSED IN: 7 plant structures; EXPRESSED DURING: 6 growth stages; CONTAINS InterPro DOMAIN/s: Glutaredoxin-like, plant II (InterPro:IPR011905), Thioredoxin fold (…	1.098	0.135218	0.236784	0.581935	0.440183	1.357	0.440641	0.253132	0.115714	0.325907	-1.299	-0.377482	0.236784	0.145354	0.521995	-1.147	-0.198377	0.253132	0.453353	0.587777	-1.236	-0.305423	0.403559	0.468504	0.467523	1.427	0.5127	0.372601	0.202089	0.295424	1.26	0.333595	0.403559	0.429815	0.445799	1.763	0.818124	0.403559	0.0732566	0.59832	1.557	0.639018	0.413363	0.15653	0.325322	-1.132	-0.179106
no gene name	At1g03030.1	phosphoribulokinase/uridine kinase family protein; FUNCTIONS IN: kinase activity, phosphotransferase activity, alcohol group as acceptor, ATP binding; INVOLVED IN: biosynthetic process; LOCATED IN: chloroplast; EXPRESSED IN: 22 plant structures; EXPRESSED DURING: 13 growth stages; CONTAINS InterPro DOMAIN/s: Uridine kinase (InterPro:IPR000764); Has 1794 Blast hits to 1794 proteins in 581 species:…	-1.012	-0.0170352	0.186241	0.929124	0.548709	1.119	0.161683	0.199101	0.437705	0.553413	1.011	0.0159502	0.186241	0.933626	0.830317	-1.118	-0.160598	0.199101	0.440681	0.581951	-1.132	-0.178718	0.317418	0.58716	0.517337	-1.023	-0.0329854	0.293068	0.912856	0.605203	1.105	0.143562	0.317418	0.66177	0.539312	1.106	0.145733	0.317418	0.657036	0.833468	1.25	0.32228	0.32513	0.34747	0.454503	1.13	0.176548
no gene name	At1g03040.1	basic helix-loop-helix (bHLH) family protein; FUNCTIONS IN: transcription factor activity, DNA binding; INVOLVED IN: regulation of transcription, acetyl-CoA biosynthetic process from pyruvate; LOCATED IN: nucleus; EXPRESSED IN: 22 plant structures; EXPRESSED DURING: 13 growth stages; CONTAINS InterPro DOMAIN/s: Basic helix-loop-helix dimerisation region bHLH (InterPro:IPR001092), Helix-loop-helix…	1.712	0.775774	0.406735	0.0888418	0.156723	-2.17	-1.11772	0.434818	0.0301603	0.211108	-1.075	-0.104137	0.406735	0.803682	0.808578	1.362	0.446087	0.434818	0.331713	0.524076	3.715	1.8935	0.693213	0.0231684	0.108339	1.84	0.879911	0.640035	0.202453	0.295702	1.257	0.329687	0.693213	0.645696	0.534542	-2.019	-1.01359	0.693213	0.17772	0.677391	-2.956	-1.56381	0.710055	0.0551262	0.199138	-1.464	-0.550224
no gene name	At1g03050.1	epsin N-terminal homology (ENTH) domain-containing protein / clathrin assembly protein-related; FUNCTIONS IN: phospholipid binding, clathrin binding, binding, phosphatidylinositol binding; INVOLVED IN: N-terminal protein myristoylation, clathrin coat assembly; LOCATED IN: clathrin coat; EXPRESSED IN: 9 plant structures; EXPRESSED DURING: L mature pollen stage, M germinated pollen stage, 4 anthesi…	-1.132	-0.179483	0.20836	0.411374	0.368403	1.046	0.0653693	0.222746	0.775818	0.676778	1.06	0.0838894	0.20836	0.696625	0.788817	1.021	0.0302248	0.222746	0.895052	0.728789	-1.185	-0.244853	0.355115	0.507893	0.484909	-1.2	-0.263373	0.327873	0.442512	0.439374	-1.156	-0.209708	0.355115	0.569361	0.505093	-1.013	-0.0185202	0.355115	0.959546	0.879688	1.025	0.0351445	0.363743	0.925146	0.665326	1.038	0.0536647
no gene name	At1g03055.1	unknown protein; FUNCTIONS IN: molecular_function unknown; INVOLVED IN: biological_process unknown; LOCATED IN: cellular_component unknown; EXPRESSED IN: 10 plant structures; EXPRESSED DURING: 6 growth stages; BEST Arabidopsis thaliana protein match is: unknown protein (TAIR:AT1G64680.1); Has 40 Blast hits to 40 proteins in 14 species: Archae - 0; Bacteria - 5; Metazoa - 0; Fungi - 0; Plants - 34…	-1.331	-0.412431	0.20157	0.0710615	0.138611	1.16	0.214038	0.215488	0.34653	0.506859	-1.181	-0.240523	0.20157	0.263277	0.624578	1.356	0.438917	0.215488	0.072131	0.268911	-1.544	-0.626469	0.343543	0.10153	0.222278	-1.127	-0.171908	0.317189	0.600996	0.506971	-1.804	-0.851348	0.343543	0.0350985	0.126152	1.37	0.454561	0.343543	0.218412	0.700057	-1.169	-0.224879	0.35189	0.538706	0.546421	-1.602	-0.67944
SPIRRIG (SPI)	At1g03060.1	Encodes a WD/BEACH domain protein involved in cell morphogenesis.	1.445	0.530827	0.18112	0.0167351	0.0600721	-1.507	-0.591959	0.193625	0.0136324	0.169514	-1.007	-0.0106074	0.18112	0.954578	0.834003	1.051	0.0717387	0.193625	0.719578	0.686387	2.178	1.12279	0.308689	0.00542389	0.0603485	1.455	0.541435	0.285009	0.0899295	0.191904	1.375	0.459089	0.308689	0.171129	0.288862	-1.496	-0.581351	0.308689	0.0923203	0.623724	-1.584	-0.663697	0.316189	0.0652184	0.216152	-1.059	-0.0823461
no gene name	At1g03070.1	glutamate binding; FUNCTIONS IN: glutamate binding; INVOLVED IN: biological_process unknown; LOCATED IN: cellular_component unknown; EXPRESSED IN: 24 plant structures; EXPRESSED DURING: 15 growth stages; CONTAINS InterPro DOMAIN/s: Uncharacterised protein family UPF0005 (InterPro:IPR006214); BEST Arabidopsis thaliana protein match is: glutamate binding (TAIR:AT4G02690.1); Has 3927 Blast hits to 3…	1.075	0.103791	0.260997	0.70014	0.482928	-1.112	-0.152538	0.279018	0.597879	0.621003	1.009	0.0132577	0.260997	0.960597	0.834214	1.025	0.035489	0.279018	0.901584	0.729954	1.194	0.256329	0.444827	0.578574	0.514066	1.065	0.0905333	0.410703	0.830451	0.583144	1.048	0.068302	0.444827	0.881354	0.605096	-1.122	-0.165795	0.444827	0.717984	0.844948	-1.139	-0.188027	0.455634	0.689505	0.600026	-1.016	-0.0222313
no gene name	At1g03080.1	FUNCTIONS IN: molecular_function unknown; INVOLVED IN: biological_process unknown; LOCATED IN: plasma membrane; EXPRESSED IN: 22 plant structures; EXPRESSED DURING: 13 growth stages; CONTAINS InterPro DOMAIN/s: Prefoldin (InterPro:IPR009053), KIP1-like (InterPro:IPR011684); BEST Arabidopsis thaliana protein match is: kinase interacting family protein (TAIR:AT3G22790.1); Has 169162 Blast hits to 6…	-1.099	-0.136018	0.115848	0.274119	0.296105	-1.001	-0.00156646	0.138281	0.991239	0.727032	1.032	0.0451932	0.115848	0.706639	0.791345	1.066	0.092391	0.138281	0.522851	0.617997	-1.098	-0.134451	0.207923	0.535971	0.497136	-1.134	-0.181211	0.18236	0.349471	0.391452	-1.172	-0.228409	0.205625	0.298921	0.377755	-1.033	-0.0467597	0.205625	0.825814	0.863018	-1.067	-0.0939575	0.236767	0.701865	0.604381	-1.033	-0.0471978
(MCCA)	At1g03090.2	MCCA is the biotinylated subunit of the dimer MCCase, which is involved in leucine degradation. Both subunits are nuclear coded and the active enzyme is located in the mitochondrion.	1.134	0.181882	0.195473	0.376411	0.350823	1.049	0.0693685	0.20897	0.747524	0.668821	-1.002	-0.00230033	0.195473	0.990867	0.838652	-1.188	-0.24895	0.20897	0.263996	0.47638	1.081	0.112514	0.333152	0.743315	0.570708	1.136	0.184183	0.307595	0.564083	0.491892	1.348	0.430833	0.333152	0.228148	0.331597	1.051	0.0716689	0.333152	0.834467	0.864724	1.247	0.318319	0.341246	0.375264	0.469042	1.186	0.24665
no gene name	At1g03100.1	pentatricopeptide (PPR) repeat-containing protein; EXPRESSED IN: 21 plant structures; EXPRESSED DURING: 13 growth stages; CONTAINS InterPro DOMAIN/s: Pentatricopeptide repeat (InterPro:IPR002885); BEST Arabidopsis thaliana protein match is: pentatricopeptide (PPR) repeat-containing protein (TAIR:AT1G69290.1); Has 4755 Blast hits to 2316 proteins in 91 species: Archae - 0; Bacteria - 27; Metazoa -…	-1.212	-0.27758	0.198186	0.198906	0.247167	1.189	0.250115	0.236563	0.321259	0.492572	-1.268	-0.342869	0.198186	0.121875	0.497356	1.293	0.370334	0.236563	0.156104	0.384149	-1.442	-0.527695	0.355701	0.176223	0.294266	1.046	0.0652893	0.31197	0.83946	0.585901	-1.567	-0.647913	0.35177	0.102751	0.223362	1.508	0.592984	0.35177	0.130339	0.650206	-1.087	-0.120218	0.405047	0.774178	0.625601	-1.639	-0.713203
no gene name	At1g03110.1	transducin family protein / WD-40 repeat family protein; FUNCTIONS IN: nucleotide binding; INVOLVED IN: biological_process unknown; LOCATED IN: cellular_component unknown; EXPRESSED IN: 24 plant structures; EXPRESSED DURING: 15 growth stages; CONTAINS InterPro DOMAIN/s: WD40 repeat-like (InterPro:IPR011046), WD40 repeat, region (InterPro:IPR017986), WD40/YVTN repeat-like (InterPro:IPR015943), WD4…	1.896	0.922878	0.208009	0.00163121	0.0160742	-1.225	-0.292458	0.222371	0.220969	0.421736	-1.398	-0.48362	0.208009	0.0451155	0.348099	-1.107	-0.146801	0.222371	0.525684	0.618576	2.322	1.21534	0.354517	0.00753033	0.0681673	2.651	1.4065	0.327321	0.00199945	0.0221523	2.099	1.06968	0.354517	0.0145432	0.0777474	1.142	0.191162	0.354517	0.602819	0.823124	-1.106	-0.145657	0.36313	0.697691	0.602901	-1.263	-0.336819
ARABIDOPSIS THALIANA RESPONSIVE TO ABSCISIC ACID 28 (ATRAB28)	At1g03120.1	Atrab28 plays a role in the ion cell balance during late embryogenesis and germination.	-1.094	-0.12995	0.197905	0.52785	0.41804	-1.15	-0.202077	0.211569	0.364458	0.516871	1.128	0.17346	0.197905	0.403555	0.695411	1.116	0.158567	0.211569	0.472702	0.596902	1.051	0.0721273	0.337296	0.835438	0.596771	-1.234	-0.30341	0.311421	0.355377	0.394759	-1.221	-0.288517	0.337296	0.414531	0.439155	-1.297	-0.375537	0.337296	0.294398	0.730141	-1.284	-0.360644	0.345491	0.323776	0.443354	1.01	0.0148932
PHOTOSYSTEM I SUBUNIT D-2 (PSAD-2)	At1g03130.1	Encodes a protein predicted by sequence similarity with spinach PsaD to be photosystem I reaction center subunit II (PsaD2)	-1.46	-0.546153	0.101613	0.0004475	0.00789892	1.427	0.513234	0.108628	0.00108195	0.103129	1.469	0.55531	0.101613	0.000397847	0.0574511	-1.436	-0.522391	0.108628	0.000961624	0.0261138	-2.084	-1.05939	0.173182	0.000175547	0.0221214	-2.146	-1.10146	0.159897	7.15748e-05	0.0038309	-1.017	-0.0237623	0.173182	0.893885	0.608629	-1.03	-0.0420759	0.173182	0.813485	0.860847	2.05	1.03562	0.177389	0.000247389	0.0138309	2.111	1.0777
no gene name	At1g03140.1	splicing factor Prp18 family protein; INVOLVED IN: RNA splicing; LOCATED IN: spliceosome; EXPRESSED IN: male gametophyte, cultured cell, pollen tube; EXPRESSED DURING: L mature pollen stage, M germinated pollen stage; CONTAINS InterPro DOMAIN/s: Pre-mRNA processing factor 4 (PRP4) like (InterPro:IPR014906), Splicing factor motif (InterPro:IPR003648), Prp18 (InterPro:IPR004098); BEST Arabidopsis t…	1.266	0.340281	0.272424	0.246943	0.279617	-1.326	-0.406763	0.272424	0.173754	0.382194	-1.105	-0.143935	0.272424	0.611595	0.765952	1.157	0.210418	0.272424	0.462089	0.591631	1.678	0.747044	0.444866	0.131616	0.253817	1.399	0.484216	0.444866	0.308095	0.367173	1.094	0.129863	0.444866	0.777778	0.575706	-1.2	-0.262828	0.444866	0.570962	0.814764	-1.534	-0.617181	0.444866	0.202761	0.365589	-1.278	-0.354353
no gene name	At1g03150.1	GCN5-related N-acetyltransferase (GNAT) family protein; FUNCTIONS IN: N-acetyltransferase activity; INVOLVED IN: metabolic process; LOCATED IN: cellular_component unknown; EXPRESSED IN: 22 plant structures; EXPRESSED DURING: 13 growth stages; CONTAINS InterPro DOMAIN/s: GCN5-related N-acetyltransferase (InterPro:IPR000182), Acyl-CoA N-acyltransferase (InterPro:IPR016181); BEST Arabidopsis thalian…	1.105	0.143801	0.139876	0.330759	0.326944	1.025	0.0362317	0.149534	0.813981	0.687216	1.022	0.0308965	0.139876	0.830112	0.814491	-1.157	-0.210929	0.149534	0.191985	0.418833	1.077	0.107569	0.238397	0.662507	0.543254	1.081	0.112905	0.220108	0.620339	0.514269	1.279	0.35473	0.238397	0.170931	0.288843	1.004	0.00533527	0.238397	0.982633	0.881243	1.187	0.247161	0.244188	0.337892	0.450016	1.182	0.241826
FZO-LIKE (FZL)	At1g03160.1	A new plant-specific member of the dynamin superfamily; defines a new protein class within the dynamin superfamily of membrane remodeling GTPases that regulates organization of the thylakoid network in plants. Targeted to chloroplasts and associated with thylakoid and envelope membranes as punctate structures. Knockout mutants have abnormalities in chloroplast and thylakoid morphology, including …	1.946	0.960527	0.387184	0.0380639	0.0958777	-1.052	-0.0731421	0.462158	0.878172	0.703121	-1.171	-0.227662	0.387184	0.572756	0.75495	-1.58	-0.659723	0.462158	0.191287	0.418326	2.047	1.03367	0.69491	0.175202	0.293284	2.279	1.18819	0.609476	0.0870561	0.188541	3.074	1.62025	0.687231	0.0461271	0.146353	1.113	0.15452	0.687231	0.827737	0.863509	1.502	0.586581	0.791314	0.479719	0.520136	1.349	0.432061
no gene name	At1g03170.1	unknown protein; FUNCTIONS IN: molecular_function unknown; INVOLVED IN: biological_process unknown; LOCATED IN: cellular_component unknown; EXPRESSED IN: 15 plant structures; EXPRESSED DURING: 6 growth stages; BEST Arabidopsis thaliana protein match is: unknown protein (TAIR:AT4G02810.1); Has 42 Blast hits to 42 proteins in 10 species: Archae - 0; Bacteria - 0; Metazoa - 1; Fungi - 0; Plants - 41…	1.443	0.529219	0.376452	0.193351	0.24298	-1.174	-0.231192	0.402444	0.579722	0.613143	1.014	0.0204025	0.376452	0.957962	0.834146	-1.247	-0.318429	0.402444	0.449153	0.586116	1.694	0.760412	0.6416	0.266296	0.361659	1.423	0.508817	0.592381	0.412668	0.425875	1.8	0.847649	0.6416	0.219053	0.324765	-1.191	-0.251595	0.6416	0.704082	0.84227	1.062	0.0872371	0.657188	0.897317	0.657767	1.265	0.338832
no gene name	At1g03180.1	unknown protein; FUNCTIONS IN: molecular_function unknown; INVOLVED IN: biological_process unknown; LOCATED IN: mitochondrion; EXPRESSED IN: 15 plant structures; EXPRESSED DURING: 8 growth stages; Has 13 Blast hits to 13 proteins in 4 species: Archae - 0; Bacteria - 0; Metazoa - 0; Fungi - 0; Plants - 13; Viruses - 0; Other Eukaryotes - 0 (source: NCBI BLink).	-1.083	-0.114882	0.195655	0.571527	0.436453	1.37	0.453793	0.209164	0.0581556	0.255735	1.019	0.0271202	0.195655	0.892809	0.824826	-1.289	-0.366032	0.209164	0.114049	0.332452	-1.483	-0.568675	0.333462	0.122317	0.244324	-1.103	-0.142002	0.307881	0.655583	0.527071	1.19	0.25115	0.333462	0.470596	0.464007	1.344	0.426673	0.333462	0.232712	0.704412	1.765	0.819825	0.341564	0.0398841	0.169716	1.313	0.393152
ULTRAVIOLET HYPERSENSITIVE 6 (UVH6)	AT1G03190.2	UV damage and heat induce a common stress response in plants that leads to tissue death and reduced chloroplast function. The UVH6 product is suggested to be a negative regulator of this response.	1.298	0.376608	0.247967	0.163134	0.221802	1.002	0.00311991	0.265088	0.990866	0.726966	1.02	0.0279453	0.247967	0.912744	0.82739	-1.327	-0.407673	0.265088	0.158459	0.386901	1.295	0.373488	0.42262	0.399826	0.433695	1.273	0.348662	0.390199	0.394828	0.416678	1.722	0.78428	0.42262	0.0964625	0.216054	-1.017	-0.0248254	0.42262	0.954441	0.878855	1.329	0.410793	0.432887	0.367424	0.464696	1.352	0.435618
no gene name	At1g03200.1	unknown protein; FUNCTIONS IN: molecular_function unknown; INVOLVED IN: biological_process unknown; LOCATED IN: cellular_component unknown; BEST Arabidopsis thaliana protein match is: unknown protein (TAIR:AT1G03240.1); Has 2 Blast hits to 2 proteins in 1 species: Archae - 0; Bacteria - 0; Metazoa - 0; Fungi - 0; Plants - 2; Viruses - 0; Other Eukaryotes - 0 (source: NCBI BLink).	-1.181	-0.240036	0.245378	0.353522	0.339226	-1.184	-0.24396	0.26232	0.376638	0.523036	1.131	0.177057	0.245378	0.488881	0.728402	1.237	0.306939	0.26232	0.272015	0.482315	1.003	0.00392387	0.418207	0.992719	0.636376	-1.335	-0.417093	0.386125	0.308148	0.367212	-1.461	-0.546974	0.418207	0.223324	0.328141	-1.339	-0.421017	0.418207	0.340368	0.750562	-1.465	-0.550898	0.428367	0.230527	0.385205	-1.094	-0.129882
no gene name	At1g03210.1	phenazine biosynthesis PhzC/PhzF family protein; FUNCTIONS IN: catalytic activity; INVOLVED IN: biosynthetic process; LOCATED IN: endomembrane system; EXPRESSED IN: 24 plant structures; EXPRESSED DURING: 15 growth stages; CONTAINS InterPro DOMAIN/s: Phenazine biosynthesis PhzC/PhzF protein (InterPro:IPR003719); BEST Arabidopsis thaliana protein match is: catalytic (TAIR:AT4G02860.1); Has 2445 Bla…	-1.127	-0.172227	0.190748	0.390103	0.3582	-1.028	-0.0395685	0.203918	0.850453	0.696412	-1.006	-0.00841215	0.190748	0.965787	0.83451	1.165	0.220207	0.203918	0.308282	0.508555	-1.096	-0.132658	0.325098	0.69277	0.553538	-1.12	-0.163815	0.300159	0.598496	0.506209	-1.313	-0.392434	0.325098	0.258152	0.352333	-1.022	-0.0311564	0.325098	0.92575	0.874883	-1.197	-0.259776	0.332997	0.455349	0.509843	-1.172	-0.22862
no gene name	At1g03220.1	extracellular dermal glycoprotein, putative / EDGP, putative; FUNCTIONS IN: aspartic-type endopeptidase activity; INVOLVED IN: response to salt stress; LOCATED IN: cell wall, plasma membrane, membrane, plant-type cell wall; EXPRESSED IN: stem, root, callus, pollen tube, leaf; CONTAINS InterPro DOMAIN/s: Peptidase aspartic, catalytic (InterPro:IPR009007), Peptidase A1 (InterPro:IPR001461); BEST Ar…	1.979	0.984923	0.36854	0.0282527	0.0809725	-2.137	-1.0953	0.439905	0.0375304	0.224586	-1.158	-0.211554	0.36854	0.581722	0.756826	1.25	0.321933	0.439905	0.48516	0.60163	4.229	2.08022	0.661449	0.0137025	0.0875527	2.292	1.19648	0.580129	0.0730835	0.171288	1.583	0.66299	0.65414	0.340476	0.400877	-1.845	-0.883748	0.65414	0.213657	0.698645	-2.671	-1.41723	0.753211	0.0966689	0.259793	-1.447	-0.533486
no gene name	At1g03230.1	extracellular dermal glycoprotein, putative / EDGP, putative; FUNCTIONS IN: aspartic-type endopeptidase activity; INVOLVED IN: response to salt stress; LOCATED IN: cell wall, plant-type cell wall; EXPRESSED IN: stem, root; CONTAINS InterPro DOMAIN/s: Peptidase aspartic, catalytic (InterPro:IPR009007), Peptidase A1 (InterPro:IPR001461); BEST Arabidopsis thaliana protein match is: extracellular der…	2.33	1.22027	0.22742	0.000673073	0.010013	-1.571	-0.651307	0.271458	0.0432246	0.233083	-1.58	-0.660233	0.22742	0.0197962	0.257594	1.065	0.0912746	0.271458	0.745341	0.692673	3.659	1.87157	0.40817	0.00178959	0.0411114	3.682	1.8805	0.357989	0.000771062	0.0131415	2.187	1.12899	0.40366	0.0233093	0.100318	1.006	0.00892591	0.40366	0.9829	0.881243	-1.673	-0.742582	0.464795	0.148787	0.318271	-1.684	-0.751508
no gene name	At1g03240.1	unknown protein; FUNCTIONS IN: molecular_function unknown; INVOLVED IN: biological_process unknown; LOCATED IN: cellular_component unknown; EXPRESSED IN: male gametophyte, pollen tube; EXPRESSED DURING: L mature pollen stage, M germinated pollen stage; BEST Arabidopsis thaliana protein match is: unknown protein (TAIR:AT1G03200.1); Has 2 Blast hits to 2 proteins in 1 species: Archae - 0; Bacteria …	1.439	0.525424	0.231883	0.0496946	0.112457	-1.926	-0.94549	0.247893	0.00412704	0.129051	-1.182	-0.241413	0.231883	0.324988	0.660353	1.582	0.661479	0.247893	0.0256895	0.156781	2.772	1.47091	0.395206	0.00475669	0.0568534	1.702	0.766837	0.364889	0.0649532	0.160023	-1.099	-0.136055	0.395206	0.738555	0.563835	-1.629	-0.704078	0.395206	0.108511	0.635437	-3.046	-1.60697	0.404808	0.00325606	0.0473605	-1.87	-0.902892
no gene name	At1g03250.1	unknown protein; FUNCTIONS IN: molecular_function unknown; INVOLVED IN: biological_process unknown; LOCATED IN: cellular_component unknown; EXPRESSED IN: 24 plant structures; EXPRESSED DURING: 15 growth stages; Has 65 Blast hits to 65 proteins in 22 species: Archae - 0; Bacteria - 0; Metazoa - 29; Fungi - 0; Plants - 27; Viruses - 0; Other Eukaryotes - 9 (source: NCBI BLink).	1.511	0.595286	0.106655	0.000521445	0.00867353	-1.237	-0.306378	0.127308	0.0427352	0.232359	1.078	0.108791	0.106655	0.337568	0.666574	-1.317	-0.397699	0.127308	0.0141448	0.112578	1.868	0.901664	0.191423	0.00152104	0.0384981	1.401	0.486495	0.167889	0.0199615	0.0800658	1.99	0.992985	0.189308	0.000778212	0.0143362	-1.333	-0.415169	0.189308	0.0596327	0.566257	1.065	0.0913215	0.217979	0.686277	0.599384	1.421	0.506491
no gene name	At1g03260.1	LOCATED IN: endomembrane system; EXPRESSED IN: 24 plant structures; EXPRESSED DURING: 15 growth stages; CONTAINS InterPro DOMAIN/s: SNARE associated Golgi protein (InterPro:IPR015414); BEST Arabidopsis thaliana protein match is: unknown protein (TAIR:AT5G19070.1); Has 3432 Blast hits to 3432 proteins in 730 species: Archae - 8; Bacteria - 1831; Metazoa - 239; Fungi - 87; Plants - 162; Viruses - 0…	-1.656	-0.727693	0.274698	0.0265167	0.0779351	1.42	0.506198	0.293664	0.118849	0.329657	1.559	0.640575	0.274698	0.0446061	0.346854	-1.337	-0.41908	0.293664	0.187318	0.415079	-2.352	-1.23389	0.468177	0.0271122	0.117369	-2.582	-1.36827	0.432262	0.011451	0.0581404	-1.239	-0.308612	0.468177	0.526286	0.488085	-1.098	-0.134378	0.468177	0.780593	0.855839	1.899	0.925278	0.479552	0.0857461	0.246635	2.084	1.05966
no gene name	At1g03270.1	FUNCTIONS IN: molecular_function unknown; INVOLVED IN: biological_process unknown; LOCATED IN: endomembrane system; EXPRESSED IN: 21 plant structures; EXPRESSED DURING: 14 growth stages; CONTAINS InterPro DOMAIN/s: Protein of unknown function DUF21 (InterPro:IPR002550), Cystathionine beta-synthase, core (InterPro:IPR000644); BEST Arabidopsis thaliana protein match is: unknown protein (TAIR:AT4G14…	-1.11	-0.149944	0.221893	0.516185	0.413715	-1.107	-0.146901	0.237213	0.551087	0.601737	1.111	0.151889	0.221893	0.510892	0.73572	1.106	0.144956	0.237213	0.556264	0.632036	-1.002	-0.00304356	0.37818	0.993754	0.636693	-1.233	-0.301833	0.349168	0.409798	0.424096	-1.227	-0.2949	0.37818	0.455532	0.457082	-1.23	-0.298789	0.37818	0.449801	0.785073	-1.224	-0.291857	0.387368	0.470438	0.515792	1.005	0.00693236
no gene name	At1g03280.1	transcription initiation factor IIE (TFIIE) alpha subunit family protein / general transcription factor TFIIE family protein; FUNCTIONS IN: RNA polymerase II transcription factor activity, transcription initiation factor activity; INVOLVED IN: transcription initiation from RNA polymerase II promoter; LOCATED IN: endomembrane system, transcription factor TFIIE complex; EXPRESSED IN: 24 plant struc…	1.538	0.620874	0.238862	0.0287711	0.0819594	-1.026	-0.0370666	0.255354	0.887785	0.705465	-1.189	-0.250153	0.238862	0.322284	0.658617	-1.26	-0.333655	0.255354	0.223737	0.445464	1.578	0.65794	0.4071	0.140515	0.262014	1.829	0.871026	0.37587	0.045683	0.130261	1.938	0.954528	0.4071	0.0436827	0.142344	1.159	0.213086	0.4071	0.613321	0.825255	1.228	0.296588	0.416991	0.494945	0.527106	1.06	0.0835019
no gene name	At1g03290.1	unknown protein; FUNCTIONS IN: molecular_function unknown; INVOLVED IN: biological_process unknown; LOCATED IN: cellular_component unknown; EXPRESSED IN: 22 plant structures; EXPRESSED DURING: 13 growth stages; BEST Arabidopsis thaliana protein match is: unknown protein (TAIR:AT4G02880.1); Has 10945 Blast hits to 7852 proteins in 686 species: Archae - 147; Bacteria - 1290; Metazoa - 5004; Fungi -…	-1.395	-0.479872	0.124673	0.00391209	0.0263115	-1.125	-0.170212	0.133281	0.233533	0.43197	1.1	0.137388	0.124673	0.299065	0.645295	1.427	0.512697	0.133281	0.00392596	0.0544984	-1.239	-0.30966	0.212485	0.179016	0.296402	-1.534	-0.61726	0.196185	0.0118073	0.0591424	-1.99	-0.992569	0.212485	0.00116656	0.0180591	-1.238	-0.3076	0.212485	0.181641	0.680024	-1.605	-0.682909	0.217648	0.0119727	0.0919436	-1.297	-0.375309
DOMAIN OF UNKNOWN FUNCTION 724 1 (ATDUF1)	At1g03300.1	Member of the plant-specific DUF724 protein family. Arabidopsis has 10 DUF724 proteins. Loss of function mutant has a WT phenotype	1.08	0.111278	0.347044	0.756695	0.500663	1.284	0.361038	0.414246	0.408845	0.540132	-1.085	-0.11741	0.347044	0.743835	0.797887	-1.279	-0.354906	0.414246	0.416506	0.570249	-1.189	-0.249759	0.622868	0.698929	0.556018	1.172	0.228688	0.546292	0.686507	0.538243	1.381	0.466184	0.615986	0.470862	0.464099	1.393	0.478447	0.615986	0.459672	0.787511	1.643	0.715944	0.709278	0.342336	0.452141	1.179	0.237496
DEBRANCHING ENZYME 1 (DBE1)	AT1G03310.1	Encodes a protein with strong similarity to isoamylase (EC:3.2.1.68) however lacks critical residues known to be important for activity. Appears to co localize with ISA1 in the chloroplast isoamylase complex. Mutations in this gene cause the loss of detectable isoamylase activity and the disruption of normal starch structure. It has been postulated that AtISA2 interacts with AtISA1 to form the Is…	1.486	0.57155	0.319841	0.111753	0.178339	-1.281	-0.357628	0.381775	0.3763	0.523016	-1.249	-0.320266	0.319841	0.345989	0.670113	1.076	0.106344	0.381775	0.787654	0.704164	1.904	0.929178	0.574044	0.144183	0.265553	1.856	0.891815	0.50347	0.114452	0.219499	1.381	0.465206	0.567701	0.436257	0.448931	-1.026	-0.0373624	0.567701	0.949141	0.87818	-1.379	-0.463972	0.65368	0.498001	0.528422	-1.344	-0.42661
no gene name	At1g03320.1	unknown protein; FUNCTIONS IN: molecular_function unknown; INVOLVED IN: biological_process unknown; LOCATED IN: cellular_component unknown; Has 1133 Blast hits to 723 proteins in 102 species: Archae - 4; Bacteria - 14; Metazoa - 406; Fungi - 130; Plants - 78; Viruses - 8; Other Eukaryotes - 493 (source: NCBI BLink).	-1.13	-0.175706	0.227073	0.458899	0.389564	1.005	0.00770274	0.242751	0.975379	0.724441	1.045	0.0630339	0.227073	0.787596	0.806717	1.075	0.10497	0.242751	0.675615	0.673155	-1.136	-0.183409	0.387009	0.646847	0.537455	-1.18	-0.23874	0.35732	0.520808	0.473764	-1.215	-0.280676	0.387009	0.48673	0.47098	-1.039	-0.0553312	0.387009	0.889462	0.87066	-1.07	-0.0972668	0.396411	0.811675	0.636119	-1.029	-0.0419356
no gene name	At1g03330.1	small nuclear ribonucleoprotein D, putative / snRNP core SM-like protein, putative / U6 snRNA-associated Sm-like protein, putative; FUNCTIONS IN: molecular_function unknown; LOCATED IN: small nucleolar ribonucleoprotein complex, nucleus; EXPRESSED IN: 22 plant structures; EXPRESSED DURING: 13 growth stages; CONTAINS InterPro DOMAIN/s: Like-Sm ribonucleoprotein, core (InterPro:IPR001163), U6 snRNA…	-1.021	-0.0303098	0.191075	0.877893	0.535064	1.133	0.179538	0.228075	0.453858	0.561313	1.133	0.180034	0.191075	0.37366	0.683501	-1.256	-0.329262	0.228075	0.186827	0.414866	-1.157	-0.209848	0.342937	0.557581	0.506066	-1.157	-0.210344	0.300776	0.504164	0.46677	1.23	0.298952	0.339148	0.403763	0.433734	-1	-0.00049553	0.339148	0.99887	0.882846	1.423	0.5088	0.390513	0.228857	0.384199	1.423	0.509296
no gene name	At1g03340.1	unknown protein; FUNCTIONS IN: molecular_function unknown; INVOLVED IN: biological_process unknown; BEST Arabidopsis thaliana protein match is: unknown protein (TAIR:AT4G02920.1); Has 23 Blast hits to 22 proteins in 8 species: Archae - 0; Bacteria - 1; Metazoa - 0; Fungi - 0; Plants - 22; Viruses - 0; Other Eukaryotes - 0 (source: NCBI BLink).	-1.028	-0.0399646	0.4569	0.932214	0.549521	-1.221	-0.288188	0.488446	0.569699	0.609417	-1.262	-0.335329	0.4569	0.481677	0.725089	1.584	0.663482	0.488446	0.207422	0.432311	1.188	0.248223	0.778711	0.757181	0.57478	1.227	0.295364	0.718974	0.690818	0.539567	-1.628	-0.703446	0.778711	0.38988	0.42699	1.033	0.0471413	0.778711	0.95305	0.878745	-1.934	-0.951669	0.79763	0.263325	0.407394	-1.998	-0.998811
no gene name	At1g03350.1	BSD domain-containing protein; FUNCTIONS IN: molecular_function unknown; INVOLVED IN: biological_process unknown; LOCATED IN: cellular_component unknown; EXPRESSED IN: 24 plant structures; EXPRESSED DURING: 15 growth stages; CONTAINS InterPro DOMAIN/s: BSD (InterPro:IPR005607); BEST Arabidopsis thaliana protein match is: BSD domain-containing protein (TAIR:AT4G13110.1); Has 9675 Blast hits to 511…	-1.278	-0.353916	0.172695	0.0706851	0.138116	1.021	0.0306251	0.184618	0.871915	0.701601	1.29	0.366819	0.172695	0.0626201	0.391379	-1.031	-0.0435279	0.184618	0.818887	0.710351	-1.305	-0.384541	0.29433	0.223782	0.331347	-1.648	-0.720735	0.271751	0.0263813	0.0945128	-1.24	-0.310388	0.29433	0.319113	0.389912	-1.262	-0.336194	0.29433	0.282833	0.727011	1.053	0.0741531	0.301481	0.811229	0.63608	1.329	0.410347
ARABIDOPSIS THALIANA RIBOSOMAL RNA PROCESSING 4 (ATRRP4)	At1g03360.1	ARABIDOPSIS THALIANA RIBOSOMAL RNA PROCESSING 4 (ATRRP4); FUNCTIONS IN: RNA binding, exonuclease activity; LOCATED IN: mitochondrion; EXPRESSED IN: 20 plant structures; EXPRESSED DURING: 13 growth stages; CONTAINS InterPro DOMAIN/s: Nucleic acid-binding, OB-fold-like (InterPro:IPR016027), S1, RNA binding (InterPro:IPR003029); Has 443 Blast hits to 443 proteins in 204 species: Archae - 97; Bacteri…	1.79	0.840312	0.225344	0.0047046	0.0290595	1.069	0.0961482	0.240903	0.699113	0.653458	-1.484	-0.569958	0.225344	0.0322736	0.308296	-1.289	-0.366502	0.240903	0.162493	0.391208	1.675	0.744164	0.384062	0.0846328	0.202852	2.658	1.41027	0.3546	0.00321999	0.0285739	2.308	1.20681	0.384062	0.0118851	0.0685771	1.587	0.666106	0.384062	0.11688	0.640818	1.378	0.462651	0.393393	0.269744	0.411203	-1.151	-0.203456
no gene name	At1g03370.1	protein binding / zinc ion binding; FUNCTIONS IN: protein binding, zinc ion binding; INVOLVED IN: biological_process unknown; LOCATED IN: cellular_component unknown; EXPRESSED IN: 23 plant structures; EXPRESSED DURING: 15 growth stages; CONTAINS InterPro DOMAIN/s: Zinc finger, RING-type (InterPro:IPR001841), C2 membrane targeting protein (InterPro:IPR018029), C2 calcium/lipid-binding region, CaLB…	-1.252	-0.324514	0.314695	0.32936	0.326296	-1.237	-0.306611	0.336423	0.385853	0.528247	1.068	0.0947665	0.314695	0.770151	0.802389	1.45	0.536358	0.336423	0.145333	0.372959	-1.012	-0.0179034	0.536345	0.9741	0.632408	-1.337	-0.419281	0.495201	0.419113	0.428765	-1.816	-0.860873	0.536345	0.142941	0.264921	-1.321	-0.401377	0.536345	0.473347	0.791678	-1.794	-0.842969	0.549376	0.159298	0.328054	-1.358	-0.441592
no gene name	At1g03370.1	protein binding / zinc ion binding; FUNCTIONS IN: protein binding, zinc ion binding; INVOLVED IN: biological_process unknown; LOCATED IN: cellular_component unknown; EXPRESSED IN: 23 plant structures; EXPRESSED DURING: 15 growth stages; CONTAINS InterPro DOMAIN/s: Zinc finger, RING-type (InterPro:IPR001841), C2 membrane targeting protein (InterPro:IPR018029), C2 calcium/lipid-binding region, CaLB…	1.212	0.277437	0.200434	0.20369	0.250423	-1.087	-0.119779	0.239247	0.630099	0.632235	-1.127	-0.172449	0.200434	0.41462	0.698671	1.01	0.0147912	0.239247	0.95222	0.740741	1.317	0.397215	0.359736	0.301614	0.383145	1.366	0.449886	0.315509	0.191728	0.288147	1.2	0.262645	0.355761	0.481447	0.468774	1.037	0.0526703	0.355761	0.885967	0.870578	-1.098	-0.13457	0.409641	0.750962	0.619354	-1.139	-0.18724
ARABIDOPSIS THALIANA HOMOLOG OF YEAST AUTOPHAGY 18 (ATG18) G (ATATG18G)	At1g03380.1	AtATG18g; FUNCTIONS IN: molecular_function unknown; INVOLVED IN: response to starvation; EXPRESSED IN: 23 plant structures; EXPRESSED DURING: 13 growth stages; CONTAINS InterPro DOMAIN/s: WD40 repeat-like (InterPro:IPR011046), WD40 repeat (InterPro:IPR001680), WD40/YVTN repeat-like (InterPro:IPR015943); BEST Arabidopsis thaliana protein match is: AtATG18h (TAIR:AT1G54710.1); Has 249 Blast hits to…	-1.181	-0.240542	0.23051	0.323925	0.323937	-1.932	-0.949986	0.246425	0.00387616	0.128154	1.235	0.304176	0.23051	0.219555	0.594835	1.848	0.886352	0.246425	0.00577675	0.0672866	1.635	0.709445	0.392866	0.104424	0.225462	-1.459	-0.544718	0.362728	0.167413	0.267991	-2.184	-1.12689	0.392866	0.0185252	0.0888911	-2.385	-1.25416	0.392866	0.0109653	0.404408	-3.571	-1.83634	0.402411	0.00135976	0.0313266	-1.497	-0.582176
no gene name	At1g03390.1	transferase family protein; FUNCTIONS IN: transferase activity, transferring acyl groups other than amino-acyl groups, transferase activity; INVOLVED IN: biological_process unknown; EXPRESSED IN: sepal, flower; EXPRESSED DURING: petal differentiation and expansion stage; CONTAINS InterPro DOMAIN/s: Transferase (InterPro:IPR003480); BEST Arabidopsis thaliana protein match is: transferase family pr…	1.2	0.263137	0.168743	0.157523	0.217269	-1.178	-0.236621	0.201419	0.273867	0.461557	-1.092	-0.126697	0.168743	0.474259	0.722223	1.072	0.100181	0.201419	0.632304	0.660138	1.414	0.499757	0.302857	0.137521	0.259558	1.31	0.389834	0.265623	0.180389	0.279295	1.12	0.162956	0.29951	0.60122	0.517313	-1.079	-0.109923	0.29951	0.72313	0.845339	-1.263	-0.336801	0.344872	0.357371	0.458711	-1.17	-0.226878
no gene name	At1g03400.1	A single copy gene that encodes a protein with sequence similarity to tomato E8 (ACC oxidase, the last step in ethylene biosynthesis) involved in ethylene synthesis and fruit ripening in tomato. This gene is not induced by ethylene in siliques. The transcript is found in siliques, etiolated seedlings, leaves, stems and flowers.	1.27	0.344429	0.260302	0.218401	0.260899	1.111	0.152295	0.278275	0.597491	0.6209	-1.09	-0.124776	0.260302	0.643124	0.775204	-1.294	-0.371949	0.278275	0.214149	0.436967	1.142	0.192134	0.443643	0.675149	0.547646	1.384	0.469205	0.409609	0.281551	0.351271	1.643	0.716378	0.443643	0.140819	0.263249	1.212	0.277071	0.443643	0.547779	0.811162	1.438	0.524244	0.454421	0.278358	0.416732	1.187	0.247173
(2A6)	At1g03410.1	2A6; FUNCTIONS IN: oxidoreductase activity; LOCATED IN: endomembrane system; EXPRESSED IN: 18 plant structures; EXPRESSED DURING: 10 growth stages; CONTAINS InterPro DOMAIN/s: 2OG-Fe(II) oxygenase (InterPro:IPR005123); BEST Arabidopsis thaliana protein match is: 2-oxoglutarate-dependent dioxygenase, putative (TAIR:AT1G03400.1); Has 5739 Blast hits to 5722 proteins in 684 species: Archae - 0; Bact…	1.105	0.144475	0.201211	0.493173	0.404191	-1.195	-0.25694	0.240173	0.315918	0.488553	1.081	0.112471	0.201211	0.59148	0.759283	-1	-6.18e-06	0.240173	0.99998	0.74951	1.321	0.401414	0.361129	0.298616	0.381381	1.022	0.0320038	0.316731	0.922002	0.607669	1.105	0.144481	0.357139	0.696408	0.550547	-1.292	-0.369411	0.357139	0.331219	0.746201	-1.195	-0.256933	0.411228	0.549506	0.549873	1.081	0.112477
SADHU NON-CODING RETROTRANSPOSON (Sadhu4-2)	At1g03420.1	Member of Sadhu non-coding retrotransposon family	1.003	0.00466761	0.195236	0.981448	0.561834	-1.332	-0.413294	0.208716	0.079037	0.284287	1.397	0.481884	0.195236	0.0356745	0.320513	-1.052	-0.0732571	0.208716	0.733672	0.69038	1.336	0.417962	0.332747	0.240708	0.343087	-1.392	-0.477216	0.307221	0.154763	0.256786	1.055	0.0779247	0.332747	0.820081	0.588685	-1.86	-0.895178	0.332747	0.0247858	0.48181	-1.266	-0.340037	0.340831	0.344506	0.453175	1.469	0.555141
HISTIDINE-CONTAINING PHOSPHOTRANSFER FACTOR 5 (AHP5)	At1g03430.1	Encodes AHP5, one of the six Arabidopsis thaliana histidine phosphotransfer proteins (AHPs). AHPs function as redundant positive regulators of cytokinin signaling. Members of the AHP gene family include: AT3G21510 (AHP1), AT3G29350 (AHP2), AT5G39340 (AHP3), AT3G16360 (AHP4), AT1G03430 (AHP5) and AT1G80100 (AHP6).	-1.17	-0.226385	0.351126	0.537141	0.422092	1.476	0.561691	0.419119	0.217003	0.419239	1.025	0.0351353	0.351126	0.922755	0.829199	-1.293	-0.370441	0.419119	0.402553	0.562897	-1.727	-0.788076	0.630195	0.246443	0.347564	-1.199	-0.26152	0.552717	0.648745	0.524463	1.105	0.144056	0.623231	0.823005	0.589531	1.44	0.526556	0.623231	0.422724	0.778872	1.908	0.932132	0.717621	0.230156	0.384916	1.325	0.405576
no gene name	At1g03440.1	leucine-rich repeat family protein; FUNCTIONS IN: protein binding; INVOLVED IN: signal transduction; LOCATED IN: endomembrane system; EXPRESSED IN: 23 plant structures; EXPRESSED DURING: 13 growth stages; CONTAINS InterPro DOMAIN/s: Leucine-rich repeat (InterPro:IPR001611), Leucine-rich repeat, N-terminal (InterPro:IPR013210); BEST Arabidopsis thaliana protein match is: leucine-rich repeat family…	-1.189	-0.2496	0.195177	0.2368	0.273426	-1.097	-0.13293	0.232971	0.583946	0.615388	1.283	0.359391	0.195177	0.102831	0.472247	1.016	0.0231399	0.232971	0.923324	0.734287	-1.084	-0.11667	0.3503	0.747651	0.572006	-1.525	-0.608991	0.307233	0.0827692	0.183128	-1.208	-0.27274	0.346429	0.453802	0.456607	-1.407	-0.492321	0.346429	0.193064	0.689418	-1.114	-0.15607	0.398897	0.705823	0.605842	1.262	0.336251
BRI1 SUPPRESSOR 1 (BSU1)	At1g03445.1	encodes a serine–threonine protein phosphatase with an N-terminal Kelch-repeat domain, which is nuclear localized and expressed preferentially in elongating cells. Genetic evidence suggest that this gene plays a redundant role (along with other members of the same gene family) in modulating growth in response to brassinosteroid.	-1.163	-0.218429	0.230412	0.367891	0.346577	-1.325	-0.406413	0.246321	0.133355	0.34308	-1.054	-0.0755048	0.230412	0.750637	0.799876	1.625	0.700346	0.246321	0.0193013	0.134383	1.139	0.187984	0.3927	0.64357	0.536846	-1.104	-0.142924	0.362575	0.702616	0.543212	-1.891	-0.918775	0.3927	0.0440464	0.143039	-1.258	-0.330908	0.3927	0.421253	0.778452	-2.154	-1.10676	0.40224	0.0224222	0.127511	-1.712	-0.775851
no gene name	AT1G03457.1	RNA-binding (RRM/RBD/RNP motifs) family protein; FUNCTIONS IN: RNA binding, nucleotide binding, nucleic acid binding; INVOLVED IN: biological_process unknown; LOCATED IN: cellular_component unknown; EXPRESSED IN: 17 plant structures; EXPRESSED DURING: 14 growth stages; CONTAINS InterPro DOMAIN/s: RNA recognition motif, RNP-1 (InterPro:IPR000504), Ribonucleoprotein, BRUNO-like (InterPro:IPR015903)…	1.364	0.447866	0.330117	0.20793	0.253424	-1.165	-0.220782	0.35291	0.547109	0.600462	-1.176	-0.234258	0.330117	0.495911	0.730069	1.005	0.00717433	0.35291	0.984224	0.746175	1.59	0.668647	0.56263	0.265076	0.360672	1.604	0.682124	0.519469	0.221635	0.309975	1.357	0.440691	0.56263	0.453586	0.456511	1.009	0.0134761	0.56263	0.981414	0.881243	-1.171	-0.227956	0.576299	0.701648	0.604279	-1.182	-0.241432
no gene name	At1g03470.1	kinase interacting family protein; FUNCTIONS IN: molecular_function unknown; INVOLVED IN: biological_process unknown; LOCATED IN: cellular_component unknown; EXPRESSED IN: 13 plant structures; EXPRESSED DURING: 4 anthesis, F mature embryo stage, petal differentiation and expansion stage, D bilateral stage, E expanded cotyledon stage; CONTAINS InterPro DOMAIN/s: KIP1-like (InterPro:IPR011684); BES…	1.023	0.0321572	0.208457	0.880806	0.536059	1.132	0.178612	0.22285	0.443493	0.55548	-1.115	-0.156675	0.208457	0.471493	0.721285	-1.038	-0.0540949	0.22285	0.813648	0.709168	-1.107	-0.146455	0.355281	0.689821	0.552616	1.14	0.188832	0.328027	0.578952	0.498589	1.062	0.0862521	0.355281	0.813625	0.587184	1.262	0.335287	0.355281	0.369954	0.760902	1.175	0.232707	0.363913	0.538458	0.546331	-1.074	-0.10258
LESION INITIATION 2 (LIN2)	At1g03475.1	Encodes coproporphyrinogen III oxidase, a key enzyme in the biosynthetic pathway of chlorophyll and heme, a tetrapyrrole pathway. Mutants express cytological and molecular markers associated with the defense responses, usually activated by pathogen infection.	2.267	1.18057	0.371232	0.0111823	0.0475792	1.598	0.676155	0.396863	0.122627	0.333463	-1.207	-0.271157	0.371232	0.48371	0.725969	-3.001	-1.58557	0.396863	0.00313283	0.0483875	1.419	0.504413	0.632704	0.445837	0.457359	2.735	1.45172	0.584167	0.0346988	0.110834	6.803	2.76613	0.632704	0.00179205	0.0228313	1.928	0.947311	0.632704	0.168553	0.677146	4.796	2.26172	0.648075	0.00683117	0.0689745	2.487	1.31441
ARABIDOPSIS NAC DOMAIN CONTAINING PROTEIN 6 (ANAC006)	At1g03490.1	Arabidopsis NAC domain containing protein 6 (ANAC006); FUNCTIONS IN: transcription factor activity; INVOLVED IN: multicellular organismal development, regulation of transcription; EXPRESSED IN: cultured cell; CONTAINS InterPro DOMAIN/s: No apical meristem (NAM) protein (InterPro:IPR003441); BEST Arabidopsis thaliana protein match is: transcription factor (TAIR:AT1G19040.1); Has 1670 Blast hits to…	-1.593	-0.671783	0.14952	0.00202093	0.0180706	1.427	0.513388	0.178474	0.0206205	0.188846	1.751	0.808221	0.14952	0.00064185	0.0665696	-1.569	-0.649827	0.178474	0.0065792	0.0727925	-2.274	-1.18517	0.268356	0.00223719	0.0438851	-2.789	-1.48	0.235364	0.000235781	0.00686625	-1.015	-0.0219557	0.265391	0.936099	0.620415	-1.227	-0.294833	0.265391	0.298866	0.73294	2.24	1.16322	0.305585	0.00518828	0.0600027	2.747	1.45805
no gene name	At1g03510.1	pentatricopeptide (PPR) repeat-containing protein; FUNCTIONS IN: binding; INVOLVED IN: biological_process unknown; LOCATED IN: cellular_component unknown; EXPRESSED IN: 10 plant structures; EXPRESSED DURING: 6 growth stages; CONTAINS InterPro DOMAIN/s: Pentatricopeptide repeat (InterPro:IPR002885), Tetratricopeptide-like helical (InterPro:IPR011990); BEST Arabidopsis thaliana protein match is: pe…	-1.266	-0.340258	0.223757	0.166836	0.224559	1.326	0.407257	0.267086	0.165813	0.3756	-1.132	-0.178615	0.223757	0.44777	0.712955	1.08	0.111616	0.267086	0.687009	0.67756	-1.679	-0.747515	0.401595	0.0997212	0.22046	-1.119	-0.161644	0.352222	0.658499	0.528211	-1.368	-0.451874	0.397157	0.288141	0.371174	1.501	0.585871	0.397157	0.178404	0.677445	1.227	0.295641	0.457308	0.53607	0.545483	-1.223	-0.290231
no gene name	At1g03520.1	glycosyltransferase family 14 protein / core-2/I-branching enzyme family protein; FUNCTIONS IN: transferase activity, transferring glycosyl groups, acetylglucosaminyltransferase activity; INVOLVED IN: carbohydrate biosynthetic process; LOCATED IN: membrane; EXPRESSED IN: 22 plant structures; EXPRESSED DURING: 13 growth stages; CONTAINS InterPro DOMAIN/s: Glycosyl transferase, family 14 (InterPro:…	-1.444	-0.530407	0.351508	0.169748	0.226596	1.258	0.331005	0.419574	0.452909	0.56084	1.204	0.267428	0.351508	0.468604	0.720606	-1.048	-0.0680257	0.419574	0.875223	0.724131	-1.817	-0.861412	0.630879	0.209278	0.320416	-1.738	-0.797834	0.553318	0.187305	0.28508	-1.378	-0.462381	0.623908	0.479816	0.468137	1.045	0.0635773	0.623908	0.921343	0.874531	1.319	0.39903	0.7184	0.593779	0.567557	1.262	0.335453
NUCLEAR ASSEMBLY FACTOR 1 (NAF1)	At1g03530.1	NUCLEAR ASSEMBLY FACTOR 1 (NAF1); INVOLVED IN: biological_process unknown; EXPRESSED IN: 23 plant structures; EXPRESSED DURING: 13 growth stages; CONTAINS InterPro DOMAIN/s: NAF1 (InterPro:IPR008696); Has 52447 Blast hits to 27785 proteins in 1193 species: Archae - 268; Bacteria - 8558; Metazoa - 17671; Fungi - 7717; Plants - 3404; Viruses - 822; Other Eukaryotes - 14007 (source: NCBI BLink).	1.834	0.875232	0.181451	0.00131547	0.0142888	-1.984	-0.988503	0.216588	0.00184026	0.110191	-1.159	-0.21314	0.181451	0.273917	0.632337	1.254	0.326411	0.216588	0.170221	0.398026	3.639	1.86374	0.325666	0.000442581	0.0271497	2.126	1.08837	0.285628	0.00515929	0.0367938	1.463	0.548821	0.322067	0.126772	0.250182	-1.712	-0.775364	0.322067	0.0426769	0.532688	-2.488	-1.31491	0.370845	0.00755641	0.072461	-1.454	-0.539551
no gene name	At1g03540.1	pentatricopeptide (PPR) repeat-containing protein; INVOLVED IN: biological_process unknown; CONTAINS InterPro DOMAIN/s: Pentatricopeptide repeat (InterPro:IPR002885); BEST Arabidopsis thaliana protein match is: pentatricopeptide (PPR) repeat-containing protein (TAIR:AT2G13600.1); Has 15175 Blast hits to 5044 proteins in 136 species: Archae - 0; Bacteria - 3; Metazoa - 61; Fungi - 63; Plants - 147…	1.422	0.508384	0.260207	0.0824661	0.150698	-1.265	-0.339515	0.278173	0.253282	0.446552	1.278	0.353813	0.260207	0.206999	0.585535	-1.437	-0.522682	0.278173	0.0929569	0.303199	1.8	0.847899	0.44348	0.0881901	0.206865	1.113	0.154571	0.409459	0.71455	0.547363	2.044	1.03107	0.44348	0.0451191	0.144805	-1.617	-0.693327	0.44348	0.152401	0.66633	1.135	0.183168	0.454254	0.696192	0.602413	1.836	0.876495
no gene name	At1g03550.1	secretory carrier membrane protein (SCAMP) family protein; FUNCTIONS IN: transmembrane transporter activity; INVOLVED IN: protein transport; LOCATED IN: integral to membrane; EXPRESSED IN: 23 plant structures; EXPRESSED DURING: 15 growth stages; CONTAINS InterPro DOMAIN/s: SCAMP (InterPro:IPR007273); BEST Arabidopsis thaliana protein match is: secretory carrier membrane protein (SCAMP) family pro…	-1.635	-0.709649	0.276814	0.0305049	0.0847487	1.012	0.0170077	0.295927	0.955425	0.719579	1.259	0.332429	0.276814	0.260437	0.622098	1.284	0.360213	0.295927	0.254467	0.468968	-1.655	-0.726657	0.471784	0.157891	0.278001	-2.059	-1.04208	0.435592	0.0404032	0.120986	-2.099	-1.06986	0.471784	0.0495496	0.152713	-1.244	-0.315421	0.471784	0.520547	0.804403	-1.269	-0.343205	0.483246	0.495565	0.527324	-1.019	-0.0277842
no gene name	At1g03560.1	pentatricopeptide (PPR) repeat-containing protein; INVOLVED IN: biological_process unknown; EXPRESSED IN: 20 plant structures; EXPRESSED DURING: 12 growth stages; CONTAINS InterPro DOMAIN/s: Pentatricopeptide repeat (InterPro:IPR002885); BEST Arabidopsis thaliana protein match is: EMB2745 (EMBRYO DEFECTIVE 2745) (TAIR:AT5G39710.1); Has 22539 Blast hits to 6065 proteins in 191 species: Archae - 3;…	1.068	0.0945163	0.223451	0.682234	0.476489	1.147	0.198117	0.238879	0.428347	0.549932	1.004	0.00606027	0.223451	0.978955	0.836834	-1.23	-0.298694	0.238879	0.242685	0.460328	-1.074	-0.103601	0.380835	0.791732	0.58461	1.063	0.0884561	0.35162	0.807026	0.576129	1.313	0.39321	0.380835	0.328787	0.394793	1.142	0.192057	0.380835	0.626162	0.82805	1.411	0.496811	0.390088	0.234716	0.388592	1.235	0.304754
no gene name	At1g03580.1	pseudogene, meprin and TRAF homology (MATH) domain protein -related, weak similarity to ubiquitin-specific protease 12 (Arabidopsis thaliana) GI:11993471; contains weak hit to Pfam PF00917: MATH domain	-1.286	-0.362499	0.202527	0.107091	0.174289	1.202	0.264919	0.21651	0.252176	0.445972	1.152	0.204534	0.202527	0.338917	0.667114	-1.077	-0.106954	0.21651	0.633144	0.660553	-1.545	-0.627417	0.345173	0.102478	0.223467	-1.481	-0.567032	0.318694	0.108907	0.21405	-1.194	-0.255545	0.345173	0.477964	0.467348	1.043	0.0603846	0.345173	0.864999	0.867967	1.294	0.371872	0.353559	0.320312	0.441656	1.241	0.311488
no gene name	At1g03590.1	catalytic/ protein serine/threonine phosphatase; FUNCTIONS IN: protein serine/threonine phosphatase activity, catalytic activity; INVOLVED IN: N-terminal protein myristoylation; LOCATED IN: plasma membrane; EXPRESSED IN: 23 plant structures; EXPRESSED DURING: 13 growth stages; CONTAINS InterPro DOMAIN/s: Protein phosphatase 2C-related (InterPro:IPR001932), Protein phosphatase 2C (InterPro:IPR0156…	1.129	0.174586	0.206427	0.422265	0.373701	1.188	0.249092	0.246399	0.341646	0.504297	1.03	0.0429433	0.206427	0.840403	0.816386	-1.382	-0.466621	0.246399	0.0948752	0.306504	-1.053	-0.0745066	0.370491	0.845637	0.599757	1.096	0.131642	0.324942	0.696002	0.541099	1.56	0.641207	0.366397	0.118227	0.241135	1.154	0.206149	0.366397	0.589096	0.819693	1.642	0.715714	0.421889	0.12824	0.297419	1.424	0.509565
no gene name	At1g03600.1	photosystem II family protein; FUNCTIONS IN: molecular_function unknown; INVOLVED IN: biological_process unknown; LOCATED IN: thylakoid, chloroplast thylakoid membrane, chloroplast photosystem II, chloroplast thylakoid lumen, chloroplast; EXPRESSED IN: 23 plant structures; EXPRESSED DURING: 13 growth stages; Has 218 Blast hits to 218 proteins in 63 species: Archae - 0; Bacteria - 96; Metazoa - 0;…	-1.276	-0.352175	0.21997	0.148042	0.20951	-1.201	-0.264041	0.262566	0.344044	0.505195	1.361	0.444436	0.21997	0.0780057	0.425909	1.126	0.171779	0.262566	0.531315	0.621345	-1.063	-0.0881346	0.394799	0.828944	0.594643	-1.737	-0.796612	0.346261	0.050423	0.138112	-1.438	-0.523954	0.390436	0.216445	0.323535	-1.634	-0.708477	0.390436	0.107138	0.633876	-1.353	-0.43582	0.449569	0.360728	0.46077	1.208	0.272657
no gene name	At1g03610.1	unknown protein; FUNCTIONS IN: molecular_function unknown; INVOLVED IN: biological_process unknown; LOCATED IN: cellular_component unknown; EXPRESSED IN: 24 plant structures; EXPRESSED DURING: 15 growth stages; CONTAINS InterPro DOMAIN/s: Protein of unknown function DUF789 (InterPro:IPR008507); BEST Arabidopsis thaliana protein match is: unknown protein (TAIR:AT4G03420.1); Has 147 Blast hits to 1…	-1.475	-0.561045	0.1505	0.00737924	0.0376696	1.147	0.19829	0.198762	0.351689	0.510157	1.175	0.233019	0.169323	0.211176	0.588741	1.094	0.129737	0.179672	0.493658	0.605407	-1.693	-0.759335	0.284021	0.0318368	0.126779	-1.734	-0.794064	0.248405	0.015136	0.0685995	-1.614	-0.690782	0.26709	0.0361374	0.127894	-1.024	-0.0347287	0.31277	0.914704	0.873924	1.049	0.0685532	0.320376	0.836664	0.642949	1.074	0.103282
no gene name	At1g03620.1	phagocytosis and cell motility protein ELMO1-related; FUNCTIONS IN: molecular_function unknown; INVOLVED IN: phagocytosis; LOCATED IN: cytoskeleton; EXPRESSED IN: 16 plant structures; EXPRESSED DURING: 6 growth stages; CONTAINS InterPro DOMAIN/s: Engulfment and cell motility, ELMO (InterPro:IPR006816); BEST Arabidopsis thaliana protein match is: phagocytosis and cell motility protein ELMO1-relate…	-1.968	-0.976474	0.291067	0.00845861	0.0405523	-1.109	-0.149627	0.311164	0.642089	0.636191	1.21	0.275409	0.291067	0.368753	0.681921	1.803	0.850691	0.311164	0.0230766	0.147976	-1.774	-0.826848	0.496076	0.129909	0.252481	-2.382	-1.25188	0.45802	0.0231014	0.0872998	-3.548	-1.82717	0.496076	0.00505004	0.042071	-1.343	-0.425036	0.496076	0.413788	0.776033	-2	-1.00032	0.508128	0.0805189	0.239691	-1.49	-0.575282
PROTOCHLOROPHYLLIDE OXIDOREDUCTASE (POR C)	At1g03630.1	Encodes for a protein with protochlorophyllide oxidoreductase activity. The enzyme is NADPH- and light-dependent.	1.416	0.501967	0.272936	0.0990472	0.166671	2.235	1.16036	0.291781	0.00322122	0.125203	1.158	0.211765	0.272936	0.457723	0.716586	-3.666	-1.87409	0.291781	0.000121943	0.00924346	-1.578	-0.658394	0.465175	0.190618	0.305713	1.223	0.290202	0.42949	0.516222	0.471945	5.191	2.37606	0.465175	0.000638318	0.012739	1.93	0.948596	0.465175	0.071855	0.594661	8.193	3.03446	0.476476	0.00013	0.0104837	4.245	2.08586
no gene name	At1g03650.1	GCN5-related N-acetyltransferase (GNAT) family protein; FUNCTIONS IN: N-acetyltransferase activity; INVOLVED IN: metabolic process; LOCATED IN: cellular_component unknown; CONTAINS InterPro DOMAIN/s: GCN5-related N-acetyltransferase (InterPro:IPR000182), Acyl-CoA N-acyltransferase (InterPro:IPR016181); Has 1907 Blast hits to 1907 proteins in 687 species: Archae - 132; Bacteria - 1082; Metazoa - 1…	1.296	0.373914	0.208723	0.106828	0.174012	1.017	0.0239014	0.223134	0.917046	0.711186	-1.264	-0.337997	0.208723	0.139823	0.51633	-1.042	-0.0598185	0.223134	0.794679	0.705734	1.275	0.350013	0.355734	0.350866	0.410825	1.638	0.711912	0.328445	0.0583484	0.150458	1.351	0.433733	0.355734	0.253735	0.349381	1.285	0.361899	0.355734	0.335564	0.747708	1.06	0.0837199	0.364377	0.823414	0.639398	-1.213	-0.278179
no gene name	At1g03660.1	FUNCTIONS IN: molecular_function unknown; INVOLVED IN: biological_process unknown; LOCATED IN: cellular_component unknown; EXPRESSED IN: 15 plant structures; EXPRESSED DURING: 4 anthesis, F mature embryo stage, C globular stage, petal differentiation and expansion stage, E expanded cotyledon stage; BEST Arabidopsis thaliana protein match is: ankyrin repeat family protein (TAIR:AT1G03670.1); Has 5…	-1.521	-0.604893	0.159983	0.00434237	0.027869	1.047	0.0658391	0.171029	0.709207	0.656824	1.52	0.604144	0.159983	0.00437376	0.138547	-1.046	-0.0650901	0.171029	0.712342	0.684171	-1.592	-0.670732	0.272664	0.0361633	0.134097	-2.312	-1.20904	0.251747	0.00097022	0.0147874	-1.454	-0.539803	0.272664	0.0790932	0.195778	-1.452	-0.538305	0.272664	0.0797956	0.608459	1.095	0.130929	0.279288	0.650363	0.588713	1.59	0.669234
no gene name	At1g03670.1	ankyrin repeat family protein; FUNCTIONS IN: protein binding; CONTAINS InterPro DOMAIN/s: Ankyrin (InterPro:IPR002110); BEST Arabidopsis thaliana protein match is: ankyrin repeat family protein (TAIR:AT4G03500.1); Has 31922 Blast hits to 13861 proteins in 487 species: Archae - 21; Bacteria - 1646; Metazoa - 17487; Fungi - 2073; Plants - 1702; Viruses - 203; Other Eukaryotes - 8790 (source: NCBI B…	-1.08	-0.110534	0.134489	0.434951	0.379351	-1.135	-0.182832	0.160532	0.28769	0.470622	-1.05	-0.0703835	0.134489	0.61492	0.767064	1.287	0.36375	0.160532	0.053229	0.229792	1.051	0.0722979	0.241378	0.772177	0.578877	-1.028	-0.040151	0.211703	0.854301	0.589794	-1.389	-0.474285	0.238711	0.0821719	0.199748	-1.081	-0.112449	0.238711	0.650171	0.832542	-1.461	-0.546583	0.274864	0.0819563	0.24166	-1.351	-0.434134
ARABIDOPSIS THIOREDOXIN M-TYPE 1 (ATHM1)	At1g03680.1	encodes a chloroplast thioredoxin similar to prokaryotic thioredoxins.	1.059	0.0820439	0.134575	0.55717	0.430189	1.407	0.492657	0.143867	0.00757517	0.149839	1.176	0.233559	0.134575	0.116669	0.49202	-1.751	-0.80826	0.143867	0.000326624	0.0146878	-1.329	-0.410613	0.229362	0.10703	0.228341	-1.111	-0.151515	0.211767	0.492455	0.461848	1.854	0.890304	0.229362	0.00372198	0.0349637	1.197	0.259098	0.229362	0.287832	0.728489	2.464	1.30092	0.234934	0.000362275	0.0161565	2.059	1.04182
no gene name	At1g03687.1	FUNCTIONS IN: molecular_function unknown; INVOLVED IN: biological_process unknown; EXPRESSED IN: 20 plant structures; EXPRESSED DURING: 11 growth stages; CONTAINS InterPro DOMAIN/s: DTW (InterPro:IPR005636); Has 347 Blast hits to 347 proteins in 176 species: Archae - 0; Bacteria - 320; Metazoa - 0; Fungi - 0; Plants - 10; Viruses - 0; Other Eukaryotes - 17 (source: NCBI BLink).	1.169	0.225631	0.252317	0.400896	0.363585	1.116	0.158643	0.304609	0.618564	0.628259	-1.164	-0.21901	0.231311	0.375259	0.684129	-1.121	-0.165263	0.275418	0.567384	0.636128	1.048	0.066988	0.474903	0.891799	0.611658	1.361	0.444641	0.372614	0.271622	0.34394	1.311	0.390894	0.419633	0.382591	0.423271	1.299	0.377653	0.435474	0.414556	0.776209	1.252	0.323906	0.491719	0.531136	0.543541	-1.038	-0.053747
no gene name	At1g03700.1	FUNCTIONS IN: molecular_function unknown; INVOLVED IN: biological_process unknown; LOCATED IN: endomembrane system; EXPRESSED IN: hypocotyl, flower; EXPRESSED DURING: petal differentiation and expansion stage; CONTAINS InterPro DOMAIN/s: Uncharacterised protein family UPF0497, trans-membrane plant (InterPro:IPR006702), Uncharacterised protein family UPF0497, trans-membrane plant subgroup (InterPr…	1.002	0.00226729	0.224534	0.992191	0.564789	-1.109	-0.148923	0.268013	0.593642	0.619279	1.151	0.202407	0.224534	0.393677	0.691745	-1.039	-0.0557516	0.268013	0.840413	0.715639	1.11	0.15119	0.40299	0.717285	0.562357	-1.149	-0.20014	0.353445	0.586751	0.501886	1.041	0.0580189	0.398537	0.887854	0.607157	-1.276	-0.35133	0.398537	0.403728	0.772824	-1.067	-0.0931711	0.458896	0.844178	0.644651	1.196	0.258159
no gene name	At1g03710.1	FUNCTIONS IN: molecular_function unknown; INVOLVED IN: biological_process unknown; LOCATED IN: cellular_component unknown; EXPRESSED IN: 10 plant structures; EXPRESSED DURING: 8 growth stages; CONTAINS InterPro DOMAIN/s: Cystatin-related, plant (InterPro:IPR006525); BEST Arabidopsis thaliana protein match is: unknown protein (TAIR:AT5G17110.1); Has 51 Blast hits to 49 proteins in 5 species: Archa…	2.027	1.01966	0.230719	0.00222795	0.0190581	-1.236	-0.306245	0.230719	0.221021	0.421736	-1.444	-0.529747	0.230719	0.0507813	0.363024	-1.136	-0.183673	0.230719	0.448957	0.586101	2.507	1.32591	0.376763	0.0078549	0.0692282	2.927	1.54941	0.376763	0.00337926	0.0292914	2.303	1.20334	0.376763	0.0127288	0.0712484	1.168	0.223503	0.376763	0.569422	0.814217	-1.089	-0.122572	0.376763	0.753277	0.620246	-1.271	-0.346075
no gene name	At1g03720.1	cathepsin-related; FUNCTIONS IN: cysteine-type peptidase activity; INVOLVED IN: proteolysis; LOCATED IN: cellular_component unknown; EXPRESSED IN: seed; EXPRESSED DURING: E expanded cotyledon stage; CONTAINS InterPro DOMAIN/s: Peptidase C1A, papain (InterPro:IPR013128), Peptidase C1A, papain C-terminal (InterPro:IPR000668); BEST Arabidopsis thaliana protein match is: cathepsin-related (TAIR:AT5G1…	-1.053	-0.0738284	0.161403	0.658213	0.467947	1.224	0.291839	0.172547	0.125024	0.335821	-1.072	-0.100574	0.161403	0.548666	0.748049	-1.085	-0.117437	0.172547	0.513246	0.613974	-1.288	-0.365668	0.275084	0.216461	0.325318	1.019	0.0267455	0.253982	0.918444	0.606728	1.031	0.0436085	0.275084	0.877541	0.604205	1.313	0.392413	0.275084	0.187473	0.683309	1.328	0.409276	0.281768	0.18031	0.346858	1.012	0.016863
no gene name	At1g03730.1	unknown protein; FUNCTIONS IN: molecular_function unknown; INVOLVED IN: biological_process unknown; LOCATED IN: cellular_component unknown; EXPRESSED IN: 21 plant structures; EXPRESSED DURING: 13 growth stages; BEST Arabidopsis thaliana protein match is: unknown protein (TAIR:AT4G03600.1); Has 27 Blast hits to 27 proteins in 5 species: Archae - 0; Bacteria - 0; Metazoa - 0; Fungi - 0; Plants - 27…	1.153	0.204889	0.251209	0.438329	0.380759	1.409	0.494632	0.299853	0.137638	0.346728	-1.128	-0.17319	0.251209	0.510055	0.735322	-1.44	-0.526331	0.299853	0.117284	0.336552	-1.222	-0.289743	0.450865	0.538437	0.498085	1.3	0.378079	0.395435	0.367013	0.401539	1.66	0.731221	0.445883	0.139649	0.262473	1.589	0.667822	0.445883	0.172575	0.677146	2.029	1.02096	0.513413	0.081953	0.24166	1.277	0.353142
no gene name	At1g03740.1	ATP binding / kinase/ protein kinase/ protein serine/threonine kinase/ protein tyrosine kinase; FUNCTIONS IN: protein serine/threonine kinase activity, protein tyrosine kinase activity, protein kinase activity, kinase activity, ATP binding; INVOLVED IN: protein amino acid phosphorylation; EXPRESSED IN: 24 plant structures; EXPRESSED DURING: 13 growth stages; CONTAINS InterPro DOMAIN/s: Protein ki…	-3.108	-1.63577	0.168409	4.56e-06	0.000883492	-2.913	-1.54234	0.180037	1.28e-05	0.0462128	2.098	1.06874	0.168409	0.000133492	0.0406712	4.315	2.10937	0.180037	9.44e-07	0.00112461	-1.067	-0.0934238	0.287025	0.75225	0.573335	-6.518	-2.7045	0.265007	3.02035e-06	0.000895535	-13.409	-3.74514	0.287025	3.76174e-07	0.000442115	-6.11	-2.61108	0.287025	7.82028e-06	0.0686461	-12.568	-3.65172	0.293999	5.73765e-07	0.00171075	-2.057	-1.04063
SWITCH 2 (SWI2)	At1g03750.1	SWITCH 2 (SWI2); FUNCTIONS IN: helicase activity, DNA binding, ATP binding, nucleic acid binding; LOCATED IN: membrane; EXPRESSED IN: 24 plant structures; EXPRESSED DURING: 15 growth stages; CONTAINS InterPro DOMAIN/s: DEAD-like helicase, N-terminal (InterPro:IPR014001), SEC-C motif (InterPro:IPR004027), DNA/RNA helicase, C-terminal (InterPro:IPR001650), Helicase, superfamily 1 and 2, ATP-binding…	-1.108	-0.147311	0.15859	0.377193	0.351195	1.075	0.104367	0.16954	0.553414	0.602585	1.008	0.0114207	0.15859	0.944166	0.832335	1.022	0.0315235	0.16954	0.856619	0.719663	-1.191	-0.251677	0.270291	0.376086	0.423318	-1.116	-0.158731	0.249556	0.540577	0.48183	-1.132	-0.178834	0.270291	0.524781	0.487533	1.067	0.0929459	0.270291	0.738839	0.847778	1.052	0.0728431	0.276858	0.798393	0.632227	-1.014	-0.0201028
no gene name	At1g03760.1	prefoldin subunit family protein; FUNCTIONS IN: unfolded protein binding; INVOLVED IN: protein folding; LOCATED IN: prefoldin complex; EXPRESSED IN: pollen tube; CONTAINS InterPro DOMAIN/s: Prefoldin alpha-like (InterPro:IPR004127), Prefoldin (InterPro:IPR009053); Has 362 Blast hits to 355 proteins in 112 species: Archae - 19; Bacteria - 6; Metazoa - 196; Fungi - 10; Plants - 22; Viruses - 5; Oth…	1.522	0.605959	0.119533	0.000672428	0.0100122	-1.306	-0.385376	0.127786	0.0145786	0.172282	-1.346	-0.428372	0.119533	0.00589643	0.155193	1.155	0.207788	0.127786	0.138381	0.364827	1.988	0.991335	0.203724	0.000888351	0.0321958	2.048	1.03433	0.188096	0.000380703	0.00875782	1.318	0.398171	0.203724	0.0823746	0.200009	1.03	0.0429965	0.203724	0.837548	0.865181	-1.509	-0.593164	0.208674	0.019323	0.119634	-1.554	-0.63616
RING 1B (RING1B)	At1g03770.1	Encodes a nuclear localized protein with similarity to animal polycomb repressive core complex1 (PRC1) core component RING.Appears to function redundantly with ATRING1a, a close paralog. Both interact physically with CLF and LHP1 and appear to function together to repress class I KNOX gene expression.	-1.067	-0.0939666	0.194505	0.641964	0.462311	-1.146	-0.196883	0.232169	0.421074	0.546575	1.151	0.203305	0.194505	0.326461	0.661358	1.063	0.0875447	0.232169	0.715925	0.685161	1.074	0.102917	0.349093	0.775643	0.579894	-1.229	-0.297272	0.306175	0.360024	0.397792	-1.134	-0.181511	0.345236	0.613313	0.522578	-1.32	-0.400189	0.345236	0.279812	0.726474	-1.218	-0.284428	0.397523	0.494649	0.526972	1.084	0.115761
TARGETING PROTEIN FOR XKLP2 (TPX2)	AT1G03780.1	Homolog of vertebrate TPX2. Protein has three domains involved in nuclear targeting, one in nuclear export and two in microtubule binding. Involved in mitotic spindle assembly during late prophase and early prometaphase.	2.656	1.40932	0.237545	0.000219939	0.00563425	-1.359	-0.4427	0.253946	0.115254	0.32562	-1.472	-0.558012	0.237545	0.0433702	0.343134	-1.327	-0.408611	0.253946	0.142067	0.368896	3.61	1.85202	0.404856	0.00133822	0.037502	3.91	1.96734	0.373798	0.000518599	0.0106387	3.526	1.81793	0.404856	0.00150981	0.0205648	1.083	0.115311	0.404856	0.782227	0.855989	-1.024	-0.0340889	0.414692	0.936284	0.667847	-1.109	-0.1494
SOMNUS (SOM)	At1g03790.1	Encodes SOMNUS (SOM), a nucleus-localized CCCH-type zinc finger protein. SOM negatively regulates light-dependent seed germination downstream of PIL5 (AT2G20180).	1.636	0.70985	0.398651	0.108668	0.175681	1.835	0.875912	0.426176	0.0700125	0.271796	-1.199	-0.261437	0.398651	0.528357	0.740587	-2.504	-1.32433	0.426176	0.0125702	0.104748	-1.122	-0.166062	0.679435	0.812393	0.5903	1.961	0.971287	0.627314	0.155951	0.257823	4.096	2.03418	0.679435	0.0151045	0.0792695	2.2	1.13735	0.679435	0.128463	0.649993	4.596	2.20024	0.695942	0.0115219	0.0901861	2.089	1.06289
ERF DOMAIN PROTEIN 10 (ERF10)	At1g03800.1	encodes a member of the ERF (ethylene response factor) subfamily B-1 of ERF/AP2 transcription factor family (ATERF-10). The protein contains one AP2 domain. There are 15 members in this subfamily including ATERF-3, ATERF-4, ATERF-7, and leafy petiole.	1.441	0.526736	0.14085	0.00462764	0.0287637	-1.084	-0.116216	0.150575	0.460009	0.563907	-1.208	-0.273122	0.14085	0.0844315	0.439209	-1.1	-0.137398	0.150575	0.3853	0.552782	1.562	0.642952	0.240055	0.0252744	0.113225	1.741	0.799857	0.22164	0.0056698	0.038823	1.585	0.664134	0.240055	0.0218752	0.0974099	1.115	0.156906	0.240055	0.529699	0.806542	1.015	0.0211824	0.245888	0.933236	0.666966	-1.099	-0.135723
no gene name	At1g03810.1	DNA-binding protein-related; FUNCTIONS IN: molecular_function unknown; INVOLVED IN: biological_process unknown; CONTAINS InterPro DOMAIN/s: Nucleic acid-binding, OB-fold-like (InterPro:IPR016027), Nucleic acid-binding, OB-fold (InterPro:IPR012340); BEST Arabidopsis thaliana protein match is: DNA-binding protein-related (TAIR:AT4G28440.1); Has 121 Blast hits to 121 proteins in 28 species: Archae -…	-1.398	-0.483299	0.454242	0.3184	0.321132	1.405	0.490506	0.542201	0.392076	0.531184	-1.296	-0.374272	0.454242	0.433844	0.707275	1.29	0.367065	0.542201	0.517506	0.615688	-1.964	-0.973806	0.815264	0.266506	0.361755	-1.079	-0.109028	0.715034	0.882585	0.597587	-1.803	-0.850364	0.806255	0.322368	0.391172	1.821	0.864778	0.806255	0.314743	0.73957	1.089	0.123441	0.928365	0.897504	0.657785	-1.672	-0.741337
no gene name	At1g03820.1	unknown protein; FUNCTIONS IN: molecular_function unknown; INVOLVED IN: biological_process unknown; LOCATED IN: endomembrane system; EXPRESSED IN: 21 plant structures; EXPRESSED DURING: 13 growth stages; Has 1356 Blast hits to 1124 proteins in 87 species: Archae - 0; Bacteria - 21; Metazoa - 28; Fungi - 30; Plants - 81; Viruses - 0; Other Eukaryotes - 1196 (source: NCBI BLink).	-2.323	-1.21608	0.126145	4.85e-06	0.000883492	1.208	0.273203	0.134854	0.0734175	0.276289	1.445	0.53084	0.126145	0.0022789	0.10505	1.331	0.412042	0.134854	0.0136716	0.110379	-2.808	-1.48929	0.214993	6.85643e-05	0.0161068	-3.356	-1.74693	0.1985	1.02514e-05	0.0015696	-3.091	-1.62813	0.214993	3.42164e-05	0.00265759	-1.196	-0.257637	0.214993	0.261382	0.71973	-1.101	-0.138839	0.220216	0.544064	0.547972	1.086	0.118799
no gene name	At1g03830.1	guanylate-binding family protein; FUNCTIONS IN: GTP binding, GTPase activity; INVOLVED IN: immune response; LOCATED IN: cellular_component unknown; EXPRESSED IN: 12 plant structures; EXPRESSED DURING: 6 growth stages; CONTAINS InterPro DOMAIN/s: Guanylate-binding protein-like, C-terminal (InterPro:IPR015900), Guanylate-binding protein, N-terminal (InterPro:IPR015894), Guanylate-binding protein, C…	1.308	0.387031	0.178814	0.0586428	0.123758	-1.051	-0.07223	0.19116	0.714299	0.658017	-1.245	-0.316654	0.178814	0.110357	0.483017	1.001	0.00185389	0.19116	0.992474	0.747756	1.375	0.459261	0.304759	0.166088	0.285149	1.629	0.703685	0.28138	0.0338155	0.109302	1.306	0.385177	0.304759	0.238028	0.338139	1.185	0.244424	0.304759	0.443199	0.78323	-1.053	-0.0740839	0.312163	0.817719	0.637767	-1.247	-0.318508
MAGPIE (MGP)	At1g03840.1	MGP is a nuclear-localized putative transcription factor with three zinc finger domains. MGP can interact with three proteins implicated in root patterning: SCR, SHR, and JKD in Y2H assays, and these interactions depend on the first zinc finger in MGP. MGP appears to be a direct transcriptional target of SHR and SCR, based on promoter binding assays, though it is not expressed in the QC, based on…	-1.42	-0.505517	0.163414	0.0148114	0.0560386	1.081	0.111971	0.195058	0.581717	0.614325	1.046	0.0649961	0.163414	0.701225	0.789708	1.256	0.32855	0.195058	0.130603	0.354234	-1.534	-0.617487	0.293292	0.0683645	0.182921	-1.485	-0.570513	0.257234	0.0573722	0.148874	-1.783	-0.834067	0.290051	0.0206511	0.0944772	1.033	0.0469747	0.290051	0.875359	0.869124	-1.162	-0.216579	0.33398	0.534842	0.545097	-1.2	-0.263554
no gene name	At1g03850.1	glutaredoxin family protein; FUNCTIONS IN: electron carrier activity, protein disulfide oxidoreductase activity; INVOLVED IN: response to cytokinin stimulus; EXPRESSED IN: 14 plant structures; EXPRESSED DURING: 9 growth stages; CONTAINS InterPro DOMAIN/s: Glutaredoxin-like, plant II (InterPro:IPR011905), Thioredoxin fold (InterPro:IPR012335), Glutaredoxin (InterPro:IPR002109), Thioredoxin-like fo…	-1.423	-0.509405	0.195794	0.0286564	0.0818053	1.335	0.417017	0.209313	0.0775068	0.282441	-1.007	-0.0100413	0.195794	0.960219	0.834214	1.074	0.102429	0.209313	0.636292	0.661632	-1.901	-0.926422	0.333699	0.0215334	0.105018	-1.414	-0.499364	0.3081	0.139515	0.243711	-1.528	-0.611834	0.333699	0.0999398	0.220182	1.344	0.427058	0.333699	0.232629	0.704412	1.244	0.314588	0.341806	0.381388	0.472631	-1.081	-0.112471
GLUTAREDOXIN 13 (GRXS13)	AT1G03850.2	Encodes glutaredoxin ATGRXS13, required to facilitate Botrytis cinerea infection of Arabidopsis thaliana plants. Sylvain La Camera et al (2011, PMID:21756272) reported a third splice variant in addition to the two annotated in TAIR10.	-1.476	-0.561475	0.223031	0.0359501	0.09294	1.229	0.297181	0.266219	0.296697	0.476883	-1.104	-0.143223	0.223031	0.538727	0.743994	1.326	0.407518	0.266219	0.164361	0.392457	-1.813	-0.858656	0.400292	0.0642667	0.177022	-1.336	-0.418252	0.35108	0.267667	0.341569	-1.957	-0.968993	0.395869	0.0400765	0.135687	1.357	0.440405	0.395869	0.298233	0.732478	-1.079	-0.110337	0.455825	0.814824	0.637055	-1.465	-0.550741
PROHIBITIN 2 (ATPHB2)	At1g03860.1	prohibitin 2	1.403	0.488623	0.129329	0.00436141	0.0279404	1.403	0.489006	0.138258	0.0063448	0.144385	-1.155	-0.207609	0.129329	0.142894	0.520561	-1.705	-0.77002	0.138258	0.000347632	0.0152639	-1	-0.00038326	0.220419	0.998651	0.637816	1.62	0.696232	0.20351	0.00761452	0.0459206	2.393	1.25864	0.220419	0.000290527	0.00803224	1.621	0.696615	0.220419	0.0115426	0.410761	2.393	1.25903	0.225774	0.000344506	0.015731	1.477	0.562411
FASCICLIN-LIKE ARABINOOGALACTAN 9 (FLA9)	At1g03870.1	fasciclin-like arabinogalactan-protein 9 (Fla9)	-1.542	-0.624745	0.19579	0.0109906	0.0471181	1.375	0.459747	0.209308	0.0556564	0.251988	1.806	0.852509	0.19579	0.00183892	0.0950036	-1.611	-0.687511	0.209308	0.00945822	0.0887799	-2.121	-1.08449	0.333691	0.00999758	0.0768625	-2.784	-1.47725	0.308093	0.000980754	0.0148581	1.044	0.0627654	0.333691	0.854975	0.598762	-1.313	-0.392763	0.333691	0.269375	0.723552	2.215	1.14726	0.341798	0.00843548	0.076658	2.908	1.54002
CRUCIFERIN 2 (CRU2)	At1g03880.1	Protein is tyrosine-phosphorylated and its phosphorylation state is modulated in response to ABA in Arabidopsis thaliana seeds.	-1.213	-0.278304	0.0656696	0.0021809	0.0188719	-1.077	-0.107586	0.0702038	0.159768	0.369336	1.061	0.0860404	0.0656696	0.222578	0.596504	1.231	0.29985	0.0702038	0.00207685	0.0384241	-1.126	-0.170718	0.111923	0.161521	0.281089	-1.287	-0.364344	0.103337	0.00645653	0.0418913	-1.493	-0.578154	0.111923	0.000590613	0.0121324	-1.144	-0.193626	0.111923	0.117686	0.642174	-1.326	-0.407436	0.114642	0.00617732	0.0652741	-1.16	-0.213809
no gene name	At1g03890.1	cupin family protein; FUNCTIONS IN: nutrient reservoir activity; INVOLVED IN: biological_process unknown; LOCATED IN: endomembrane system; EXPRESSED IN: leaf, seed; CONTAINS InterPro DOMAIN/s: Cupin, RmlC-type (InterPro:IPR011051), Cupin 1 (InterPro:IPR006045), RmlC-like jelly roll fold (InterPro:IPR014710), 11-S plant seed storage protein (InterPro:IPR006044); BEST Arabidopsis thaliana protein m…	-1.79	-0.840304	0.123586	0.000137914	0.00436517	1.96	0.970899	0.147517	0.000172669	0.0835193	1.176	0.23401	0.123586	0.0949133	0.458225	-1.288	-0.364605	0.147517	0.0386135	0.193502	-3.509	-1.8112	0.221809	3.76697e-05	0.0143357	-2.106	-1.07431	0.19454	0.000558844	0.0110665	-1.391	-0.475699	0.219358	0.0619541	0.172663	1.667	0.736889	0.219358	0.0099422	0.393119	2.524	1.3355	0.252581	0.000739532	0.0235173	1.514	0.598614
ARABIDOPSIS THALIANA NON-INTRINSIC ABC PROTEIN 4 (ATNAP4)	At1g03900.1	member of NAP family, an heterogeneous subfamily of the ATP-binding Cassette (ABC) superfamily of membrane transporters. The NAPs proteins are characterized by having only one nucleotide-binding folds (NBFs) domain.	-1.338	-0.419664	0.23	0.101356	0.168775	1.525	0.609244	0.24588	0.0351173	0.219982	1.265	0.339228	0.23	0.174339	0.555917	-1.443	-0.528809	0.24588	0.0599702	0.245071	-2.04	-1.02891	0.391997	0.0275935	0.118122	-1.692	-0.758892	0.361926	0.0654554	0.16073	1.079	0.109146	0.391997	0.78697	0.57875	1.206	0.270016	0.391997	0.508301	0.801852	2.201	1.13805	0.40152	0.0195825	0.120397	1.825	0.868038
no gene name	At1g03905.1	ABC transporter family protein; FUNCTIONS IN: nucleoside-triphosphatase activity, ATPase activity, nucleotide binding, ATP binding; EXPRESSED IN: 8 plant structures; EXPRESSED DURING: petal differentiation and expansion stage, D bilateral stage; CONTAINS InterPro DOMAIN/s: ATPase, AAA+ type, core (InterPro:IPR003593), ABC transporter-like (InterPro:IPR003439), ABC transporter, conserved site (Int…	-1.067	-0.0931304	0.254035	0.722385	0.490064	1.222	0.289682	0.271575	0.313896	0.487284	1.021	0.0305753	0.254035	0.906843	0.826715	-1.171	-0.227127	0.271575	0.424616	0.574141	-1.304	-0.382812	0.432962	0.399607	0.433656	-1.09	-0.123706	0.399748	0.764017	0.563422	1.097	0.133997	0.432962	0.763996	0.571632	1.197	0.259107	0.432962	0.564294	0.81327	1.431	0.516809	0.443481	0.273834	0.413944	1.196	0.257702
no gene name	At1g03910.1	EXPRESSED IN: 25 plant structures; EXPRESSED DURING: 13 growth stages; CONTAINS InterPro DOMAIN/s: Cactin, central region (InterPro:IPR018816); BEST Arabidopsis thaliana protein match is: unknown protein (TAIR:AT2G36815.2); Has 11516 Blast hits to 6722 proteins in 356 species: Archae - 23; Bacteria - 259; Metazoa - 6122; Fungi - 1009; Plants - 493; Viruses - 33; Other Eukaryotes - 3577 (source: N…	-1.09	-0.124556	0.260255	0.64364	0.462964	-1.132	-0.178864	0.278224	0.536336	0.596299	-1.089	-0.122901	0.260255	0.648	0.776486	1.344	0.426321	0.278224	0.159813	0.3882	1.038	0.0543076	0.443562	0.905245	0.615056	-1.001	-0.00165513	0.409535	0.996864	0.625685	-1.465	-0.550878	0.443562	0.245646	0.343798	-1.04	-0.0559627	0.443562	0.902374	0.87214	-1.521	-0.605185	0.454338	0.2156	0.375242	-1.463	-0.549223
no gene name	At1g03920.1	protein kinase, putative; FUNCTIONS IN: kinase activity; INVOLVED IN: protein amino acid phosphorylation; LOCATED IN: cytosol, plasma membrane; EXPRESSED IN: 23 plant structures; EXPRESSED DURING: 11 growth stages; CONTAINS InterPro DOMAIN/s: Protein kinase, ATP binding site (InterPro:IPR017441), Serine/threonine protein kinase (InterPro:IPR002290), Tyrosine protein kinase (InterPro:IPR001245), S…	-1.754	-0.811053	0.145473	0.000345037	0.00698223	-1.073	-0.101073	0.155517	0.531983	0.594042	1.115	0.156713	0.145473	0.309389	0.650845	1.688	0.755413	0.155517	0.000899043	0.0251477	-1.636	-0.70998	0.247935	0.0186714	0.098144	-1.956	-0.967766	0.228915	0.0022144	0.0232567	-2.962	-1.56647	0.247935	0.000137997	0.00522163	-1.196	-0.257786	0.247935	0.325589	0.744076	-1.811	-0.856486	0.253959	0.00822376	0.0757838	-1.514	-0.5987
DUAL SPECIFICITY KINASE 1 (ADK1)	At1g03930.1	Phosphorylates serine, threonine, and tyrosine	-1.444	-0.530379	0.274405	0.0852843	0.15359	-1.017	-0.024543	0.293351	0.935155	0.715415	1.389	0.474201	0.274405	0.118035	0.492941	1.058	0.0807209	0.293351	0.7894	0.704604	-1.42	-0.505836	0.467679	0.307563	0.386515	-2.006	-1.00458	0.431802	0.0450054	0.129156	-1.527	-0.6111	0.467679	0.223727	0.328293	-1.413	-0.498744	0.467679	0.314002	0.73957	-1.076	-0.105264	0.479041	0.830978	0.64132	1.314	0.39348
no gene name	At1g03940.1	transferase family protein; FUNCTIONS IN: transferase activity, transferring acyl groups other than amino-acyl groups, transferase activity; INVOLVED IN: biological_process unknown; LOCATED IN: cellular_component unknown; CONTAINS InterPro DOMAIN/s: Transferase (InterPro:IPR003480); BEST Arabidopsis thaliana protein match is: transferase/ transferase, transferring acyl groups other than amino-acy…	-1.984	-0.988185	0.383108	0.0297265	0.0835197	1.025	0.0360578	0.40956	0.931772	0.714701	1.246	0.316823	0.383108	0.429628	0.704923	1.553	0.635304	0.40956	0.155271	0.383612	-2.034	-1.02424	0.652946	0.151175	0.272093	-2.471	-1.30501	0.602856	0.0586164	0.150816	-3.081	-1.62349	0.652946	0.0346254	0.125184	-1.215	-0.280765	0.652946	0.677309	0.837	-1.515	-0.599247	0.668809	0.393591	0.478446	-1.247	-0.318481
VACUOLAR PROTEIN SORTING-ASSOCIATED PROTEIN 2.3 (VPS2.3)	At1g03950.1	VACUOLAR PROTEIN SORTING-ASSOCIATED PROTEIN 2.3 (VPS2.3); INVOLVED IN: vesicle-mediated transport; LOCATED IN: ESCRT III complex; EXPRESSED IN: 19 plant structures; EXPRESSED DURING: 10 growth stages; CONTAINS InterPro DOMAIN/s: Snf7 (InterPro:IPR005024); BEST Arabidopsis thaliana protein match is: VPS2.2 (TAIR:AT5G44560.1); Has 1238 Blast hits to 1237 proteins in 168 species: Archae - 0; Bacteri…	-1.402	-0.487626	0.227603	0.0607789	0.126503	-1.065	-0.0910673	0.243317	0.716867	0.659049	1.372	0.456262	0.227603	0.0759818	0.421109	1.089	0.122432	0.243317	0.626924	0.657245	-1.316	-0.396559	0.387911	0.333334	0.401113	-1.924	-0.943888	0.358154	0.0271162	0.0962511	-1.526	-0.610058	0.387911	0.150245	0.272116	-1.461	-0.547329	0.387911	0.191873	0.687942	-1.159	-0.213499	0.397336	0.604071	0.570912	1.26	0.33383
no gene name	At1g03960.1	calcium-binding EF hand family protein; FUNCTIONS IN: calcium ion binding; INVOLVED IN: biological_process unknown; LOCATED IN: cellular_component unknown; EXPRESSED IN: 22 plant structures; EXPRESSED DURING: 14 growth stages; CONTAINS InterPro DOMAIN/s: EF-HAND 1 (InterPro:IPR018247), EF-HAND 2 (InterPro:IPR018249), EF-Hand type (InterPro:IPR011992), EF hand (InterPro:IPR018248); BEST Arabidopsi…	-1.132	-0.178263	0.230413	0.458966	0.389575	-1.158	-0.212159	0.246322	0.411428	0.541667	1.038	0.0543111	0.230413	0.818932	0.812208	1.262	0.33611	0.246322	0.205546	0.430274	1.024	0.0338958	0.392701	0.933106	0.622095	-1.175	-0.232574	0.362576	0.537222	0.480885	-1.428	-0.514373	0.392701	0.222697	0.327581	-1.203	-0.26647	0.392701	0.514486	0.802691	-1.462	-0.548269	0.402242	0.205996	0.367887	-1.216	-0.281799
G-BOX BINDING FACTOR 4 (GBF4)	At1g03970.1	encodes a basic leucine zipper G-box binding factor that can bind to G-box motifs only as heterodimers with GBF2 or GBF3. A single amino acid change can confer G-box binding as homodimers.	-1.555	-0.637266	0.127151	0.00103734	0.0126128	-1.039	-0.054903	0.151773	0.726912	0.662119	1.182	0.2418	0.127151	0.0937256	0.456626	1.366	0.450368	0.151773	0.0179428	0.129095	-1.497	-0.582363	0.228209	0.0340744	0.130352	-1.839	-0.879066	0.200152	0.00231139	0.0237751	-2.125	-1.08763	0.225687	0.00132269	0.0192495	-1.228	-0.296703	0.225687	0.225057	0.700666	-1.419	-0.505271	0.259868	0.0877562	0.24863	-1.156	-0.208568
PHYTOCHELATIN SYNTHASE 2 (ATPCS2)	At1g03980.1	Encodes a protein with phytochelatin synthase activity which binds Cd2+ and Cd-glutathione complexes with high affinity. The protein has been postulated to be involved in Cd2+ tolerance. AtPCS2 expression appears to be less than that of AtPCS1, explaining the inability of endogenous AtPCS2 to substitute for AtPCS1 in the cad1-3 mutant (AtPCS1 null).	1.469	0.555165	0.359362	0.156779	0.216624	1.075	0.104822	0.384174	0.791125	0.68137	-1.425	-0.510861	0.359362	0.188862	0.569886	-1.109	-0.149126	0.384174	0.706911	0.682727	1.366	0.450342	0.612474	0.480887	0.473458	2.094	1.06603	0.565489	0.0920481	0.194016	1.629	0.704291	0.612474	0.279818	0.36591	1.532	0.615684	0.612474	0.341041	0.750789	1.192	0.253948	0.627354	0.695082	0.602069	-1.285	-0.361735
no gene name	At1g03990.1	alcohol oxidase-related; FUNCTIONS IN: electron carrier activity, oxidoreductase activity, acting on CH-OH group of donors, oxidoreductase activity, FAD binding; CONTAINS InterPro DOMAIN/s: Glucose-methanol-choline oxidoreductase, N-terminal (InterPro:IPR000172), Fumarate reductase/succinate dehydrogenase flavoprotein, N-terminal (InterPro:IPR003953), Long-chain fatty alcohol dehydrogenase (Inter…	1.035	0.0501865	0.339934	0.885885	0.53724	1.104	0.142915	0.363405	0.703276	0.654677	-1.177	-0.234787	0.339934	0.507185	0.73439	1.029	0.0416856	0.363405	0.911195	0.731566	-1.066	-0.0927284	0.579362	0.876374	0.608126	1.218	0.284974	0.534918	0.607113	0.509485	1.006	0.00850088	0.579362	0.988613	0.632232	1.299	0.377702	0.579362	0.530743	0.80689	1.073	0.101229	0.593438	0.868326	0.651127	-1.211	-0.276473
no gene name	At1g04000.1	unknown protein; FUNCTIONS IN: molecular_function unknown; INVOLVED IN: biological_process unknown; LOCATED IN: cellular_component unknown; EXPRESSED IN: 23 plant structures; EXPRESSED DURING: 14 growth stages; BEST Arabidopsis thaliana protein match is: unknown protein (TAIR:AT5G44060.1); Has 36 Blast hits to 36 proteins in 5 species: Archae - 0; Bacteria - 0; Metazoa - 0; Fungi - 0; Plants - 36…	1.305	0.38457	0.203746	0.0917013	0.159532	-1.501	-0.585495	0.217813	0.0248754	0.199581	1.499	0.58434	0.203746	0.0185374	0.250747	-1.304	-0.383415	0.217813	0.112211	0.330188	1.959	0.970066	0.347251	0.0209318	0.103736	-1.149	-0.19977	0.320612	0.548689	0.485277	1.703	0.767985	0.347251	0.0543021	0.160141	-2.25	-1.16984	0.347251	0.00827212	0.3755	-1.15	-0.202081	0.355688	0.583834	0.563121	1.956	0.967755
PHOSPHOLIPID STEROL ACYL TRANSFERASE 1 (PSAT1)	At1g04010.1	phosphatidate-sterol O-acyltransferase/ phosphatidylcholine-sterol O-acyltransferase/ phosphatidylethanolamine-sterol O-acyltransferase; FUNCTIONS IN: phosphatidylcholine-sterol O-acyltransferase activity, phosphatidylethanolamine-sterol O-acyltransferase activity, phosphatidate-sterol O-acyltransferase activity; INVOLVED IN: sterol esterification, lipid metabolic process; LOCATED IN: microsome; …	1.264	0.338336	0.19723	0.120403	0.186489	1.023	0.0323918	0.210847	0.881293	0.703776	-1.018	-0.0261462	0.19723	0.897452	0.825283	-1.27	-0.344582	0.210847	0.136634	0.362454	1.236	0.305944	0.336146	0.386468	0.427717	1.287	0.364482	0.310359	0.270376	0.34318	1.605	0.682918	0.336146	0.0727447	0.1873	1.041	0.058538	0.336146	0.865606	0.867967	1.299	0.376973	0.344312	0.302012	0.430383	1.247	0.318435
BREAST CANCER ASSOCIATED RING 1 (BARD1)	At1g04020.1	Encodes a protein containing two tandem BRCA1 C-Terminal (BRCT) domains, which function in phosphorylation-dependent protein–protein interactions.Loss of function mutations cause defects in meristem organization due to failure to repress WUS. BARD1 binds to WUS promoter and over expression of BARD reduces the extent of WUS expression.	1.462	0.547883	0.151838	0.00567392	0.0321713	-1.549	-0.630902	0.162321	0.0036932	0.128154	1.054	0.0756832	0.151838	0.630122	0.77138	1.005	0.00733625	0.162321	0.964938	0.743555	2.264	1.17879	0.258782	0.00137583	0.0377886	1.387	0.4722	0.23893	0.0795311	0.178907	1.455	0.540547	0.258782	0.0663115	0.178206	-1.632	-0.706585	0.258782	0.0232085	0.478833	-1.556	-0.638239	0.26507	0.0393899	0.168611	1.049	0.0683469
no gene name	At1g04030.1	unknown protein; FUNCTIONS IN: molecular_function unknown; INVOLVED IN: biological_process unknown; LOCATED IN: cellular_component unknown; EXPRESSED IN: 19 plant structures; EXPRESSED DURING: 8 growth stages; BEST Arabidopsis thaliana protein match is: unknown protein (TAIR:AT5G44040.1); Has 1619 Blast hits to 1300 proteins in 197 species: Archae - 5; Bacteria - 140; Metazoa - 374; Fungi - 118; …	-1.036	-0.0505124	0.173515	0.777563	0.507169	1.475	0.560435	0.185496	0.0144493	0.171677	-1.061	-0.0852521	0.173515	0.634957	0.772956	-1.342	-0.424671	0.185496	0.047823	0.217881	-1.527	-0.610948	0.295729	0.0688189	0.183143	1.024	0.0347398	0.273042	0.901554	0.602483	1.296	0.374158	0.295729	0.237571	0.337717	1.564	0.645687	0.295729	0.0568607	0.561285	1.979	0.985106	0.302913	0.00996377	0.0833747	1.265	0.339419
no gene name	At1g04040.1	acid phosphatase class B family protein; FUNCTIONS IN: acid phosphatase activity; INVOLVED IN: biological_process unknown; LOCATED IN: cell wall, plasma membrane, vacuole, plant-type cell wall; EXPRESSED IN: 19 plant structures; EXPRESSED DURING: 9 growth stages; CONTAINS InterPro DOMAIN/s: Acid phosphatase (Class B) (InterPro:IPR005519), Vegetative storage protein/acid phosphatase (InterPro:IPR0…	-3.642	-1.86486	0.164185	3.26e-06	0.000764123	1.239	0.308722	0.195978	0.153838	0.362925	1.934	0.951627	0.164185	0.000406989	0.0574511	1.52	0.604508	0.195978	0.0150127	0.116461	-4.511	-2.17358	0.294677	7.79559e-05	0.0166669	-7.044	-2.81648	0.258448	4.45216e-06	0.00105992	-5.538	-2.46937	0.29142	2.87997e-05	0.00246272	-1.561	-0.642905	0.29142	0.0584347	0.563885	-1.228	-0.295785	0.335557	0.403765	0.48341	1.272	0.347119
ARABIDOPSIS HOMOLOG OF SU(VAR)3-9 1 (SUVR1)	At1g04050.1	Encodes SUVR1, one of the four closely related Arabidopsis SUVR proteins that belong to the SU(VAR)3-9 subgroup of SET-domain proteins. Proteins containing the evolutionarily conserved SET domain are involved in regulation of eukaryotic gene expression and chromatin structure through their histone lysine methyltransferase (HMTase) activity. SUVR1, SUVR2 and SUVR4 proteins contain a novel domain a…	1.2	0.262522	0.140965	0.09546	0.163384	-1.366	-0.450214	0.150698	0.0152619	0.174198	-1.067	-0.0932158	0.140965	0.525005	0.739097	1.215	0.280909	0.150698	0.0951967	0.306878	1.639	0.712736	0.240251	0.0157887	0.0923063	1.28	0.355737	0.221821	0.143241	0.246812	-1.013	-0.018387	0.240251	0.94067	0.621702	-1.281	-0.356999	0.240251	0.171461	0.677146	-1.66	-0.731123	0.246088	0.0156775	0.106829	-1.296	-0.374124
TRANSLOCASE OF OUTER MEMBRANE 22-I (TOM22-I)	At1g04070.1	Subunit of the TOM complex, a translocase in the outer mitochondrial membrane that selectively allows proteins with a mitochondrial targeting sequence to enter the mitochondrion.	1.126	0.171592	0.17811	0.360515	0.342575	1.016	0.0222736	0.190408	0.909446	0.710013	-1.144	-0.194503	0.17811	0.303186	0.647435	1	0.000637191	0.190408	0.997403	0.749067	1.109	0.149318	0.303559	0.634571	0.533404	1.289	0.366094	0.280273	0.223876	0.311779	1.126	0.170955	0.303559	0.587075	0.51161	1.162	0.216776	0.303559	0.49326	0.798575	1.015	0.0216364	0.310934	0.946046	0.670251	-1.145	-0.19514
(PRP39)	At1g04080.1	PRP39; FUNCTIONS IN: binding; INVOLVED IN: regulation of timing of transition from vegetative to reproductive phase; LOCATED IN: intracellular; EXPRESSED IN: 28 plant structures; EXPRESSED DURING: 13 growth stages; CONTAINS InterPro DOMAIN/s: Tetratricopeptide-like helical (InterPro:IPR011990), RNA-processing protein, HAT helix (InterPro:IPR003107); BEST Arabidopsis thaliana protein match is: PRP…	2.116	1.08148	0.257569	0.00231077	0.0194053	-1.494	-0.578786	0.275353	0.0649095	0.264958	-1.33	-0.410936	0.257569	0.145078	0.521995	-1.066	-0.0917606	0.275353	0.74658	0.692836	3.161	1.66027	0.438984	0.00433519	0.0546294	2.814	1.49242	0.405308	0.00505833	0.0364675	2.255	1.17324	0.438984	0.0255122	0.105364	-1.123	-0.16785	0.438984	0.711067	0.843514	-1.402	-0.487025	0.449649	0.306917	0.433021	-1.248	-0.319176
no gene name	At1g04090.1	unknown protein; FUNCTIONS IN: molecular_function unknown; INVOLVED IN: biological_process unknown; LOCATED IN: cellular_component unknown; EXPRESSED IN: 7 plant structures; EXPRESSED DURING: L mature pollen stage, M germinated pollen stage, 4 anthesis, petal differentiation and expansion stage; CONTAINS InterPro DOMAIN/s: Protein of unknown function DUF946, plant (InterPro:IPR009291); BEST Arabi…	-1.016	-0.0235167	0.189992	0.904212	0.542346	-1.279	-0.354576	0.20311	0.114812	0.325598	1.094	0.1291	0.189992	0.513916	0.736497	1.188	0.248993	0.20311	0.251345	0.467038	1.258	0.331059	0.323811	0.333293	0.401113	-1.112	-0.152616	0.29897	0.622004	0.514674	-1.208	-0.27251	0.323811	0.421826	0.442313	-1.398	-0.483675	0.323811	0.16946	0.677146	-1.519	-0.603569	0.331678	0.102145	0.266355	-1.087	-0.119893
no gene name	At1g04090.1	unknown protein; FUNCTIONS IN: molecular_function unknown; INVOLVED IN: biological_process unknown; LOCATED IN: cellular_component unknown; EXPRESSED IN: 7 plant structures; EXPRESSED DURING: L mature pollen stage, M germinated pollen stage, 4 anthesis, petal differentiation and expansion stage; CONTAINS InterPro DOMAIN/s: Protein of unknown function DUF946, plant (InterPro:IPR009291); BEST Arabi…	1.171	0.228115	0.275636	0.431893	0.377942	1.552	0.634353	0.329011	0.0899895	0.297555	-1.198	-0.260634	0.275636	0.372046	0.682992	-1.518	-0.601834	0.329011	0.104762	0.319268	-1.325	-0.406238	0.494707	0.435336	0.452494	1.403	0.488749	0.433886	0.29263	0.35815	1.778	0.829949	0.48924	0.128249	0.251815	1.86	0.894987	0.48924	0.104743	0.631315	2.356	1.23619	0.563337	0.0595112	0.206852	1.267	0.3412
INDOLEACETIC ACID-INDUCED PROTEIN 10 (IAA10)	At1g04100.1	Auxin induced gene, IAA10 (IAA10).	-1.226	-0.294517	0.230449	0.233221	0.270729	-1.048	-0.0670717	0.246361	0.791573	0.681462	1.245	0.316651	0.230449	0.202671	0.581956	1.032	0.0449376	0.246361	0.859307	0.720419	-1.171	-0.227445	0.392763	0.576733	0.513404	-1.527	-0.611168	0.362633	0.1262	0.231727	-1.265	-0.339454	0.392763	0.409881	0.437047	-1.305	-0.383723	0.392763	0.354106	0.754959	-1.081	-0.112009	0.402305	0.786982	0.629005	1.207	0.271713
STOMATAL DENSITY AND DISTRIBUTION (SDD1)	At1g04110.1	Initially identified as a mutation affecting stomatal development and distribution. Encodes a protein similar to serine proteases.	1.047	0.0668016	0.202008	0.749374	0.498221	-1.103	-0.142074	0.241125	0.571976	0.6102	-1.101	-0.138859	0.202008	0.511266	0.73572	1.16	0.214132	0.241125	0.400423	0.561712	1.156	0.208876	0.362559	0.58038	0.514811	1.153	0.205661	0.317986	0.535898	0.48041	-1.108	-0.14733	0.358553	0.691931	0.549159	-1.002	-0.00321497	0.358553	0.993065	0.882094	-1.28	-0.356206	0.412857	0.413373	0.48875	-1.277	-0.352991
ARABIDOPSIS THALIANA MULTIDRUG RESISTANCE-ASSOCIATED PROTEIN 5 (ATMRP5)	At1g04120.1	member of MRP subfamily	1.338	0.420382	0.149115	0.0200737	0.0666093	-1.144	-0.193708	0.15941	0.255222	0.44784	-1.122	-0.165697	0.149115	0.295282	0.643244	-1.043	-0.0609764	0.15941	0.710958	0.683593	1.531	0.61409	0.254142	0.0388436	0.138334	1.501	0.58608	0.234646	0.0339886	0.109646	1.396	0.481359	0.254142	0.0907461	0.209475	-1.02	-0.0280109	0.254142	0.914655	0.873924	-1.096	-0.132732	0.260316	0.622398	0.578531	-1.075	-0.104721
no gene name	At1g04130.1	tetratricopeptide repeat (TPR)-containing protein; FUNCTIONS IN: binding; INVOLVED IN: biological_process unknown; LOCATED IN: cellular_component unknown; EXPRESSED IN: 22 plant structures; EXPRESSED DURING: 13 growth stages; CONTAINS InterPro DOMAIN/s: Tetratricopeptide TPR-1 (InterPro:IPR001440), Tetratricopeptide-like helical (InterPro:IPR011990), Tetratricopeptide region (InterPro:IPR013026);…	1.293	0.370562	0.236245	0.151198	0.212157	1.599	0.677298	0.252557	0.0251334	0.200149	-1.154	-0.20675	0.236245	0.404242	0.695411	-1.791	-0.84111	0.252557	0.0087938	0.0854472	-1.237	-0.306735	0.402641	0.465669	0.466603	1.492	0.577313	0.371754	0.154854	0.256823	2.316	1.21167	0.402641	0.0147324	0.0783159	1.846	0.884048	0.402641	0.0557372	0.558987	2.865	1.51841	0.412424	0.00506235	0.0591945	1.552	0.634359
no gene name	AT1G04140.1	Transducin family protein / WD-40 repeat family protein; FUNCTIONS IN: nucleotide binding; INVOLVED IN: biological_process unknown; LOCATED IN: chloroplast; EXPRESSED IN: 24 plant structures; EXPRESSED DURING: 15 growth stages; CONTAINS InterPro DOMAIN/s: WD40 repeat 2 (InterPro:IPR019782), WD40 repeat-like-containing domain (InterPro:IPR011046), WD40 repeat, conserved site (InterPro:IPR019775), …	1.383	0.467986	0.243503	0.086793	0.154929	-1.535	-0.618465	0.260315	0.0415104	0.230423	-1.16	-0.213563	0.243503	0.403265	0.695411	1.287	0.364042	0.260315	0.195473	0.421649	2.124	1.08645	0.41501	0.0279074	0.118744	1.604	0.681549	0.383174	0.109001	0.214144	1.075	0.103944	0.41501	0.807855	0.585313	-1.324	-0.404902	0.41501	0.354734	0.755079	-1.976	-0.982507	0.425093	0.0461401	0.181312	-1.492	-0.577605
no gene name	At1g04140.2	transducin family protein / WD-40 repeat family protein; FUNCTIONS IN: nucleotide binding; INVOLVED IN: biological_process unknown; LOCATED IN: chloroplast; EXPRESSED IN: 24 plant structures; EXPRESSED DURING: 15 growth stages; CONTAINS InterPro DOMAIN/s: WD40 repeat-like (InterPro:IPR011046), WD40 repeat, region (InterPro:IPR017986), WD40/YVTN repeat-like (InterPro:IPR015943), WD40 repeat (Inter…	1.577	0.657538	0.267667	0.0363638	0.0934569	-1.375	-0.459643	0.286148	0.142668	0.351841	-1.155	-0.20838	0.267667	0.45625	0.716144	1.007	0.0104849	0.286148	0.971571	0.744942	2.169	1.11718	0.456195	0.0368224	0.135158	1.822	0.865919	0.421199	0.0699493	0.167108	1.566	0.647053	0.456195	0.189768	0.304364	-1.19	-0.251263	0.456195	0.595191	0.82173	-1.385	-0.470128	0.467278	0.34065	0.451095	-1.164	-0.218865
no gene name	At1g04150.1	C2 domain-containing protein; FUNCTIONS IN: molecular_function unknown; INVOLVED IN: biological_process unknown; LOCATED IN: cellular_component unknown; EXPRESSED IN: 24 plant structures; EXPRESSED DURING: 14 growth stages; CONTAINS InterPro DOMAIN/s: C2 membrane targeting protein (InterPro:IPR018029), C2 calcium/lipid-binding region, CaLB (InterPro:IPR008973), Phosphoribosyltransferase C-termina…	-1.59	-0.668735	0.319472	0.0658354	0.132658	1.112	0.153759	0.34153	0.663211	0.642121	1.452	0.537987	0.319472	0.126471	0.501981	-1.016	-0.0230115	0.34153	0.947754	0.739862	-1.768	-0.822494	0.544488	0.165178	0.284206	-2.308	-1.20672	0.502719	0.0398722	0.119992	-1.565	-0.645723	0.544488	0.266015	0.35714	-1.305	-0.384229	0.544488	0.49825	0.799686	1.13	0.17677	0.557716	0.758507	0.621847	1.475	0.560999
MYOSIN XI B (XIB)	At1g04160.1	Encodes a member of the type XI myosin protein family involved in root hair elongation.	1.072	0.10093	0.144291	0.501922	0.407708	-1.307	-0.386071	0.154253	0.0337044	0.218027	1.27	0.344413	0.144291	0.0407614	0.335791	-1.042	-0.0592721	0.154253	0.709713	0.683443	1.402	0.487001	0.24592	0.0790182	0.196058	-1.184	-0.243483	0.227054	0.311472	0.369195	1.117	0.160202	0.24592	0.531042	0.489682	-1.659	-0.730483	0.24592	0.0156918	0.429087	-1.254	-0.326799	0.251894	0.226773	0.383176	1.323	0.403685
EUKARYOTIC TRANSLATION INITIATION FACTOR 2 GAMMA SUBUNIT (EIF2 GAMMA)	At1g04170.1	protein synthesis initiation factor eIF2 gamma	1.342	0.424057	0.0734218	0.00041659	0.00761935	1.365	0.449087	0.0876392	0.000902435	0.0992338	-1.085	-0.117216	0.0734218	0.149051	0.524993	-1.689	-0.755929	0.0876392	2.53e-05	0.00445252	-1.018	-0.0250293	0.131776	0.854088	0.602318	1.455	0.541273	0.115575	0.00157514	0.0193826	2.266	1.17999	0.13032	1.77258e-05	0.00185204	1.481	0.566302	0.13032	0.00246018	0.281396	2.305	1.20502	0.150057	4.24926e-05	0.00631443	1.557	0.638713
YUCCA 9 (YUC9)	At1g04180.1	flavin-containing monooxygenase family protein / FMO family protein; FUNCTIONS IN: NADP or NADPH binding, oxidoreductase activity, monooxygenase activity, FAD binding, flavin-containing monooxygenase activity; EXPRESSED IN: root; CONTAINS InterPro DOMAIN/s: Flavin-containing monooxygenase FMO (InterPro:IPR000960), Pyridine nucleotide-disulphide oxidoreductase, class-II (InterPro:IPR000103), FAD-d…	-1.18	-0.239365	0.174917	0.204358	0.250901	1.116	0.158464	0.186995	0.418723	0.544966	-1.213	-0.278066	0.174917	0.146365	0.52277	1.283	0.358968	0.186995	0.0871027	0.293446	-1.318	-0.397829	0.298118	0.214827	0.324304	1.027	0.0387013	0.275249	0.891279	0.600038	-1.514	-0.598333	0.298118	0.0756895	0.191238	1.353	0.43653	0.298118	0.177151	0.677146	-1.149	-0.200504	0.305361	0.52786	0.542266	-1.555	-0.637034
no gene name	At1g04190.1	tetratricopeptide repeat (TPR)-containing protein; FUNCTIONS IN: binding; INVOLVED IN: biological_process unknown; LOCATED IN: cellular_component unknown; EXPRESSED IN: 22 plant structures; EXPRESSED DURING: 13 growth stages; CONTAINS InterPro DOMAIN/s: Tetratricopeptide TPR-1 (InterPro:IPR001440), Tetratricopeptide-like helical (InterPro:IPR011990), Tetratricopeptide region (InterPro:IPR013026);…	1.149	0.200664	0.118061	0.123412	0.189208	1.239	0.309424	0.126213	0.0366597	0.222864	1.003	0.00388544	0.118061	0.974464	0.836403	-1.428	-0.513974	0.126213	0.00279006	0.0453208	-1.078	-0.10876	0.201216	0.601961	0.522258	1.146	0.196779	0.18578	0.317105	0.373196	1.641	0.714638	0.201216	0.0062003	0.0473388	1.236	0.305539	0.201216	0.163213	0.674836	1.77	0.823398	0.206104	0.00313372	0.0464115	1.432	0.51786
no gene name	At1g04200.1	unknown protein; FUNCTIONS IN: molecular_function unknown; INVOLVED IN: N-terminal protein myristoylation; LOCATED IN: cellular_component unknown; EXPRESSED IN: 22 plant structures; EXPRESSED DURING: 13 growth stages; Has 296 Blast hits to 293 proteins in 83 species: Archae - 0; Bacteria - 0; Metazoa - 238; Fungi - 12; Plants - 16; Viruses - 0; Other Eukaryotes - 30 (source: NCBI BLink).	-1.023	-0.0326274	0.318873	0.92102	0.546779	-1.098	-0.134314	0.380619	0.733294	0.664443	1.06	0.0843878	0.318873	0.797974	0.8081	1.059	0.0825533	0.380619	0.833721	0.71425	1.073	0.101686	0.572306	0.863392	0.604553	-1.084	-0.117015	0.501946	0.82152	0.580411	-1.083	-0.115181	0.565982	0.843821	0.595469	-1.164	-0.218702	0.565982	0.709267	0.843164	-1.162	-0.216867	0.651702	0.74786	0.618141	1.001	0.00183444
no gene name	At1g04210.1	Encodes a putative Raf-related kinase.	2.381	1.25129	0.278798	0.00151452	0.0153765	-1.733	-0.793607	0.298048	0.0259315	0.201957	-1.213	-0.278613	0.278798	0.34374	0.668965	-1.132	-0.179071	0.298048	0.562788	0.634828	4.126	2.0449	0.475166	0.00198033	0.0424512	2.888	1.5299	0.438715	0.00685985	0.043496	2.695	1.43036	0.475166	0.0147102	0.078242	-1.429	-0.514994	0.475166	0.306625	0.736467	-1.531	-0.614536	0.48671	0.238454	0.39115	-1.071	-0.0995423
3-KETOACYL-COA SYNTHASE 2 (KCS2)	At1g04220.1	Encodes KCS2, a member of the 3-ketoacyl-CoA synthase family involved in the biosynthesis of VLCFA (very long chain fatty acids).	-1.047	-0.0662278	0.176786	0.717678	0.488666	1.115	0.157284	0.21102	0.477383	0.570905	1.126	0.171468	0.176786	0.360494	0.677933	-1.2	-0.262525	0.21102	0.248685	0.464905	-1.168	-0.223512	0.317293	0.501151	0.482271	-1.179	-0.237696	0.278284	0.417864	0.428183	1.146	0.196297	0.313787	0.54902	0.496971	-1.01	-0.0141842	0.313787	0.965053	0.880619	1.338	0.419809	0.361311	0.278763	0.416929	1.351	0.433993
no gene name	At1g04230.1	unknown protein; FUNCTIONS IN: molecular_function unknown; INVOLVED IN: biological_process unknown; LOCATED IN: cellular_component unknown; EXPRESSED IN: 24 plant structures; EXPRESSED DURING: 14 growth stages; BEST Arabidopsis thaliana protein match is: unknown protein (TAIR:AT5G43720.1); Has 1140 Blast hits to 725 proteins in 146 species: Archae - 0; Bacteria - 18; Metazoa - 635; Fungi - 256; P…	-1.242	-0.312371	0.274249	0.28411	0.302146	-1.165	-0.220273	0.293185	0.471652	0.568198	1.24	0.310262	0.274249	0.287166	0.639073	1.167	0.222382	0.293185	0.467547	0.593742	-1.066	-0.0920973	0.467413	0.848177	0.600486	-1.54	-0.622633	0.431556	0.182972	0.281117	-1.449	-0.534752	0.467413	0.28211	0.367534	-1.444	-0.530536	0.467413	0.285679	0.727011	-1.359	-0.442655	0.478768	0.379312	0.471604	1.063	0.0878806
SHORT HYPOCOTYL 2 (SHY2)	At1g04240.1	SHY2/IAA3 regulates multiple auxin responses in roots. It is induced rapidly by IAA, and has been shown to be phosphorylated by oat phytochrome A in vitro.	-1.966	-0.975229	0.20224	0.00131776	0.0142888	1.666	0.736556	0.241402	0.015793	0.175291	1.332	0.413974	0.20224	0.074862	0.41898	-1.129	-0.175301	0.241402	0.488426	0.602894	-3.276	-1.71179	0.362976	0.00150998	0.0384981	-2.619	-1.3892	0.318351	0.00240054	0.0244098	-1.741	-0.799928	0.358965	0.0564352	0.163961	1.251	0.322582	0.358965	0.395084	0.769421	1.881	0.911858	0.413331	0.0584336	0.204753	1.504	0.589276
AUXIN RESISTANT 3 (AXR3)	At1g04250.1	Transcription regulator acting as repressor of auxin-inducible gene expression. Auxin-inducible AUX/IAA gene. Short-lived nuclear protein with four conserved domains. Domain III has homology to beta alpha alpha dimerization and DNA binding domains. Involved in auxin signaling. Auxin induces the degradation of the protein in a dosage-dependent manner in a process mediated by AtRac1. Auxin induced …	-1.487	-0.572774	0.178394	0.0106467	0.0463489	1.354	0.43673	0.190711	0.0477742	0.240688	1.23	0.298553	0.178394	0.128545	0.504049	-1.119	-0.16251	0.190711	0.416244	0.570208	-2.013	-1.0095	0.304044	0.00893663	0.0725883	-1.829	-0.871326	0.28072	0.0126426	0.0615316	-1.329	-0.410264	0.304044	0.210184	0.318664	1.101	0.138178	0.304044	0.660255	0.83358	1.515	0.59924	0.311431	0.0864792	0.247255	1.377	0.461062
CAMV MOVEMENT PROTEIN INTERACTING PROTEIN 7 (MPI7)	At1g04260.1	Encodes protein that interacts with CaMV movement protein. Colocalizes in the cytoplasm with the movement protein. Has similarity to mammalian proteins (such as the rat PRA1) which have been described as rab acceptors.	1.203	0.266598	0.1443	0.101864	0.169237	-1.09	-0.124503	0.172243	0.490371	0.577186	-1.302	-0.380679	0.1443	0.029801	0.29955	1.18	0.238585	0.172243	0.2034	0.428643	1.311	0.391101	0.258988	0.169456	0.28769	1.566	0.647277	0.227147	0.0214925	0.0837095	1.02	0.028013	0.256126	0.915601	0.614693	1.194	0.256176	0.256126	0.346504	0.752884	-1.286	-0.363088	0.294917	0.253229	0.400465	-1.536	-0.619264
CYTOSOLIC RIBOSOMAL PROTEIN S15 (RPS15)	At1g04270.1	Encodes cytosolic ribosomal protein S15.	1.494	0.579646	0.175317	0.0107577	0.0466522	1.648	0.72079	0.209265	0.00876702	0.154901	-1.33	-0.411763	0.175317	0.0467775	0.353236	-1.851	-0.888672	0.209265	0.002812	0.0454316	-1.103	-0.141144	0.314655	0.665645	0.544393	1.988	0.991409	0.275971	0.00705941	0.0440963	2.767	1.46832	0.311178	0.00150493	0.0205427	2.192	1.13255	0.311178	0.00659313	0.363374	3.051	1.60946	0.358307	0.00202378	0.0378053	1.392	0.476909
no gene name	At1g04290.1	thioesterase family protein; FUNCTIONS IN: hydrolase activity, acting on ester bonds, acyl-CoA thioesterase activity; INVOLVED IN: biological_process unknown; LOCATED IN: peroxisome; EXPRESSED IN: 24 plant structures; EXPRESSED DURING: 15 growth stages; CONTAINS InterPro DOMAIN/s: Thioesterase superfamily (InterPro:IPR006683), Phenylacetic acid degradation-related protein (InterPro:IPR003736); BE…	-1.112	-0.153169	0.113595	0.210487	0.255238	1.18	0.23919	0.121438	0.0803873	0.286358	1.209	0.273548	0.113595	0.0393712	0.333034	-1.283	-0.35957	0.121438	0.0159354	0.120921	-1.313	-0.39236	0.193604	0.0733349	0.188903	-1.344	-0.426717	0.178752	0.0407437	0.121651	1.154	0.2064	0.193604	0.314143	0.386906	-1.024	-0.0343578	0.193604	0.863073	0.867953	1.514	0.59876	0.198307	0.0144945	0.102909	1.551	0.633118
no gene name	AT1G04300.1	TRAF-like superfamily protein; CONTAINS InterPro DOMAIN/s: TRAF-like (InterPro:IPR008974), MATH (InterPro:IPR002083), TRAF-type (InterPro:IPR013322); BEST Arabidopsis thaliana protein match is: TRAF-like superfamily protein (TAIR:AT5G43560.2); Has 16577 Blast hits to 11240 proteins in 949 species: Archae - 20; Bacteria - 1945; Metazoa - 5204; Fungi - 2178; Plants - 1117; Viruses - 112; Other Euka…	1.47	0.556027	0.325286	0.12576	0.19116	-1.92	-0.941078	0.388275	0.0416065	0.230423	-1.209	-0.274407	0.325286	0.423405	0.702232	1.579	0.659458	0.388275	0.127856	0.350742	2.823	1.4971	0.583817	0.0334207	0.129295	1.778	0.830434	0.512042	0.143502	0.247009	-1.074	-0.103431	0.577366	0.862279	0.600741	-1.587	-0.666671	0.577366	0.281546	0.727011	-3.033	-1.60054	0.66481	0.0426737	0.175318	-1.91	-0.933865
ETHYLENE RESPONSE SENSOR 2 (ERS2)	At1g04310.1	encodes an ethylene receptor related to bacterial two-component histidine kinases.	-1.243	-0.31371	0.177497	0.115141	0.181573	-1.236	-0.305366	0.211868	0.187472	0.394487	1.217	0.283478	0.177497	0.148914	0.524993	1.262	0.335598	0.211868	0.151854	0.380485	-1.006	-0.00834393	0.318569	0.979746	0.633545	-1.513	-0.597187	0.279403	0.0650425	0.160159	-1.568	-0.649307	0.315049	0.0732489	0.188086	-1.504	-0.588843	0.315049	0.0985498	0.628356	-1.559	-0.640963	0.362763	0.115231	0.28276	-1.037	-0.05212
ETHYLENE RESPONSE SENSOR 2 (ERS2)	At1g04310.1	encodes an ethylene receptor related to bacterial two-component histidine kinases.	1.001	0.00146097	0.287838	0.996075	0.565601	-1.066	-0.0923837	0.343575	0.794819	0.682523	-1.156	-0.209163	0.287838	0.488144	0.728126	1.231	0.300085	0.343575	0.407886	0.56628	1.067	0.0938446	0.516606	0.860371	0.603836	1.157	0.210624	0.453093	0.654424	0.526594	-1.23	-0.298624	0.510897	0.574987	0.507005	1.084	0.116779	0.510897	0.824933	0.863018	-1.313	-0.392469	0.588274	0.523447	0.540438	-1.423	-0.509248
no gene name	At1g04340.1	lesion inducing protein-related; FUNCTIONS IN: molecular_function unknown; INVOLVED IN: biological_process unknown; LOCATED IN: endomembrane system; EXPRESSED IN: 23 plant structures; EXPRESSED DURING: 15 growth stages; CONTAINS InterPro DOMAIN/s: HR-like lesion-inducer (InterPro:IPR008637); BEST Arabidopsis thaliana protein match is: lesion inducing protein-related (TAIR:AT5G43460.1); Has 99 Bla…	1.44	0.526218	0.325782	0.140715	0.203557	-1.025	-0.0356929	0.348276	0.920619	0.712142	1.167	0.222376	0.325782	0.51205	0.735851	-1.639	-0.712901	0.348276	0.070964	0.266554	1.476	0.561911	0.555243	0.337966	0.404075	1.234	0.303841	0.512649	0.56798	0.49363	2.361	1.23912	0.555243	0.0525533	0.157997	-1.196	-0.258069	0.555243	0.653124	0.833378	1.599	0.677208	0.568733	0.264216	0.408014	1.912	0.935277
no gene name	At1g04350.1	encodes a protein whose sequence is similar to 2-oxoglutarate-dependent dioxygenase	-1.146	-0.196719	0.236372	0.426803	0.375653	-1.014	-0.0206053	0.252692	0.936795	0.715684	1.382	0.466422	0.236372	0.0799225	0.429184	-1.188	-0.249098	0.252692	0.350001	0.534258	-1.13	-0.176114	0.402857	0.672296	0.546712	-1.584	-0.663141	0.371953	0.108286	0.213344	1.037	0.0523794	0.402857	0.899411	0.610339	-1.402	-0.487028	0.402857	0.257489	0.718656	1.172	0.228493	0.412645	0.593253	0.56737	1.642	0.715521
ETHYLENE-RESPONSIVE ELEMENT BINDING FACTOR 14 (ATERF14)	At1g04370.1	encodes a member of the ERF (ethylene response factor) subfamily B-3 of ERF/AP2 transcription factor family. The protein contains one AP2 domain. There are 18 members in this subfamily including ATERF-1, ATERF-2, AND ATERF-5.	-1.297	-0.374736	0.298628	0.244948	0.278515	1.415	0.501073	0.356455	0.197437	0.403133	1.033	0.047491	0.298628	0.877586	0.822648	-1.128	-0.173828	0.356455	0.638874	0.66214	-1.835	-0.875808	0.535972	0.140888	0.262415	-1.34	-0.422226	0.470079	0.395305	0.416803	-1.149	-0.200907	0.530049	0.714524	0.556156	1.369	0.453582	0.530049	0.417036	0.777225	1.596	0.674901	0.610327	0.300954	0.42978	1.166	0.221319
no gene name	At1g04380.1	encodes a protein similar to a 2-oxoglutarate-dependent dioxygenase	1.084	0.116438	0.163773	0.497303	0.405888	-1.078	-0.108575	0.195486	0.593802	0.619339	1.132	0.17939	0.163773	0.305237	0.648072	-1.139	-0.187254	0.195486	0.366169	0.542422	1.169	0.225013	0.293937	0.465947	0.466636	-1.045	-0.062952	0.2578	0.81323	0.578125	1.234	0.303692	0.290689	0.326684	0.393646	-1.221	-0.287965	0.290689	0.350879	0.754767	1.056	0.078679	0.334715	0.820065	0.638426	1.289	0.366644
CRYPTOCHROME 2 (CRY2)	AT1G04400.1	Blue light receptor mediating blue-light regulated cotyledon expansion and flowering time. Positive regulator of the flowering-time gene CONSTANS. This gene possesses a light-induced CNT2 N-terminal homodimerisation domain.Involved in blue-light induced stomatal opening. Involved in triggering chromatin decondensation. An 80-residue motif (NC80) is sufficient to confer CRY2's physiological functi…	1.009	0.0130798	0.274118	0.963112	0.55743	1.157	0.209888	0.274118	0.465852	0.566632	1.103	0.142055	0.274118	0.618324	0.768394	-1.288	-0.365023	0.274118	0.219674	0.441785	-1.146	-0.196808	0.447632	0.671815	0.546572	-1.094	-0.128976	0.447632	0.780572	0.568715	1.3	0.378103	0.447632	0.422833	0.442879	1.048	0.0678324	0.447632	0.883305	0.870101	1.49	0.574911	0.447632	0.234966	0.388832	1.421	0.507078
no gene name	At1g04410.1	malate dehydrogenase, cytosolic, putative; FUNCTIONS IN: in 6 functions; INVOLVED IN: response to cadmium ion, response to salt stress; LOCATED IN: in 7 components; EXPRESSED IN: 26 plant structures; EXPRESSED DURING: 14 growth stages; CONTAINS InterPro DOMAIN/s: Malate dehydrogenase, NAD-dependent, cytosolic (InterPro:IPR011274), Lactate/malate dehydrogenase (InterPro:IPR001236), Malate dehydrog…	1.027	0.0386977	0.122428	0.759145	0.501479	-1.111	-0.151721	0.130881	0.276191	0.46284	1.301	0.379867	0.122428	0.0126654	0.216916	-1.203	-0.266843	0.130881	0.0719011	0.268589	1.141	0.190419	0.208658	0.385252	0.427032	-1.267	-0.341169	0.192651	0.110347	0.21555	1.236	0.305541	0.208658	0.177143	0.293754	-1.446	-0.531588	0.208658	0.031315	0.505607	1.083	0.115122	0.213727	0.603201	0.570461	1.566	0.64671
no gene name	At1g04420.1	aldo/keto reductase family protein; FUNCTIONS IN: oxidoreductase activity, aldo-keto reductase activity; INVOLVED IN: oxidation reduction; LOCATED IN: chloroplast, chloroplast stroma, chloroplast envelope; EXPRESSED IN: 23 plant structures; EXPRESSED DURING: 13 growth stages; CONTAINS InterPro DOMAIN/s: Aldo/keto reductase (InterPro:IPR001395); BEST Arabidopsis thaliana protein match is: KAB1 (PO…	2.104	1.07321	0.322252	0.0087941	0.0415135	-1.553	-0.634907	0.344501	0.098445	0.307486	-1.23	-0.299237	0.322252	0.377338	0.684879	-1.101	-0.139069	0.344501	0.695871	0.679693	3.267	1.70812	0.549225	0.0125178	0.0841866	2.589	1.37245	0.507092	0.0241351	0.0896288	2.317	1.21228	0.549225	0.0546894	0.160801	-1.262	-0.335671	0.549225	0.556206	0.812299	-1.41	-0.495839	0.562568	0.401035	0.482187	-1.117	-0.160168
no gene name	At1g04430.1	dehydration-responsive protein-related; INVOLVED IN: biological_process unknown; LOCATED IN: Golgi apparatus, plasma membrane; EXPRESSED IN: 26 plant structures; EXPRESSED DURING: 15 growth stages; CONTAINS InterPro DOMAIN/s: Protein of unknown function DUF248, methyltransferase putative (InterPro:IPR004159); BEST Arabidopsis thaliana protein match is: dehydration-responsive protein-related (TAIR…	1.142	0.191872	0.453817	0.682367	0.476543	-1.548	-0.630529	0.485151	0.226019	0.425876	1.188	0.248001	0.453817	0.598023	0.761589	1.141	0.190656	0.485151	0.703478	0.681375	1.768	0.822401	0.773457	0.315351	0.390659	-1.04	-0.0561289	0.714123	0.939072	0.611301	1.001	0.00121548	0.773457	0.99878	0.634343	-1.839	-0.87853	0.773457	0.285361	0.727011	-1.767	-0.821186	0.792248	0.327003	0.445254	1.041	0.0573444
CASEIN KINASE LIKE 13 (CKL13)	At1g04440.1	CASEIN KINASE LIKE 13 (CKL13); FUNCTIONS IN: protein serine/threonine kinase activity, protein kinase activity, kinase activity, ATP binding; INVOLVED IN: protein amino acid phosphorylation; LOCATED IN: cellular_component unknown; EXPRESSED IN: 22 plant structures; EXPRESSED DURING: 12 growth stages; CONTAINS InterPro DOMAIN/s: Protein kinase, ATP binding site (InterPro:IPR017441), Protein kinase…	-1.053	-0.0744414	0.250155	0.772778	0.505527	-1.262	-0.335972	0.267427	0.240632	0.438128	1.183	0.242994	0.250155	0.356742	0.676013	1.123	0.167419	0.267427	0.546837	0.628367	1.199	0.261531	0.426349	0.554783	0.505098	-1.246	-0.317436	0.393642	0.440796	0.438664	-1.183	-0.241861	0.426349	0.584391	0.510738	-1.494	-0.578967	0.426349	0.20754	0.69764	-1.418	-0.503392	0.436707	0.27873	0.416929	1.054	0.0755751
no gene name	At1g04445.1	zinc finger (C2H2 type) family protein; FUNCTIONS IN: zinc ion binding, nucleic acid binding; INVOLVED IN: biological_process unknown; LOCATED IN: intracellular; CONTAINS InterPro DOMAIN/s: Zinc finger, C2H2-like (InterPro:IPR015880), Zinc finger, C2H2-type (InterPro:IPR007087); Has 1 Blast hits to 1 proteins in 1 species: Archae - 0; Bacteria - 0; Metazoa - 0; Fungi - 0; Plants - 1; Viruses - 0;…	1.182	0.241431	0.186596	0.227926	0.267177	1.001	0.000739064	0.199479	0.997125	0.728005	-1.093	-0.128153	0.186596	0.509518	0.735104	-1.082	-0.114017	0.199479	0.581603	0.640945	1.182	0.240692	0.318022	0.468494	0.467523	1.292	0.369585	0.293626	0.23981	0.3239	1.279	0.355448	0.318022	0.292648	0.37395	1.093	0.128892	0.318022	0.694727	0.840602	1.083	0.114756	0.325749	0.732734	0.613531	-1.01	-0.0141365
ROP-INTERACTIVE CRIB MOTIF-CONTAINING PROTEIN 3 (RIC3)	At1g04450.1	Encodes a member of a novel protein family that contains contain a CRIB (for Cdc42/Rac-interactive binding) motif required for their specific interaction with GTP-bound Rop1 (plant-specific Rho GTPase). It interacts with Rop1 and is involved in pollen tube growth and function, and exocytosis in the pollen tube tip. The protein most similar to RIC1 (family subgroup III). Gene is expressed predomin…	1.256	0.328895	0.310375	0.316904	0.320307	1.019	0.0274129	0.331805	0.935964	0.715581	-1.41	-0.495328	0.310375	0.144976	0.521995	1.101	0.13902	0.331805	0.685053	0.676903	1.232	0.301482	0.528984	0.582672	0.515767	1.771	0.824223	0.488404	0.125763	0.231152	1.141	0.189876	0.528984	0.727913	0.560415	1.437	0.52274	0.528984	0.348877	0.753933	-1.08	-0.111607	0.541835	0.841391	0.643829	-1.552	-0.634347
no gene name	At1g04470.1	FUNCTIONS IN: molecular_function unknown; INVOLVED IN: biological_process unknown; LOCATED IN: cellular_component unknown; EXPRESSED IN: male gametophyte, pollen tube; EXPRESSED DURING: L mature pollen stage, M germinated pollen stage; CONTAINS InterPro DOMAIN/s: Munc13 homology 1 (InterPro:IPR014770), Protein of unknown function DUF810 (InterPro:IPR008528), Munc13 homology 2 (InterPro:IPR014772)…	-1.041	-0.058025	0.235009	0.8112	0.516564	1.169	0.225137	0.280516	0.445403	0.556731	1.025	0.036033	0.235009	0.881938	0.823327	-1.151	-0.203145	0.280516	0.489587	0.603554	-1.217	-0.283162	0.42179	0.520916	0.490892	-1.067	-0.0940579	0.369934	0.805711	0.575876	1.106	0.14512	0.417129	0.73689	0.563359	1.14	0.189104	0.417129	0.662342	0.83358	1.346	0.428283	0.480304	0.398584	0.480776	1.18	0.239178
no gene name	At1g04480.1	60S ribosomal protein L23 (RPL23A); FUNCTIONS IN: structural constituent of ribosome; INVOLVED IN: translation; LOCATED IN: ribosome, intracellular; EXPRESSED IN: 24 plant structures; EXPRESSED DURING: 15 growth stages; CONTAINS InterPro DOMAIN/s: Ribosomal protein L14b/L23e (InterPro:IPR000218); BEST Arabidopsis thaliana protein match is: emb2171 (embryo defective 2171); structural constituent o…	1.904	0.928779	0.439285	0.0674208	0.134641	2.393	1.25874	0.524349	0.0431377	0.233083	-1.374	-0.458456	0.439285	0.327159	0.661358	-3.315	-1.72906	0.524349	0.0108986	0.0961996	-1.257	-0.329961	0.78842	0.686584	0.551647	2.616	1.38724	0.69149	0.0797523	0.179162	6.311	2.65784	0.779708	0.00923996	0.0593797	3.288	1.7172	0.779708	0.0587774	0.564669	7.933	2.9878	0.897797	0.0104164	0.085647	2.413	1.27061
no gene name	At1g04490.1	unknown protein; FUNCTIONS IN: molecular_function unknown; INVOLVED IN: biological_process unknown; LOCATED IN: cellular_component unknown; EXPRESSED IN: root, stamen; EXPRESSED DURING: 4 anthesis; BEST Arabidopsis thaliana protein match is: unknown protein (TAIR:AT2G33360.2); Has 63 Blast hits to 63 proteins in 5 species: Archae - 0; Bacteria - 0; Metazoa - 0; Fungi - 0; Plants - 63; Viruses - 0…	-1.379	-0.463763	0.164781	0.0202304	0.0668799	1.103	0.141728	0.176158	0.441814	0.554817	1.043	0.0606943	0.164781	0.72114	0.793594	1.199	0.261341	0.176158	0.172078	0.400207	-1.521	-0.605491	0.280842	0.0594549	0.169975	-1.438	-0.524457	0.259298	0.0738108	0.17215	-1.653	-0.725104	0.280842	0.0296045	0.114395	1.058	0.0810335	0.280842	0.779471	0.85577	-1.086	-0.119613	0.287665	0.68729	0.599517	-1.149	-0.200647
no gene name	At1g04500.1	zinc finger CONSTANS-related; FUNCTIONS IN: molecular_function unknown; INVOLVED IN: biological_process unknown; LOCATED IN: cellular_component unknown; EXPRESSED IN: 8 plant structures; EXPRESSED DURING: L mature pollen stage, M germinated pollen stage, 4 anthesis, petal differentiation and expansion stage; CONTAINS InterPro DOMAIN/s: CCT domain (InterPro:IPR010402); BEST Arabidopsis thaliana pr…	-1.195	-0.256854	0.296997	0.409588	0.367641	-1.099	-0.136819	0.317503	0.676663	0.646224	1.01	0.0150038	0.296997	0.960813	0.834214	1.3	0.378668	0.317503	0.263503	0.475899	-1.087	-0.120035	0.506183	0.81786	0.591719	-1.207	-0.271857	0.467352	0.575049	0.496785	-1.553	-0.635522	0.506183	0.240907	0.340058	-1.111	-0.151822	0.506183	0.771038	0.854634	-1.429	-0.515487	0.518481	0.34609	0.453823	-1.287	-0.363665
MOS4-ASSOCIATED COMPLEX 3A (MAC3A)	At1g04510.1	Encodes MAC3A, a U-box proteins with homology to the yeast and human E3 ubiquitin ligase Prp19. Associated with the MOS4-Associated Complex (MAC). Involved in plant innate immunity.	1.4	0.485034	0.137084	0.00763969	0.0384254	-1.096	-0.132281	0.163629	0.442224	0.555068	1.064	0.089759	0.137084	0.530985	0.741244	-1.359	-0.442512	0.163629	0.0268921	0.160829	1.534	0.617315	0.246036	0.0364252	0.134602	1.315	0.395275	0.215788	0.104353	0.20879	1.902	0.927546	0.243317	0.00514736	0.0426564	-1.166	-0.22204	0.243317	0.38815	0.766632	1.24	0.310231	0.280168	0.300344	0.429678	1.446	0.532271
PLASMODESMATA-LOCATED PROTEIN 2 (PDLP2)	At1g04520.1	PLASMODESMATA-LOCATED PROTEIN 2 (PDLP2); FUNCTIONS IN: molecular_function unknown; INVOLVED IN: N-terminal protein myristoylation, plasmodesmata-mediated intercellular transport; LOCATED IN: plasmodesma; EXPRESSED IN: 17 plant structures; EXPRESSED DURING: 12 growth stages; CONTAINS InterPro DOMAIN/s: Protein of unknown function DUF26 (InterPro:IPR002902); BEST Arabidopsis thaliana protein match …	1.505	0.589696	0.19187	0.0152687	0.0569996	-1.125	-0.169322	0.229024	0.48084	0.572486	-1.336	-0.41793	0.19187	0.0610343	0.386871	-1.002	-0.0024442	0.229024	0.991746	0.747737	1.692	0.759018	0.344365	0.0586169	0.168735	2.011	1.00763	0.302028	0.0102891	0.0546916	1.507	0.59214	0.340559	0.120277	0.242778	1.188	0.248608	0.340559	0.486215	0.797065	-1.123	-0.166878	0.392138	0.681646	0.598054	-1.334	-0.415485
no gene name	At1g04530.1	binding; FUNCTIONS IN: binding; EXPRESSED IN: 22 plant structures; EXPRESSED DURING: 13 growth stages; CONTAINS InterPro DOMAIN/s: Tetratricopeptide-like helical (InterPro:IPR011990), Tetratricopeptide region (InterPro:IPR013026); BEST Arabidopsis thaliana protein match is: binding (TAIR:AT4G17940.1); Has 445 Blast hits to 236 proteins in 47 species: Archae - 10; Bacteria - 76; Metazoa - 30; Fung…	1.335	0.417331	0.279446	0.169531	0.226395	1.006	0.00830525	0.29874	0.978428	0.724866	1.236	0.305286	0.279446	0.303006	0.647361	-1.66	-0.730921	0.29874	0.0369574	0.189299	1.328	0.409025	0.476269	0.412733	0.440516	1.081	0.112045	0.439733	0.804603	0.575793	2.216	1.14825	0.476269	0.0391892	0.134002	-1.229	-0.29698	0.476269	0.548395	0.811344	1.669	0.739227	0.48784	0.163998	0.331855	2.051	1.03621
no gene name	At1g04540.1	C2 domain-containing protein; INVOLVED IN: biological_process unknown; LOCATED IN: membrane; EXPRESSED IN: 10 plant structures; EXPRESSED DURING: L mature pollen stage, M germinated pollen stage, 4 anthesis, C globular stage, petal differentiation and expansion stage; CONTAINS InterPro DOMAIN/s: C2 calcium/lipid-binding region, CaLB (InterPro:IPR008973), C2 calcium-dependent membrane targeting (I…	-1.091	-0.125619	0.0643974	0.0828761	0.151174	1.025	0.0359015	0.0688437	0.614612	0.627117	1.011	0.0157563	0.0643974	0.812196	0.810721	1.053	0.0739608	0.0688437	0.310633	0.510173	-1.118	-0.16152	0.109755	0.175199	0.293284	-1.103	-0.141375	0.101335	0.196446	0.291324	-1.148	-0.199579	0.109755	0.102361	0.222981	1.014	0.0201452	0.109755	0.858437	0.867097	-1.027	-0.0380593	0.112421	0.742719	0.61655	-1.041	-0.0582045
ARABIDOPSIS NAC DOMAIN CONTAINING PROTEIN 1 (ANAC001)	At1g04550.1	auxin-responsive protein IAA12 (Indoleacetic acid-induced protein 12) (from TAIR5, not found in TAIR10)	-1.061	-0.085641	0.294409	0.777727	0.507199	-1.033	-0.0469588	0.314737	0.884685	0.704938	-1.194	-0.256184	0.294409	0.406821	0.696314	1.309	0.388784	0.314737	0.248005	0.464483	-1.027	-0.0386822	0.501772	0.940238	0.624073	1.125	0.170543	0.46328	0.721293	0.549419	-1.389	-0.474425	0.501772	0.369095	0.416145	1.156	0.209225	0.501772	0.686469	0.839105	-1.353	-0.435742	0.513963	0.41852	0.491461	-1.564	-0.644967
AUXIN-INDUCED PROTEIN 12 (IAA12)	At1g04550.2	IAA12/BDL plays a role in auxin-mediated processes of apical-basal patterning in the embryo. bdl mutants lack a primary root meristem	-1.504	-0.588556	0.260952	0.0541082	0.118833	-1.356	-0.439872	0.311483	0.195591	0.401593	-1.125	-0.169953	0.260952	0.533124	0.742016	2.295	1.19838	0.311483	0.004896	0.0611982	-1.109	-0.148684	0.468352	0.759021	0.575253	-1.337	-0.418603	0.410772	0.337998	0.385025	-3.451	-1.78694	0.463177	0.00482257	0.041025	-1.206	-0.269919	0.463177	0.576111	0.816563	-3.113	-1.63825	0.533326	0.0153069	0.105658	-2.582	-1.36833
no gene name	At1g04560.1	AWPM-19-like membrane family protein; FUNCTIONS IN: molecular_function unknown; INVOLVED IN: biological_process unknown; LOCATED IN: endomembrane system; CONTAINS InterPro DOMAIN/s: AWPM-19-like (InterPro:IPR008390); BEST Arabidopsis thaliana protein match is: AWPM-19-like membrane family protein (TAIR:AT1G29520.1); Has 99 Blast hits to 99 proteins in 14 species: Archae - 0; Bacteria - 0; Metazoa…	-1.072	-0.100868	0.206166	0.636362	0.460173	1.105	0.143523	0.220401	0.531197	0.593806	1.055	0.0772999	0.206166	0.716388	0.793274	-1.087	-0.119954	0.220401	0.599489	0.647599	-1.185	-0.244391	0.351377	0.504288	0.483396	-1.131	-0.178168	0.324421	0.596237	0.505663	1.013	0.0190858	0.351377	0.957869	0.625768	1.047	0.0662229	0.351377	0.854692	0.867012	1.2	0.263477	0.359913	0.48276	0.521791	1.147	0.197254
no gene name	At1g04570.1	integral membrane transporter family protein; FUNCTIONS IN: transporter activity; INVOLVED IN: transport; LOCATED IN: chloroplast, membrane; CONTAINS InterPro DOMAIN/s: Biopterin transport-related protein BT1 (InterPro:IPR004324), Major facilitator superfamily, general substrate transporter (InterPro:IPR016196); BEST Arabidopsis thaliana protein match is: integral membrane transporter family prot…	-1.28	-0.355711	0.222846	0.144905	0.206838	1.119	0.161631	0.238233	0.514545	0.586292	-1.032	-0.0449785	0.222846	0.844533	0.817844	1.18	0.239058	0.238233	0.341851	0.529894	-1.431	-0.517342	0.379805	0.206272	0.31844	-1.24	-0.310732	0.350669	0.398614	0.418457	-1.51	-0.594769	0.379805	0.151793	0.273325	1.154	0.20661	0.379805	0.599664	0.822379	-1.055	-0.0774268	0.389032	0.846667	0.645242	-1.218	-0.284037
ARABIDOPSIS ALDEHYDE OXIDASE 4 (AAO4)	At1g04580.1	Encodes aldehyde oxidase AAO4 preferentially expressed in developing seeds.	-1.375	-0.459265	0.16552	0.0241219	0.073919	1.353	0.43567	0.197571	0.0585242	0.256001	-1.082	-0.114133	0.16552	0.509984	0.735322	1.1	0.137728	0.197571	0.505487	0.610335	-1.86	-0.894934	0.297072	0.0167493	0.0948091	-1.27	-0.345131	0.26055	0.221882	0.310148	-1.513	-0.596992	0.293789	0.0766143	0.192495	1.464	0.549803	0.293789	0.0981927	0.628356	1.229	0.297942	0.338285	0.404138	0.483515	-1.191	-0.251861
no gene name	AT1G04590.1	BEST Arabidopsis thaliana protein match is: Pentatricopeptide repeat (PPR) superfamily protein (TAIR:AT4G21190.1); Has 111 Blast hits to 111 proteins in 15 species: Archae - 0; Bacteria - 0; Metazoa - 0; Fungi - 0; Plants - 109; Viruses - 0; Other Eukaryotes - 2 (source: NCBI BLink).	1.571	0.651848	0.354802	0.0993498	0.166947	1.443	0.529398	0.379299	0.19627	0.402169	-1.132	-0.178547	0.354802	0.626887	0.770101	-2.004	-1.0027	0.379299	0.0267572	0.160516	1.089	0.12245	0.604701	0.844032	0.599259	1.778	0.830395	0.558313	0.1711	0.271316	3.148	1.65455	0.604701	0.0229923	0.0996105	1.633	0.707945	0.604701	0.271769	0.723585	2.892	1.5321	0.619392	0.0353638	0.160013	1.77	0.824152
MYOSIN XI A (XIA)	At1g04600.1	member of Myosin-like proteins	-1.063	-0.0878585	0.278053	0.759224	0.501479	-1.288	-0.364666	0.297251	0.251024	0.445079	1.197	0.259402	0.278053	0.37521	0.684129	1.143	0.193123	0.297251	0.532118	0.621667	1.212	0.276808	0.473896	0.573492	0.512202	-1.272	-0.34726	0.437542	0.447811	0.441577	-1.215	-0.280981	0.473896	0.567833	0.504367	-1.541	-0.624068	0.473896	0.220419	0.700057	-1.472	-0.557789	0.485409	0.280131	0.417746	1.047	0.0662789
YUCCA 3 (YUC3)	At1g04610.1	flavin-containing monooxygenase / FMO (YUCCA3); FUNCTIONS IN: oxidoreductase activity; INVOLVED IN: auxin biosynthetic process; EXPRESSED IN: 11 plant structures; EXPRESSED DURING: 4 anthesis, C globular stage, petal differentiation and expansion stage, D bilateral stage; CONTAINS InterPro DOMAIN/s: Pyridine nucleotide-disulphide oxidoreductase, class-II (InterPro:IPR000103), FAD-dependent pyridi…	1.197	0.259758	0.103739	0.0336429	0.0894663	-1.052	-0.0731161	0.110902	0.52622	0.591956	1.037	0.0519314	0.103739	0.628669	0.770602	-1.18	-0.238574	0.110902	0.0599184	0.244904	1.26	0.332874	0.176807	0.0924068	0.212177	1.155	0.207827	0.163243	0.234878	0.320296	1.413	0.498332	0.176807	0.0200957	0.0928217	-1.091	-0.125047	0.176807	0.497311	0.799459	1.122	0.165458	0.181102	0.384741	0.473523	1.223	0.290505
no gene name	At1g04620.1	coenzyme F420 hydrogenase family / dehydrogenase, beta subunit family; FUNCTIONS IN: coenzyme F420 hydrogenase activity; INVOLVED IN: biological_process unknown; LOCATED IN: chloroplast; EXPRESSED IN: 22 plant structures; EXPRESSED DURING: 13 growth stages; CONTAINS InterPro DOMAIN/s: Coenzyme F420 hydrogenase/dehydrogenase beta subunit, C-terminal (InterPro:IPR007525), Coenzyme F420 hydrogenase/…	1.042	0.0586842	0.321245	0.859596	0.530216	-1.124	-0.168419	0.383451	0.672125	0.644605	1.094	0.130175	0.321245	0.695936	0.788784	-1.014	-0.0204403	0.383451	0.958795	0.742584	1.17	0.227103	0.576564	0.703953	0.557702	-1.051	-0.0714906	0.50568	0.891069	0.599984	1.056	0.0791245	0.570193	0.893063	0.608432	-1.23	-0.298593	0.570193	0.614701	0.825409	-1.108	-0.147978	0.65655	0.827329	0.640376	1.11	0.150615
MATERNAL EFFECT EMBRYO ARREST 4 (MEE4)	At1g04630.1	maternal effect embryo arrest 4 (MEE4); FUNCTIONS IN: molecular_function unknown; INVOLVED IN: embryonic development ending in seed dormancy, photorespiration; LOCATED IN: mitochondrion, mitochondrial membrane, respiratory chain complex I; CONTAINS InterPro DOMAIN/s: GRIM-19 (InterPro:IPR009346); BEST Arabidopsis thaliana protein match is: unknown protein (TAIR:AT2G33220.1); Has 226 Blast hits to…	1.015	0.021659	0.359405	0.953263	0.555018	1.094	0.130018	0.38422	0.742826	0.667684	-1.396	-0.481257	0.359405	0.213393	0.589573	1.257	0.32958	0.38422	0.413269	0.568736	-1.078	-0.108359	0.612547	0.863505	0.604553	1.417	0.502916	0.565557	0.39702	0.417543	-1.238	-0.307921	0.612547	0.627253	0.528041	1.528	0.611275	0.612547	0.344389	0.751914	-1.148	-0.199562	0.627429	0.757694	0.62181	-1.754	-0.810836
EMBRYO DEFECTIVE 1687 (EMB1687)	At1g04635.1	EMBRYO DEFECTIVE 1687 (EMB1687); FUNCTIONS IN: ribonuclease activity, ribonuclease P activity; INVOLVED IN: embryonic development ending in seed dormancy, tRNA processing; LOCATED IN: vacuole; CONTAINS InterPro DOMAIN/s: Ribonuclease P-related (InterPro:IPR002759); Has 168 Blast hits to 168 proteins in 86 species: Archae - 0; Bacteria - 0; Metazoa - 69; Fungi - 60; Plants - 26; Viruses - 0; Other…	1.102	0.140627	0.259407	0.600905	0.44706	1.077	0.107541	0.277317	0.707183	0.655982	-1.131	-0.178211	0.259407	0.5094	0.735095	-1.05	-0.0699576	0.277317	0.806502	0.707828	1.023	0.033086	0.442116	0.941983	0.624665	1.247	0.318838	0.4082	0.454808	0.444788	1.157	0.210585	0.442116	0.645204	0.534484	1.219	0.285752	0.442116	0.5342	0.807309	1.131	0.177499	0.452857	0.704213	0.605138	-1.078	-0.108253
LIPOYLTRANSFERASE 2 (LIP2)	At1g04640.1	Lipoyltransferase, located in mitochondria but not found in chloroplasts	1.437	0.523334	0.238614	0.0559558	0.120957	1.501	0.58639	0.255089	0.0470947	0.240028	1.099	0.136501	0.238614	0.581289	0.756826	-2.372	-1.24622	0.255089	0.000864855	0.0246649	-1.045	-0.0630562	0.406679	0.880202	0.609076	1.308	0.386833	0.375482	0.329792	0.380486	3.409	1.76956	0.406679	0.00184691	0.0231406	1.366	0.449889	0.406679	0.29731	0.731849	3.562	1.83261	0.416559	0.00172186	0.0348648	2.608	1.38273
no gene name	At1g04645.1	self-incompatibility protein-related; FUNCTIONS IN: molecular_function unknown; INVOLVED IN: biological_process unknown; LOCATED IN: endomembrane system; EXPRESSED IN: 6 plant structures; EXPRESSED DURING: 4 anthesis, C globular stage, petal differentiation and expansion stage, E expanded cotyledon stage; CONTAINS InterPro DOMAIN/s: Plant self-incompatibility S1 (InterPro:IPR010264); BEST Arabido…	-1.037	-0.0523991	0.251259	0.840014	0.524382	-1.025	-0.0351893	0.299913	0.909489	0.710013	-1.153	-0.205677	0.251259	0.436724	0.708544	1.225	0.293266	0.299913	0.356794	0.538141	-1.012	-0.0172099	0.450954	0.970493	0.631316	1.112	0.153278	0.395513	0.708461	0.545181	-1.271	-0.345665	0.445971	0.460584	0.459426	1.125	0.170488	0.445971	0.712205	0.843646	-1.256	-0.328455	0.513515	0.540298	0.546996	-1.413	-0.498943
no gene name	At1g04650.1	unknown protein; LOCATED IN: cellular_component unknown; EXPRESSED IN: 11 plant structures; EXPRESSED DURING: 4 anthesis, F mature embryo stage, petal differentiation and expansion stage, D bilateral stage, E expanded cotyledon stage; Has 27 Blast hits to 26 proteins in 12 species: Archae - 0; Bacteria - 0; Metazoa - 7; Fungi - 0; Plants - 12; Viruses - 0; Other Eukaryotes - 8 (source: NCBI BLink…	-1.472	-0.557462	0.252836	0.0549062	0.119856	-1.122	-0.165883	0.270294	0.554598	0.603082	1.602	0.679927	0.252836	0.0248292	0.281685	1.031	0.0434175	0.270294	0.875932	0.72417	-1.312	-0.391579	0.430918	0.38719	0.428028	-2.358	-1.23739	0.397861	0.0125168	0.0611264	-1.517	-0.600879	0.430918	0.196653	0.309465	-1.797	-0.845809	0.430918	0.0812769	0.609399	-1.156	-0.2093	0.441388	0.64666	0.587263	1.555	0.636509
no gene name	At1g04660.1	glycine-rich protein; FUNCTIONS IN: molecular_function unknown; INVOLVED IN: biological_process unknown; LOCATED IN: endomembrane system; EXPRESSED IN: 8 plant structures; EXPRESSED DURING: 4 anthesis, F mature embryo stage, petal differentiation and expansion stage, D bilateral stage, E expanded cotyledon stage; Has 107826 Blast hits to 25432 proteins in 1348 species: Archae - 224; Bacteria - 31…	1.334	0.415306	0.179616	0.0495191	0.112225	-1.158	-0.212137	0.214396	0.351415	0.510156	-1.252	-0.32475	0.179616	0.108217	0.480391	1.088	0.121581	0.214396	0.586212	0.642732	1.545	0.627443	0.322371	0.0874851	0.206004	1.67	0.740056	0.282738	0.0307714	0.103548	1.226	0.293725	0.318808	0.383825	0.424043	1.081	0.112612	0.318808	0.733044	0.846906	-1.26	-0.333718	0.367093	0.389871	0.47646	-1.363	-0.446331
no gene name	At1g04670.1	unknown protein; FUNCTIONS IN: molecular_function unknown; INVOLVED IN: biological_process unknown; EXPRESSED IN: 8 plant structures; EXPRESSED DURING: L mature pollen stage, 4 anthesis, petal differentiation and expansion stage; Has 15 Blast hits to 15 proteins in 7 species: Archae - 2; Bacteria - 0; Metazoa - 0; Fungi - 2; Plants - 11; Viruses - 0; Other Eukaryotes - 0 (source: NCBI BLink).	-1.24	-0.30993	0.195711	0.151941	0.21281	1.366	0.449934	0.233609	0.0902742	0.297876	-1.081	-0.11242	0.195711	0.581472	0.756826	-1.019	-0.0275831	0.233609	0.90892	0.73095	-1.693	-0.759864	0.351258	0.0624711	0.174605	-1.147	-0.19751	0.308074	0.539377	0.481506	-1.216	-0.282347	0.347377	0.43985	0.450274	1.477	0.562354	0.347377	0.144138	0.661115	1.392	0.477517	0.399988	0.266742	0.409469	-1.061	-0.084837
no gene name	At1g04680.1	pectate lyase family protein; FUNCTIONS IN: lyase activity, pectate lyase activity; INVOLVED IN: biological_process unknown; LOCATED IN: membrane; EXPRESSED IN: 23 plant structures; EXPRESSED DURING: 13 growth stages; CONTAINS InterPro DOMAIN/s: Pectin lyase fold/virulence factor (InterPro:IPR011050), AmbAllergen (InterPro:IPR018082), Pectate lyase/Amb allergen (InterPro:IPR002022), Pectin lyase …	-1.352	-0.434623	0.153044	0.0218168	0.0697922	-1.037	-0.0522231	0.18268	0.782238	0.678566	1.35	0.433069	0.153044	0.0221604	0.269001	1.038	0.0537775	0.18268	0.77596	0.701205	-1.304	-0.3824	0.27468	0.201352	0.314405	-1.825	-0.867691	0.240911	0.00696493	0.0438062	-1.403	-0.4884	0.271645	0.109899	0.231797	-1.4	-0.485292	0.271645	0.111837	0.63828	-1.076	-0.106001	0.312786	0.743415	0.616847	1.301	0.379291
POTASSIUM CHANNEL BETA SUBUNIT (KAB1)	At1g04690.1	POTASSIUM CHANNEL BETA SUBUNIT (KAB1); FUNCTIONS IN: oxidoreductase activity, potassium channel activity; INVOLVED IN: oxidation reduction, potassium ion transport; LOCATED IN: plasma membrane, membrane; EXPRESSED IN: 24 plant structures; EXPRESSED DURING: 13 growth stages; CONTAINS InterPro DOMAIN/s: Aldo/keto reductase (InterPro:IPR001395), Potassium channel, voltage-dependent, beta subunit, KC…	1.013	0.0185062	0.190004	0.924806	0.547558	1.083	0.114521	0.226797	0.627207	0.631074	1.23	0.298994	0.190004	0.154221	0.531557	-1.349	-0.432022	0.226797	0.0932633	0.303756	-1.069	-0.0960149	0.341016	0.78543	0.582592	-1.215	-0.280488	0.29909	0.37579	0.406179	1.367	0.450528	0.337247	0.218336	0.324505	-1.136	-0.184473	0.337247	0.599303	0.822321	1.461	0.546543	0.388324	0.196943	0.360625	1.66	0.731016
no gene name	At1g04700.1	protein kinase family protein; FUNCTIONS IN: protein serine/threonine/tyrosine kinase activity, protein kinase activity; INVOLVED IN: protein amino acid phosphorylation; LOCATED IN: cytosol; EXPRESSED IN: 22 plant structures; EXPRESSED DURING: 14 growth stages; CONTAINS InterPro DOMAIN/s: Octicosapeptide/Phox/Bem1p (InterPro:IPR000270), Protein kinase, ATP binding site (InterPro:IPR017441), Serin…	1.044	0.0627023	0.287102	0.831991	0.522279	1.143	0.192316	0.306925	0.546491	0.600313	1.03	0.0420211	0.287102	0.886861	0.824158	-1.229	-0.29704	0.306925	0.358434	0.539099	-1.094	-0.129614	0.489319	0.797064	0.586133	1.014	0.0206812	0.451782	0.964488	0.617805	1.283	0.359742	0.489319	0.480942	0.468557	1.11	0.150295	0.489319	0.765716	0.853859	1.404	0.489356	0.501207	0.3544	0.457521	1.265	0.339061
PEROXISOMAL 3-KETOACYL-COA THIOLASE 4 (PKT4)	At1g04710.1	EC2.3.1.16 thiolase.	1.011	0.0162438	0.181736	0.930976	0.549213	1.512	0.596256	0.216928	0.0251119	0.200125	-1.26	-0.333201	0.181736	0.104088	0.474324	-1.214	-0.279298	0.216928	0.23391	0.454513	-1.495	-0.580012	0.326177	0.113259	0.234556	1.274	0.349445	0.286076	0.256665	0.334569	1.227	0.295542	0.322573	0.386346	0.425187	1.905	0.929457	0.322573	0.0204679	0.469103	1.835	0.875554	0.371427	0.0461545	0.181312	-1.038	-0.0539031
CHROMOSOME TRANSMISSION FIDELITY 18 (CTF18)	At1g04730.1	Necessary for sister chromatid cohesion. Acts in synergy with ETG1.	2.016	1.01149	0.282118	0.0058815	0.0328238	-1.043	-0.0613732	0.301597	0.843275	0.694274	-1.617	-0.69316	0.282118	0.0363378	0.322642	-1.195	-0.256954	0.301597	0.41632	0.570249	2.104	1.07286	0.480824	0.0525853	0.159866	3.259	1.70465	0.443939	0.00396757	0.0318405	2.409	1.26844	0.480824	0.0269996	0.108702	1.549	0.631787	0.480824	0.22136	0.700057	1.145	0.195581	0.492506	0.700536	0.603807	-1.353	-0.436206
CHROMOSOME TRANSMISSION FIDELITY 18 (CTF18)	At1g04730.1	Necessary for sister chromatid cohesion. Acts in synergy with ETG1.	1.464	0.549758	0.192945	0.0215024	0.0691852	-1.077	-0.106928	0.187351	0.583851	0.615368	-1.091	-0.125869	0.192945	0.532463	0.741854	-1.246	-0.316961	0.187351	0.129146	0.352119	1.576	0.656685	0.309401	0.0665716	0.180728	1.597	0.675627	0.319548	0.0674184	0.163471	1.824	0.866718	0.309401	0.0231521	0.0999366	1.013	0.0189413	0.309401	0.952686	0.878745	1.157	0.210033	0.305944	0.511796	0.535345	1.142	0.191091
VESICLE-ASSOCIATED MEMBRANE PROTEIN 721 (VAMP721)	At1g04750.1	vesicle-associated membrane protein 7B (At VAMP7B) mRNA,	-1.261	-0.334151	0.231281	0.182417	0.235671	1.292	0.369546	0.247249	0.169221	0.378936	1.359	0.442914	0.231281	0.0877493	0.445054	-1.393	-0.478309	0.247249	0.0850538	0.290322	-1.629	-0.703698	0.39418	0.107883	0.229287	-1.714	-0.777066	0.363941	0.0615054	0.154992	1.105	0.144158	0.39418	0.723026	0.558835	-1.052	-0.0733678	0.39418	0.856472	0.867097	1.8	0.847855	0.403757	0.0651271	0.21606	1.894	0.921223
VESICLE-ASSOCIATED MEMBRANE PROTEIN 726 (ATVAMP726)	At1g04760.1	member of Synaptobrevin -like protein family	1.147	0.197719	0.19033	0.329263	0.326296	-1.222	-0.289376	0.227186	0.238513	0.436251	1.227	0.295594	0.19033	0.159013	0.538609	-1.152	-0.203936	0.227186	0.395576	0.558594	1.402	0.487095	0.341601	0.191723	0.306643	-1.07	-0.0978748	0.299604	0.752292	0.559613	1.321	0.401655	0.337826	0.268554	0.35882	-1.5	-0.58497	0.337826	0.121591	0.645039	-1.061	-0.0854398	0.388991	0.831648	0.641399	1.414	0.49953
no gene name	At1g04770.1	male sterility MS5 family protein; FUNCTIONS IN: binding; INVOLVED IN: biological_process unknown; EXPRESSED IN: 23 plant structures; EXPRESSED DURING: 13 growth stages; CONTAINS InterPro DOMAIN/s: Tetratricopeptide TPR-1 (InterPro:IPR001440), Tetratricopeptide-like helical (InterPro:IPR011990), Tetratricopeptide region (InterPro:IPR013026); BEST Arabidopsis thaliana protein match is: ATSDI1 (SUL…	-1.083	-0.115252	0.180571	0.539202	0.422947	1.045	0.0639753	0.193038	0.747919	0.668914	1.487	0.571939	0.180571	0.0114136	0.208291	-1.435	-0.520663	0.193038	0.0245056	0.152431	-1.132	-0.179227	0.307753	0.574614	0.51253	-1.61	-0.687191	0.284144	0.0387085	0.118209	1.324	0.405412	0.307753	0.220278	0.325714	-1.422	-0.507964	0.307753	0.133226	0.653508	1.5	0.584638	0.31523	0.0966344	0.259735	2.133	1.0926
no gene name	At1g04780.1	ankyrin repeat family protein; FUNCTIONS IN: molecular_function unknown; INVOLVED IN: biological_process unknown; LOCATED IN: plasma membrane; EXPRESSED IN: 24 plant structures; EXPRESSED DURING: 13 growth stages; CONTAINS InterPro DOMAIN/s: Ankyrin (InterPro:IPR002110); BEST Arabidopsis thaliana protein match is: ankyrin repeat family protein (TAIR:AT3G24210.1); Has 832 Blast hits to 578 protein…	-1.095	-0.130686	0.134666	0.360247	0.342509	-1.052	-0.0727722	0.160743	0.662772	0.642045	1.198	0.260455	0.134666	0.0891567	0.448623	-1.04	-0.0569973	0.160743	0.732065	0.68982	-1.041	-0.0579136	0.241696	0.816655	0.591472	-1.311	-0.391141	0.211981	0.102232	0.206425	-1.052	-0.0736886	0.239025	0.765738	0.572098	-1.26	-0.333227	0.239025	0.200784	0.693477	-1.011	-0.0157749	0.275226	0.955699	0.672544	1.246	0.317453
no gene name	At1g04790.1	zinc finger (C3HC4-type RING finger) family protein; FUNCTIONS IN: protein binding, zinc ion binding; EXPRESSED IN: 24 plant structures; EXPRESSED DURING: 15 growth stages; CONTAINS InterPro DOMAIN/s: Zinc finger, RING-type (InterPro:IPR001841), Zinc finger, RING/FYVE/PHD-type (InterPro:IPR013083); BEST Arabidopsis thaliana protein match is: SDIR1 (SALT- AND DROUGHT-INDUCED RING FINGER1); protein…	2.001	1.00098	0.350787	0.0189795	0.0646219	-1.597	-0.675264	0.375007	0.105279	0.315233	-1.332	-0.413796	0.350787	0.268391	0.627731	1.063	0.0880774	0.375007	0.819567	0.710447	3.196	1.67625	0.597859	0.0205862	0.103022	2.666	1.41478	0.551996	0.0305352	0.103069	1.883	0.912905	0.597859	0.161118	0.281516	-1.199	-0.261467	0.597859	0.672171	0.835402	-1.697	-0.763341	0.612384	0.244044	0.394757	-1.416	-0.501874
no gene name	At1g04800.1	glycine-rich protein; FUNCTIONS IN: molecular_function unknown; INVOLVED IN: N-terminal protein myristoylation; LOCATED IN: endomembrane system; EXPRESSED IN: 17 plant structures; EXPRESSED DURING: 12 growth stages; Has 100341 Blast hits to 23884 proteins in 1440 species: Archae - 160; Bacteria - 31051; Metazoa - 31586; Fungi - 6910; Plants - 10047; Viruses - 1434; Other Eukaryotes - 19153 (sourc…	1.128	0.1735	0.132797	0.223777	0.264322	-1.169	-0.225317	0.141966	0.146947	0.35658	1.265	0.339359	0.132797	0.0309158	0.302948	-1.221	-0.287542	0.141966	0.0734742	0.270564	1.318	0.398818	0.22633	0.111891	0.233323	-1.122	-0.165858	0.208968	0.447788	0.441577	1.377	0.461043	0.22633	0.0721099	0.186299	-1.479	-0.564676	0.22633	0.0341453	0.512491	1.044	0.0622254	0.231829	0.794434	0.630773	1.544	0.626901
no gene name	At1g04810.1	26S proteasome regulatory subunit, putative; FUNCTIONS IN: enzyme regulator activity, binding; INVOLVED IN: protein catabolic process, ubiquitin-dependent protein catabolic process; LOCATED IN: proteasome regulatory particle, base subcomplex, nucleus, plasma membrane; EXPRESSED IN: 23 plant structures; EXPRESSED DURING: 13 growth stages; CONTAINS InterPro DOMAIN/s: Armadillo-like helical (InterPr…	1.711	0.774844	0.318811	0.0379564	0.095755	-2.117	-1.08214	0.340823	0.0112736	0.164074	-1.063	-0.0884647	0.318811	0.787677	0.806717	1.316	0.395761	0.340823	0.275435	0.484546	3.622	1.85699	0.543361	0.00765708	0.0685395	1.819	0.863309	0.501678	0.119388	0.224425	1.301	0.379083	0.543361	0.503011	0.478511	-1.991	-0.993676	0.543361	0.100694	0.628768	-2.785	-1.4779	0.556562	0.0262423	0.137895	-1.399	-0.484226
TUBULIN ALPHA-4 CHAIN (TUA4)	At1g04820.1	Encodes an alpha tubulin isoform that is expressed in roots, leaves and flowers.	-1.242	-0.313134	0.207186	0.164982	0.223231	1.35	0.432798	0.221491	0.0824326	0.288432	1.52	0.603978	0.207186	0.0171667	0.243278	-1.651	-0.723642	0.221491	0.00972705	0.0902215	-1.677	-0.745932	0.353114	0.0638167	0.176473	-1.888	-0.917112	0.326026	0.0202773	0.0807959	1.329	0.410508	0.353114	0.274916	0.362504	-1.126	-0.17118	0.353114	0.639418	0.83016	2.229	1.15644	0.361693	0.0108784	0.087786	2.51	1.32762
no gene name	At1g04830.1	RabGAP/TBC domain-containing protein; FUNCTIONS IN: RAB GTPase activator activity; INVOLVED IN: regulation of Rab GTPase activity; LOCATED IN: intracellular; EXPRESSED IN: 24 plant structures; EXPRESSED DURING: 15 growth stages; CONTAINS InterPro DOMAIN/s: RabGAP/TBC (InterPro:IPR000195); BEST Arabidopsis thaliana protein match is: RabGAP/TBC domain-containing protein (TAIR:AT4G13730.1); Has 2859…	1.577	0.657103	0.297434	0.0545131	0.11935	-1.381	-0.465263	0.317971	0.177434	0.385763	1.178	0.235903	0.297434	0.448107	0.713212	-1.345	-0.427743	0.317971	0.211464	0.434932	2.177	1.12237	0.506928	0.0540864	0.16201	1.339	0.4212	0.46804	0.391605	0.415271	2.121	1.08485	0.506928	0.0610175	0.171379	-1.626	-0.701166	0.506928	0.199959	0.693477	-1.026	-0.0375204	0.519244	0.943976	0.669593	1.584	0.663646
no gene name	At1g04840.1	pentatricopeptide (PPR) repeat-containing protein; FUNCTIONS IN: molecular_function unknown; INVOLVED IN: biological_process unknown; LOCATED IN: cellular_component unknown; CONTAINS InterPro DOMAIN/s: Pentatricopeptide repeat (InterPro:IPR002885); BEST Arabidopsis thaliana protein match is: pentatricopeptide (PPR) repeat-containing protein (TAIR:AT1G08070.1); Has 14411 Blast hits to 5349 protein…	1.014	0.0204743	0.252527	0.937154	0.55075	-1.093	-0.128547	0.269962	0.645302	0.636911	-1.076	-0.105067	0.252527	0.68711	0.787058	1.159	0.21314	0.269962	0.450109	0.586738	1.109	0.149021	0.43039	0.737114	0.568256	1.091	0.125541	0.397374	0.759261	0.561555	-1.143	-0.192665	0.43039	0.664984	0.540379	-1.016	-0.0234799	0.43039	0.957685	0.879527	-1.267	-0.341687	0.440847	0.458178	0.510746	-1.247	-0.318207
no gene name	At1g04850.1	ubiquitin-associated (UBA)/TS-N domain-containing protein; FUNCTIONS IN: zinc ion binding; INVOLVED IN: biological_process unknown; LOCATED IN: intracellular; EXPRESSED IN: 24 plant structures; EXPRESSED DURING: 13 growth stages; CONTAINS InterPro DOMAIN/s: Zinc finger, C2H2-like (InterPro:IPR015880), Ubiquitin-associated/translation elongation factor EF1B, N-terminal, eukaryote (InterPro:IPR0159…	1.09	0.124147	0.219897	0.586159	0.441723	1.129	0.175109	0.23508	0.475338	0.569566	1.047	0.066346	0.219897	0.769726	0.802257	-1.288	-0.365602	0.23508	0.154314	0.382977	-1.036	-0.0509616	0.374778	0.894832	0.61266	1.041	0.0578015	0.346028	0.871029	0.594375	1.404	0.48975	0.374778	0.223693	0.328274	1.078	0.108763	0.374778	0.778234	0.855512	1.455	0.540711	0.383884	0.19257	0.35696	1.349	0.431948
UBIQUITIN-SPECIFIC PROTEASE 2 (UBP2)	At1g04860.1	Encodes a ubiquitin-specific protease.	1.076	0.10585	0.139438	0.467197	0.39291	1.198	0.260951	0.149065	0.113939	0.324511	-1.15	-0.201396	0.139438	0.182538	0.563898	-1.121	-0.165405	0.149065	0.295932	0.49994	-1.114	-0.155102	0.237649	0.530297	0.494928	1.237	0.307246	0.219418	0.194948	0.290302	1.207	0.271255	0.237649	0.283158	0.368041	1.378	0.462348	0.237649	0.0835673	0.610859	1.344	0.426356	0.243422	0.113773	0.280994	-1.025	-0.0359912
(PRMT10)	At1g04870.2	Encodes a type I protein arginine methyltransferase based on the At1g04870.2 gene model. PRMT10 can catalyze the asymmetric dimethylation of arginine 3 on histone 4 and can also methylate myelin basic protein in vitro. Mutants lacking PRMT10 flower late due to defects in the autonomous pathway and they have elevated levels of FLC transcripts.	1.866	0.9002	0.249583	0.00568746	0.0322094	-1.254	-0.326779	0.266815	0.251761	0.445551	-1.402	-0.487855	0.249583	0.0823452	0.43474	-1.061	-0.085566	0.266815	0.755764	0.695983	2.341	1.22698	0.425373	0.0180458	0.0969652	2.617	1.38805	0.392741	0.00637109	0.0415824	1.98	0.985766	0.425373	0.0456786	0.145661	1.118	0.161076	0.425373	0.713712	0.843876	-1.182	-0.241213	0.435707	0.593329	0.56737	-1.322	-0.402289
no gene name	At1g04880.1	high mobility group (HMG1/2) family protein / ARID/BRIGHT DNA-binding domain-containing protein; FUNCTIONS IN: transcription factor activity; INVOLVED IN: regulation of transcription; LOCATED IN: intracellular, nucleus; EXPRESSED IN: 9 plant structures; EXPRESSED DURING: 7 growth stages; CONTAINS InterPro DOMAIN/s: High mobility group, superfamily (InterPro:IPR009071), High mobility group, HMG1/H…	-1.051	-0.0720488	0.208795	0.73894	0.494791	1.007	0.0103218	0.249227	0.96798	0.722655	-1.15	-0.201064	0.208795	0.363762	0.679052	1.2	0.262791	0.249227	0.322489	0.518408	-1.059	-0.0823706	0.374742	0.831527	0.595448	1.094	0.129015	0.32867	0.704913	0.543907	-1.261	-0.33484	0.370601	0.392651	0.42824	1.158	0.211386	0.370601	0.584076	0.818032	-1.191	-0.252469	0.426729	0.57043	0.557874	-1.379	-0.463855
no gene name	At1g04890.1	FUNCTIONS IN: molecular_function unknown; INVOLVED IN: biological_process unknown; LOCATED IN: cellular_component unknown; CONTAINS InterPro DOMAIN/s: Intermediate filament protein, conserved site (InterPro:IPR018039), Protein of unknown function DUF593 (InterPro:IPR007656); BEST Arabidopsis thaliana protein match is: unknown protein (TAIR:AT4G13630.1); Has 6609 Blast hits to 4661 proteins in 382…	-1.002	-0.00310101	0.209056	0.988489	0.563795	1.099	0.136281	0.22349	0.557084	0.604312	-1.07	-0.0975177	0.209056	0.651965	0.777379	-1.025	-0.0356621	0.22349	0.876744	0.724257	-1.101	-0.139382	0.356301	0.704756	0.557879	1.068	0.0944167	0.328968	0.780604	0.568715	1.023	0.0325611	0.356301	0.929187	0.618477	1.176	0.233799	0.356301	0.528124	0.806123	1.127	0.171943	0.364957	0.648757	0.588064	-1.044	-0.0618556
no gene name	At1g04900.1	unknown protein; FUNCTIONS IN: molecular_function unknown; INVOLVED IN: biological_process unknown; LOCATED IN: cellular_component unknown; EXPRESSED IN: 21 plant structures; EXPRESSED DURING: 13 growth stages; CONTAINS InterPro DOMAIN/s: Protein of unknown function DUF185 (InterPro:IPR003788); Has 159 Blast hits to 155 proteins in 81 species: Archae - 0; Bacteria - 35; Metazoa - 2; Fungi - 68; P…	1.355	0.437959	0.226099	0.0887533	0.156616	1.145	0.195874	0.269881	0.48866	0.576231	-1.32	-0.400065	0.226099	0.114787	0.489043	-1.176	-0.233768	0.269881	0.411611	0.568064	1.183	0.242085	0.405798	0.567292	0.509943	1.788	0.838024	0.355909	0.0463469	0.131511	1.593	0.671727	0.401314	0.132701	0.255638	1.511	0.595939	0.401314	0.175852	0.677146	1.347	0.429642	0.462094	0.37969	0.47171	-1.122	-0.166298
no gene name	At1g04910.1	unknown protein; FUNCTIONS IN: molecular_function unknown; INVOLVED IN: biological_process unknown; LOCATED IN: Golgi apparatus; EXPRESSED IN: 22 plant structures; EXPRESSED DURING: 13 growth stages; CONTAINS InterPro DOMAIN/s: Protein of unknown function DUF246, plant (InterPro:IPR004348); BEST Arabidopsis thaliana protein match is: unknown protein (TAIR:AT1G22460.1); Has 440 Blast hits to 425 p…	1.137	0.185173	0.117789	0.150383	0.21147	-1.044	-0.0618557	0.125922	0.635025	0.634183	1.168	0.224648	0.117789	0.0888579	0.448251	-1.273	-0.347966	0.125922	0.0219915	0.144817	1.187	0.247029	0.200752	0.249695	0.350229	-1.028	-0.0394752	0.185352	0.836093	0.584762	1.447	0.533139	0.200752	0.0262298	0.10694	-1.22	-0.286504	0.200752	0.187296	0.683091	1.219	0.28611	0.20563	0.197539	0.36097	1.487	0.572614
SUCROSE PHOSPHATE SYNTHASE 3F (ATSPS3F)	At1g04920.1	Encodes a protein with putative sucrose-phosphate synthase activity.	1.519	0.603134	0.190612	0.0114726	0.0483256	1.119	0.162805	0.203773	0.444889	0.556465	-1.299	-0.377706	0.190612	0.0788638	0.426976	-1.309	-0.388233	0.203773	0.0891404	0.297134	1.357	0.440328	0.324868	0.208322	0.319914	1.974	0.98084	0.299946	0.00968187	0.0528809	1.988	0.991367	0.324868	0.0137572	0.0749559	1.454	0.540512	0.324868	0.130514	0.650206	1.465	0.551039	0.33276	0.132112	0.301228	1.007	0.0105271
no gene name	At1g04930.1	hydroxyproline-rich glycoprotein family protein; LOCATED IN: chloroplast; EXPRESSED IN: 14 plant structures; EXPRESSED DURING: 4 anthesis, F mature embryo stage, petal differentiation and expansion stage, D bilateral stage, E expanded cotyledon stage; BEST Arabidopsis thaliana protein match is: proline-rich family protein (TAIR:AT2G32840.1); Has 1563 Blast hits to 1268 proteins in 183 species: Ar…	1.207	0.271302	0.167125	0.138963	0.202017	-1.067	-0.0939768	0.178664	0.611604	0.625929	-1.165	-0.220452	0.167125	0.219714	0.594835	1.03	0.0431269	0.178664	0.814666	0.709372	1.288	0.365279	0.284837	0.231742	0.336894	1.406	0.491754	0.262987	0.0943165	0.196804	1.171	0.228175	0.284837	0.443724	0.452095	1.092	0.126475	0.284837	0.667508	0.834716	-1.1	-0.137104	0.291757	0.649588	0.588265	-1.2	-0.263579
TRANSLOCON AT THE INNER ENVELOPE MEMBRANE OF CHLOROPLASTS 20 (TIC20)	At1g04940.1	Tic20 is believed to function as a component of the protein-conducting channel at the inner envelope membrane. Genes AT1G04940 and AT1G04945 were switched for the TAIR7 genome release to give consistency with MIPs annotation.	1.219	0.285141	0.238911	0.263183	0.289736	-1.024	-0.0341375	0.255407	0.896613	0.707715	-1.219	-0.285297	0.238911	0.262941	0.624311	1.024	0.0342931	0.255407	0.896145	0.729058	1.248	0.319279	0.407185	0.453116	0.46077	1.485	0.570438	0.375949	0.163494	0.264599	1.19	0.250848	0.407185	0.553118	0.498482	1.19	0.251159	0.407185	0.552636	0.812299	-1.049	-0.0684306	0.417078	0.8733	0.652257	-1.248	-0.31959
TBP-ASSOCIATED FACTOR 6 (TAF6)	At1g04950.1	Encodes one of two Arabidopsis proteins with significant similarity to the histone fold TBP-associated factor TAF6. Mutants are embryo lethal and transmission of the mutant allele through the male gametophyte is significantly reduced. This is due to reduced pollen tube growth of the mutant.	1.213	0.277999	0.17975	0.156367	0.216302	1.069	0.0966094	0.192161	0.62721	0.631074	1.019	0.0273617	0.17975	0.88237	0.823327	-1.321	-0.40197	0.192161	0.0659861	0.258093	1.134	0.181389	0.306354	0.568365	0.510329	1.19	0.250637	0.282853	0.39862	0.418457	1.602	0.679968	0.306354	0.0536035	0.159433	1.049	0.0692477	0.306354	0.826222	0.86308	1.413	0.498579	0.313797	0.146555	0.316369	1.347	0.429331
no gene name	AT1G04960.1	Protein of unknown function (DUF1664); FUNCTIONS IN: molecular_function unknown; INVOLVED IN: biological_process unknown; LOCATED IN: endomembrane system; EXPRESSED IN: 22 plant structures; EXPRESSED DURING: 13 growth stages; CONTAINS InterPro DOMAIN/s: Protein of unknown function DUF1664 (InterPro:IPR012458); BEST Arabidopsis thaliana protein match is: Protein of unknown function (DUF1664) (TAIR…	-1.622	-0.69752	0.163686	0.00210703	0.0184883	1.198	0.260474	0.174988	0.170792	0.379902	1.166	0.22194	0.163686	0.208176	0.58655	1.161	0.215107	0.174988	0.250141	0.46612	-1.943	-0.957994	0.278976	0.00746138	0.0679087	-1.891	-0.919461	0.257575	0.00602729	0.0403104	-1.882	-0.912627	0.278976	0.00966199	0.0607186	1.027	0.0385334	0.278976	0.893183	0.871261	1.032	0.045367	0.285754	0.877362	0.65344	1.005	0.00683359
no gene name	AT1G04970.2	lipid-binding serum glycoprotein family protein; FUNCTIONS IN: lipid binding; INVOLVED IN: biological_process unknown; LOCATED IN: plasma membrane, vacuole; EXPRESSED IN: 25 plant structures; EXPRESSED DURING: 15 growth stages; CONTAINS InterPro DOMAIN/s: Bactericidal permeability-increasing protein, alpha/beta domain (InterPro:IPR017943), Lipid-binding serum glycoprotein, N-terminal (InterPro:IP…	1.253	0.325384	0.182182	0.111914	0.178545	-1.059	-0.0828103	0.217459	0.713259	0.657789	1.137	0.185495	0.182182	0.338389	0.666905	-1.345	-0.428069	0.217459	0.0845396	0.289434	1.327	0.408194	0.326976	0.247184	0.348145	1.102	0.139888	0.286777	0.638782	0.521201	1.686	0.753453	0.323363	0.0481577	0.15015	-1.204	-0.268306	0.323363	0.43075	0.7812	1.27	0.345259	0.372337	0.380909	0.472399	1.53	0.613564
no gene name	AT1G04970.2	lipid-binding serum glycoprotein family protein; FUNCTIONS IN: lipid binding; INVOLVED IN: biological_process unknown; LOCATED IN: plasma membrane, vacuole; EXPRESSED IN: 25 plant structures; EXPRESSED DURING: 15 growth stages; CONTAINS InterPro DOMAIN/s: Bactericidal permeability-increasing protein, alpha/beta domain (InterPro:IPR017943), Lipid-binding serum glycoprotein, N-terminal (InterPro:IP…	-1.23	-0.298492	0.125964	0.0419323	0.101671	1.168	0.224652	0.134661	0.129606	0.339517	1.245	0.315783	0.125964	0.0334789	0.312994	-1.183	-0.241943	0.134661	0.105946	0.320974	-1.437	-0.523144	0.214685	0.0375616	0.136459	-1.531	-0.614275	0.198216	0.0127426	0.0617767	-1.04	-0.056549	0.214685	0.79817	0.581921	-1.065	-0.0911316	0.214685	0.681176	0.837757	1.382	0.466595	0.219901	0.0628493	0.212395	1.472	0.557726
PDI-LIKE 2-2 (ATPDIL2-2)	At1g04980.1	Encodes a protein disulfide isomerase-like (PDIL) protein, a member of a multigene family within the thioredoxin (TRX) superfamily. Transcript levels for this gene are up-regulated in response to three different chemical inducers of ER stress (dithiothreitol, beta-mercaptoethanol, and tunicamycin). AtIRE1-2 does not appear to be required for this response, but the atbzip60 mutant has a diminished…	1.061	0.0851623	0.323896	0.799249	0.513306	-1.015	-0.0219723	0.386616	0.956073	0.719749	-1.182	-0.241038	0.323896	0.478052	0.723636	1.131	0.177848	0.386616	0.657751	0.667437	1.077	0.107135	0.581323	0.858368	0.603388	1.254	0.326201	0.509854	0.540193	0.481695	-1.066	-0.0926862	0.574899	0.875916	0.603723	1.164	0.219066	0.574899	0.713085	0.843646	-1.149	-0.199821	0.661969	0.770458	0.624814	-1.337	-0.418887
no gene name	At1g04985.1	unknown protein; FUNCTIONS IN: molecular_function unknown; INVOLVED IN: biological_process unknown; LOCATED IN: cellular_component unknown; EXPRESSED IN: 24 plant structures; EXPRESSED DURING: 15 growth stages; Has 16 Blast hits to 16 proteins in 6 species: Archae - 0; Bacteria - 0; Metazoa - 0; Fungi - 0; Plants - 16; Viruses - 0; Other Eukaryotes - 0 (source: NCBI BLink).	1.029	0.0417672	0.311855	0.896765	0.540181	-1.287	-0.364426	0.372243	0.356254	0.512415	-1.267	-0.341518	0.311855	0.305336	0.648072	1.585	0.664177	0.372243	0.112219	0.330188	1.325	0.406193	0.559711	0.488695	0.476583	1.304	0.383285	0.490899	0.457409	0.446125	-1.539	-0.622409	0.553526	0.293429	0.374492	-1.016	-0.0229072	0.553526	0.968004	0.880619	-2.04	-1.0286	0.637359	0.145224	0.315202	-2.008	-1.00569
no gene name	AT1G04990.1	Zinc finger C-x8-C-x5-C-x3-H type family protein; FUNCTIONS IN: zinc ion binding, nucleic acid binding; INVOLVED IN: biological_process unknown; LOCATED IN: cellular_component unknown; EXPRESSED IN: 24 plant structures; EXPRESSED DURING: 15 growth stages; CONTAINS InterPro DOMAIN/s: Zinc finger, CCCH-type (InterPro:IPR000571); BEST Arabidopsis thaliana protein match is: zinc finger nuclease 2 (TA…	1.415	0.500642	0.285672	0.113595	0.18019	-1.588	-0.667186	0.305397	0.0567424	0.253753	-1.031	-0.0436923	0.285672	0.881815	0.823327	1.157	0.210237	0.305397	0.508551	0.611797	2.247	1.16783	0.486882	0.0399905	0.140292	1.458	0.544334	0.449532	0.256774	0.334665	1.223	0.290405	0.486882	0.565568	0.503584	-1.541	-0.623494	0.486882	0.232355	0.704412	-1.837	-0.877423	0.498711	0.112371	0.279344	-1.192	-0.253929
PLANT AND FUNGI ATYPICAL DUAL-SPECI&#64257;CITY PHOSPHATASE 1 (PFA-DSP1)	AT1G05000.1	Encodes an atypical dual-speci&#64257;city phosphatase.	1.24	0.310314	0.268055	0.276805	0.297808	1.209	0.273893	0.286563	0.364147	0.516694	-1.099	-0.136018	0.268055	0.624058	0.769342	-1.364	-0.44819	0.286563	0.152252	0.380619	1.026	0.0364215	0.456856	0.938203	0.62356	1.363	0.446332	0.42181	0.317566	0.373451	1.692	0.758504	0.456856	0.13123	0.254388	1.329	0.40991	0.456856	0.392958	0.768843	1.65	0.722083	0.467956	0.157211	0.326053	1.242	0.312172
ETHYLENE-FORMING ENZYME (EFE)	At1g05010.1	Encodes 1-aminocyclopropane-1-carboxylate oxidase	-1.455	-0.541395	0.421303	0.234729	0.271954	1.366	0.449966	0.502884	0.397031	0.534102	-1.057	-0.0795528	0.421303	0.854932	0.818967	1.126	0.170982	0.502884	0.742609	0.692066	-1.988	-0.99136	0.756146	0.226214	0.333159	-1.377	-0.461842	0.663184	0.505904	0.467616	-1.639	-0.712377	0.74779	0.368663	0.415913	1.443	0.529518	0.74779	0.498985	0.799744	1.213	0.278984	0.861045	0.754242	0.620488	-1.19	-0.250535
ETHYLENE-FORMING ENZYME (EFE)	At1g05010.1	Encodes 1-aminocyclopropane-1-carboxylate oxidase	-1.084	-0.116307	0.226692	0.621771	0.454903	1.025	0.0358032	0.270589	0.898002	0.707752	-1.501	-0.585508	0.226692	0.0324731	0.308886	1.587	0.666012	0.270589	0.0392367	0.195174	-1.111	-0.152111	0.406863	0.718221	0.562797	1.384	0.4692	0.356843	0.224993	0.312683	-1.72	-0.78232	0.402367	0.0877627	0.205925	1.538	0.621311	0.402367	0.161133	0.673368	-1.548	-0.630209	0.463307	0.210841	0.371768	-2.381	-1.25152
no gene name	At1g05020.1	epsin N-terminal homology (ENTH) domain-containing protein / clathrin assembly protein-related; FUNCTIONS IN: phospholipid binding, clathrin binding, binding, phosphatidylinositol binding; INVOLVED IN: clathrin coat assembly; LOCATED IN: clathrin coat; EXPRESSED IN: 11 plant structures; EXPRESSED DURING: L mature pollen stage, M germinated pollen stage, 4 anthesis, petal differentiation and expan…	-1.358	-0.441594	0.164898	0.0280134	0.0806373	-1.027	-0.0377977	0.196829	0.852501	0.696918	-1.193	-0.254481	0.164898	0.161343	0.541073	1.663	0.733873	0.196829	0.0058004	0.0674831	-1.323	-0.403797	0.295956	0.209589	0.320689	-1.138	-0.187113	0.259571	0.491522	0.461377	-2.259	-1.17547	0.292686	0.00386185	0.0357357	1.162	0.216683	0.292686	0.480262	0.794245	-1.707	-0.771671	0.337014	0.0512863	0.192027	-1.984	-0.988354
no gene name	At1g05030.1	hexose transporter, putative; FUNCTIONS IN: carbohydrate transmembrane transporter activity, sugar:hydrogen symporter activity; INVOLVED IN: transport, transmembrane transport; LOCATED IN: mitochondrion, integral to membrane, membrane; EXPRESSED IN: 22 plant structures; EXPRESSED DURING: 13 growth stages; CONTAINS InterPro DOMAIN/s: Sugar transporter, conserved site (InterPro:IPR005829), Sugar/in…	-1.245	-0.315891	0.0785735	0.0030166	0.0225475	-1.041	-0.0585832	0.0839986	0.503151	0.582349	1.234	0.303397	0.0785735	0.00383939	0.130958	1.051	0.0710775	0.0839986	0.419384	0.571836	-1.195	-0.257308	0.133916	0.0868593	0.20517	-1.536	-0.619288	0.123643	0.00073026	0.0127724	-1.308	-0.386968	0.133916	0.0178947	0.0870794	-1.285	-0.36198	0.133916	0.0242725	0.480689	-1.094	-0.129661	0.137169	0.36921	0.46563	1.175	0.232319
no gene name	At1g05040.1	unknown protein; FUNCTIONS IN: molecular_function unknown; INVOLVED IN: biological_process unknown; LOCATED IN: cellular_component unknown; EXPRESSED IN: leaf whorl, flower; EXPRESSED DURING: 4 anthesis; Has 11 Blast hits to 8 proteins in 2 species: Archae - 0; Bacteria - 0; Metazoa - 0; Fungi - 0; Plants - 11; Viruses - 0; Other Eukaryotes - 0 (source: NCBI BLink).	1.023	0.0332771	0.252653	0.898111	0.54053	1.05	0.0700853	0.270098	0.801102	0.684402	1.03	0.0425343	0.252653	0.87003	0.821379	-1.106	-0.145897	0.270098	0.602193	0.648795	-1.026	-0.0368083	0.430606	0.933751	0.622242	-1.006	-0.00925726	0.397573	0.981931	0.62224	1.132	0.179174	0.430606	0.687086	0.547727	1.019	0.027551	0.430606	0.950383	0.878705	1.161	0.215982	0.441067	0.636074	0.58322	1.14	0.188431
GENERAL TRANSCRIPTION FACTOR IIH 2 (GTF2H2)	At1g05055.1	Member of transcription factor TFIIH complex. Involved in transcription and DNA repair and interacts with AtXPD.	1.467	0.552886	0.18984	0.0172444	0.0610702	-1.371	-0.454903	0.202948	0.0517181	0.247213	-1.036	-0.0508452	0.18984	0.794866	0.808005	-1.033	-0.0471378	0.202948	0.821527	0.710868	2.011	1.00779	0.323552	0.0124229	0.0838836	1.52	0.603732	0.298731	0.074004	0.172385	1.516	0.600024	0.323552	0.0966574	0.216183	-1.323	-0.404058	0.323552	0.243236	0.711379	-1.327	-0.407765	0.331412	0.24974	0.398232	-1.003	-0.00370749
no gene name	At1g05060.1	unknown protein; FUNCTIONS IN: molecular_function unknown; LOCATED IN: cellular_component unknown; EXPRESSED IN: 23 plant structures; EXPRESSED DURING: 15 growth stages; Has 15 Blast hits to 15 proteins in 6 species: Archae - 0; Bacteria - 0; Metazoa - 0; Fungi - 0; Plants - 15; Viruses - 0; Other Eukaryotes - 0 (source: NCBI BLink).	1.015	0.021181	0.38607	0.957593	0.556064	-1.607	-0.684387	0.46083	0.175813	0.384468	1.06	0.083874	0.38607	0.833451	0.815102	1.494	0.579332	0.46083	0.244159	0.461696	1.631	0.705568	0.692912	0.338355	0.404242	-1.044	-0.062693	0.607724	0.920375	0.607195	-1.472	-0.558151	0.685255	0.438922	0.450062	-1.703	-0.768261	0.685255	0.294755	0.730361	-2.401	-1.26372	0.789039	0.147913	0.317513	-1.41	-0.495458
CLAVATA3/ESR-RELATED 20 (CLE20)	At1g05065.1	Member of a large family of putative ligands homologous to the Clavata3 gene. Consists of a single exon.	1.123	0.166733	0.223399	0.474502	0.395718	1.017	0.0240802	0.238824	0.921897	0.712305	1.037	0.0519851	0.223399	0.8212	0.812531	-1.183	-0.242798	0.238824	0.335874	0.526466	1.104	0.142653	0.380748	0.716585	0.56203	1.083	0.114748	0.35154	0.751572	0.559323	1.328	0.409532	0.380748	0.310094	0.384782	-1.02	-0.0279049	0.380748	0.943179	0.87734	1.203	0.266879	0.389998	0.511016	0.534969	1.227	0.294784
no gene name	At1g05070.1	unknown protein; FUNCTIONS IN: molecular_function unknown; INVOLVED IN: biological_process unknown; LOCATED IN: Golgi apparatus; EXPRESSED IN: 22 plant structures; EXPRESSED DURING: 13 growth stages; CONTAINS InterPro DOMAIN/s: Protein of unknown function DUF1068 (InterPro:IPR010471); BEST Arabidopsis thaliana protein match is: unknown protein (TAIR:AT2G32580.1); Has 55 Blast hits to 55 proteins …	-1.132	-0.178526	0.291542	0.555458	0.429464	1.619	0.694983	0.311671	0.052709	0.247723	1.042	0.0598938	0.291542	0.841801	0.816718	-1.491	-0.57635	0.311671	0.097471	0.309479	-1.832	-0.873509	0.496885	0.112622	0.233963	-1.18	-0.23842	0.458768	0.615814	0.512515	1.318	0.397824	0.496885	0.443963	0.452145	1.553	0.635089	0.496885	0.233178	0.704507	2.414	1.27133	0.508957	0.0339777	0.157152	1.554	0.636244
no gene name	At1g05080.1	F-box family protein; FUNCTIONS IN: molecular_function unknown; CONTAINS InterPro DOMAIN/s: FBD (InterPro:IPR013596), Cyclin-like F-box (InterPro:IPR001810), FBD-like (InterPro:IPR006566), Leucine-rich repeat 2 (InterPro:IPR013101); BEST Arabidopsis thaliana protein match is: F-box family protein (TAIR:AT1G22000.1); Has 1180 Blast hits to 1150 proteins in 9 species: Archae - 0; Bacteria - 2; Meta…	-1.148	-0.198673	0.176858	0.29036	0.306134	1.303	0.381445	0.189069	0.0744224	0.278167	1.116	0.158317	0.176858	0.394009	0.691876	-1.267	-0.34109	0.189069	0.104717	0.319221	-1.495	-0.580118	0.301425	0.0864193	0.204832	-1.281	-0.35699	0.278302	0.231631	0.317886	1.104	0.142417	0.301425	0.647832	0.53524	1.167	0.223128	0.301425	0.478017	0.793468	1.65	0.722535	0.308748	0.0440052	0.177381	1.414	0.499407
MITOGEN-ACTIVATED PROTEIN KINASE KINASE KINASE 18 (MAPKKK18)	At1g05100.1	member of MEKK subfamily	1.008	0.0113746	0.110555	0.920309	0.546622	-1.023	-0.0329867	0.118189	0.786474	0.679924	-1.044	-0.0623579	0.110555	0.586504	0.758057	1.06	0.08397	0.118189	0.495407	0.606134	1.031	0.0443614	0.188423	0.819141	0.591997	1.052	0.0737326	0.173969	0.681642	0.536576	-1.052	-0.0725954	0.188423	0.708979	0.554518	1.021	0.0293712	0.188423	0.879569	0.869535	-1.084	-0.116957	0.193001	0.559493	0.553696	-1.107	-0.146328
no gene name	At1g05120.1	SNF2 domain-containing protein / helicase domain-containing protein / RING finger domain-containing protein; FUNCTIONS IN: in 6 functions; EXPRESSED IN: 24 plant structures; EXPRESSED DURING: 15 growth stages; CONTAINS InterPro DOMAIN/s: Zinc finger, RING-type, conserved site (InterPro:IPR017907), Zinc finger, RING-type (InterPro:IPR001841), Zinc finger, RING/FYVE/PHD-type (InterPro:IPR013083), D…	1.096	0.132006	0.155459	0.417818	0.371704	-1.059	-0.0829119	0.166192	0.629822	0.632192	-1.084	-0.116163	0.155459	0.473994	0.72221	1.048	0.0670693	0.166192	0.695953	0.679693	1.161	0.214918	0.264954	0.438203	0.453975	1.188	0.248169	0.244629	0.336851	0.384422	1.046	0.0649366	0.264954	0.811886	0.586695	1.023	0.0332515	0.264954	0.902887	0.872257	-1.11	-0.149981	0.271391	0.593968	0.567648	-1.135	-0.183233
no gene name	At1g05135.1	expressed protein, isoform contains a non-consensus TG acceptor site at intron.	1.048	0.0679793	0.334879	0.843653	0.525271	-1.487	-0.572537	0.358001	0.144227	0.35321	1.142	0.191679	0.334879	0.581077	0.756826	1.242	0.312878	0.358001	0.404856	0.564355	1.559	0.640516	0.570746	0.290805	0.377228	-1.09	-0.1237	0.526963	0.819663	0.579851	-1.185	-0.244899	0.570746	0.677949	0.544468	-1.698	-0.764215	0.570746	0.213412	0.698645	-1.847	-0.885415	0.584612	0.164191	0.332049	-1.088	-0.121199
no gene name	At1g05140.1	membrane-associated zinc metalloprotease, putative; FUNCTIONS IN: protein binding, metalloendopeptidase activity; INVOLVED IN: proteolysis; LOCATED IN: chloroplast, plastid; EXPRESSED IN: 22 plant structures; EXPRESSED DURING: 13 growth stages; CONTAINS InterPro DOMAIN/s: Peptidase M50 (InterPro:IPR008915), PDZ/DHR/GLGF (InterPro:IPR001478), Peptidase M50, putative membrane-associated zinc metall…	1.097	0.13379	0.187654	0.493942	0.40461	1.04	0.0572378	0.200611	0.781858	0.678506	1.243	0.313305	0.187654	0.129342	0.505143	-1.418	-0.504333	0.200611	0.0330937	0.179224	1.054	0.0765518	0.319826	0.816193	0.591339	-1.133	-0.179516	0.295291	0.558262	0.489412	1.556	0.638122	0.319826	0.0771454	0.193265	-1.194	-0.256067	0.319826	0.443958	0.78323	1.476	0.561571	0.327596	0.120634	0.28961	1.763	0.817638
no gene name	At1g05150.1	calcium-binding EF hand family protein; FUNCTIONS IN: binding, zinc ion binding, calcium ion binding; INVOLVED IN: biological_process unknown; LOCATED IN: plasma membrane; EXPRESSED IN: 24 plant structures; EXPRESSED DURING: 13 growth stages; CONTAINS InterPro DOMAIN/s: Tetratricopeptide TPR-1 (InterPro:IPR001440), Tetratricopeptide-like helical (InterPro:IPR011990), EF hand (InterPro:IPR018248),…	1.332	0.413537	0.356566	0.275982	0.297243	-1.334	-0.41579	0.381185	0.303709	0.48144	-1.146	-0.196131	0.356566	0.595666	0.760989	1.147	0.198384	0.381185	0.615317	0.653741	1.777	0.829327	0.607709	0.205497	0.317878	1.526	0.609668	0.561089	0.305466	0.365696	1.161	0.215153	0.607709	0.731462	0.56141	-1.164	-0.219658	0.607709	0.726101	0.845339	-1.531	-0.614173	0.622473	0.349587	0.455245	-1.315	-0.394515
CYTOCHROME P450 88 A3 (CYP88A3)	At1g05160.1	Encodes an ent-kaurenoic acid hydroxylase, a member of the CYP88A cytochrome p450 family.	1.227	0.294728	0.169658	0.120559	0.186696	-1.395	-0.480766	0.202511	0.0449632	0.235878	-1.087	-0.12022	0.169658	0.498699	0.73147	1.236	0.306257	0.202511	0.16891	0.396851	1.712	0.775494	0.3045	0.0343462	0.130787	1.333	0.414948	0.267064	0.158852	0.26047	-1.008	-0.011529	0.301135	0.970398	0.628312	-1.284	-0.360547	0.301135	0.265463	0.72163	-1.726	-0.787023	0.346742	0.05291	0.195037	-1.344	-0.426477
no gene name	AT1G05170.1	Galactosyltransferase family protein; FUNCTIONS IN: transferase activity, transferring hexosyl groups, transferase activity, transferring glycosyl groups; INVOLVED IN: protein amino acid glycosylation; LOCATED IN: membrane; EXPRESSED IN: 14 plant structures; EXPRESSED DURING: 4 anthesis, C globular stage, 4 leaf senescence stage, petal differentiation and expansion stage, E expanded cotyledon sta…	-2.007	-1.0054	0.282551	0.00741925	0.0377776	-1.427	-0.513146	0.337264	0.16663	0.376599	1.84	0.880084	0.282551	0.0143415	0.226647	1.557	0.638459	0.337264	0.0949787	0.306706	-1.407	-0.492251	0.507117	0.360134	0.415663	-3.695	-1.88548	0.444771	0.00284051	0.0267032	-3.125	-1.64386	0.501514	0.0112248	0.0662104	-2.627	-1.39323	0.501514	0.0239967	0.47966	-2.222	-1.1516	0.577469	0.0812393	0.240817	1.182	0.241625
AUXIN RESISTANT 1 (AXR1)	At1g05180.1	Encodes a subunit of the RUB1 activating enzyme that regulates the protein degradation activity of Skp1-Cullin-Fbox complexes, primarily, but not exclusively, affecting auxin responses. Acts alongside AS1 to exclude BP expression from leaves.	1.102	0.139795	0.179985	0.459681	0.389856	1.087	0.120886	0.214837	0.589066	0.617311	-1.084	-0.11698	0.179985	0.533943	0.742401	-1.105	-0.1437	0.214837	0.522402	0.617775	1.013	0.0189089	0.323033	0.954758	0.627496	1.195	0.256775	0.283319	0.391252	0.415014	1.217	0.283495	0.319464	0.400751	0.432393	1.179	0.237866	0.319464	0.477827	0.793332	1.201	0.264586	0.367847	0.492441	0.525707	1.019	0.0267202
AUXIN RESISTANT 1 (AXR1)	At1g05180.1	Encodes a subunit of the RUB1 activating enzyme that regulates the protein degradation activity of Skp1-Cullin-Fbox complexes, primarily, but not exclusively, affecting auxin responses. Acts alongside AS1 to exclude BP expression from leaves.	1.08	0.11114	0.159371	0.50533	0.409163	1.087	0.120363	0.190232	0.544575	0.599509	-1.086	-0.118598	0.159371	0.478063	0.723636	-1.081	-0.112905	0.190232	0.569235	0.636674	-1.006	-0.00922237	0.286036	0.975069	0.632681	1.173	0.229738	0.25087	0.386561	0.412239	1.168	0.224045	0.282875	0.451188	0.455287	1.18	0.238961	0.282875	0.422789	0.778872	1.175	0.233268	0.325717	0.494261	0.526764	-1.004	-0.00569332
EMBRYO DEFECTIVE 2394 (emb2394)	At1g05190.1	embryo defective 2394 (emb2394); FUNCTIONS IN: structural constituent of ribosome; INVOLVED IN: embryonic development ending in seed dormancy, translation; LOCATED IN: chloroplast stroma, chloroplast, large ribosomal subunit, membrane, chloroplast envelope; EXPRESSED IN: 24 plant structures; EXPRESSED DURING: 13 growth stages; CONTAINS InterPro DOMAIN/s: Ribosomal protein L6 (InterPro:IPR000702),…	2.344	1.22904	0.247628	0.0011024	0.0129947	1.624	0.699855	0.295579	0.0454063	0.236673	-1.01	-0.0138521	0.247628	0.956762	0.834146	-3.771	-1.91504	0.295579	0.000192329	0.0116174	1.443	0.529186	0.444439	0.267907	0.362698	2.367	1.24289	0.389798	0.0128313	0.0620428	8.84	3.14408	0.439528	9.67754e-05	0.00450839	1.64	0.713707	0.439528	0.143073	0.66086	6.126	2.6149	0.506095	0.000856476	0.0253325	3.735	1.90119
ARABIDOPSIS THALIANA GLUTAMATE RECEPTOR 3.4 (ATGLR3.4)	At1g05200.1	member of Putative ligand-gated ion channel subunit family	1.017	0.0239929	0.289893	0.936072	0.55049	-1.145	-0.195421	0.346028	0.587723	0.616914	1.131	0.178063	0.289893	0.55612	0.75017	-1.005	-0.00663472	0.346028	0.985172	0.746428	1.164	0.219414	0.520294	0.68434	0.551134	-1.113	-0.15407	0.456328	0.744331	0.557353	1.021	0.0306276	0.514545	0.953995	0.624768	-1.295	-0.373483	0.514545	0.488618	0.797117	-1.14	-0.188786	0.592474	0.758159	0.62181	1.137	0.184697
no gene name	At1g05205.1	unknown protein; FUNCTIONS IN: molecular_function unknown; INVOLVED IN: biological_process unknown; LOCATED IN: cellular_component unknown; EXPRESSED IN: 22 plant structures; EXPRESSED DURING: 13 growth stages; Has 19 Blast hits to 19 proteins in 8 species: Archae - 0; Bacteria - 0; Metazoa - 0; Fungi - 0; Plants - 19; Viruses - 0; Other Eukaryotes - 0 (source: NCBI BLink).	1.032	0.0459539	0.179254	0.80414	0.514765	1.092	0.12664	0.213964	0.57028	0.609737	1.219	0.28515	0.179254	0.150327	0.527177	-1.373	-0.457743	0.213964	0.0648426	0.25561	-1.058	-0.0806858	0.321721	0.808294	0.589203	-1.18	-0.239196	0.282168	0.421237	0.429759	1.418	0.503697	0.318166	0.15205	0.273501	-1.116	-0.15851	0.318166	0.631749	0.829161	1.499	0.584383	0.366353	0.149348	0.318645	1.674	0.742893
no gene name	At1g05210.1	FUNCTIONS IN: molecular_function unknown; INVOLVED IN: biological_process unknown; LOCATED IN: endomembrane system; EXPRESSED IN: 17 plant structures; EXPRESSED DURING: 11 growth stages; CONTAINS InterPro DOMAIN/s: Transmembrane protein 97, predicted (InterPro:IPR016964); BEST Arabidopsis thaliana protein match is: unknown protein (TAIR:AT2G32380.1); Has 101 Blast hits to 101 proteins in 32 speci…	1.926	0.945275	0.2566	0.00504524	0.0302032	-1.091	-0.125631	0.274316	0.657825	0.640764	1.025	0.0351743	0.2566	0.893986	0.825157	-1.809	-0.854818	0.274316	0.0123948	0.104076	2.101	1.07091	0.437332	0.0368337	0.135174	1.879	0.9101	0.403783	0.0506764	0.138535	3.482	1.80009	0.437332	0.00261319	0.0283771	-1.118	-0.160805	0.437332	0.721599	0.844948	1.658	0.729187	0.447957	0.138008	0.306949	1.853	0.889992
no gene name	At1g05220.1	FUNCTIONS IN: molecular_function unknown; INVOLVED IN: biological_process unknown; LOCATED IN: endomembrane system; CONTAINS InterPro DOMAIN/s: Transmembrane protein 97, predicted (InterPro:IPR016964); BEST Arabidopsis thaliana protein match is: unknown protein (TAIR:AT1G05210.1); Has 103 Blast hits to 103 proteins in 33 species: Archae - 0; Bacteria - 0; Metazoa - 50; Fungi - 10; Plants - 41; Vi…	1.013	0.0185647	0.36125	0.960275	0.556798	-1.402	-0.487945	0.431203	0.290584	0.473021	1.498	0.582586	0.36125	0.145475	0.521995	-1.082	-0.113206	0.431203	0.799543	0.70645	1.421	0.506509	0.648364	0.457171	0.462803	-1.478	-0.564021	0.568653	0.350316	0.391807	1.096	0.13177	0.6412	0.84231	0.595024	-2.1	-1.07053	0.6412	0.133554	0.653572	-1.297	-0.374739	0.738311	0.625454	0.579853	1.62	0.695792
ARABIDOPSIS NAC DOMAIN CONTAINING PROTEIN 1 (ANAC001)	At1g05230.2	homeodomain protein (from TAIR5, not found in TAIR10)	1.365	0.449408	0.186243	0.039055	0.0974056	-1.585	-0.664216	0.199102	0.00871457	0.154901	-1.006	-0.00798645	0.186243	0.966732	0.834584	1.167	0.222795	0.199102	0.292115	0.496787	2.164	1.11362	0.31742	0.0066357	0.0647963	1.373	0.457394	0.29307	0.153027	0.255198	1.17	0.226613	0.31742	0.493374	0.474063	-1.576	-0.65623	0.31742	0.0686541	0.587724	-1.849	-0.887011	0.325132	0.0232946	0.129576	-1.173	-0.230781
no gene name	At1g05250.1	peroxidase, putative; FUNCTIONS IN: electron carrier activity, peroxidase activity, heme binding; INVOLVED IN: response to oxidative stress; LOCATED IN: endomembrane system; CONTAINS InterPro DOMAIN/s: Haem peroxidase (InterPro:IPR010255), Plant peroxidase (InterPro:IPR000823), Haem peroxidase, plant/fungal/bacterial (InterPro:IPR002016); BEST Arabidopsis thaliana protein match is: peroxidase, pu…	1.267	0.340948	0.300409	0.285719	0.303194	1.121	0.16482	0.321151	0.62016	0.628904	-1.104	-0.142444	0.300409	0.646675	0.77646	-1.286	-0.363325	0.321151	0.287164	0.493199	1.13	0.176128	0.511998	0.738746	0.568784	1.398	0.483392	0.472721	0.333209	0.382309	1.629	0.704273	0.511998	0.202229	0.313326	1.237	0.307264	0.511998	0.563225	0.812974	1.442	0.528145	0.524437	0.340208	0.451046	1.165	0.220881
RARE COLD INDUCIBLE GENE 3 (RCI3)	At1g05260.1	Encodes a cold-inducible cationic peroxidase that is involved in the stress response. In response to low temperature, RCI3 transcripts accumulate in the aerial part and in roots of etiolated seedlings but only in roots of light-grown seedlings.	-1.379	-0.46384	0.301424	0.158229	0.217862	-1.025	-0.0353529	0.322236	0.915046	0.71075	1.583	0.662683	0.301424	0.0554756	0.373836	-1.12	-0.16349	0.322236	0.624101	0.656326	-1.346	-0.428487	0.513728	0.425822	0.448177	-2.183	-1.12652	0.474319	0.0415646	0.123239	-1.231	-0.300351	0.513728	0.573146	0.506381	-1.622	-0.698036	0.513728	0.207296	0.69764	1.093	0.128137	0.526209	0.813071	0.636523	1.773	0.826172
no gene name	At1g05270.1	TraB family protein; FUNCTIONS IN: molecular_function unknown; INVOLVED IN: biological_process unknown; LOCATED IN: cellular_component unknown; EXPRESSED IN: 22 plant structures; EXPRESSED DURING: 13 growth stages; CONTAINS InterPro DOMAIN/s: Pheromone shutdown-related, TraB (InterPro:IPR002816); BEST Arabidopsis thaliana protein match is: unknown protein (TAIR:AT2G32340.1); Has 515 Blast hits to…	1.512	0.596739	0.263321	0.0496703	0.112432	-2.096	-1.06754	0.281502	0.00426765	0.129534	1.105	0.143855	0.263321	0.598133	0.761589	1.254	0.326941	0.281502	0.275348	0.484546	3.17	1.66427	0.448788	0.00485714	0.0573338	1.369	0.452884	0.41436	0.302796	0.364133	1.206	0.269798	0.448788	0.56256	0.50204	-2.316	-1.21139	0.448788	0.0244236	0.481138	-2.629	-1.39448	0.459691	0.0141659	0.101391	-1.135	-0.183086
no gene name	At1g05280.1	fringe-related protein; FUNCTIONS IN: transferase activity, transferring glycosyl groups; INVOLVED IN: biological_process unknown; LOCATED IN: cellular_component unknown; EXPRESSED IN: root; CONTAINS InterPro DOMAIN/s: Protein of unknown function DUF604 (InterPro:IPR006740); BEST Arabidopsis thaliana protein match is: fringe-related protein (TAIR:AT4G15240.1); Has 314 Blast hits to 310 proteins i…	-1.038	-0.0533579	0.191367	0.78668	0.50945	1.016	0.0226901	0.20458	0.914121	0.71075	-1.098	-0.134796	0.191367	0.499014	0.731648	1.122	0.165464	0.20458	0.439489	0.581431	-1.054	-0.0760481	0.326154	0.820849	0.592287	1.058	0.081438	0.301134	0.792923	0.572378	-1.164	-0.218822	0.326154	0.51912	0.485007	1.115	0.157486	0.326154	0.640725	0.830417	-1.104	-0.142774	0.334078	0.679156	0.597184	-1.231	-0.30026
no gene name	At1g05290.1	transcription factor; FUNCTIONS IN: transcription factor activity; INVOLVED IN: regulation of transcription; EXPRESSED IN: sperm cell, flower; EXPRESSED DURING: 4 anthesis; CONTAINS InterPro DOMAIN/s: CCT domain (InterPro:IPR010402); BEST Arabidopsis thaliana protein match is: zinc finger (B-box type) family protein (TAIR:AT3G21880.1); Has 837 Blast hits to 829 proteins in 61 species: Archae - 0;…	-1.3	-0.378042	0.128531	0.016453	0.0594567	1.121	0.164797	0.137405	0.261011	0.451628	1.102	0.140698	0.128531	0.302093	0.647051	1.052	0.0725467	0.137405	0.610283	0.651856	-1.457	-0.542839	0.219059	0.0351037	0.132373	-1.433	-0.51874	0.202255	0.0304471	0.102902	-1.367	-0.450589	0.219059	0.0698268	0.18305	1.017	0.0240995	0.219059	0.914813	0.873924	1.066	0.0922506	0.224381	0.690592	0.600381	1.048	0.0681511
ZINC TRANSPORTER 5 PRECURSOR (ZIP5)	At1g05300.1	member of Fe(II) transporter isolog family	-1.411	-0.496256	0.35687	0.197775	0.246124	-1.525	-0.60905	0.38151	0.14486	0.353684	1.112	0.153049	0.35687	0.678105	0.784585	1.935	0.952258	0.38151	0.0340836	0.181482	1.081	0.112794	0.608227	0.85699	0.602905	-1.568	-0.649305	0.561568	0.277354	0.348305	-2.729	-1.44851	0.608227	0.0411241	0.137699	-1.696	-0.762099	0.608227	0.241786	0.710472	-2.951	-1.56131	0.623004	0.0335248	0.156391	-1.74	-0.799209
no gene name	At1g05310.1	pectinesterase family protein; FUNCTIONS IN: pectinesterase activity; INVOLVED IN: cell wall modification; LOCATED IN: endomembrane system, cell wall, plant-type cell wall; EXPRESSED IN: 12 plant structures; EXPRESSED DURING: 6 growth stages; CONTAINS InterPro DOMAIN/s: Pectinesterase, active site (InterPro:IPR018040), Pectin lyase fold/virulence factor (InterPro:IPR011050), Pectinesterase, catal…	-1.665	-0.735602	0.353377	0.0709346	0.138459	1.225	0.292549	0.421805	0.507588	0.583609	1.364	0.44828	0.353377	0.240264	0.609691	-1.004	-0.00522777	0.421805	0.990415	0.747507	-2.039	-1.02815	0.634234	0.143656	0.264952	-2.272	-1.18388	0.55626	0.0659685	0.16165	-1.659	-0.730374	0.627226	0.277789	0.364438	-1.114	-0.155731	0.627226	0.810169	0.860278	1.229	0.297777	0.72222	0.690941	0.600399	1.369	0.453508
no gene name	At1g05320.1	FUNCTIONS IN: molecular_function unknown; INVOLVED IN: biological_process unknown; LOCATED IN: cellular_component unknown; EXPRESSED IN: fruit; CONTAINS InterPro DOMAIN/s: Prefoldin (InterPro:IPR009053); BEST Arabidopsis thaliana protein match is: unknown protein (TAIR:AT2G32240.1); Has 205658 Blast hits to 89336 proteins in 2499 species: Archae - 2336; Bacteria - 33619; Metazoa - 92986; Fungi - …	-1.5	-0.585406	0.12525	0.00116214	0.0133411	1.113	0.153928	0.133897	0.279943	0.465357	1.326	0.40728	0.12525	0.00996945	0.197782	1.017	0.024199	0.133897	0.860586	0.72069	-1.669	-0.739334	0.213467	0.00712192	0.0669879	-1.99	-0.992686	0.197092	0.000702957	0.0126016	-1.526	-0.609605	0.213467	0.0189116	0.0897998	-1.192	-0.253352	0.213467	0.265671	0.72163	1.094	0.129729	0.218653	0.567585	0.557096	1.304	0.383081
no gene name	At1g05330.1	unknown protein; FUNCTIONS IN: molecular_function unknown; INVOLVED IN: biological_process unknown; LOCATED IN: cellular_component unknown; EXPRESSED IN: stem, sepal; EXPRESSED DURING: petal differentiation and expansion stage; Has 2 Blast hits to 2 proteins in 1 species: Archae - 0; Bacteria - 0; Metazoa - 0; Fungi - 0; Plants - 2; Viruses - 0; Other Eukaryotes - 0 (source: NCBI BLink).	-1.246	-0.317605	0.152406	0.0706811	0.138116	1.014	0.0197467	0.181918	0.916235	0.710938	1.059	0.082982	0.152406	0.600955	0.762741	1.161	0.214876	0.181918	0.271457	0.482097	-1.263	-0.337352	0.273536	0.25247	0.352258	-1.32	-0.400587	0.239907	0.133516	0.238251	-1.446	-0.532482	0.270513	0.0845509	0.202296	-1.045	-0.0632353	0.270513	0.821042	0.862015	-1.145	-0.19513	0.311483	0.548471	0.549223	-1.096	-0.131895
no gene name	At1g05340.1	unknown protein; FUNCTIONS IN: molecular_function unknown; INVOLVED IN: biological_process unknown; LOCATED IN: chloroplast; EXPRESSED IN: 14 plant structures; EXPRESSED DURING: 7 growth stages; BEST Arabidopsis thaliana protein match is: unknown protein (TAIR:AT2G32210.1); Has 122 Blast hits to 122 proteins in 22 species: Archae - 0; Bacteria - 0; Metazoa - 0; Fungi - 16; Plants - 106; Viruses -…	1.509	0.593169	0.337961	0.113125	0.179719	-2.606	-1.3818	0.361296	0.00406139	0.128154	-1.155	-0.208215	0.337961	0.553096	0.749588	1.996	0.996846	0.361296	0.0221453	0.145269	3.931	1.97497	0.576	0.00752289	0.0681324	1.743	0.801384	0.531813	0.166107	0.2667	-1.323	-0.403677	0.576	0.501126	0.477679	-2.256	-1.17359	0.576	0.0720586	0.594978	-5.2	-2.37865	0.589994	0.00296562	0.0450043	-2.305	-1.20506
no gene name	At1g05350.1	thiF family protein; FUNCTIONS IN: binding, oxidoreductase activity, acting on the CH-OH group of donors, NAD or NADP as acceptor, catalytic activity, cofactor binding; INVOLVED IN: metabolic process; LOCATED IN: cellular_component unknown; EXPRESSED IN: 24 plant structures; EXPRESSED DURING: 15 growth stages; CONTAINS InterPro DOMAIN/s: D-isomer specific 2-hydroxyacid dehydrogenase, NAD-binding …	1.166	0.222085	0.0903811	0.0363249	0.0934569	-1.11	-0.151147	0.0966215	0.15218	0.361672	1.133	0.18049	0.0903811	0.076926	0.423439	-1.19	-0.251427	0.0966215	0.0286354	0.166315	1.295	0.373232	0.15404	0.0384237	0.13787	1.029	0.0415953	0.142223	0.776561	0.567519	1.388	0.473512	0.15404	0.0132689	0.0732316	-1.258	-0.331637	0.15404	0.0597511	0.566257	1.072	0.10028	0.157782	0.540886	0.547233	1.349	0.431917
no gene name	At1g05360.1	unknown protein; FUNCTIONS IN: molecular_function unknown; INVOLVED IN: biological_process unknown; LOCATED IN: cellular_component unknown; EXPRESSED IN: 24 plant structures; EXPRESSED DURING: 15 growth stages; BEST Arabidopsis thaliana protein match is: unknown protein (TAIR:AT4G14950.1); Has 269 Blast hits to 262 proteins in 95 species: Archae - 0; Bacteria - 11; Metazoa - 157; Fungi - 0; Plant…	1.2	0.262662	0.242709	0.3073	0.315339	-1.2	-0.262777	0.259466	0.337627	0.502124	1.041	0.0577133	0.242709	0.81737	0.811888	-1.041	-0.0575985	0.259466	0.829279	0.712574	1.439	0.525439	0.413657	0.235857	0.339609	1.153	0.204949	0.381924	0.604538	0.508396	1.249	0.320261	0.413657	0.458657	0.458543	-1.249	-0.32049	0.413657	0.458345	0.787502	-1.153	-0.205179	0.423707	0.639777	0.584462	1.083	0.115312
no gene name	At1g05370.1	FUNCTIONS IN: molecular_function unknown; INVOLVED IN: biological_process unknown; LOCATED IN: cellular_component unknown; EXPRESSED IN: shoot apex, hypocotyl, flower, seed; EXPRESSED DURING: petal differentiation and expansion stage, E expanded cotyledon stage; CONTAINS InterPro DOMAIN/s: Cellular retinaldehyde-binding/triple function, C-terminal (InterPro:IPR001251), Phosphatidylinositol transf…	1.094	0.129725	0.276597	0.65022	0.465184	1.049	0.0689644	0.295695	0.820802	0.688081	-1.089	-0.123339	0.276597	0.666193	0.780348	-1.054	-0.0753506	0.295695	0.804585	0.7072	1.043	0.0607608	0.471415	0.900279	0.613796	1.192	0.253064	0.435251	0.575227	0.496813	1.153	0.205076	0.471415	0.673792	0.543135	1.143	0.192303	0.471415	0.69286	0.840003	1.105	0.144315	0.482868	0.771825	0.625031	-1.034	-0.0479884
no gene name	At1g05380.1	DNA binding; FUNCTIONS IN: DNA binding; INVOLVED IN: regulation of transcription, DNA-dependent; LOCATED IN: nucleus; EXPRESSED IN: 24 plant structures; EXPRESSED DURING: 15 growth stages; CONTAINS InterPro DOMAIN/s: Zinc finger, RING/FYVE/PHD-type (InterPro:IPR013083), Zinc finger, PHD-type (InterPro:IPR001965), Zinc finger, FYVE/PHD-type (InterPro:IPR011011), Acyl-CoA N-acyltransferase (InterPr…	-1.117	-0.159439	0.149241	0.313186	0.318401	-1.189	-0.250251	0.159545	0.151203	0.360368	1.211	0.276375	0.149241	0.0970608	0.461978	1.097	0.133314	0.159545	0.425011	0.574245	1.065	0.090812	0.254356	0.7293	0.566369	-1.353	-0.435814	0.234844	0.0964624	0.199344	-1.225	-0.292753	0.254356	0.279409	0.365602	-1.441	-0.526626	0.254356	0.0683168	0.587214	-1.305	-0.383565	0.260536	0.175048	0.342244	1.104	0.143061
no gene name	At1g05385.1	photosystem II 11 kDa protein-related; FUNCTIONS IN: molecular_function unknown; INVOLVED IN: biological_process unknown; LOCATED IN: chloroplast; EXPRESSED IN: 24 plant structures; EXPRESSED DURING: 15 growth stages; Has 166 Blast hits to 166 proteins in 42 species: Archae - 0; Bacteria - 59; Metazoa - 0; Fungi - 0; Plants - 39; Viruses - 0; Other Eukaryotes - 68 (source: NCBI BLink).	1.011	0.0159709	0.174469	0.929069	0.548701	1.397	0.482398	0.186516	0.0293882	0.20899	1.05	0.0701796	0.174469	0.696889	0.78885	-1.483	-0.568548	0.186516	0.0138318	0.111046	-1.382	-0.466427	0.297355	0.151189	0.272093	-1.038	-0.0542087	0.274544	0.847863	0.58828	1.5	0.584519	0.297355	0.0808956	0.19825	1.331	0.412218	0.297355	0.199038	0.692977	2.072	1.05095	0.304579	0.0072691	0.0709373	1.557	0.638728
no gene name	At1g05400.1	unknown protein; INVOLVED IN: biological_process unknown; LOCATED IN: cellular_component unknown; EXPRESSED IN: sperm cell; CONTAINS InterPro DOMAIN/s: Protein of unknown function DUF537 (InterPro:IPR007491); BEST Arabidopsis thaliana protein match is: unknown protein (TAIR:AT1G06810.1).	-1.347	-0.429841	0.193182	0.0531231	0.117386	1.061	0.0855053	0.20652	0.688545	0.650551	1.079	0.109899	0.193182	0.583346	0.757225	1.176	0.234437	0.20652	0.285627	0.49199	-1.429	-0.515347	0.329246	0.151969	0.272745	-1.454	-0.53974	0.303989	0.109547	0.214788	-1.585	-0.664278	0.329246	0.0744131	0.189732	-1.017	-0.024394	0.329246	0.942559	0.87734	-1.109	-0.148931	0.337245	0.66919	0.593687	-1.09	-0.124537
no gene name	At1g05410.1	unknown protein; FUNCTIONS IN: molecular_function unknown; INVOLVED IN: biological_process unknown; LOCATED IN: cellular_component unknown; EXPRESSED IN: 22 plant structures; EXPRESSED DURING: 13 growth stages; BEST Arabidopsis thaliana protein match is: unknown protein (TAIR:AT4G14840.1); Has 112 Blast hits to 109 proteins in 19 species: Archae - 0; Bacteria - 0; Metazoa - 3; Fungi - 8; Plants -…	1.032	0.0456127	0.234955	0.85091	0.527269	-1.033	-0.0472056	0.280451	0.870509	0.701203	-1.021	-0.0295745	0.234955	0.902938	0.825866	1.022	0.0311675	0.280451	0.914248	0.732433	1.066	0.0928183	0.421692	0.831299	0.595338	1.053	0.0751872	0.369848	0.843982	0.587011	1.01	0.0144451	0.417032	0.973217	0.628933	-1.012	-0.0176311	0.417032	0.967314	0.880619	-1.056	-0.0783732	0.480193	0.874399	0.652657	-1.043	-0.060742
OVATE FAMILY PROTEIN 12 (OFP12)	At1g05420.1	OVATE FAMILY PROTEIN 12 (OFP12); INVOLVED IN: biological_process unknown; CONTAINS InterPro DOMAIN/s: Protein of unknown function DUF623, plant (InterPro:IPR006458); BEST Arabidopsis thaliana protein match is: OFP16 (ARABIDOPSIS THALIANA OVATE FAMILY PROTEIN 16) (TAIR:AT2G32100.1); Has 175 Blast hits to 175 proteins in 12 species: Archae - 0; Bacteria - 0; Metazoa - 1; Fungi - 0; Plants - 174; Vi…	-1.126	-0.171053	0.145666	0.270418	0.29374	1.255	0.327142	0.155724	0.0650354	0.265123	1.004	0.00579882	0.145666	0.969115	0.835346	-1.119	-0.161888	0.155724	0.325654	0.520463	-1.412	-0.498195	0.248264	0.0757286	0.191695	-1.13	-0.176852	0.229219	0.460164	0.447177	-1.006	-0.00916488	0.248264	0.971358	0.628568	1.249	0.321343	0.248264	0.227764	0.701614	1.404	0.48903	0.254296	0.0866286	0.247438	1.123	0.167687
no gene name	At1g05430.1	unknown protein; FUNCTIONS IN: molecular_function unknown; INVOLVED IN: biological_process unknown; LOCATED IN: cellular_component unknown; EXPRESSED IN: 23 plant structures; EXPRESSED DURING: 13 growth stages; Has 19 Blast hits to 19 proteins in 5 species: Archae - 0; Bacteria - 0; Metazoa - 0; Fungi - 0; Plants - 19; Viruses - 0; Other Eukaryotes - 0 (source: NCBI BLink).	1.555	0.636618	0.200635	0.0113111	0.0479325	-1.247	-0.318584	0.214488	0.17162	0.380276	-1.003	-0.00492405	0.200635	0.980956	0.837175	-1.242	-0.31311	0.214488	0.178351	0.406488	1.939	0.955201	0.34195	0.0209373	0.103736	1.56	0.641542	0.315718	0.0726979	0.170813	1.932	0.949727	0.34195	0.0214923	0.0964254	-1.243	-0.31366	0.34195	0.382924	0.764625	-1.004	-0.00547405	0.350257	0.987872	0.678911	1.238	0.308186
no gene name	At1g05440.1	unknown protein; FUNCTIONS IN: molecular_function unknown; INVOLVED IN: biological_process unknown; LOCATED IN: cellular_component unknown; EXPRESSED IN: 14 plant structures; EXPRESSED DURING: 7 growth stages; Has 95 Blast hits to 95 proteins in 29 species: Archae - 0; Bacteria - 0; Metazoa - 63; Fungi - 4; Plants - 11; Viruses - 1; Other Eukaryotes - 16 (source: NCBI BLink).	1.438	0.523859	0.312415	0.127895	0.19308	1.038	0.0531899	0.333985	0.876982	0.702959	-1.369	-0.453449	0.312415	0.180608	0.562146	-1.089	-0.123601	0.333985	0.719884	0.686475	1.386	0.470669	0.53246	0.399719	0.433656	1.969	0.977308	0.491613	0.0780526	0.17766	1.566	0.64746	0.53246	0.254923	0.350084	1.421	0.506639	0.53246	0.3662	0.75897	1.13	0.17679	0.545396	0.75323	0.620233	-1.257	-0.329848
no gene name	AT1G05450.1	Encodes a Protease inhibitor/seed storage/LTP family protein	-1.029	-0.040626	0.195444	0.839962	0.524369	1.003	0.00459983	0.208939	0.982916	0.725457	1.104	0.142601	0.195444	0.484175	0.726282	-1.077	-0.106575	0.208939	0.62227	0.655821	-1.032	-0.0452258	0.333103	0.89499	0.612666	-1.135	-0.183227	0.30755	0.566012	0.492676	1.047	0.065949	0.333103	0.847457	0.596456	-1.1	-0.138001	0.333103	0.688361	0.839105	1.08	0.111175	0.341196	0.751995	0.61976	1.189	0.249176
SILENCING DEFECTIVE (SDE3)	At1g05460.1	Encodes a protein with similarity to RNA helicases. Mutants are defective in post-transcriptional gene silencing.	1.304	0.382995	0.258228	0.17218	0.228327	-1.359	-0.442134	0.276057	0.143708	0.352926	1.03	0.0421255	0.258228	0.874018	0.821817	1.012	0.0170131	0.276057	0.952205	0.740741	1.772	0.825128	0.440107	0.0935742	0.213511	1.267	0.340869	0.406345	0.423264	0.430629	1.289	0.365982	0.440107	0.427161	0.444836	-1.399	-0.484259	0.440107	0.29975	0.73301	-1.375	-0.459147	0.450799	0.33503	0.448793	1.018	0.0251123
COTYLEDON VASCULAR PATTERN 2 (CVP2)	At1g05470.1	Encodes an inositol polyphosphate 5' phosphatase (5PTase) that is required for the proper recruitment of cells into developing vascular tissue in leaves and cotyledons. It is most similar to Type I 5PTases that are known to cleave a phosphate from IP3 or IP4. cvp2 mutants have elevated levels of IP3 and are hypersensitive to ABA in seed germination assays.	1.37	0.454005	0.123509	0.005108	0.0303318	-1.243	-0.313404	0.132037	0.0416616	0.230559	-1.068	-0.0953544	0.123509	0.45988	0.717131	-1.032	-0.0452463	0.132037	0.739707	0.691521	1.702	0.76741	0.210501	0.00535379	0.0599955	1.463	0.54936	0.194353	0.019832	0.0797871	1.413	0.499252	0.210501	0.0417905	0.138645	-1.163	-0.21805	0.210501	0.327297	0.744984	-1.204	-0.268158	0.215615	0.245033	0.395474	-1.035	-0.0501081
no gene name	At1g05480.1	SNF2 domain-containing protein / helicase domain-containing protein, low similarity to SP|Q9U7E0 Transcriptional regulator ATRX homolog {Caenorhabditis elegans}; contains PFam profiles PF00271: Helicase conserved C-terminal domain, PF00176: SNF2 family N-terminal domain	-1.258	-0.330841	0.297436	0.294832	0.308941	-1.282	-0.35868	0.317972	0.288483	0.471152	1.88	0.910809	0.297436	0.0135234	0.22204	-1.166	-0.221288	0.317972	0.504043	0.609753	1.019	0.0278391	0.506931	0.957404	0.627992	-2.365	-1.24165	0.468043	0.0263526	0.0944644	-1.079	-0.109553	0.506931	0.833721	0.592381	-2.411	-1.26949	0.506931	0.0336258	0.510203	-1.1	-0.137392	0.519247	0.797279	0.631822	2.192	1.1321
CHROMATIN REMODELING 31 (chr31)	At1g05490.1	chromatin remodeling 31 (chr31); FUNCTIONS IN: helicase activity, DNA binding, ATP binding, nucleic acid binding; INVOLVED IN: biological_process unknown; EXPRESSED IN: 13 plant structures; EXPRESSED DURING: 6 growth stages; CONTAINS InterPro DOMAIN/s: DEAD-like helicase, N-terminal (InterPro:IPR014001), DNA/RNA helicase, C-terminal (InterPro:IPR001650), Helicase, superfamily 1 and 2, ATP-binding…	1.314	0.394425	0.222	0.109347	0.176124	-1.066	-0.0919413	0.237328	0.707462	0.65609	-1.205	-0.269407	0.222	0.255808	0.619888	-1.023	-0.0330768	0.237328	0.892226	0.727867	1.401	0.486366	0.378363	0.230726	0.336368	1.584	0.663832	0.349338	0.0898511	0.19185	1.345	0.427502	0.378363	0.287743	0.370942	1.131	0.177466	0.378363	0.650198	0.832542	-1.042	-0.0588645	0.387556	0.882627	0.65477	-1.178	-0.23633
(NTMC2T2.1)	At1g05500.1	NTMC2T2.1; FUNCTIONS IN: molecular_function unknown; INVOLVED IN: biological_process unknown; LOCATED IN: plasma membrane; EXPRESSED IN: 25 plant structures; EXPRESSED DURING: 13 growth stages; CONTAINS InterPro DOMAIN/s: C2 membrane targeting protein (InterPro:IPR018029), C2 calcium/lipid-binding region, CaLB (InterPro:IPR008973), C2 calcium-dependent membrane targeting (InterPro:IPR000008); BES…	-1.164	-0.21895	0.141023	0.159124	0.218501	1.055	0.0777354	0.168331	0.656521	0.640423	1.24	0.310628	0.141023	0.058748	0.380661	-1.125	-0.169413	0.168331	0.343676	0.530793	-1.228	-0.296686	0.253105	0.274845	0.367174	-1.444	-0.529578	0.221988	0.0441567	0.12781	-1.035	-0.0495377	0.250308	0.848054	0.596639	-1.175	-0.232892	0.250308	0.379373	0.762973	1.187	0.247148	0.288218	0.416114	0.489881	1.395	0.480041
no gene name	At1g05510.1	Protein is tyrosine-phosphorylated and its phosphorylation state is modulated in response to ABA in Arabidopsis thaliana seeds.	-1.048	-0.0673097	0.18825	0.729926	0.492214	-1.272	-0.346796	0.224703	0.161322	0.370877	1.149	0.200055	0.18825	0.318938	0.65642	1.16	0.21405	0.224703	0.368688	0.543782	1.214	0.279486	0.337868	0.432101	0.450969	-1.204	-0.267365	0.29633	0.393276	0.416074	-1.215	-0.28136	0.334134	0.424213	0.443758	-1.461	-0.546851	0.334134	0.140347	0.659085	-1.475	-0.560846	0.38474	0.183024	0.349268	-1.01	-0.0139952
no gene name	At1g05520.1	transport protein, putative; FUNCTIONS IN: protein binding, transporter activity, zinc ion binding; INVOLVED IN: transport, response to salt stress; LOCATED IN: COPII vesicle coat; EXPRESSED IN: 24 plant structures; EXPRESSED DURING: 13 growth stages; CONTAINS InterPro DOMAIN/s: Sec23/Sec24 helical region (InterPro:IPR006900), Sec23/Sec24 beta-sandwich (InterPro:IPR012990), Sec23/Sec24 trunk regi…	1.109	0.149111	0.123551	0.258241	0.286535	1.254	0.326928	0.132082	0.0352686	0.219982	-1.084	-0.116222	0.123551	0.371429	0.682951	-1.283	-0.359817	0.132082	0.0234462	0.149303	-1.131	-0.177816	0.210573	0.420303	0.444927	1.202	0.265334	0.194419	0.205475	0.297972	1.423	0.508928	0.210573	0.038809	0.133232	1.36	0.44315	0.210573	0.0646447	0.578379	1.61	0.686745	0.215689	0.0111138	0.0885925	1.184	0.243595
UDP-GLUCOSYL TRANSFERASE 75B2 (UGT75B2)	At1g05530.1	Encodes a protein with glucosyltransferase activity with high sequence homology to UGT1 (AT1G05560). It belongs to an UGT subfamily that binds UDP-glucose but not UDP-glucuronate, UDP-galactose, or UDP-rhamnose as the glycosyl donor. UGT2 was shown to be able to use abscisic acid as glycosylation substrate in the presence of UDP-glucose.	1.113	0.155018	0.303293	0.621571	0.454821	-1.26	-0.333755	0.324234	0.330177	0.497436	-1.755	-0.811414	0.303293	0.0253991	0.283871	1.986	0.990151	0.324234	0.0137081	0.110442	1.403	0.488774	0.516914	0.369065	0.419944	1.954	0.966432	0.47726	0.0735306	0.171838	-1.784	-0.835132	0.516914	0.140634	0.263101	1.392	0.477658	0.516914	0.379564	0.763104	-2.503	-1.32391	0.529472	0.0338382	0.156911	-3.486	-1.80156
no gene name	At1g05540.1	unknown protein; FUNCTIONS IN: molecular_function unknown; INVOLVED IN: biological_process unknown; LOCATED IN: mitochondrion; EXPRESSED IN: 21 plant structures; EXPRESSED DURING: 13 growth stages; CONTAINS InterPro DOMAIN/s: Protein of unknown function DUF295 (InterPro:IPR005174); BEST Arabidopsis thaliana protein match is: unknown protein (TAIR:AT1G30160.2); Has 120 Blast hits to 118 proteins i…	-1.214	-0.279545	0.244185	0.281819	0.300713	-1.002	-0.00277143	0.261045	0.991761	0.727112	1.204	0.267302	0.244185	0.30209	0.647051	1.01	0.0150144	0.261045	0.955391	0.741684	-1.211	-0.276774	0.416173	0.522697	0.491497	-1.461	-0.546847	0.384247	0.188415	0.285947	-1.227	-0.294559	0.416173	0.497	0.475742	-1.206	-0.270074	0.416173	0.532582	0.807309	-1.012	-0.0177858	0.426284	0.967631	0.67514	1.191	0.252288
no gene name	At1g05550.1	unknown protein; FUNCTIONS IN: molecular_function unknown; INVOLVED IN: biological_process unknown; LOCATED IN: cellular_component unknown; EXPRESSED IN: 6 plant structures; EXPRESSED DURING: 4 anthesis, petal differentiation and expansion stage, D bilateral stage, E expanded cotyledon stage; BEST Arabidopsis thaliana protein match is: unknown protein (TAIR:AT1G05540.1).	-1.148	-0.199227	0.304906	0.531821	0.419979	-1.02	-0.0284635	0.363948	0.939584	0.716066	1.038	0.0543091	0.304906	0.863058	0.820118	1.128	0.173381	0.363948	0.646535	0.664115	-1.126	-0.170764	0.547239	0.762984	0.576296	-1.192	-0.253536	0.47996	0.611665	0.511046	-1.295	-0.372609	0.541192	0.510609	0.481722	-1.059	-0.0827726	0.541192	0.882229	0.870101	-1.15	-0.201845	0.623156	0.754314	0.620522	-1.086	-0.119072
UDP-GLUCOSYLTRANSFERASE 75B1 (UGT75B1)	At1g05560.1	A UDP-glucose transferase localized in the phragmoplast. It has been co-purified with the callose synthase complex and may transfer UDP-glucose from sucrose synthase to the callose synthase and thus help form a substrate channel for the synthesis of callose at the forming cell plate. Induced by salicylic acid. Independent of NPR1 for their induction by salicylic acid. UGT1 encodes a protein with …	-1.001	-0.00144531	0.305487	0.996328	0.56567	1.146	0.196965	0.32658	0.561322	0.606031	1.007	0.00989947	0.305487	0.974856	0.836403	-1.153	-0.205419	0.32658	0.544981	0.627465	-1.147	-0.19841	0.520653	0.711984	0.560298	-1.008	-0.0113448	0.480712	0.981687	0.622199	1.152	0.203974	0.520653	0.704347	0.55302	1.138	0.187065	0.520653	0.727664	0.845348	1.322	0.402384	0.533302	0.469822	0.515536	1.161	0.215318
CALLOSE SYNTHASE 1 (CALS1)	At1g05570.1	Encodes a callose synthase 1 catalytic subunit . Member of Glycosyltransferase Family- 48.	-2.341	-1.22708	0.182438	0.000148672	0.00453526	-1.17	-0.226929	0.217765	0.327839	0.49606	1.345	0.427695	0.182438	0.047096	0.353996	2.037	1.02631	0.217765	0.00151594	0.0328616	-2	-1.00015	0.327436	0.0157137	0.0921705	-3.149	-1.65477	0.28718	0.000423073	0.00943055	-4.768	-2.25339	0.323818	0.000117376	0.0048806	-1.574	-0.654625	0.323818	0.0778672	0.607544	-2.384	-1.25324	0.372861	0.00991487	0.083114	-1.514	-0.598616
no gene name	At1g05575.1	unknown protein; FUNCTIONS IN: molecular_function unknown; INVOLVED IN: biological_process unknown; LOCATED IN: endomembrane system; EXPRESSED IN: 17 plant structures; EXPRESSED DURING: 9 growth stages; Has 36 Blast hits to 36 proteins in 5 species: Archae - 0; Bacteria - 0; Metazoa - 0; Fungi - 0; Plants - 36; Viruses - 0; Other Eukaryotes - 0 (source: NCBI BLink).	-1.172	-0.228499	0.255534	0.394497	0.360432	1.153	0.205248	0.273177	0.471638	0.568198	-1.012	-0.0177848	0.255534	0.946035	0.832666	1.029	0.041036	0.273177	0.883906	0.72578	-1.351	-0.433747	0.435515	0.345301	0.407918	-1.157	-0.210714	0.402106	0.612918	0.511566	-1.205	-0.269535	0.435515	0.551331	0.49775	1.167	0.223033	0.435515	0.620901	0.826556	1.121	0.164212	0.446096	0.721301	0.61044	-1.042	-0.0588208
no gene name	At1g05577.1	unknown protein; FUNCTIONS IN: molecular_function unknown; INVOLVED IN: biological_process unknown; LOCATED IN: cellular_component unknown; EXPRESSED IN: leaf whorl, petal, flower; EXPRESSED DURING: 4 anthesis, petal differentiation and expansion stage; CONTAINS InterPro DOMAIN/s: Protein of unknown function DUF966 (InterPro:IPR010369); BEST Arabidopsis thaliana protein match is: unknown protein …	1.301	0.379468	0.282674	0.221359	0.26289	-1.34	-0.422426	0.341257	0.255676	0.448027	-1.225	-0.292844	0.25914	0.29568	0.643256	1.262	0.335802	0.308553	0.312503	0.511454	1.743	0.801894	0.532039	0.175486	0.293463	1.594	0.672313	0.417444	0.151314	0.253504	1.031	0.0436668	0.470119	0.928598	0.618302	-1.094	-0.129582	0.487866	0.798193	0.859164	-1.691	-0.758228	0.550878	0.211112	0.371835	-1.546	-0.628646
CATION/H+ EXCHANGER 23 (ATCHX23)	At1g05580.1	member of Putative Na+/H+ antiporter family	-1.235	-0.304439	0.285115	0.316782	0.320307	1.281	0.35782	0.340325	0.323792	0.494071	-1.287	-0.364134	0.285115	0.237368	0.607828	1.24	0.310753	0.340325	0.387877	0.554448	-1.583	-0.662259	0.51172	0.23171	0.336894	1.042	0.0596958	0.448808	0.897471	0.601648	-1.532	-0.615191	0.506065	0.258776	0.352745	1.649	0.721954	0.506065	0.191533	0.687732	1.033	0.0470672	0.58271	0.937607	0.668059	-1.596	-0.674887
BETA-HEXOSAMINIDASE 2 (HEXO2)	At1g05590.1	Encodes a protein with &#946;-hexosaminidase activity (the enzyme is active with p-nitrophenyl-&#946;-N-acetylglucosaminide as substrate but displayed only a minor activity toward p-nitrophenyl-&#946;-N-acetylgalactosaminide). Chitotriose-PA was digested almost completely overnight by a 50% ammonium sulfate fraction of a supernatant yeast expressing AtHEX3.	1.632	0.707025	0.455442	0.154985	0.215173	1.085	0.117078	0.486888	0.81536	0.687573	-1.143	-0.192271	0.455442	0.682812	0.786052	-1.55	-0.631832	0.486888	0.226664	0.448147	1.505	0.589947	0.776227	0.466685	0.466769	1.865	0.899296	0.71668	0.241153	0.324915	2.53	1.33886	0.776227	0.118644	0.241477	1.239	0.309349	0.776227	0.699529	0.842041	1.681	0.74891	0.795085	0.370826	0.466498	1.356	0.439561
no gene name	At1g05600.1	pentatricopeptide (PPR) repeat-containing protein; FUNCTIONS IN: molecular_function unknown; INVOLVED IN: biological_process unknown; LOCATED IN: cellular_component unknown; EXPRESSED IN: 21 plant structures; EXPRESSED DURING: 13 growth stages; CONTAINS InterPro DOMAIN/s: Pentatricopeptide repeat (InterPro:IPR002885); BEST Arabidopsis thaliana protein match is: pentatricopeptide (PPR) repeat-cont…	-1.122	-0.165767	0.184881	0.393276	0.359783	-1.098	-0.1348	0.197646	0.512391	0.585429	-1.103	-0.141917	0.184881	0.462378	0.717942	1.359	0.442484	0.197646	0.0519474	0.227156	-1.022	-0.030967	0.315099	0.923866	0.62026	-1.017	-0.0238493	0.290927	0.936459	0.610435	-1.524	-0.60825	0.315099	0.0856248	0.203375	1.005	0.00711773	0.315099	0.982471	0.881243	-1.492	-0.577283	0.322754	0.107306	0.273408	-1.499	-0.584401
ADP-GLUCOSE PYROPHOSHORYLASE SMALL SUBUNIT 2 (APS2)	At1g05610.1	Encodes the small subunit of ADP-glucose pyrophosphorylase. The small subunit is the catalytic isoform responsible for ADP-glucose pyrophosphorylase activity. The presence of the small subunit is required for large subunit stability. Two isoforms of the small subunit (ApS1 and ApS2) have been described. ApS2 is a minor small subunit isoform present in all plant tissues tested.	1.347	0.42961	0.43626	0.353585	0.33925	-1.018	-0.0257919	0.520737	0.961711	0.721207	-1.342	-0.424008	0.43626	0.359557	0.677604	1.014	0.0201903	0.520737	0.970022	0.744815	1.371	0.455402	0.78299	0.57684	0.513404	1.807	0.853618	0.686728	0.249054	0.330154	1.328	0.40942	0.774338	0.61134	0.521642	1.318	0.398216	0.774338	0.620967	0.826556	-1.032	-0.0459823	0.891614	0.960134	0.673795	-1.361	-0.444199
no gene name	At1g05615.1	unknown protein; FUNCTIONS IN: molecular_function unknown; INVOLVED IN: biological_process unknown; LOCATED IN: cellular_component unknown; CONTAINS InterPro DOMAIN/s: Protein of unknown function DUF313 (InterPro:IPR005508); BEST Arabidopsis thaliana protein match is: unknown protein (TAIR:AT2G24670.1); Has 37 Blast hits to 37 proteins in 2 species: Archae - 0; Bacteria - 0; Metazoa - 0; Fungi - …	-1.131	-0.177441	0.404045	0.672165	0.472916	1.038	0.0536782	0.482285	0.91412	0.71075	1.089	0.122943	0.404045	0.768679	0.802233	1.001	0.000819797	0.482285	0.998685	0.749085	-1.174	-0.231119	0.725173	0.758109	0.574991	-1.231	-0.300384	0.636018	0.649337	0.524733	-1.132	-0.178261	0.717159	0.809959	0.586105	-1.049	-0.0692645	0.717159	0.925434	0.87486	1.037	0.0528584	0.825775	0.950532	0.671393	1.088	0.122123
URIDINE-RIBOHYDROLASE 2 (URH2)	At1g05620.1	URIDINE-RIBOHYDROLASE 2 (URH2); FUNCTIONS IN: hydrolase activity; INVOLVED IN: biological_process unknown; LOCATED IN: cellular_component unknown; EXPRESSED IN: 23 plant structures; EXPRESSED DURING: 15 growth stages; CONTAINS InterPro DOMAIN/s: Inosine/uridine-preferring nucleoside hydrolase (InterPro:IPR001910); BEST Arabidopsis thaliana protein match is: URH1 (URIDINE-RIBOHYDROLASE 1); adenosi…	1.065	0.0905642	0.206904	0.671911	0.472899	1.628	0.703491	0.221189	0.0111759	0.164074	1.054	0.0752415	0.206904	0.724512	0.793812	-1.827	-0.869297	0.221189	0.00345751	0.0511065	-1.529	-0.612927	0.352634	0.11619	0.237611	1.011	0.0153227	0.325582	0.963491	0.617497	1.945	0.959861	0.352634	0.0235314	0.100883	1.546	0.62825	0.352634	0.108503	0.635437	2.975	1.57279	0.361201	0.0018386	0.0361315	1.925	0.944539
(5PTASE13)	At1g05630.1	Encodes an inositol polyphosphate 5-phosphatase with phosphatase activity toward only Ins(1,4,5)P3. Induced in response to ABA and wounding treatments. Expressed in young seedlings and flowers, while no transcripts were detectable in maturated roots, stems, and rosette leaves Modulates the development of cotyledon veins through its regulation of auxin homeostasis. Involved in blue light light–sti…	1.87	0.903375	0.134155	8.52e-05	0.00352172	-1.032	-0.0460211	0.143418	0.755621	0.671358	-1.521	-0.604761	0.134155	0.00147209	0.0880321	-1.191	-0.252593	0.143418	0.112043	0.330188	1.931	0.949396	0.228645	0.00247602	0.0450392	2.844	1.50814	0.211105	5.40151e-05	0.0032759	2.228	1.15597	0.228645	0.000685	0.0132673	1.473	0.55874	0.228645	0.0371388	0.513804	1.154	0.206572	0.2342	0.400703	0.482101	-1.276	-0.352168
no gene name	At1g05640.1	ankyrin repeat family protein; FUNCTIONS IN: protein binding; CONTAINS InterPro DOMAIN/s: Ankyrin (InterPro:IPR002110); BEST Arabidopsis thaliana protein match is: ankyrin repeat family protein (TAIR:AT2G31820.1); Has 53987 Blast hits to 21643 proteins in 757 species: Archae - 45; Bacteria - 3706; Metazoa - 28168; Fungi - 4503; Plants - 2747; Viruses - 485; Other Eukaryotes - 14333 (source: NCBI …	1.071	0.0985787	0.246347	0.69951	0.482769	-1.159	-0.212428	0.29405	0.490611	0.577264	-1.004	-0.00506764	0.246347	0.984092	0.837498	1.086	0.118917	0.29405	0.696507	0.679907	1.241	0.311007	0.442139	0.501753	0.482533	1.074	0.103646	0.387782	0.796015	0.573479	-1.014	-0.0203383	0.437253	0.964041	0.626909	-1.155	-0.20736	0.437253	0.648007	0.832108	-1.258	-0.331345	0.503476	0.528944	0.542666	-1.09	-0.123985
no gene name	At1g05650.1	polygalacturonase, putative / pectinase, putative; FUNCTIONS IN: polygalacturonase activity; INVOLVED IN: carbohydrate metabolic process; LOCATED IN: endomembrane system; CONTAINS InterPro DOMAIN/s: Pectin lyase fold/virulence factor (InterPro:IPR011050), Pectin lyase fold (InterPro:IPR012334), Glycoside hydrolase, family 28 (InterPro:IPR000743), Parallel beta-helix repeat (InterPro:IPR006626); B…	-1.323	-0.40411	0.175968	0.0507481	0.114092	1.239	0.309745	0.210043	0.178532	0.386715	-1.025	-0.0358237	0.175968	0.843765	0.817641	1.094	0.130188	0.210043	0.552619	0.630555	-1.64	-0.713855	0.315825	0.0536982	0.161316	-1.291	-0.368286	0.276997	0.220321	0.309157	-1.448	-0.534298	0.312335	0.125511	0.248721	1.271	0.345569	0.312335	0.300708	0.733428	1.133	0.179557	0.359639	0.631027	0.581696	-1.122	-0.166012
no gene name	At1g05660.1	polygalacturonase, putative / pectinase, putative; FUNCTIONS IN: polygalacturonase activity; INVOLVED IN: carbohydrate metabolic process; LOCATED IN: endomembrane system; CONTAINS InterPro DOMAIN/s: Pectin lyase fold/virulence factor (InterPro:IPR011050), Pectin lyase fold (InterPro:IPR012334), Glycoside hydrolase, family 28 (InterPro:IPR000743), Parallel beta-helix repeat (InterPro:IPR006626); B…	1.347	0.429333	0.365583	0.270381	0.293719	-1.793	-0.842549	0.390825	0.0594704	0.257652	-1.02	-0.0282976	0.365583	0.939996	0.83113	1.358	0.441514	0.390825	0.287812	0.493718	2.415	1.27188	0.623077	0.0716152	0.186544	1.373	0.45763	0.575279	0.446799	0.441027	-1.008	-0.0121819	0.623077	0.984828	0.631324	-1.758	-0.814252	0.623077	0.223675	0.700666	-2.435	-1.28406	0.638214	0.0750898	0.231499	-1.385	-0.469812
no gene name	At1g05670.1	UDP-glucoronosyl/UDP-glucosyl transferase family protein; FUNCTIONS IN: transferase activity, transferring glycosyl groups; INVOLVED IN: metabolic process; LOCATED IN: cellular_component unknown; EXPRESSED IN: 16 plant structures; EXPRESSED DURING: 8 growth stages; CONTAINS InterPro DOMAIN/s: UDP-glucuronosyl/UDP-glucosyltransferase (InterPro:IPR002213), Pentatricopeptide repeat (InterPro:IPR0028…	-1.14	-0.188415	0.167435	0.293085	0.307834	1.448	0.533619	0.199857	0.0283621	0.20782	-1.129	-0.174667	0.167435	0.327354	0.661358	-1.125	-0.170537	0.199857	0.41831	0.571138	-1.65	-0.722034	0.300509	0.0429948	0.145816	-1.01	-0.0137482	0.263564	0.959678	0.616464	-1.012	-0.0178782	0.297188	0.953506	0.624672	1.634	0.708286	0.297188	0.0443174	0.534608	1.629	0.704156	0.342198	0.0736175	0.228835	-1.003	-0.00412999
no gene name	At1g05680.1	UDP-glucoronosyl/UDP-glucosyl transferase family protein; FUNCTIONS IN: transferase activity, transferring hexosyl groups, UDP-glycosyltransferase activity, UDP-glucosyltransferase activity, transferase activity, transferring glycosyl groups; INVOLVED IN: metabolic process; LOCATED IN: cellular_component unknown; EXPRESSED IN: 7 plant structures; EXPRESSED DURING: 4 anthesis, C globular stage, pe…	1.191	0.252604	0.316006	0.444663	0.383365	-1.252	-0.324391	0.337825	0.362023	0.515639	1.031	0.0433851	0.316006	0.893822	0.825157	1.02	0.0284018	0.337825	0.934839	0.737072	1.492	0.576995	0.538581	0.31191	0.389006	1.156	0.209219	0.497265	0.683814	0.537408	1.168	0.224202	0.538581	0.686955	0.547708	-1.29	-0.367776	0.538581	0.511887	0.802228	-1.277	-0.352793	0.551666	0.53843	0.546331	1.01	0.0149833
BTB AND TAZ DOMAIN PROTEIN 3 (bt3)	At1g05690.1	BTB and TAZ domain protein. Acts redunantly with BT1 and BT2 during female gametophyte development. Acts with BT2 during male gametophyte development.	-1.105	-0.14364	0.12831	0.295418	0.309306	1.081	0.112801	0.153156	0.482457	0.573136	-1.158	-0.21119	0.12831	0.138394	0.515398	1.183	0.24203	0.153156	0.152697	0.381209	-1.195	-0.256441	0.230288	0.297801	0.381079	1.048	0.0675497	0.201976	0.746644	0.5579	-1.306	-0.38567	0.227744	0.128825	0.252411	1.252	0.323991	0.227744	0.192648	0.688731	-1.094	-0.129229	0.262236	0.635397	0.583109	-1.369	-0.45322
no gene name	At1g05700.1	leucine-rich repeat protein kinase, putative; FUNCTIONS IN: kinase activity; INVOLVED IN: protein amino acid phosphorylation; LOCATED IN: endomembrane system; EXPRESSED IN: shoot, stem, hypocotyl, root; CONTAINS InterPro DOMAIN/s: Protein kinase, ATP binding site (InterPro:IPR017441), Protein kinase, core (InterPro:IPR000719), Serine/threonine protein kinase (InterPro:IPR002290), Leucine-rich rep…	-1.22	-0.28684	0.206915	0.199042	0.247279	1.07	0.0973676	0.221202	0.670192	0.643796	1.047	0.0668017	0.206915	0.754186	0.800654	1.089	0.122671	0.221202	0.592703	0.644962	-1.305	-0.384208	0.352653	0.304253	0.384704	-1.278	-0.353642	0.3256	0.305657	0.365826	-1.328	-0.409511	0.352653	0.27542	0.362892	1.021	0.0305658	0.352653	0.932828	0.876369	-1.018	-0.0253034	0.361221	0.945686	0.670186	-1.039	-0.0558693
no gene name	AT1G05710.1	basic helix-loop-helix (bHLH) DNA-binding superfamily protein; FUNCTIONS IN: sequence-specific DNA binding transcription factor activity; INVOLVED IN: response to ethylene stimulus, regulation of transcription; LOCATED IN: nucleus; EXPRESSED IN: 22 plant structures; EXPRESSED DURING: 13 growth stages; CONTAINS InterPro DOMAIN/s: Helix-loop-helix DNA-binding domain (InterPro:IPR001092), Helix-loop…	1.094	0.129349	0.247932	0.614466	0.452083	-1.32	-0.400953	0.26505	0.164637	0.374548	-1.145	-0.194724	0.247932	0.452403	0.714487	1.382	0.466328	0.26505	0.112369	0.330377	1.444	0.530302	0.422559	0.241094	0.343252	1.252	0.324072	0.390143	0.427656	0.432672	-1.263	-0.336979	0.422559	0.445706	0.452974	-1.154	-0.206229	0.422559	0.637185	0.830106	-1.824	-0.867281	0.432825	0.0760891	0.23327	-1.581	-0.661051
no gene name	At1g05710.2	ethylene-responsive protein, putative; FUNCTIONS IN: transcription factor activity; INVOLVED IN: response to ethylene stimulus, regulation of transcription; LOCATED IN: nucleus; EXPRESSED IN: 22 plant structures; EXPRESSED DURING: 13 growth stages; CONTAINS InterPro DOMAIN/s: Basic helix-loop-helix dimerisation region bHLH (InterPro:IPR001092), Helix-loop-helix DNA-binding (InterPro:IPR011598); B…	1.222	0.289628	0.228992	0.241542	0.276434	1.034	0.0483946	0.273334	0.863867	0.69963	-1.371	-0.455401	0.228992	0.0819349	0.433221	1.085	0.117378	0.273334	0.678942	0.674471	1.182	0.241234	0.41099	0.573419	0.512184	1.676	0.745029	0.360462	0.0725808	0.170624	1.127	0.172251	0.406448	0.68288	0.5464	1.418	0.503795	0.406448	0.250285	0.715736	-1.049	-0.0689831	0.468006	0.886465	0.655563	-1.487	-0.572778
no gene name	At1g05720.1	selenoprotein family protein; FUNCTIONS IN: selenium binding; INVOLVED IN: biological_process unknown; LOCATED IN: endomembrane system; EXPRESSED IN: 22 plant structures; EXPRESSED DURING: 13 growth stages; CONTAINS InterPro DOMAIN/s: Sep15/SelM redox (InterPro:IPR014912); Has 143 Blast hits to 143 proteins in 54 species: Archae - 0; Bacteria - 0; Metazoa - 110; Fungi - 0; Plants - 24; Viruses - …	1.096	0.132052	0.277073	0.646395	0.463964	-1.154	-0.206663	0.330726	0.549455	0.601196	1.148	0.199405	0.277073	0.492206	0.729861	-1.09	-0.124795	0.330726	0.715738	0.685036	1.265	0.338715	0.497286	0.515019	0.488403	-1.048	-0.0673531	0.436148	0.881098	0.597206	1.195	0.256847	0.491791	0.615633	0.523369	-1.325	-0.406068	0.491791	0.43291	0.781352	-1.058	-0.0818683	0.566273	0.888623	0.656081	1.252	0.3242
no gene name	At1g05730.1	unknown protein; FUNCTIONS IN: molecular_function unknown; INVOLVED IN: biological_process unknown; LOCATED IN: cellular_component unknown; CONTAINS InterPro DOMAIN/s: Protein of unknown function DUF842, eukaryotic (InterPro:IPR008560); BEST Arabidopsis thaliana protein match is: unknown protein (TAIR:AT2G31725.1); Has 186 Blast hits to 186 proteins in 58 species: Archae - 0; Bacteria - 0; Metazo…	1.071	0.0993958	0.0927143	0.311595	0.317343	-1.031	-0.0438889	0.0991157	0.668359	0.643237	1.018	0.026321	0.0927143	0.782915	0.805915	-1.058	-0.0818279	0.0991157	0.430382	0.576561	1.104	0.143285	0.158016	0.38816	0.42837	1.052	0.0730749	0.145894	0.628479	0.517193	1.134	0.181224	0.158016	0.281011	0.366834	-1.05	-0.0702099	0.158016	0.667303	0.83459	1.027	0.037939	0.161855	0.81992	0.638406	1.078	0.108149
no gene name	At1g05740.1	unknown protein; FUNCTIONS IN: molecular_function unknown; INVOLVED IN: biological_process unknown; LOCATED IN: cellular_component unknown; CONTAINS InterPro DOMAIN/s: Protein of unknown function DUF842, eukaryotic (InterPro:IPR008560); BEST Arabidopsis thaliana protein match is: unknown protein (TAIR:AT1G05730.1); Has 107 Blast hits to 107 proteins in 30 species: Archae - 0; Bacteria - 0; Metazo…	-1.352	-0.43539	0.140719	0.0128455	0.0516751	-1.045	-0.0630627	0.150435	0.684897	0.649011	1.111	0.152203	0.140719	0.307556	0.649933	1.271	0.34625	0.150435	0.0468721	0.215746	-1.294	-0.372327	0.239833	0.154972	0.275307	-1.503	-0.587593	0.221435	0.0263216	0.0944208	-1.719	-0.78164	0.239833	0.00985284	0.0613131	-1.161	-0.215265	0.239833	0.392795	0.768843	-1.328	-0.409313	0.24566	0.130029	0.299229	-1.144	-0.194048
PIGMENT DEFECTIVE 247 (PDE247)	At1g05750.1	Encodes a pentatricopeptide repeat protein required for editing of rpoA and clpP chloroplast transcripts.	1.353	0.436473	0.155966	0.0207631	0.0678577	-1.247	-0.318347	0.166735	0.0885606	0.29596	-1.26	-0.33319	0.155966	0.0613895	0.387945	1.161	0.215064	0.166735	0.229256	0.450396	1.687	0.754819	0.265819	0.0194157	0.0999383	1.705	0.769663	0.245427	0.0120048	0.0597027	1.166	0.221408	0.265819	0.426435	0.444502	1.01	0.0148434	0.265819	0.956689	0.879431	-1.447	-0.533411	0.272277	0.0817655	0.241491	-1.462	-0.548255
RESTRICTED TEV MOVEMENT 1 (RTM1)	At1g05760.1	Specifically restrict the long-distance movement of tobacco etch potyvirus (TEV) without involving either hypersensitive cell death or systemic acquired resistance	-2.096	-1.06759	0.218031	0.00119907	0.0135637	1.471	0.556382	0.260251	0.0649919	0.265095	1.259	0.332321	0.218031	0.165966	0.545381	1.132	0.178884	0.260251	0.511291	0.612882	-3.082	-1.62397	0.391318	0.00320898	0.0494169	-2.639	-1.39991	0.343209	0.0035396	0.0299746	-2.373	-1.24647	0.386994	0.0122225	0.0696303	1.168	0.22406	0.386994	0.578538	0.816939	1.299	0.377498	0.445605	0.421526	0.492889	1.112	0.153437
no gene name	At1g05770.1	jacalin lectin family protein; FUNCTIONS IN: molecular_function unknown; INVOLVED IN: biological_process unknown; LOCATED IN: cellular_component unknown; EXPRESSED IN: flower; EXPRESSED DURING: petal differentiation and expansion stage; CONTAINS InterPro DOMAIN/s: Mannose-binding lectin (InterPro:IPR001229); BEST Arabidopsis thaliana protein match is: RTM1 (restricted tev movement 1); sugar bindi…	-2.105	-1.07371	0.200838	0.000464712	0.00806318	1.096	0.131747	0.214705	0.554658	0.603082	1.478	0.564005	0.200838	0.0204352	0.260842	1.299	0.377954	0.214705	0.112202	0.330188	-2.306	-1.20545	0.342296	0.00649837	0.0644556	-3.112	-1.63771	0.316037	0.000577785	0.011325	-2.735	-1.45166	0.342296	0.00217123	0.0253257	-1.349	-0.432258	0.342296	0.238389	0.707274	-1.186	-0.246208	0.350612	0.500296	0.529842	1.138	0.18605
no gene name	At1g05780.1	unknown protein; FUNCTIONS IN: molecular_function unknown; INVOLVED IN: biological_process unknown; LOCATED IN: endomembrane system; BEST Arabidopsis thaliana protein match is: unknown protein (TAIR:AT2G31710.1); Has 17 Blast hits to 17 proteins in 5 species: Archae - 0; Bacteria - 0; Metazoa - 0; Fungi - 0; Plants - 17; Viruses - 0; Other Eukaryotes - 0 (source: NCBI BLink).	-1.014	-0.0198089	0.175898	0.912807	0.544682	1.121	0.165249	0.188043	0.402369	0.536896	-1.222	-0.289013	0.175898	0.134782	0.512291	1.105	0.143572	0.188043	0.464702	0.592897	-1.137	-0.185058	0.299789	0.552335	0.50399	1.205	0.269204	0.276791	0.35617	0.395311	-1.12	-0.163381	0.299789	0.599005	0.516487	1.37	0.454262	0.299789	0.164006	0.675568	1.015	0.0216769	0.307072	0.945266	0.670061	-1.35	-0.432585
no gene name	At1g05785.1	Got1-like family protein; FUNCTIONS IN: molecular_function unknown; INVOLVED IN: vesicle-mediated transport; LOCATED IN: cellular_component unknown; CONTAINS InterPro DOMAIN/s: Got1-like protein (InterPro:IPR007305); BEST Arabidopsis thaliana protein match is: Got1-like family protein (TAIR:AT5G01430.1); Has 318 Blast hits to 318 proteins in 133 species: Archae - 0; Bacteria - 0; Metazoa - 137; F…	-1.062	-0.086532	0.238178	0.724762	0.490679	1.098	0.134594	0.254623	0.609869	0.625106	-1.014	-0.0200773	0.238178	0.934667	0.830439	-1.02	-0.0279844	0.254623	0.914896	0.732433	-1.166	-0.221126	0.405935	0.599174	0.521493	-1.047	-0.0664547	0.374795	0.863192	0.592018	-1.041	-0.0585476	0.405935	0.888498	0.60738	1.113	0.154671	0.405935	0.712024	0.843646	1.119	0.162578	0.415797	0.70489	0.605465	1.005	0.00790709
no gene name	AT1G05785.2	Got1/Sft2-like vescicle transport protein family; FUNCTIONS IN: molecular_function unknown; INVOLVED IN: vesicle-mediated transport; LOCATED IN: cellular_component unknown; CONTAINS InterPro DOMAIN/s: Vesicle transport protein, Got1/SFT2-like (InterPro:IPR007305); BEST Arabidopsis thaliana protein match is: Got1/Sft2-like vescicle transport protein family (TAIR:AT5G01430.2); Has 450 Blast hits to…	1.003	0.0036255	0.221553	0.987301	0.563384	1.028	0.0404593	0.23685	0.868142	0.700421	-1.149	-0.200162	0.221553	0.389828	0.690048	1.114	0.156077	0.23685	0.526413	0.618851	-1.026	-0.0368338	0.377601	0.92443	0.620348	1.152	0.203788	0.348634	0.573221	0.495832	-1.111	-0.152452	0.377601	0.69583	0.550407	1.182	0.240621	0.377601	0.53984	0.808245	-1.083	-0.115618	0.386774	0.771782	0.625031	-1.28	-0.356239
no gene name	At1g05790.1	lipase class 3 family protein; FUNCTIONS IN: triacylglycerol lipase activity; INVOLVED IN: lipid metabolic process; EXPRESSED IN: 24 plant structures; EXPRESSED DURING: 15 growth stages; CONTAINS InterPro DOMAIN/s: Lipase, class 3 (InterPro:IPR002921); BEST Arabidopsis thaliana protein match is: lipase class 3 family protein (TAIR:AT2G42450.1); Has 341 Blast hits to 338 proteins in 81 species: Ar…	-1.143	-0.19329	0.120936	0.144442	0.206458	1.331	0.412973	0.129286	0.0109314	0.162049	1.009	0.0125597	0.120936	0.919562	0.828788	-1.175	-0.232242	0.129286	0.106001	0.321097	-1.522	-0.606263	0.206115	0.0164496	0.0941368	-1.153	-0.20585	0.190303	0.307518	0.366884	1.027	0.0389516	0.206115	0.854301	0.598578	1.32	0.400413	0.206115	0.0839487	0.610859	1.564	0.645215	0.211122	0.0136571	0.0989338	1.185	0.244802
DONGLE (DGL)	At1g05800.1	Encodes a galactolipase. Located in the chloroplast. Involved in the initial step of jasmonic acid biosynthesis. Expressed in vegetative tissues and is necessary for the biosynthesis of basal-level JAs in vegetative tissues.	1.064	0.089933	0.137695	0.531988	0.419979	1.055	0.0774681	0.164358	0.649986	0.63861	-1.056	-0.078141	0.137695	0.585947	0.757827	-1.064	-0.0892601	0.164358	0.601871	0.648592	1.009	0.012465	0.247132	0.961009	0.628758	1.124	0.168074	0.216749	0.46039	0.447234	1.132	0.179193	0.244401	0.484368	0.470282	1.114	0.155609	0.244401	0.542108	0.80924	1.123	0.166728	0.281416	0.569904	0.557757	1.008	0.0111191
no gene name	At1g05805.1	basic helix-loop-helix (bHLH) family protein; FUNCTIONS IN: transcription factor activity, DNA binding; INVOLVED IN: regulation of transcription; LOCATED IN: cytosol; EXPRESSED IN: 24 plant structures; EXPRESSED DURING: 13 growth stages; CONTAINS InterPro DOMAIN/s: Basic helix-loop-helix dimerisation region bHLH (InterPro:IPR001092), Helix-loop-helix DNA-binding (InterPro:IPR011598); BEST Arabido…	1.03	0.0430277	0.135274	0.757683	0.501024	1.087	0.120067	0.144614	0.427866	0.549723	-1.232	-0.30103	0.135274	0.0530999	0.369079	1.1	0.137935	0.144614	0.365092	0.541905	-1.055	-0.0770397	0.230553	0.74592	0.571521	1.269	0.344058	0.212866	0.140483	0.244631	-1.068	-0.0949073	0.230553	0.690226	0.548747	1.339	0.421098	0.230553	0.101061	0.628768	-1.012	-0.0178676	0.236154	0.941344	0.668622	-1.356	-0.438965
RAB GTPASE HOMOLOG A5E (RABA5E)	At1g05810.1	RAB GTPASE HOMOLOG A5E (RABA5E); FUNCTIONS IN: GTP binding; INVOLVED IN: protein transport, small GTPase mediated signal transduction; LOCATED IN: chloroplast; EXPRESSED IN: 23 plant structures; EXPRESSED DURING: 13 growth stages; CONTAINS InterPro DOMAIN/s: Ras GTPase (InterPro:IPR001806), Small GTP-binding protein (InterPro:IPR005225), Ras (InterPro:IPR013753), Ras small GTPase, Rab type (Inter…	-1.498	-0.582771	0.118586	0.000831076	0.0111646	1.765	0.819681	0.126774	0.000115995	0.0755891	1.396	0.481466	0.118586	0.00284172	0.114844	-1.645	-0.718376	0.126774	0.000307049	0.0143264	-2.644	-1.40245	0.202111	6.7665e-05	0.0161026	-2.091	-1.06424	0.186606	0.000293149	0.00773429	1.099	0.135606	0.202111	0.519099	0.485007	1.264	0.338215	0.202111	0.128572	0.649993	2.904	1.53806	0.207021	3.97737e-05	0.00613534	2.297	1.19984
SIGNAL PEPTIDE PEPTIDASE-LIKE 5 (SPPL5)	At1g05820.1	aspartic-type endopeptidase/ peptidase; FUNCTIONS IN: peptidase activity, aspartic-type endopeptidase activity; INVOLVED IN: proteolysis; LOCATED IN: endomembrane system, integral to membrane; CONTAINS InterPro DOMAIN/s: Protease-associated PA (InterPro:IPR003137), Peptidase A22, presenilin signal peptide (InterPro:IPR006639), Peptidase A22B, signal peptide peptidase (InterPro:IPR007369); BEST Ar…	-1.233	-0.301759	0.109742	0.0224874	0.0710045	1.269	0.343773	0.117319	0.0167506	0.177453	-1.168	-0.223437	0.109742	0.0722283	0.414233	1.134	0.181423	0.117319	0.156409	0.384395	-1.564	-0.645532	0.187037	0.00725918	0.0672812	-1.056	-0.0783221	0.172689	0.660895	0.528818	-1.398	-0.483182	0.187037	0.029534	0.11429	1.482	0.56721	0.187037	0.0141868	0.421079	1.119	0.16235	0.191581	0.418726	0.491561	-1.324	-0.40486
ARABIDOPSIS TRITHORAX-LIKE PROTEIN 2 (ATX2)	At1g05830.1	Encodes a homolog of trithorax, a histone-lysine N-methyltransferase. Paralog of ATX1. Unlike ATX1 which is involved in trimethylating of histone H3-mysine 4, ATX2 is involved in dimethylating of histone H3-lysine 4. ATX1 and ATX2 influence the expression of largely nonoverlapping gene sets. The expression pattern of ATX2 is also different from that of ATX1.	1.167	0.222514	0.229221	0.357042	0.340958	1.345	0.427694	0.245048	0.114881	0.32562	-1.202	-0.264863	0.229221	0.277643	0.634059	-1.306	-0.385344	0.245048	0.150279	0.378735	-1.153	-0.20518	0.39067	0.612136	0.525857	1.402	0.487377	0.360701	0.209617	0.301052	1.524	0.607858	0.39067	0.154147	0.275674	1.616	0.692557	0.39067	0.11003	0.635614	1.757	0.813038	0.400161	0.0727256	0.227524	1.087	0.120481
no gene name	At1g05840.1	aspartyl protease family protein; FUNCTIONS IN: aspartic-type endopeptidase activity; INVOLVED IN: proteolysis; LOCATED IN: anchored to membrane; EXPRESSED IN: 23 plant structures; EXPRESSED DURING: 15 growth stages; CONTAINS InterPro DOMAIN/s: Peptidase aspartic, catalytic (InterPro:IPR009007), Peptidase A1 (InterPro:IPR001461); BEST Arabidopsis thaliana protein match is: aspartyl protease famil…	-1.183	-0.241959	0.216026	0.291692	0.306868	-1.105	-0.143956	0.230941	0.548527	0.600877	1.174	0.232041	0.216026	0.310714	0.652031	1.113	0.153874	0.230941	0.521937	0.617618	-1.07	-0.098003	0.36818	0.796096	0.58584	-1.389	-0.474	0.339936	0.196663	0.291531	-1.316	-0.395832	0.36818	0.310303	0.384855	-1.298	-0.375997	0.36818	0.33381	0.747432	-1.229	-0.297829	0.377125	0.449987	0.507557	1.056	0.0781676
POM-POM1 (POM1)	At1g05850.1	Encodes an endo chitinase-like protein AtCTL1. Essential for tolerance to heat, salt and drought stresses. Also involved in root hair development, cell expansion and response to cytokinin. Allelic to erh2. 11 alleles described in Hauser (1995). Mutant is defective in acquired thermotolerance, appears semidwarf throughout its life cycle and has extra lateral branches. There are two EMS alleles. Ex…	-2.152	-1.10579	0.109288	3.24e-06	0.000764123	1.132	0.179467	0.116833	0.158889	0.368497	1.667	0.737022	0.109288	8.42e-05	0.0345992	1.14	0.189301	0.116833	0.139627	0.366005	-2.437	-1.28526	0.186263	7.06509e-05	0.016119	-3.587	-1.84281	0.171974	2.0071e-06	0.000710829	-2.454	-1.29509	0.186263	6.66215e-05	0.00376249	-1.472	-0.557554	0.186263	0.015118	0.426462	-1.007	-0.00983378	0.190788	0.960019	0.673795	1.462	0.547721
no gene name	At1g05860.1	unknown protein; FUNCTIONS IN: molecular_function unknown; INVOLVED IN: biological_process unknown; LOCATED IN: chloroplast; EXPRESSED IN: 20 plant structures; EXPRESSED DURING: 11 growth stages; BEST Arabidopsis thaliana protein match is: unknown protein (TAIR:AT2G31600.1); Has 51 Blast hits to 50 proteins in 20 species: Archae - 0; Bacteria - 0; Metazoa - 20; Fungi - 2; Plants - 26; Viruses - 0…	1.281	0.357522	0.327436	0.306674	0.315059	-1.749	-0.806375	0.390842	0.0729989	0.275711	-1.047	-0.0655898	0.327436	0.846234	0.8179	1.428	0.514443	0.390842	0.224552	0.4459	2.241	1.1639	0.587677	0.0829839	0.200862	1.341	0.423111	0.515427	0.435483	0.436425	-1.115	-0.156922	0.581183	0.793991	0.580817	-1.671	-0.740785	0.581183	0.238218	0.707274	-2.498	-1.32082	0.669204	0.0838604	0.244432	-1.495	-0.580033
no gene name	At1g05870.1	unknown protein; FUNCTIONS IN: molecular_function unknown; INVOLVED IN: N-terminal protein myristoylation; LOCATED IN: cellular_component unknown; CONTAINS InterPro DOMAIN/s: Protein of unknown function DUF1685 (InterPro:IPR012881); BEST Arabidopsis thaliana protein match is: unknown protein (TAIR:AT2G31560.2); Has 124 Blast hits to 124 proteins in 8 species: Archae - 0; Bacteria - 0; Metazoa - 0…	-1.228	-0.296738	0.16129	0.0989467	0.166552	1.068	0.09472	0.172427	0.59614	0.620274	1.195	0.256769	0.16129	0.145856	0.522493	-1.039	-0.0547507	0.172427	0.758084	0.69657	-1.312	-0.391458	0.274893	0.188169	0.303769	-1.468	-0.553507	0.253805	0.0570967	0.148337	-1.183	-0.241988	0.274893	0.401593	0.432796	-1.119	-0.162049	0.274893	0.570027	0.814445	1.109	0.149471	0.281572	0.608375	0.573326	1.241	0.31152
ARIADNE 12 (ARI12)	At1g05880.1	nucleic acid binding / protein binding / structural molecule/ zinc ion binding; FUNCTIONS IN: protein binding, structural molecule activity, zinc ion binding, nucleic acid binding; INVOLVED IN: biological_process unknown; LOCATED IN: tight junction; EXPRESSED IN: stem, root; CONTAINS InterPro DOMAIN/s: Zinc finger, RING-type (InterPro:IPR001841), Zinc finger, C6HC-type (InterPro:IPR002867), Claud…	-1.069	-0.0956371	0.362934	0.798817	0.513281	1.214	0.280104	0.433213	0.536014	0.596123	1.118	0.160955	0.362934	0.669166	0.781456	-1.271	-0.345421	0.433213	0.448266	0.585809	-1.298	-0.375741	0.651388	0.579918	0.514651	-1.195	-0.256592	0.571305	0.665253	0.530395	1.189	0.249784	0.64419	0.708315	0.554256	1.086	0.119149	0.64419	0.857864	0.867097	1.543	0.625525	0.741754	0.423554	0.493663	1.42	0.506376
ARIADNE 5 (ARI5)	At1g05890.1	zinc finger protein-related; FUNCTIONS IN: protein binding, zinc ion binding, nucleic acid binding; EXPRESSED IN: 24 plant structures; EXPRESSED DURING: 15 growth stages; CONTAINS InterPro DOMAIN/s: Zinc finger, RING-type, conserved site (InterPro:IPR017907), Zinc finger, C6HC-type (InterPro:IPR002867), Zinc finger, RING-type (InterPro:IPR001841), Zinc finger, CCHC-type (InterPro:IPR001878); BEST…	1.045	0.0640723	0.11839	0.60151	0.447302	-1.088	-0.121665	0.126565	0.36152	0.515538	-1.023	-0.0325226	0.11839	0.789744	0.806879	1.064	0.0901156	0.126565	0.494499	0.605736	1.137	0.185738	0.201777	0.381318	0.425595	1.069	0.0965949	0.186298	0.616617	0.512783	-1.018	-0.0260433	0.201777	0.900141	0.610628	-1.064	-0.0891427	0.201777	0.669067	0.835227	-1.158	-0.211781	0.206679	0.332264	0.447231	-1.089	-0.122638
ENDONUCLEASE III 2 (NTH2)	AT1G05900.1	endonuclease III 2 (NTH2); CONTAINS InterPro DOMAIN/s: DNA glycosylase (InterPro:IPR011257), Helix-hairpin-helix DNA-binding motif, class 1 (InterPro:IPR003583), Endonuclease III, conserved site-2 (InterPro:IPR004036), Helix-hairpin-helix motif (InterPro:IPR000445), HhH-GPD domain (InterPro:IPR003265); BEST Arabidopsis thaliana protein match is: DNA glycosylase superfamily protein (TAIR:AT2G31450…	-1.028	-0.0396552	0.231219	0.867621	0.532315	-1.376	-0.459957	0.247183	0.0956928	0.304187	1.179	0.238007	0.231219	0.33018	0.662381	1.199	0.261605	0.247183	0.317476	0.515204	1.338	0.420301	0.394075	0.313948	0.390168	-1.212	-0.277662	0.363844	0.464915	0.449001	-1.232	-0.30126	0.394075	0.464156	0.460978	-1.622	-0.697963	0.394075	0.110307	0.635905	-1.649	-0.721561	0.403649	0.107478	0.273516	-1.016	-0.0235979
no gene name	At1g05910.1	cell division cycle protein 48-related / CDC48-related; FUNCTIONS IN: nucleoside-triphosphatase activity, nucleotide binding, ATP binding; EXPRESSED IN: 17 plant structures; EXPRESSED DURING: 7 growth stages; CONTAINS InterPro DOMAIN/s: ATPase, AAA+ type, core (InterPro:IPR003593), ATPase, AAA-type, core (InterPro:IPR003959), ATPase, AAA-type, conserved site (InterPro:IPR003960), Bromodomain (Int…	1.719	0.781368	0.262982	0.0156724	0.0578296	-1.382	-0.466238	0.28114	0.131616	0.341315	-1.172	-0.228775	0.262982	0.406944	0.696318	-1.062	-0.0863553	0.28114	0.765709	0.698323	2.374	1.24761	0.448211	0.0212777	0.104349	2.014	1.01014	0.413827	0.0373046	0.115638	1.825	0.867724	0.448211	0.0848557	0.202729	-1.179	-0.237463	0.448211	0.609069	0.824397	-1.301	-0.379883	0.4591	0.429375	0.496759	-1.104	-0.14242
no gene name	At1g05920.1	DNA binding; FUNCTIONS IN: DNA binding; INVOLVED IN: regulation of transcription, DNA-dependent; LOCATED IN: cellular_component unknown; CONTAINS InterPro DOMAIN/s: Protein of unknown function DUF313 (InterPro:IPR005508), Transcriptional factor B3 (InterPro:IPR003340); BEST Arabidopsis thaliana protein match is: DNA binding (TAIR:AT3G24850.1); Has 117 Blast hits to 106 proteins in 18 species: Arc…	1.244	0.315262	0.173395	0.102399	0.169759	-1.098	-0.13545	0.185367	0.483541	0.57392	1.019	0.0264743	0.173395	0.882017	0.823327	-1.154	-0.206286	0.185367	0.294611	0.498702	1.367	0.450713	0.295523	0.161565	0.281099	1.222	0.288788	0.272853	0.317451	0.373382	1.435	0.521548	0.295523	0.111411	0.233518	-1.119	-0.161925	0.295523	0.597068	0.822129	1.05	0.0708355	0.302703	0.820214	0.638438	1.175	0.23276
no gene name	At1g05930.1	DNA binding; FUNCTIONS IN: DNA binding; INVOLVED IN: regulation of transcription, DNA-dependent; LOCATED IN: cellular_component unknown; CONTAINS InterPro DOMAIN/s: Protein of unknown function DUF313 (InterPro:IPR005508), Transcriptional factor B3 (InterPro:IPR003340); BEST Arabidopsis thaliana protein match is: DNA binding (TAIR:AT3G24850.1); Has 52 Blast hits to 52 proteins in 2 species: Archae…	2.157	1.10871	0.296712	0.00573277	0.0323697	-1.414	-0.499888	0.354168	0.195802	0.401623	-1.187	-0.247642	0.296712	0.428149	0.704346	-1.284	-0.361181	0.354168	0.337668	0.527223	3.05	1.6086	0.532534	0.016543	0.0942459	2.56	1.35635	0.467063	0.0197698	0.0796745	2.77	1.46989	0.526649	0.0235209	0.100862	-1.191	-0.252246	0.526649	0.644782	0.831207	-1.101	-0.138707	0.606411	0.824814	0.639673	1.082	0.113539
CATIONIC AMINO ACID TRANSPORTER 9 (CAT9)	At1g05940.1	Encodes a member of the cationic amino acid transporter (CAT) subfamily of amino acid polyamine choline transporters.	1.051	0.0720866	0.157118	0.657254	0.467617	-1.016	-0.0223001	0.167967	0.8973	0.707752	1.211	0.275752	0.157118	0.113139	0.486977	-1.253	-0.325538	0.167967	0.0845649	0.289453	1.068	0.0943867	0.267783	0.732595	0.567183	-1.152	-0.203665	0.24724	0.431366	0.434591	1.317	0.397625	0.267783	0.171735	0.289478	-1.229	-0.298052	0.267783	0.294536	0.730218	1.234	0.303238	0.274288	0.297599	0.428258	1.517	0.60129
no gene name	At1g05950.1	unknown protein; FUNCTIONS IN: molecular_function unknown; INVOLVED IN: biological_process unknown; LOCATED IN: cellular_component unknown; EXPRESSED IN: 9 plant structures; EXPRESSED DURING: 6 growth stages; Has 25 Blast hits to 20 proteins in 9 species: Archae - 3; Bacteria - 0; Metazoa - 3; Fungi - 0; Plants - 12; Viruses - 0; Other Eukaryotes - 7 (source: NCBI BLink).	1.047	0.0663054	0.182723	0.725075	0.490704	1.088	0.121875	0.195339	0.548169	0.600695	-1.215	-0.280529	0.182723	0.159091	0.538609	1.066	0.0923482	0.195339	0.64764	0.664387	-1.039	-0.0555698	0.311422	0.86233	0.604262	1.272	0.346834	0.287531	0.258473	0.335602	-1.018	-0.0260428	0.311422	0.935185	0.620099	1.322	0.402404	0.311422	0.228495	0.701631	1.021	0.029527	0.318988	0.928277	0.666022	-1.295	-0.372877
[truncated: 10,760 more rows]
[truncated: 77 more columns]
