# Supplementary material for: Transcriptional programming during cell wall maturation in the expanding Arabidopsis stem
Source: BMC Plant Biol. 2013 Jan 25;13:14. doi: 10.1186/1471-2229-13-14 (PMC3635874; doi:10.1186/1471-2229-13-14)
Supplement: Additional file 3: Table S1 part 2 — Raw, processed data, TAIR10 annotations and clustering information for all gene-specific array elements. See first tab of file for column header descriptions. [file 1471-2229-13-14-S3.xlsx]

## Sheet: TOC
Table S1. Raw, processed data, TAIR10 annotations and clustering information for all gene-specific array elements (Chromosome 3). Tab 1 (current) provides a table of contents of all columns for the 'data' tab.
Column alphanumeric		Column Header	Description	Description classification
First character	Second character
-	A	Primary Gene Symbol	Gene name (if available)	Locus info
-	B	Primary Locus Identifier	Unique gene identifier	Locus info
-	C	TAIR9.Annotations	TAIR9 annotations	Locus info
-	D	Yng_FC	Fold-change, 2^(abs(Est))*abs(Est/Est))	"YNG" treatment class and associated statistical values
-	E	Yng_Est	Estimate	"YNG" treatment class and associated statistical values
-	F	Yng_SE	Standard error*	"YNG" treatment class and associated statistical values
-	G	Yng_Pval	Mixed-model p-value of estimate**	"YNG" treatment class and associated statistical values
-	H	Yng_Qval	Correction of p-values for false discovery rate	"YNG" treatment class and associated statistical values
-	I	Max_FC	Fold-change, 2^(abs(Est))*abs(Est/Est))	"MGR" treatment class and associated statistical values
-	J	Max_Est	Estimate	"MGR" treatment class and associated statistical values
-	K	Max_SE	Standard error*	"MGR" treatment class and associated statistical values
-	L	Max_Pval	Mixed-model p-value of estimate**	"MGR" treatment class and associated statistical values
-	M	Max_Qval	Correction of p-values for false discovery rate	"MGR" treatment class and associated statistical values
-	N	Ces_FC	Fold-change, 2^(abs(Est))*abs(Est/Est))	"CSS" treatment class and associated statistical values
-	O	Ces_Est	Estimate	"CSS" treatment class and associated statistical values
-	P	Ces_SE	Standard error*	"CSS" treatment class and associated statistical values
-	Q	Ces_Pval	Mixed-model p-value of estimate**	"CSS" treatment class and associated statistical values
-	R	Ces_Qval	Correction of p-values for false discovery rate	"CSS" treatment class and associated statistical values
-	S	Old_FC	Fold-change, 2^(abs(Est))*abs(Est/Est))	"OLD" treatment class estimates and associated statistical values
-	T	Old_Est	Estimate	"OLD" treatment class estimates and associated statistical values
-	U	Old_SE	Standard error*	"OLD" treatment class estimates and associated statistical values
-	V	Old_Pval	Mixed-model p-value of estimate**	"OLD" treatment class estimates and associated statistical values
-	W	Old_Qval	Correction of p-values for false discovery rate	"OLD" treatment class estimates and associated statistical values
-	X	Yng.MGR_FC	Fold-change, 2^(abs(Est))*abs(Est/Est))	YNGMGR, ratio of treatment classes and associated statistical values
-	Y	Yng.MGR_Est	Estimate of ratio of specified treatment classes	YNGMGR, ratio of treatment classes and associated statistical values
-	Z	Yng.MGR_SE	Standard error*	YNGMGR, ratio of treatment classes and associated statistical values
A	A	Yng.MGR_Pval	Mixed-model p-value of estimate**	YNGMGR, ratio of treatment classes and associated statistical values
A	B	Yng.MGR_Qval	Correction of p-values for false discovery rate	YNGMGR, ratio of treatment classes and associated statistical values
A	C	Yng.Ces_FC	Fold-change, 2^(abs(Est))*abs(Est/Est))	YNG/CSS, ratio of treatment classes and associated statistical values
A	D	Yng.Ces_Est	Estimate of ratio of specified treatment classes	YNG/CSS, ratio of treatment classes and associated statistical values
A	E	Yng.Ces_SE	Standard error*	YNG/CSS, ratio of treatment classes and associated statistical values
A	F	Yng.Ces_Pval	Mixed-model p-value of estimate**	YNG/CSS, ratio of treatment classes and associated statistical values
A	G	Yng.Ces_Qval	Correction of p-values for false discovery rate	YNG/CSS, ratio of treatment classes and associated statistical values
A	H	Yng.Old_FC	Fold-change, 2^(abs(Est))*abs(Est/Est))	YNG/OLD, ratio of treatment classes and associated statistical values
A	I	Yng.Old_Est	Estimate of ratio of specified treatment classes	YNG/OLD, ratio of treatment classes and associated statistical values
A	J	Yng.Old_SE	Standard error*	YNG/OLD, ratio of treatment classes and associated statistical values
A	K	Yng.Old_Pval	Mixed-model p-value of estimate**	YNG/OLD, ratio of treatment classes and associated statistical values
A	L	Yng.Old_Qval	Correction of p-values for false discovery rate	YNG/OLD, ratio of treatment classes and associated statistical values
A	M	MGR.Ces_FC	Fold-change, 2^(abs(Est))*abs(Est/Est))	MGR/CSS, ratio of treatment classes and associated statistical values
A	N	MGR.Ces_Est	Estimate of ratio of specified treatment classes	MGR/CSS, ratio of treatment classes and associated statistical values
A	O	MGR.Ces_SE	Standard error*	MGR/CSS, ratio of treatment classes and associated statistical values
A	P	MGR.Ces_Pval	Mixed-model p-value of estimate**	MGR/CSS, ratio of treatment classes and associated statistical values
A	Q	MGR.Ces_Qval	Correction of p-values for false discovery rate	MGR/CSS, ratio of treatment classes and associated statistical values
A	R	MGR.Old_FC	Fold-change, 2^(abs(Est))*abs(Est/Est))	MGR/OLD, ratio of treatment classes and associated statistical values
A	S	MGR.Old_Est	Estimate of ratio of specified treatment classes	MGR/OLD, ratio of treatment classes and associated statistical values
A	T	MGR.Old_SE	Standard error*	MGR/OLD, ratio of treatment classes and associated statistical values
A	U	MGR.Old_Pval	Mixed-model p-value of estimate**	MGR/OLD, ratio of treatment classes and associated statistical values
A	V	MGR.Old_Qval	Correction of p-values for false discovery rate	MGR/OLD, ratio of treatment classes and associated statistical values
A	W	Ces.Old_FC	Fold-change, 2^(abs(Est))*abs(Est/Est))	CSS/OLD, ratio of treatment classes and associated statistical values
A	X	Ces.Old_Est	Estimate of ratio of specified treatment classes	CSS/OLD, ratio of treatment classes and associated statistical values
A	Y	Ces.Old_SE	Standard error*	CSS/OLD, ratio of treatment classes and associated statistical values
A	Z	Ces.Old_Pval	Mixed-model p-value of estimate**	CSS/OLD, ratio of treatment classes and associated statistical values
B	A	Ces.Old_Qval	Correction of p-values for false discovery rate	CSS/OLD, ratio of treatment classes and associated statistical values
B	B	CE_CAZy	Carbohydrate esterase	Structural category assigned to accession in Carbohydrate active-enzyme (CAZy) database
B	C	GH_CAZy	Glycoside hydrolase	Structural category assigned to accession in Carbohydrate active-enzyme (CAZy) database
B	D	GT_CAZy	Glycosyltransferase	Structural category assigned to accession in Carbohydrate active-enzyme (CAZy) database
B	E	PL_CAZy	Polysaccharide lyase	Structural category assigned to accession in Carbohydrate active-enzyme (CAZy) database
B	F	CesA	Cellulose synthase (CesA) or CesA-like	Search of TAIR10 gene descriptions for additional enzyme terms not mutually-exclusive from CAZy assignments
B	G	EXP	Search for "expansin"	Search of TAIR10 gene descriptions for terms associated with structural proteins
B	H	AGP	Search for "Arabinogalactan" OR "AGP"	Search of TAIR10 gene descriptions for terms associated with structural proteins
B	I	HRGP_EXT	Search for "hydroxyproline-rich glycoprotein" OR "HRGP"	Search of TAIR10 gene descriptions for terms associated with cell wall constituents
B	J	Pectin	Search for "pectic" OR "pectin" OR "pectate"	Search of TAIR10 gene descriptions for terms associated with cell wall constituents
B	K	Cellulose.HC	Search for "cellulose" OR "cellulosic" (note: "hemicellulose" was not excluded)	Search of TAIR10 gene descriptions for terms associated with cell wall constituents
B	L	XG	Search for "xyloglucan"	Search of TAIR10 gene descriptions for terms associated with cell wall constituents
B	M	Lignin		Accessions found in Ehlting et al 2005, as well as a search for "lignin" in TAIR10
B	N	Clusters of genes significantly different among stages (q-value<0.05 for ratios of stages)	Accession appearance in main clusters of genes significantly differentially-expressed between at least two treatment classes	Co-expression analysis (see manuscript or thesis chapter for description of these clusters and union sets.
B	O	Stage-specific [sub-] clusters of genes significantly different among stages (q-value<0.05 for ratios of stages)	Accession appearance in main clusters of genes significantly differentially-expressed between at least two treatment classes , AND also appearing up-regulated in only one of the 4 treatment classes relative to the others	Co-expression analysis (see manuscript or thesis chapter for description of these clusters and union sets.
B	P	Union of co-expressions sets from Ehlting et al. (2005), Imoto et al. (2005) and this study	Assessment of commonality in gene lists among experiments; Ehlting et al. (2005), Imoto et al. (2005) and this study	Co-expression analysis (see manuscript or thesis chapter for description of these clusters and union sets.
B	Q	Clusters of cell wall-related accessions	Accession appearance in clusters of cell wall-related genes, where up-regulation is restricted to one or two subclusters	Co-expression analysis (see manuscript or thesis chapter for description of these clusters and union sets.
B	R	Signal.Median_1923_Cy3.txt	50-percentile signal intensity for pixels within spot	Raw Data for submission to Array Express
B	S	Background.Median_1923_Cy3.txt	Mean of 5% of dimmest spots in array subgrid	Raw Data for submission to Array Express
B	T	Signal.Median_1923_Cy5.txt	50-percentile signal intensity for pixels within spot	Raw Data for submission to Array Express
B	U	Background.Median_1923_Cy5.txt	Mean of 5% of dimmest spots in array subgrid	Raw Data for submission to Array Express
B	V	Signal.Median_1924_Cy3.txt	50-percentile signal intensity for pixels within spot	Raw Data for submission to Array Express
B	W	Background.Median_1924_Cy3.txt	Mean of 5% of dimmest spots in array subgrid	Raw Data for submission to Array Express
B	X	Signal.Median_1924_Cy5.txt	50-percentile signal intensity for pixels within spot	Raw Data for submission to Array Express
B	Y	Background.Median_1924_Cy5.txt	Mean of 5% of dimmest spots in array subgrid	Raw Data for submission to Array Express
B	Z	Signal.Median_1925_Cy3.txt	50-percentile signal intensity for pixels within spot	Raw Data for submission to Array Express
C	A	Background.Median_1925_Cy3.txt	Mean of 5% of dimmest spots in array subgrid	Raw Data for submission to Array Express
C	B	Signal.Median_1925_Cy5.txt	50-percentile signal intensity for pixels within spot	Raw Data for submission to Array Express
C	C	Background.Median_1925_Cy5.txt	Mean of 5% of dimmest spots in array subgrid	Raw Data for submission to Array Express
C	D	Signal.Median_1927_Cy3.txt	50-percentile signal intensity for pixels within spot	Raw Data for submission to Array Express
C	E	Background.Median_1927_Cy3.txt	Mean of 5% of dimmest spots in array subgrid	Raw Data for submission to Array Express
C	F	Signal.Median_1927_Cy5.txt	50-percentile signal intensity for pixels within spot	Raw Data for submission to Array Express
C	G	Background.Median_1927_Cy5.txt	Mean of 5% of dimmest spots in array subgrid	Raw Data for submission to Array Express
C	H	Signal.Median_1928_Cy3.txt	50-percentile signal intensity for pixels within spot	Raw Data for submission to Array Express
C	I	Background.Median_1928_Cy3.txt	Mean of 5% of dimmest spots in array subgrid	Raw Data for submission to Array Express
C	J	Signal.Median_1928_Cy5.txt	50-percentile signal intensity for pixels within spot	Raw Data for submission to Array Express
C	K	Background.Median_1928_Cy5.txt	Mean of 5% of dimmest spots in array subgrid	Raw Data for submission to Array Express
C	L	Signal.Median_1929_Cy3.txt	50-percentile signal intensity for pixels within spot	Raw Data for submission to Array Express
C	M	Background.Median_1929_Cy3.txt	Mean of 5% of dimmest spots in array subgrid	Raw Data for submission to Array Express
C	N	Signal.Median_1929_Cy5.txt	50-percentile signal intensity for pixels within spot	Raw Data for submission to Array Express
C	O	Background.Median_1929_Cy5.txt	Mean of 5% of dimmest spots in array subgrid	Raw Data for submission to Array Express
C	P	Signal.Median_1931_Cy3.txt	50-percentile signal intensity for pixels within spot	Raw Data for submission to Array Express
C	Q	Background.Median_1931_Cy3.txt	Mean of 5% of dimmest spots in array subgrid	Raw Data for submission to Array Express
C	R	Signal.Median_1931_Cy5.txt	50-percentile signal intensity for pixels within spot	Raw Data for submission to Array Express
C	S	Background.Median_1931_Cy5.txt	Mean of 5% of dimmest spots in array subgrid	Raw Data for submission to Array Express
C	T	Signal.Median_1932_Cy3.txt	50-percentile signal intensity for pixels within spot	Raw Data for submission to Array Express
C	U	Background.Median_1932_Cy3.txt	Mean of 5% of dimmest spots in array subgrid	Raw Data for submission to Array Express
C	V	Signal.Median_1932_Cy5.txt	50-percentile signal intensity for pixels within spot	Raw Data for submission to Array Express
C	W	Background.Median_1932_Cy5.txt	Mean of 5% of dimmest spots in array subgrid	Raw Data for submission to Array Express
C	X	Signal.Median_1933_Cy3.txt	50-percentile signal intensity for pixels within spot	Raw Data for submission to Array Express
C	Y	Background.Median_1933_Cy3.txt	Mean of 5% of dimmest spots in array subgrid	Raw Data for submission to Array Express
C	Z	Signal.Median_1933_Cy5.txt	50-percentile signal intensity for pixels within spot	Raw Data for submission to Array Express
C	A	Background.Median_1933_Cy5.txt	Mean of 5% of dimmest spots in array subgrid	Raw Data for submission to Array Express
C	B	Signal.Median_1934_Cy3.txt	50-percentile signal intensity for pixels within spot	Raw Data for submission to Array Express
C	C	Background.Median_1934_Cy3.txt	Mean of 5% of dimmest spots in array subgrid	Raw Data for submission to Array Express
C	D	Signal.Median_1934_Cy5.txt	50-percentile signal intensity for pixels within spot	Raw Data for submission to Array Express
C	E	Background.Median_1934_Cy5.txt	Mean of 5% of dimmest spots in array subgrid	Raw Data for submission to Array Express
C	F	Signal.Median_1936_Cy3.txt	50-percentile signal intensity for pixels within spot	Raw Data for submission to Array Express
C	G	Background.Median_1936_Cy3.txt	Mean of 5% of dimmest spots in array subgrid	Raw Data for submission to Array Express
C	H	Signal.Median_1936_Cy5.txt	50-percentile signal intensity for pixels within spot	Raw Data for submission to Array Express
C	I	Background.Median_1936_Cy5.txt	Mean of 5% of dimmest spots in array subgrid	Raw Data for submission to Array Express
C	J	Signal.Median_1941_Cy3.txt	50-percentile signal intensity for pixels within spot	Raw Data for submission to Array Express
C	K	Background.Median_1941_Cy3.txt	Mean of 5% of dimmest spots in array subgrid	Raw Data for submission to Array Express
C	L	Signal.Median_1941_Cy5.txt	50-percentile signal intensity for pixels within spot	Raw Data for submission to Array Express
C	M	Background.Median_1941_Cy5.txt	Mean of 5% of dimmest spots in array subgrid	Raw Data for submission to Array Express
C	N	Signal.Median_1942_Cy3.txt	50-percentile signal intensity for pixels within spot	Raw Data for submission to Array Express
C	O	Background.Median_1942_Cy3.txt	Mean of 5% of dimmest spots in array subgrid	Raw Data for submission to Array Express
C	P	Signal.Median_1942_Cy5.txt	50-percentile signal intensity for pixels within spot	Raw Data for submission to Array Express
C	Q	Background.Median_1942_Cy5.txt	Mean of 5% of dimmest spots in array subgrid	Raw Data for submission to Array Express
C	R	Oligo_ID	Operon designation for 70mer oligomer	Array layout
C	S	Oligo_Sequence	Sequence of 70mer oligomer	Array layout
C	T	Meta.Row	one of 12 rows of 48 metagrid array layout	Array layout
C	U	Meta.Column	one of 4 columns of 48 metagrid array layout	Array layout
C	V	Row	one of 26 rows of a metagrd	Array layout
C	W	Column	one of 27 rows of a metagrid	Array layout

## Sheet: Data
Primary Gene Symbol	Primary Locus Identifier	TAIR9.Annotations	Yng_FC	Yng_Est	Yng_SE	Yng_Pval	Yng_Qval	Max_FC	Max_Est	Max_SE	Max_Pval	Max_Qval	Ces_FC	Ces_Est	Ces_SE	Ces_Pval	Ces_Qval	Old_FC	Old_Est	Old_SE	Old_Pval	Old_Qval	Yng.MGR_FC	Yng.MGR_Est	Yng.MGR_SE	Yng.MGR_Pval	Yng.MGR_Qval	Yng.Ces_FC	Yng.Ces_Est	Yng.Ces_SE	Yng.Ces_Pval	Yng.Ces_Qval	Yng.Old_FC	Yng.Old_Est	Yng.Old_SE	Yng.Old_Pval	Yng.Old_Qval	MGR.Ces_FC	MGR.Ces_Est	MGR.Ces_SE	MGR.Ces_Pval	MGR.Ces_Qval	MGR.Old_FC	MGR.Old_Est	MGR.Old_SE	MGR.Old_Pval	MGR.Old_Qval	Ces.Old_FC	Ces.Old_Est
no gene name	At3g01010.1	UDP-glucose/GDP-mannose dehydrogenase family protein; FUNCTIONS IN: NAD or NADH binding, oxidoreductase activity, acting on the CH-OH group of donors, NAD or NADP as acceptor; INVOLVED IN: biological_process unknown; LOCATED IN: endomembrane system; EXPRESSED IN: cultured cell; CONTAINS InterPro DOMAIN/s: UDP-glucose/GDP-mannose dehydrogenase, dimerisation and substrate-binding (InterPro:IPR01402…	-1.468	-0.5536	0.178763	0.0127875	0.0515398	-1.697	-0.762938	0.191106	0.00314711	0.123455	1.925	0.944807	0.178763	0.000503586	0.0607549	1.294	0.37173	0.191106	0.0836144	0.287718	1.156	0.209338	0.304672	0.50934	0.48567	-2.825	-1.49841	0.2813	0.000476736	0.0101311	-1.899	-0.92533	0.304672	0.0140831	0.0760611	-3.266	-1.70775	0.304672	0.000332059	0.168947	-2.196	-1.13467	0.312074	0.00543552	0.0614048	1.488	0.573077
no gene name	At3g01015.1	EXPRESSED IN: 8 plant structures; EXPRESSED DURING: L mature pollen stage, M germinated pollen stage, 4 anthesis, F mature embryo stage, D bilateral stage; CONTAINS InterPro DOMAIN/s: Targeting for Xklp2 (InterPro:IPR009675); BEST Arabidopsis thaliana protein match is: unknown protein (TAIR:AT5G15510.1); Has 341 Blast hits to 320 proteins in 58 species: Archae - 0; Bacteria - 0; Metazoa - 122; Fu…	-1.557	-0.638611	0.287322	0.0533347	0.117746	-1.214	-0.280251	0.30716	0.385349	0.527896	1.189	0.249253	0.287322	0.4082	0.69673	1.591	0.669609	0.30716	0.0571747	0.238889	-1.282	-0.358359	0.489694	0.482908	0.474236	-1.85	-0.887864	0.452128	0.0811543	0.180984	-2.476	-1.30822	0.489694	0.0255593	0.105452	-1.443	-0.529504	0.489694	0.307686	0.737306	-1.932	-0.94986	0.501591	0.0907985	0.252587	-1.338	-0.420356
ISCU-LIKE 2 (ISU2)	At3g01020.1	Encodes a mitochondrial protein similar to E.coli IscU. In bacteria, IscU is a scaffold protein accepting sulfur and iron to build a transient Fe-S cluster,which is subsequently transferred to a target apoprotein.	1.249	0.320733	0.129066	0.0347036	0.0909576	1.198	0.260846	0.137977	0.0912632	0.29907	1.026	0.036528	0.129066	0.783564	0.805961	-1.535	-0.618108	0.137977	0.00153291	0.033068	1.042	0.0598872	0.219972	0.791573	0.58461	1.218	0.284205	0.203097	0.195215	0.290467	1.917	0.938841	0.219972	0.00208642	0.0247484	1.168	0.224318	0.219972	0.334471	0.747569	1.839	0.878954	0.225316	0.003614	0.0499931	1.574	0.654636
no gene name	At3g01030.1	nucleic acid binding / transcription factor/ zinc ion binding; FUNCTIONS IN: transcription factor activity, zinc ion binding, nucleic acid binding; LOCATED IN: intracellular; CONTAINS InterPro DOMAIN/s: Zinc finger, C2H2-like (InterPro:IPR015880), Zinc finger, C2H2-type (InterPro:IPR007087); BEST Arabidopsis thaliana protein match is: zinc finger (C2H2 type) family protein (TAIR:AT5G15480.1); Has…	-1.103	-0.14087	0.134642	0.322726	0.323434	1.116	0.158211	0.143938	0.300231	0.479384	-1.121	-0.165314	0.134642	0.250664	0.616892	1.108	0.147973	0.143938	0.330771	0.523252	-1.23	-0.299081	0.229475	0.224817	0.332207	1.017	0.0244431	0.211872	0.910687	0.60457	-1.222	-0.288844	0.229475	0.239803	0.33934	1.251	0.323525	0.229475	0.192194	0.688093	1.007	0.0102379	0.235051	0.966209	0.674842	-1.243	-0.313287
GALACTURONOSYLTRANSFERASE 13 (GAUT13)	At3g01040.1	Encodes a protein with putative galacturonosyltransferase activity.	-1.089	-0.123157	0.156586	0.451778	0.386596	-1.003	-0.00440524	0.167398	0.97958	0.724962	1.226	0.29357	0.156586	0.0935768	0.456543	-1.122	-0.166008	0.167398	0.347256	0.532562	-1.086	-0.118752	0.266875	0.666849	0.54482	-1.335	-0.416728	0.246402	0.125046	0.230492	1.03	0.0428507	0.266875	0.875983	0.603723	-1.229	-0.297976	0.266875	0.293114	0.729608	1.119	0.161603	0.273359	0.568952	0.557365	1.375	0.459578
MEMBRANE-ANCHORED UBIQUITIN-FOLD PROTEIN 1 PRECURSOR (MUB1)	At3g01050.1	MEMBRANE-ANCHORED UBIQUITIN-FOLD PROTEIN 1 PRECURSOR (MUB1); FUNCTIONS IN: molecular_function unknown; INVOLVED IN: protein modification process; LOCATED IN: cellular_component unknown; CONTAINS InterPro DOMAIN/s: Membrane-anchored ubiquitin-fold protein, HCG-1 (InterPro:IPR017000), Ubiquitin (InterPro:IPR000626); BEST Arabidopsis thaliana protein match is: MUB2 (MEMBRANE-ANCHORED UBIQUITIN-FOLD …	-1.058	-0.0810442	0.261181	0.763399	0.502722	1.673	0.742518	0.279215	0.0260752	0.202384	1.068	0.0954424	0.261181	0.723234	0.793663	-1.69	-0.756917	0.279215	0.023963	0.150522	-1.77	-0.823563	0.445141	0.0973329	0.21771	-1.13	-0.176487	0.410993	0.677718	0.535346	1.598	0.675872	0.445141	0.163245	0.283048	1.566	0.647076	0.445141	0.180009	0.678645	2.827	1.49943	0.455956	0.0094	0.0809348	1.805	0.852359
no gene name	At3g01060.1	unknown protein; FUNCTIONS IN: molecular_function unknown; INVOLVED IN: biological_process unknown; EXPRESSED IN: 21 plant structures; EXPRESSED DURING: 13 growth stages; Has 449 Blast hits to 449 proteins in 133 species: Archae - 0; Bacteria - 209; Metazoa - 0; Fungi - 45; Plants - 30; Viruses - 0; Other Eukaryotes - 165 (source: NCBI BLink).	1.109	0.149244	0.177524	0.422289	0.373703	1.373	0.457245	0.189781	0.0392921	0.227345	1.094	0.130111	0.177524	0.482256	0.725301	-1.666	-0.7366	0.189781	0.0037239	0.052737	-1.238	-0.308001	0.30256	0.33527	0.402545	1.013	0.0191325	0.27935	0.946894	0.613489	1.848	0.885844	0.30256	0.0168163	0.084034	1.255	0.327134	0.30256	0.307719	0.737306	2.288	1.19385	0.309911	0.00389307	0.0521123	1.824	0.866712
no gene name	At3g01070.1	plastocyanin-like domain-containing protein; FUNCTIONS IN: electron carrier activity, copper ion binding; LOCATED IN: anchored to membrane; EXPRESSED IN: 8 plant structures; EXPRESSED DURING: 4 anthesis, F mature embryo stage, C globular stage, petal differentiation and expansion stage, D bilateral stage; CONTAINS InterPro DOMAIN/s: Plastocyanin-like (InterPro:IPR003245), Cupredoxin (InterPro:IPR…	-1.199	-0.261271	0.167128	0.15661	0.21648	1.056	0.0781131	0.199491	0.705605	0.655281	1.122	0.166017	0.167128	0.349629	0.672123	1.012	0.0171406	0.199491	0.93364	0.736799	-1.265	-0.339384	0.299958	0.290645	0.377168	-1.345	-0.427288	0.263081	0.142994	0.24659	-1.213	-0.278412	0.296644	0.375435	0.419574	-1.063	-0.0879043	0.296644	0.774526	0.8548	1.043	0.0609726	0.341571	0.862763	0.649544	1.109	0.148877
WRKY DNA-BINDING PROTEIN 58 (WRKY58)	At3g01080.1	member of WRKY Transcription Factor; Group I	-1.074	-0.102907	0.189998	0.602832	0.447872	-1.026	-0.0374198	0.22679	0.873039	0.701838	-1.038	-0.0536103	0.189998	0.784981	0.806207	1.144	0.193937	0.22679	0.417346	0.570518	-1.046	-0.0654874	0.341005	0.852494	0.601781	-1.035	-0.0492969	0.299081	0.873168	0.595031	-1.228	-0.296844	0.337237	0.404404	0.434038	1.011	0.0161905	0.337237	0.962886	0.880486	-1.174	-0.231357	0.388313	0.567778	0.557096	-1.187	-0.247548
no gene name	At3g01085.1	protein kinase family protein; FUNCTIONS IN: protein serine/threonine kinase activity, protein kinase activity, kinase activity, ATP binding; INVOLVED IN: protein amino acid phosphorylation, N-terminal protein myristoylation; LOCATED IN: chloroplast; CONTAINS InterPro DOMAIN/s: Protein kinase, ATP binding site (InterPro:IPR017441), Protein kinase, core (InterPro:IPR000719), Serine/threonine prote…	-1.065	-0.090893	0.148123	0.554649	0.429286	-1.151	-0.203187	0.15835	0.231496	0.430224	1.004	0.00607671	0.148123	0.968172	0.835017	1.221	0.288003	0.15835	0.102302	0.316389	1.081	0.112294	0.252452	0.66696	0.544846	-1.07	-0.0969698	0.233085	0.687135	0.538379	-1.3	-0.378896	0.252452	0.167631	0.28667	-1.156	-0.209263	0.252452	0.428583	0.78085	-1.406	-0.49119	0.258585	0.0899558	0.251567	-1.216	-0.281926
HYPOTHETICAL PROTEIN 1 (HYP1)	At3g01100.1	unknown protein, has cDNAs and ESTs associated to it	-1.355	-0.438051	0.130341	0.00992004	0.0445276	1.053	0.0743989	0.155581	0.645301	0.636911	1.346	0.428698	0.130341	0.0110378	0.204714	-1.046	-0.0650461	0.155581	0.686881	0.67756	-1.426	-0.512449	0.233934	0.0598675	0.170717	-1.824	-0.866748	0.205174	0.00289814	0.026987	-1.295	-0.373005	0.231349	0.145561	0.267345	-1.278	-0.354299	0.231349	0.164193	0.676009	1.101	0.139445	0.266387	0.614836	0.575695	1.408	0.493744
HYPOTHETICAL PROTEIN 1 (HYP1)	At3g01100.1	unknown protein, has cDNAs and ESTs associated to it	1.552	0.634318	0.291525	0.0575614	0.122669	-2.122	-1.08528	0.311653	0.00691299	0.147579	1.093	0.127994	0.291525	0.670978	0.781968	1.251	0.322973	0.311653	0.327094	0.521372	3.293	1.7196	0.496857	0.00714995	0.0670919	1.42	0.506324	0.458741	0.298348	0.361557	1.241	0.311345	0.496857	0.546466	0.495769	-2.319	-1.21328	0.496857	0.0372479	0.513986	-2.654	-1.40826	0.508928	0.0218567	0.126603	-1.145	-0.194979
METHIONINE OVERACCUMULATION 1 (MTO1)	At3g01120.1	Produces a shorter CGS protein, in which the the conserved plant CGS MTO1 regulatory domain is truncated. As a result, the short protein is not sensitive to methionine regulation. The corresponding short transcript is a result of cleavage of a unstable secondary structure in the full length transcript.	-1.264	-0.338384	0.0914559	0.00492082	0.0297739	1.072	0.0998423	0.0977705	0.333828	0.499957	1.407	0.493069	0.0914559	0.000437947	0.0583692	-1.193	-0.254527	0.0977705	0.0285824	0.166094	-1.355	-0.438226	0.155872	0.0203287	0.102355	-1.779	-0.831453	0.143914	0.000266931	0.00739783	-1.06	-0.0838564	0.155872	0.603636	0.518401	-1.313	-0.393227	0.155872	0.0326206	0.507087	1.278	0.35437	0.159659	0.0536036	0.196432	1.679	0.747597
no gene name	At3g01130.1	unknown protein; FUNCTIONS IN: molecular_function unknown; INVOLVED IN: biological_process unknown; EXPRESSED IN: male gametophyte, pollen tube; EXPRESSED DURING: M germinated pollen stage; BEST Arabidopsis thaliana protein match is: unknown protein (TAIR:AT5G15320.1).	1.542	0.625013	0.216317	0.0179038	0.0625662	1.007	0.0106579	0.231253	0.964247	0.721849	1.043	0.0613553	0.216317	0.783106	0.805915	-1.621	-0.697026	0.231253	0.0146178	0.114711	1.531	0.614355	0.368678	0.12999	0.252556	1.478	0.563657	0.340395	0.132127	0.237059	2.5	1.32204	0.368678	0.00587637	0.0459219	-1.036	-0.0506975	0.368678	0.893654	0.871261	1.633	0.707684	0.377635	0.0937005	0.255773	1.692	0.758381
MYB DOMAIN PROTEIN 106 (MYB106)	At3g01140.1	Mutants of this unidentified gene have been display defects in trichome branching (overproducers). The gene has been postulated to function as a negative regulator of trichome branching.	1.03	0.0423358	0.182197	0.821455	0.519376	-1.14	-0.189413	0.194777	0.356232	0.512415	-1.473	-0.559082	0.182197	0.0133853	0.220796	1.631	0.706159	0.194777	0.00552447	0.0659363	1.174	0.231749	0.310526	0.474522	0.470371	1.517	0.601418	0.286704	0.0653625	0.160548	-1.584	-0.663823	0.310526	0.0612459	0.171633	1.292	0.369669	0.310526	0.264317	0.720954	-1.86	-0.895572	0.31807	0.0201901	0.122283	-2.404	-1.26524
POLYPYRIMIDINE TRACT-BINDING PROTEIN 1 (PTB1)	At3g01150.1	Encodes one of the two polypyrimidine tract-binding (PTB) protein homologs in the Arabidopsis genome. Double mutants have defects in pollen germination.	-1.02	-0.0285583	0.209716	0.894679	0.53963	1.033	0.0472303	0.224195	0.83784	0.692226	1.097	0.132947	0.209716	0.541894	0.745478	-1.111	-0.151619	0.224195	0.515863	0.614947	-1.054	-0.0757886	0.357426	0.8368	0.597273	-1.118	-0.161506	0.330007	0.636264	0.520223	1.089	0.123061	0.357426	0.73853	0.563835	-1.061	-0.0857171	0.357426	0.815844	0.861254	1.148	0.19885	0.36611	0.600223	0.570006	1.218	0.284567
no gene name	At3g01160.1	unknown protein; FUNCTIONS IN: molecular_function unknown; INVOLVED IN: biological_process unknown; LOCATED IN: cytosol, nucleus; EXPRESSED IN: 22 plant structures; EXPRESSED DURING: 13 growth stages; Has 35234 Blast hits to 19107 proteins in 767 species: Archae - 54; Bacteria - 1674; Metazoa - 14725; Fungi - 4288; Plants - 1318; Viruses - 508; Other Eukaryotes - 12667 (source: NCBI BLink).	1.833	0.874225	0.17241	0.000671312	0.0100044	-1.025	-0.0359368	0.184314	0.849742	0.696254	-1.425	-0.51077	0.17241	0.015894	0.236209	-1.255	-0.327518	0.184314	0.109301	0.326526	1.879	0.910162	0.293845	0.0127755	0.0848634	2.612	1.385	0.271303	0.000640834	0.0119148	2.3	1.20174	0.293845	0.00271817	0.0291595	1.39	0.474834	0.293845	0.140565	0.659218	1.224	0.291581	0.300984	0.357977	0.459015	-1.135	-0.183253
no gene name	At3g01170.1	structural constituent of ribosome; FUNCTIONS IN: structural constituent of ribosome; INVOLVED IN: translation; LOCATED IN: ribosome, intracellular, chloroplast; EXPRESSED IN: 22 plant structures; EXPRESSED DURING: 13 growth stages; CONTAINS InterPro DOMAIN/s: Ribosomal protein L34e (InterPro:IPR008195); BEST Arabidopsis thaliana protein match is: structural constituent of ribosome (TAIR:AT5G1526…	-1.147	-0.197966	0.513839	0.710081	0.486331	-1.992	-0.994095	0.61334	0.143721	0.352926	1.067	0.0933385	0.513839	0.860376	0.819533	2.142	1.09872	0.61334	0.111006	0.32912	1.736	0.796129	0.922229	0.413122	0.440679	-1.224	-0.291304	0.808848	0.72806	0.551918	-2.457	-1.29669	0.912038	0.192891	0.306464	-2.125	-1.08743	0.912038	0.267303	0.722253	-4.266	-2.09282	1.05017	0.0814143	0.241014	-2.007	-1.00538
no gene name	At3g01175.1	FUNCTIONS IN: molecular_function unknown; INVOLVED IN: biological_process unknown; LOCATED IN: cellular_component unknown; EXPRESSED IN: stem, root; CONTAINS InterPro DOMAIN/s: Protein of unknown function DUF1666 (InterPro:IPR012870); BEST Arabidopsis thaliana protein match is: structural constituent of ribosome (TAIR:AT5G39785.2); Has 100 Blast hits to 98 proteins in 28 species: Archae - 0; Bact…	1.094	0.129794	0.246016	0.610547	0.450715	-1	-0.000352656	0.263003	0.998959	0.728613	-1.015	-0.0211544	0.246016	0.933359	0.830302	-1.078	-0.108287	0.263003	0.690168	0.678168	1.094	0.130147	0.419295	0.763329	0.576456	1.11	0.150948	0.387129	0.705665	0.544185	1.179	0.238081	0.419295	0.584047	0.510607	1.015	0.0208017	0.419295	0.961516	0.880107	1.078	0.107934	0.429482	0.807216	0.634845	1.062	0.0871325
STARCH SYNTHASE 2 (AtSS2)	At3g01180.1	starch synthase 2 (AtSS2); FUNCTIONS IN: transferase activity, transferring glycosyl groups; INVOLVED IN: cellulose biosynthetic process, glucan biosynthetic process, biosynthetic process, glycogen biosynthetic process; LOCATED IN: chloroplast; EXPRESSED IN: 24 plant structures; EXPRESSED DURING: 13 growth stages; CONTAINS InterPro DOMAIN/s: Glycogen/starch synthases, ADP-glucose type (InterPro:I…	1.2	0.262909	0.182477	0.183515	0.236403	-1.456	-0.542145	0.195076	0.0214306	0.191729	1.085	0.117336	0.182477	0.536249	0.74321	1.119	0.1619	0.195076	0.428042	0.575348	1.747	0.805054	0.311002	0.0292814	0.121632	1.106	0.145574	0.287144	0.624363	0.515749	1.073	0.10101	0.311002	0.752763	0.568196	-1.58	-0.659481	0.311002	0.0629859	0.575234	-1.629	-0.704044	0.318557	0.0544363	0.198039	-1.031	-0.0445637
no gene name	At3g01185.1	unknown protein; FUNCTIONS IN: molecular_function unknown; INVOLVED IN: biological_process unknown; LOCATED IN: endomembrane system; CONTAINS InterPro DOMAIN/s: Protein of unknown function DUF784, Arabidopsis thaliana (InterPro:IPR008502); BEST Arabidopsis thaliana protein match is: unknown protein (TAIR:AT2G21655.1); Has 40 Blast hits to 40 proteins in 1 species: Archae - 0; Bacteria - 0; Metazo…	-1.461	-0.546998	0.325426	0.136675	0.200449	1.054	0.0758503	0.392869	0.852388	0.696897	1.116	0.158125	0.298333	0.612482	0.766404	1.242	0.313022	0.35522	0.407442	0.565844	-1.54	-0.622848	0.612505	0.343059	0.406646	-1.63	-0.705123	0.480579	0.18575	0.283541	-1.815	-0.86002	0.541221	0.156076	0.277339	-1.059	-0.082275	0.561651	0.887666	0.870578	-1.179	-0.237172	0.634194	0.719494	0.609917	-1.113	-0.154897
no gene name	At3g01190.1	peroxidase 27 (PER27) (P27) (PRXR7); FUNCTIONS IN: electron carrier activity, peroxidase activity, heme binding; INVOLVED IN: response to oxidative stress; LOCATED IN: endomembrane system; EXPRESSED IN: hypocotyl, root; CONTAINS InterPro DOMAIN/s: Haem peroxidase (InterPro:IPR010255), Plant peroxidase (InterPro:IPR000823), Haem peroxidase, plant/fungal/bacterial (InterPro:IPR002016); BEST Arabido…	-1.335	-0.417154	0.177434	0.0432314	0.103605	1.445	0.530612	0.189685	0.0208032	0.189243	1.381	0.465962	0.177434	0.0275335	0.290726	-1.494	-0.579419	0.189685	0.0136898	0.110379	-1.929	-0.947766	0.302407	0.0120425	0.0829035	-1.844	-0.883116	0.279209	0.011496	0.0582741	1.119	0.162265	0.302407	0.604568	0.518748	1.046	0.0646495	0.302407	0.835481	0.864895	2.159	1.11003	0.309754	0.00589761	0.0640661	2.064	1.04538
no gene name	At3g01190.1	peroxidase 27 (PER27) (P27) (PRXR7); FUNCTIONS IN: electron carrier activity, peroxidase activity, heme binding; INVOLVED IN: response to oxidative stress; LOCATED IN: endomembrane system; EXPRESSED IN: hypocotyl, root; CONTAINS InterPro DOMAIN/s: Haem peroxidase (InterPro:IPR010255), Plant peroxidase (InterPro:IPR000823), Haem peroxidase, plant/fungal/bacterial (InterPro:IPR002016); BEST Arabido…	-1.144	-0.194216	0.225577	0.411602	0.368498	-1.012	-0.0171578	0.241152	0.944835	0.717275	-1.059	-0.0823004	0.225577	0.723654	0.793663	1.226	0.293674	0.241152	0.254264	0.468945	-1.131	-0.177058	0.384459	0.656055	0.540685	-1.081	-0.111916	0.354966	0.759733	0.561771	-1.402	-0.48789	0.384459	0.236265	0.336717	1.046	0.0651426	0.384459	0.869198	0.86814	-1.24	-0.310832	0.393799	0.450221	0.507634	-1.298	-0.375974
PPDK REGULATORY PROTEIN 2 (AtRP2)	At3g01200.1	Encodes a PPDK regulatory protein that has protein kinase activity but lacks protein phosphatase activity towards PPDK (pyruvate orthophosphate dikinase).	-1.341	-0.422967	0.10006	0.00221595	0.0190104	-1.022	-0.0317337	0.106969	0.773455	0.676199	1.123	0.166887	0.10006	0.129688	0.505588	1.221	0.287814	0.106969	0.0247705	0.153693	-1.312	-0.391233	0.170536	0.0474519	0.152276	-1.505	-0.589854	0.157453	0.00458135	0.0347547	-1.637	-0.710781	0.170536	0.00241904	0.027145	-1.148	-0.198621	0.170536	0.274088	0.723596	-1.248	-0.319548	0.174679	0.1006	0.264418	-1.087	-0.120927
no gene name	At3g01210.1	nucleic acid binding / oxidoreductase; FUNCTIONS IN: oxidoreductase activity, nucleic acid binding; INVOLVED IN: oxidation reduction; LOCATED IN: cellular_component unknown; EXPRESSED IN: 22 plant structures; EXPRESSED DURING: 13 growth stages; CONTAINS InterPro DOMAIN/s: Aldo/keto reductase (InterPro:IPR001395), RNA recognition motif, RNP-1 (InterPro:IPR000504); BEST Arabidopsis thaliana protein…	-1.67	-0.739514	0.174003	0.00214243	0.0186522	1.352	0.4354	0.186017	0.0439736	0.234304	1.433	0.519043	0.174003	0.0153756	0.234057	-1.161	-0.214929	0.186017	0.277668	0.486086	-2.258	-1.17491	0.296559	0.00329519	0.0501424	-2.393	-1.25856	0.273809	0.00129702	0.017259	-1.439	-0.524585	0.296559	0.110698	0.232703	-1.06	-0.0836431	0.296559	0.784287	0.856521	1.57	0.650329	0.303764	0.060932	0.209847	1.663	0.733972
ARABIDOPSIS THALIANA HOMEOBOX PROTEIN 20 (ATHB20)	At3g01220.1	Encodes a homeodomain leucine zipper class I (HD-Zip I) protein, its expression is auxin-inducible and dependent on MP gene activity.	-1.407	-0.493052	0.187857	0.0276012	0.0799272	1.215	0.280496	0.200827	0.195986	0.401816	1.471	0.55687	0.187857	0.0158476	0.236209	-1.27	-0.344314	0.200827	0.120585	0.340491	-1.709	-0.773547	0.320171	0.0388619	0.138339	-2.07	-1.04992	0.29561	0.00619922	0.0409141	-1.109	-0.148738	0.320171	0.653281	0.536742	-1.211	-0.276374	0.320171	0.410436	0.774406	1.542	0.624809	0.32795	0.0891437	0.250267	1.868	0.901183
no gene name	At3g01230.1	unknown protein; FUNCTIONS IN: molecular_function unknown; INVOLVED IN: biological_process unknown; LOCATED IN: endomembrane system; BEST Arabidopsis thaliana protein match is: unknown protein (TAIR:AT3G01240.1); Has 7 Blast hits to 7 proteins in 1 species: Archae - 0; Bacteria - 0; Metazoa - 0; Fungi - 0; Plants - 7; Viruses - 0; Other Eukaryotes - 0 (source: NCBI BLink).	1.142	0.1912	0.149307	0.236216	0.272995	-1.031	-0.0442947	0.178219	0.809977	0.686363	-1.103	-0.141735	0.149307	0.370266	0.682446	-1.004	-0.00517059	0.178219	0.977565	0.745504	1.177	0.235495	0.267973	0.40513	0.43649	1.26	0.332935	0.235028	0.194347	0.289891	1.146	0.196371	0.265012	0.479883	0.468137	1.07	0.0974404	0.265012	0.722647	0.845297	-1.027	-0.0391241	0.305149	0.901145	0.658676	-1.099	-0.136565
no gene name	At3g01240.1	unknown protein; FUNCTIONS IN: molecular_function unknown; INVOLVED IN: biological_process unknown; LOCATED IN: endomembrane system; EXPRESSED IN: 11 plant structures; EXPRESSED DURING: L mature pollen stage, M germinated pollen stage, 4 anthesis, C globular stage, petal differentiation and expansion stage; BEST Arabidopsis thaliana protein match is: unknown protein (TAIR:AT3G01230.1); Has 8 Blas…	-1.449	-0.535058	0.313564	0.126327	0.19166	1.102	0.140641	0.374282	0.716862	0.659049	1.354	0.437736	0.313564	0.200236	0.579675	-1.03	-0.0433188	0.374282	0.910712	0.7314	-1.597	-0.675699	0.562778	0.264229	0.360285	-1.963	-0.972793	0.493589	0.084232	0.184688	-1.406	-0.491739	0.556559	0.402718	0.433349	-1.229	-0.297094	0.556559	0.607985	0.823888	1.136	0.18396	0.640852	0.781365	0.627783	1.396	0.481054
no gene name	At3g01250.1	unknown protein; FUNCTIONS IN: molecular_function unknown; INVOLVED IN: biological_process unknown; LOCATED IN: endomembrane system; EXPRESSED IN: 9 plant structures; EXPRESSED DURING: L mature pollen stage, M germinated pollen stage, 4 anthesis, C globular stage, petal differentiation and expansion stage; Has 37 Blast hits to 37 proteins in 15 species: Archae - 0; Bacteria - 20; Metazoa - 12; Fu…	-1.041	-0.0579449	0.177541	0.751603	0.498975	1.2	0.262874	0.1898	0.199414	0.404984	-1.065	-0.0913952	0.177541	0.619108	0.768599	-1.082	-0.113534	0.1898	0.564468	0.635238	-1.249	-0.320819	0.30259	0.316657	0.391446	1.023	0.0334503	0.279377	0.907326	0.603501	1.039	0.0555895	0.30259	0.858312	0.599777	1.278	0.35427	0.30259	0.271748	0.723585	1.298	0.376409	0.309941	0.255478	0.402143	1.015	0.0221392
no gene name	At3g01260.1	aldose 1-epimerase/ carbohydrate binding / catalytic/ isomerase; FUNCTIONS IN: carbohydrate binding, isomerase activity, aldose 1-epimerase activity, catalytic activity; INVOLVED IN: galactose metabolic process, hexose metabolic process, carbohydrate metabolic process; LOCATED IN: endomembrane system; EXPRESSED IN: root; CONTAINS InterPro DOMAIN/s: Aldose 1-epimerase (InterPro:IPR008183), Glycosi…	-1.314	-0.394067	0.156591	0.0329554	0.0884873	1.297	0.375354	0.167403	0.0516555	0.247105	1.163	0.217816	0.156591	0.197655	0.577804	-1.148	-0.199103	0.167403	0.264726	0.476634	-1.705	-0.769421	0.266884	0.0180899	0.0970716	-1.528	-0.611883	0.24641	0.0348089	0.111015	-1.145	-0.194964	0.266884	0.483655	0.469975	1.115	0.157538	0.266884	0.569521	0.814217	1.489	0.574457	0.273368	0.0649695	0.215933	1.335	0.416919
no gene name	At3g01270.1	pectate lyase family protein; FUNCTIONS IN: lyase activity, pectate lyase activity; INVOLVED IN: biological_process unknown; LOCATED IN: endomembrane system; EXPRESSED IN: 20 plant structures; EXPRESSED DURING: 14 growth stages; CONTAINS InterPro DOMAIN/s: Pectin lyase fold/virulence factor (InterPro:IPR011050), Pectate lyase, N-terminal (InterPro:IPR007524), AmbAllergen (InterPro:IPR018082), Pec…	1.345	0.427266	0.296545	0.183507	0.236403	1.058	0.0813112	0.31702	0.803342	0.684776	-1.297	-0.374725	0.296545	0.23811	0.608227	-1.097	-0.133852	0.31702	0.682771	0.675881	1.271	0.345954	0.505412	0.5109	0.486437	1.744	0.80199	0.466641	0.119799	0.224839	1.475	0.561118	0.505412	0.295685	0.376104	1.372	0.456036	0.505412	0.390404	0.768201	1.161	0.215164	0.517691	0.687421	0.599517	-1.182	-0.240872
VOLTAGE DEPENDENT ANION CHANNEL 1 (VDAC1)	At3g01280.1	Encodes a voltage-dependent anion channel (VDAC: AT3G01280/VDAC1, AT5G67500/VDAC2, AT5G15090/VDAC3, AT5G57490/VDAC4, AT5G15090/VDAC5). VDACs are reported to be porin-type, beta-barrel diffusion pores. They are prominently localized in the outer mitochondrial membrane and are involved in metabolite exchange between the organelle and the cytosol.	1.792	0.841717	0.230112	0.00525296	0.0307389	-1.31	-0.389941	0.246	0.147399	0.357068	-1.21	-0.275421	0.230112	0.26192	0.623562	-1.13	-0.176355	0.246	0.491626	0.604706	2.348	1.23166	0.392188	0.0119189	0.0823642	2.169	1.11714	0.362102	0.0130312	0.0626715	2.025	1.01807	0.392188	0.0289332	0.112899	-1.083	-0.114519	0.392188	0.776905	0.855365	-1.16	-0.213586	0.401716	0.607817	0.573023	-1.071	-0.0990664
no gene name	At3g01290.1	band 7 family protein; INVOLVED IN: N-terminal protein myristoylation; LOCATED IN: mitochondrion, plasma membrane, vacuole, membrane; EXPRESSED IN: 21 plant structures; EXPRESSED DURING: 9 growth stages; CONTAINS InterPro DOMAIN/s: Band 7 protein (InterPro:IPR001107); BEST Arabidopsis thaliana protein match is: band 7 family protein (TAIR:AT5G62740.1); Has 5287 Blast hits to 5286 proteins in 1196…	-1.121	-0.164961	0.170623	0.361952	0.343382	-1.021	-0.0292895	0.203663	0.889204	0.705783	-1.032	-0.0455964	0.170623	0.796049	0.8081	1.181	0.239847	0.203663	0.272774	0.482893	-1.099	-0.135671	0.306231	0.669475	0.545652	-1.086	-0.119364	0.268582	0.668513	0.531745	-1.324	-0.404808	0.302847	0.218094	0.32447	1.011	0.0163069	0.302847	0.958379	0.879658	-1.205	-0.269136	0.348714	0.462422	0.512462	-1.219	-0.285443
no gene name	At3g01300.1	protein kinase, putative; FUNCTIONS IN: protein serine/threonine kinase activity, protein kinase activity, kinase activity, ATP binding; INVOLVED IN: protein amino acid phosphorylation; LOCATED IN: cellular_component unknown; CONTAINS InterPro DOMAIN/s: Protein kinase, ATP binding site (InterPro:IPR017441), Protein kinase, core (InterPro:IPR000719), Serine/threonine protein kinase-related (InterP…	-1	-0.000277605	0.13037	0.998353	0.566141	-1.01	-0.0143632	0.155615	0.928729	0.714268	1.247	0.318341	0.13037	0.0404489	0.334711	-1.234	-0.3037	0.155615	0.0867753	0.293008	1.01	0.0140856	0.233985	0.953474	0.627214	-1.247	-0.318618	0.205219	0.159126	0.260627	1.234	0.303422	0.2314	0.226156	0.32997	-1.259	-0.332704	0.2314	0.188435	0.684435	1.222	0.289337	0.266446	0.309152	0.434298	1.539	0.622041
no gene name	At3g01310.1	acid phosphatase/ oxidoreductase/ transition metal ion binding; FUNCTIONS IN: oxidoreductase activity, transition metal ion binding, acid phosphatase activity; INVOLVED IN: biological_process unknown; LOCATED IN: plasma membrane; EXPRESSED IN: 24 plant structures; EXPRESSED DURING: 13 growth stages; CONTAINS InterPro DOMAIN/s: Histidine acid phosphatase (InterPro:IPR000560), Ferritin/ribonucleoti…	-1.222	-0.289776	0.145781	0.0780786	0.145964	1.218	0.284456	0.155846	0.101258	0.310279	1.147	0.19765	0.145781	0.208201	0.58655	-1.143	-0.19233	0.155846	0.248417	0.464901	-1.489	-0.574232	0.248459	0.0461479	0.150393	-1.402	-0.487426	0.229399	0.0625485	0.156661	-1.07	-0.0974458	0.248459	0.704036	0.55302	1.062	0.0868061	0.248459	0.734841	0.847216	1.392	0.476786	0.254496	0.0937803	0.255804	1.31	0.38998
SIN3-LIKE 1 (SNL1)	At3g01320.1	Encodes SIN3-like 1, a homolog of the transcriptional repressor SIN3 (AT1G24190).	1.043	0.060552	0.135781	0.666166	0.470965	-1.226	-0.293493	0.145156	0.0738935	0.277357	-1.071	-0.0992685	0.135781	0.483321	0.72584	1.259	0.332209	0.145156	0.0478815	0.217947	1.278	0.354045	0.231416	0.160397	0.280272	1.117	0.159821	0.213664	0.473552	0.453139	-1.207	-0.271657	0.231416	0.270567	0.359845	-1.144	-0.194224	0.231416	0.423042	0.77899	-1.543	-0.625702	0.237039	0.0269288	0.13986	-1.349	-0.431478
DP-E2F-LIKE PROTEIN 3 (DEL3)	At3g01330.1	Member of the E2F transcription factors, (cell cycle genes), key components of the cyclin D/retinoblastoma/E2F pathway.	1.431	0.517156	0.178926	0.0178748	0.0625036	-1.07	-0.0976713	0.19128	0.621906	0.629407	-1.044	-0.0619538	0.178926	0.73711	0.796953	-1.281	-0.357531	0.19128	0.0944273	0.305657	1.531	0.614827	0.304951	0.0745839	0.19024	1.494	0.57911	0.281557	0.0698398	0.166943	1.834	0.874686	0.304951	0.0185284	0.0888911	-1.025	-0.0357174	0.304951	0.909333	0.873124	1.197	0.259859	0.31236	0.426973	0.495408	1.227	0.295577
no gene name	At3g01340.1	protein transport protein SEC13 family protein / WD-40 repeat family protein; FUNCTIONS IN: nucleotide binding; INVOLVED IN: intracellular protein transport, membrane budding; LOCATED IN: cellular_component unknown; EXPRESSED IN: 23 plant structures; EXPRESSED DURING: 14 growth stages; CONTAINS InterPro DOMAIN/s: WD40 repeat-like (InterPro:IPR011046), WD40 repeat, region (InterPro:IPR017986), WD4…	-1.053	-0.0743138	0.24606	0.770343	0.504726	-1.305	-0.384173	0.293707	0.227199	0.426886	1.166	0.221495	0.24606	0.39432	0.691992	1.179	0.236992	0.293707	0.44305	0.582958	1.24	0.309859	0.441623	0.502802	0.483005	-1.228	-0.295809	0.387329	0.466961	0.450144	-1.241	-0.311306	0.436743	0.496237	0.475362	-1.522	-0.605668	0.436743	0.202924	0.69463	-1.538	-0.621165	0.502889	0.251801	0.399512	-1.011	-0.0154974
no gene name	At3g01350.1	proton-dependent oligopeptide transport (POT) family protein; FUNCTIONS IN: transporter activity; INVOLVED IN: oligopeptide transport; LOCATED IN: membrane; EXPRESSED IN: 12 plant structures; EXPRESSED DURING: 6 growth stages; CONTAINS InterPro DOMAIN/s: TGF-beta receptor, type I/II extracellular region (InterPro:IPR000109), Major facilitator superfamily, general substrate transporter (InterPro:I…	-1.262	-0.335578	0.165412	0.0730831	0.140656	1.125	0.170085	0.176833	0.361258	0.515471	1.122	0.166332	0.165412	0.340894	0.667996	-1.001	-0.000839157	0.176833	0.996317	0.748675	-1.42	-0.505663	0.281918	0.106454	0.227843	-1.416	-0.50191	0.260291	0.0859111	0.187015	-1.261	-0.334739	0.281918	0.265476	0.356901	1.003	0.00375282	0.281918	0.98967	0.882016	1.126	0.170924	0.288767	0.56848	0.557238	1.123	0.167171
no gene name	At3g01360.1	unknown protein; FUNCTIONS IN: molecular_function unknown; EXPRESSED IN: 22 plant structures; EXPRESSED DURING: 13 growth stages; CONTAINS InterPro DOMAIN/s: Protein of unknown function DUF716 (InterPro:IPR006904); BEST Arabidopsis thaliana protein match is: unknown protein (TAIR:AT1G55230.1); Has 112 Blast hits to 110 proteins in 15 species: Archae - 0; Bacteria - 0; Metazoa - 0; Fungi - 0; Plan…	1.127	0.172489	0.285307	0.560392	0.43152	-1.08	-0.111026	0.305006	0.724254	0.661047	1.277	0.352426	0.285307	0.24801	0.615671	-1.332	-0.413889	0.305006	0.207839	0.432374	1.217	0.283515	0.486259	0.574174	0.512364	-1.133	-0.179936	0.448957	0.697924	0.541719	1.501	0.586379	0.486259	0.258601	0.352566	-1.379	-0.463451	0.486259	0.365436	0.758581	1.234	0.302864	0.498073	0.558171	0.553198	1.701	0.766315
CRM FAMILY MEMBER 2 (AtCFM2)	At3g01370.1	Encodes a protein containing a CRM domain that is involved in group I and group II intron splicing.	1.734	0.79411	0.227706	0.00685775	0.036093	1.015	0.0211682	0.243428	0.932608	0.714812	-1.06	-0.083517	0.227706	0.722261	0.793594	-1.661	-0.731761	0.243428	0.0148099	0.115529	1.709	0.772941	0.388087	0.0775876	0.194164	1.837	0.877627	0.358316	0.0367983	0.114601	2.88	1.52587	0.388087	0.00344875	0.0335638	1.075	0.104685	0.388087	0.793438	0.858396	1.685	0.752929	0.397516	0.0907419	0.252479	1.567	0.648244
no gene name	At3g01380.1	catalytic/ transferase; FUNCTIONS IN: transferase activity, catalytic activity; INVOLVED IN: GPI anchor biosynthetic process, metabolic process; LOCATED IN: endoplasmic reticulum; EXPRESSED IN: 24 plant structures; EXPRESSED DURING: 13 growth stages; CONTAINS InterPro DOMAIN/s: GPI ethanolamine phosphate transferase 1, C-terminal (InterPro:IPR017852), Alkaline phosphatase-like, alpha/beta/alpha (…	1.62	0.695646	0.336428	0.072483	0.140045	-1.883	-0.913312	0.401574	0.0525342	0.247723	-1.278	-0.354063	0.336428	0.323354	0.659301	1.486	0.571729	0.401574	0.192338	0.41921	3.05	1.60896	0.603814	0.0285982	0.120179	2.07	1.04971	0.52958	0.0827725	0.183128	1.09	0.123917	0.597142	0.840792	0.594462	-1.474	-0.559249	0.597142	0.3764	0.761786	-2.799	-1.48504	0.687581	0.0628083	0.21239	-1.9	-0.925792
VACUOLAR MEMBRANE ATPASE 10 (VMA10)	At3g01390.1	Subunit G of the vacuolar membrane ATPAse complex	1.013	0.0191675	0.254632	0.941642	0.551997	1.478	0.563832	0.272213	0.068221	0.269859	1.242	0.312115	0.254632	0.251399	0.61702	-1.86	-0.895115	0.272213	0.00940396	0.0885052	-1.459	-0.544665	0.433978	0.241069	0.343252	-1.225	-0.292948	0.400686	0.483309	0.457733	1.885	0.914282	0.433978	0.064409	0.176094	1.191	0.251717	0.433978	0.57613	0.816563	2.749	1.45895	0.444522	0.00949795	0.0815708	2.309	1.20723
no gene name	At3g01400.1	armadillo/beta-catenin repeat family protein; FUNCTIONS IN: binding; INVOLVED IN: biological_process unknown; LOCATED IN: cellular_component unknown; EXPRESSED IN: 21 plant structures; EXPRESSED DURING: 13 growth stages; CONTAINS InterPro DOMAIN/s: Armadillo-like helical (InterPro:IPR011989), Armadillo (InterPro:IPR000225), Armadillo-type fold (InterPro:IPR016024); BEST Arabidopsis thaliana prote…	1.07	0.0979519	0.144273	0.514257	0.413084	1.367	0.450873	0.154234	0.0169405	0.17782	1.03	0.0427329	0.144273	0.773801	0.803577	-1.507	-0.591558	0.154234	0.0039942	0.0551049	-1.277	-0.352921	0.245889	0.185032	0.301336	1.039	0.055219	0.227026	0.813282	0.578125	1.613	0.68951	0.245889	0.0205727	0.0943047	1.327	0.40814	0.245889	0.131315	0.650993	2.06	1.04243	0.251863	0.00252585	0.0418942	1.552	0.634291
no gene name	At3g01410.1	RNase H domain-containing protein; FUNCTIONS IN: ribonuclease H activity, nuclease activity, nucleic acid binding; INVOLVED IN: biological_process unknown; LOCATED IN: cellular_component unknown; EXPRESSED IN: 12 plant structures; EXPRESSED DURING: 7 growth stages; CONTAINS InterPro DOMAIN/s: Polynucleotidyl transferase, Ribonuclease H fold (InterPro:IPR012337), Ribonuclease H (InterPro:IPR002156…	1.42	0.505689	0.199964	0.0353162	0.0918917	-1.447	-0.532756	0.238686	0.056118	0.252529	1.057	0.0806161	0.199964	0.697396	0.789013	-1.038	-0.0535487	0.238686	0.82811	0.712355	2.054	1.03844	0.358892	0.0200918	0.101786	1.343	0.425073	0.314769	0.213836	0.304425	1.473	0.559237	0.354926	0.153757	0.275337	-1.53	-0.613372	0.354926	0.122222	0.645699	-1.394	-0.479207	0.408681	0.274699	0.41442	1.097	0.134165
(DOX1)	At3g01420.1	Encodes an alpha-dioxygenase involved in protection against oxidative stress and cell death. Induced in response to Salicylic acid and oxidative stress. Independent of NPR1 in induction by salicylic acid.	-1.224	-0.292026	0.201679	0.185653	0.237743	1.144	0.193526	0.240732	0.44468	0.556327	-1.193	-0.2541	0.201679	0.243207	0.611469	1.277	0.3526	0.240732	0.181164	0.408979	-1.4	-0.485552	0.36197	0.216617	0.325399	-1.027	-0.0379257	0.317468	0.907854	0.603658	-1.563	-0.644627	0.35797	0.109422	0.231243	1.364	0.447627	0.35797	0.246467	0.712973	-1.117	-0.159074	0.412185	0.70961	0.606815	-1.523	-0.606701
no gene name	At3g01430.1	FUNCTIONS IN: molecular_function unknown; INVOLVED IN: biological_process unknown; LOCATED IN: cellular_component unknown; EXPRESSED IN: 7 plant structures; EXPRESSED DURING: LP.06 six leaves visible, LP.04 four leaves visible, LP.10 ten leaves visible, petal differentiation and expansion stage; BEST Arabidopsis thaliana protein match is: NHL repeat-containing protein (TAIR:AT5G14890.1); Has 48 B…	-1.1	-0.136922	0.243979	0.590028	0.443073	1.389	0.474012	0.291223	0.142248	0.351575	-1.076	-0.105469	0.243979	0.676948	0.784185	-1.174	-0.231621	0.291223	0.449369	0.586184	-1.527	-0.610934	0.437889	0.200474	0.313698	-1.022	-0.0314528	0.384054	0.936741	0.61049	1.068	0.094699	0.43305	0.832376	0.591918	1.494	0.579481	0.43305	0.217636	0.699833	1.631	0.705633	0.498637	0.194758	0.358756	1.091	0.126152
no gene name	At3g01440.1	oxygen evolving enhancer 3 (PsbQ) family protein; FUNCTIONS IN: calcium ion binding; INVOLVED IN: photosynthesis, light reaction; LOCATED IN: chloroplast thylakoid membrane, chloroplast photosystem II, chloroplast thylakoid lumen, chloroplast, oxygen evolving complex; EXPRESSED IN: 20 plant structures; EXPRESSED DURING: 13 growth stages; CONTAINS InterPro DOMAIN/s: Photosystem II oxygen evolving …	1.329	0.410171	0.178422	0.0470855	0.109048	1.311	0.391014	0.190741	0.0706172	0.272611	1.265	0.33885	0.178422	0.0900105	0.449906	-2.204	-1.14004	0.190741	0.000208334	0.0120313	1.013	0.0191574	0.304091	0.951144	0.626694	1.051	0.0713211	0.280764	0.805184	0.575876	2.929	1.55021	0.304091	0.000647044	0.0128454	1.037	0.0521637	0.304091	0.867595	0.867979	2.89	1.53105	0.311479	0.000829831	0.0249069	2.787	1.47889
no gene name	At3g01450.1	binding; FUNCTIONS IN: binding; INVOLVED IN: biological_process unknown; LOCATED IN: cellular_component unknown; CONTAINS InterPro DOMAIN/s: HEAT (InterPro:IPR000357), Armadillo-type fold (InterPro:IPR016024); BEST Arabidopsis thaliana protein match is: binding (TAIR:AT5G14790.1); Has 188 Blast hits to 188 proteins in 58 species: Archae - 0; Bacteria - 0; Metazoa - 97; Fungi - 6; Plants - 61; Vir…	1.661	0.732085	0.323344	0.0533792	0.117798	-1.094	-0.129588	0.385957	0.745689	0.668409	1.041	0.0578847	0.323344	0.862374	0.820115	-1.581	-0.660382	0.385957	0.125441	0.347013	1.817	0.861674	0.580332	0.175897	0.293905	1.596	0.674201	0.508985	0.221891	0.310148	2.625	1.39247	0.573919	0.0414445	0.138156	-1.139	-0.187473	0.573919	0.752312	0.850234	1.445	0.530793	0.660841	0.44506	0.504659	1.645	0.718266
METHYL-CPG-BINDING DOMAIN 9 (MBD9)	At3g01460.1	Encodes a protein with a methyl-CpG-binding domain. Has sequence similarity to human MBD proteins. Involved in the modification of the FLC chromatin acetylation state to affect FLC expression. Mutants show an early flowering, and enhanced shoot branching phenotypes.	1.707	0.771479	0.177991	0.00189299	0.0174529	-1.419	-0.505122	0.190281	0.0262766	0.202861	-1.258	-0.331349	0.177991	0.095569	0.459708	1.046	0.0649926	0.190281	0.74052	0.691737	2.423	1.2766	0.303357	0.00227871	0.0439254	2.148	1.10283	0.280086	0.00341907	0.0294257	1.632	0.706486	0.303357	0.0448282	0.14435	-1.128	-0.173773	0.303357	0.580784	0.817413	-1.485	-0.570115	0.310727	0.099736	0.263163	-1.316	-0.396342
ARABIDOPSIS THALIANA HOMEOBOX 1 (ATHB-1)	At3g01470.1	Encodes a homeodomain leucine zipper class I (HD-Zip I) transcriptional activator involved in leaf development.	-2.096	-1.06785	0.323777	0.0108894	0.0469501	-1.184	-0.244218	0.386473	0.545073	0.599723	1.562	0.643607	0.323777	0.082051	0.433735	1.589	0.668466	0.386473	0.121946	0.342689	-1.77	-0.823636	0.581109	0.194128	0.308673	-3.275	-1.71146	0.509666	0.00996126	0.053809	-3.332	-1.73632	0.574688	0.016526	0.0833764	-1.85	-0.887825	0.574688	0.160955	0.673368	-1.883	-0.912684	0.661725	0.205145	0.367334	-1.017	-0.0248592
CYCLOPHILIN 38 (CYP38)	At3g01480.1	Encodes a chloroplast cyclophilin functioning in the assembly and maintenance of photosystem II (PSII) supercomplexes.	1.356	0.439761	0.198077	0.0535513	0.118067	1.44	0.526033	0.211754	0.0347527	0.219424	1.086	0.118814	0.198077	0.56341	0.75291	-2.121	-1.08461	0.211754	0.000626268	0.0209531	-1.062	-0.0862717	0.337591	0.804042	0.588085	1.249	0.320947	0.311693	0.330033	0.380546	2.877	1.52437	0.337591	0.0014563	0.0201552	1.326	0.407219	0.337591	0.258472	0.718656	3.054	1.61064	0.345792	0.00118888	0.0293021	2.303	1.20342
no gene name	At3g01490.1	protein kinase, putative; FUNCTIONS IN: protein serine/threonine/tyrosine kinase activity, kinase activity; INVOLVED IN: protein amino acid phosphorylation; LOCATED IN: cellular_component unknown; EXPRESSED IN: 8 plant structures; EXPRESSED DURING: LP.06 six leaves visible, 4 anthesis, petal differentiation and expansion stage; CONTAINS InterPro DOMAIN/s: Protein kinase, core (InterPro:IPR000719)…	1.082	0.113596	0.200346	0.586267	0.441765	-1.049	-0.0685227	0.239142	0.781748	0.678506	-1.132	-0.17909	0.200346	0.397469	0.692881	1.097	0.134016	0.239142	0.590547	0.644435	1.135	0.182119	0.359578	0.62618	0.531067	1.225	0.292686	0.315371	0.38052	0.409168	-1.014	-0.0204201	0.355605	0.955616	0.625264	1.08	0.110567	0.355605	0.763803	0.853698	-1.151	-0.202539	0.409462	0.634146	0.582774	-1.242	-0.313106
CARBONIC ANHYDRASE 1 (CA1)	AT3G01500.1	Encodes a putative beta-carbonic anhydrase betaCA1. Together with betaCA4 (At1g70410) regulates CO2-controlled stomatal movements in guard cells.	-1.341	-0.423297	0.217013	0.0828926	0.151174	1.013	0.0191586	0.231997	0.935992	0.715581	1.425	0.510918	0.217013	0.043	0.341554	-1.077	-0.10678	0.231997	0.656245	0.667005	-1.359	-0.442455	0.369864	0.262156	0.35895	-1.911	-0.934215	0.34149	0.023009	0.0872049	-1.245	-0.316517	0.369864	0.414329	0.439155	-1.406	-0.491759	0.369864	0.216373	0.69938	1.091	0.125938	0.37885	0.747182	0.617923	1.534	0.617698
LIKE SEX4 1 (LSF1)	At3g01510.1	Encodes a putative phosphatase, LSF1, required for normal starch turnover in leaves.	-1.531	-0.614566	0.302202	0.0764264	0.144216	1.498	0.582987	0.360721	0.14472	0.353622	-1.045	-0.0633824	0.302202	0.839117	0.816386	1.068	0.0949607	0.360721	0.799009	0.706424	-2.294	-1.19755	0.542387	0.0582687	0.168267	-1.465	-0.551183	0.475705	0.280007	0.350133	-1.635	-0.709526	0.536393	0.222471	0.327395	1.565	0.64637	0.536393	0.262626	0.720391	1.403	0.488027	0.617632	0.452219	0.508645	-1.116	-0.158343
no gene name	At3g01513.1	unknown protein; FUNCTIONS IN: molecular_function unknown; INVOLVED IN: biological_process unknown; LOCATED IN: cellular_component unknown; BEST Arabidopsis thaliana protein match is: unknown protein (TAIR:AT5G14730.1); Has 48 Blast hits to 48 proteins in 5 species: Archae - 0; Bacteria - 0; Metazoa - 0; Fungi - 0; Plants - 48; Viruses - 0; Other Eukaryotes - 0 (source: NCBI BLink).	1.016	0.0233657	0.322359	0.943997	0.552841	-1.22	-0.286796	0.322359	0.3996	0.535337	1.378	0.462305	0.322359	0.189443	0.569886	-1.148	-0.198874	0.322359	0.554425	0.631294	1.24	0.310162	0.526409	0.571984	0.511455	-1.356	-0.438939	0.526409	0.428566	0.4331	1.167	0.22224	0.526409	0.68401	0.546843	-1.681	-0.749101	0.526409	0.192529	0.688731	-1.063	-0.0879219	0.526409	0.871497	0.651941	1.581	0.661179
no gene name	At3g01516.1	unknown protein; FUNCTIONS IN: molecular_function unknown; INVOLVED IN: biological_process unknown; LOCATED IN: cellular_component unknown; BEST Arabidopsis thaliana protein match is: unknown protein (TAIR:AT5G14690.1); Has 40 Blast hits to 40 proteins in 9 species: Archae - 0; Bacteria - 0; Metazoa - 0; Fungi - 0; Plants - 40; Viruses - 0; Other Eukaryotes - 0 (source: NCBI BLink).	1.071	0.0987031	0.150552	0.528477	0.41838	-1.016	-0.0231091	0.160947	0.888994	0.705699	1.064	0.0892895	0.150552	0.56773	0.754037	-1.121	-0.164884	0.160947	0.332365	0.524243	1.088	0.121812	0.256591	0.646286	0.537384	1.007	0.00941363	0.236907	0.969172	0.618907	1.2	0.263587	0.256591	0.331113	0.395857	-1.081	-0.112399	0.256591	0.671679	0.835373	1.103	0.141774	0.262825	0.602681	0.570421	1.193	0.254173
no gene name	At3g01520.1	universal stress protein (USP) family protein; FUNCTIONS IN: molecular_function unknown; INVOLVED IN: N-terminal protein myristoylation, response to stress; LOCATED IN: plasma membrane; EXPRESSED IN: 24 plant structures; EXPRESSED DURING: 15 growth stages; CONTAINS InterPro DOMAIN/s: UspA (InterPro:IPR006016), Rossmann-like alpha/beta/alpha sandwich fold (InterPro:IPR014729), Universal stress pro…	-2.008	-1.00544	0.26343	0.00511351	0.0303325	1.156	0.208986	0.314441	0.52498	0.591387	1.281	0.356784	0.26343	0.212625	0.589328	1.356	0.439667	0.314441	0.199584	0.425586	-2.32	-1.21442	0.472799	0.0332006	0.129006	-2.571	-1.36222	0.414672	0.0111036	0.0570434	-2.723	-1.44511	0.467574	0.014875	0.0787918	-1.108	-0.147799	0.467574	0.760019	0.852457	-1.173	-0.230682	0.538389	0.679615	0.59737	-1.059	-0.082883
MYB DOMAIN PROTEIN 57 (AtMYB57)	At3g01530.1	Member of the R2R3 factor gene family.	-1.055	-0.077386	0.235548	0.752115	0.499112	1.073	0.101429	0.284212	0.731698	0.663883	-1.019	-0.0273345	0.269475	0.922049	0.829199	1.002	0.00329138	0.330656	0.992336	0.747756	-1.132	-0.178815	0.424639	0.686311	0.551643	-1.035	-0.0500516	0.392695	0.902163	0.602567	-1.058	-0.0806774	0.453445	0.863824	0.601174	1.093	0.128764	0.427512	0.772017	0.854705	1.07	0.0981377	0.527474	0.857681	0.648063	-1.021	-0.0306258
ARABIDOPSIS NAC DOMAIN CONTAINING PROTEIN 1 (ANAC001)	At3g01540.1	DEAD box R helicase (DRH1) (from TAIR5, not found in TAIR10)	1.042	0.0589766	0.126319	0.651678	0.465695	1.15	0.201029	0.135041	0.170759	0.379902	1.001	0.00174378	0.126319	0.989287	0.838334	-1.199	-0.261749	0.135041	0.0845405	0.289434	-1.103	-0.142052	0.215291	0.525895	0.492823	1.04	0.0572329	0.198775	0.779922	0.568611	1.249	0.320726	0.215291	0.170479	0.288544	1.148	0.199285	0.215291	0.378777	0.762581	1.378	0.462778	0.220521	0.06527	0.216287	1.2	0.263493
PHOSPHOENOLPYRUVATE (PEP)/PHOSPHATE TRANSLOCATOR 2 (PPT2)	At3g01550.1	PHOSPHOENOLPYRUVATE (PEP)/PHOSPHATE TRANSLOCATOR 2 (PPT2); FUNCTIONS IN: antiporter activity, triose-phosphate transmembrane transporter activity; INVOLVED IN: triose phosphate transport, transport; LOCATED IN: integral to membrane, chloroplast, membrane; EXPRESSED IN: 19 plant structures; EXPRESSED DURING: 13 growth stages; CONTAINS InterPro DOMAIN/s: Protein of unknown function DUF6, transmembr…	1.481	0.566249	0.250134	0.0498675	0.112682	1.19	0.251388	0.267405	0.37171	0.52072	1.022	0.0317112	0.250134	0.901904	0.825728	-1.802	-0.849348	0.267405	0.0112521	0.0980037	1.244	0.314861	0.426313	0.478986	0.472643	1.448	0.534538	0.393609	0.207516	0.299468	2.668	1.4156	0.426313	0.00893235	0.0584957	1.164	0.219677	0.426313	0.618764	0.826138	2.145	1.10074	0.43667	0.0327284	0.154412	1.842	0.881059
no gene name	At3g01560.1	proline-rich family protein; FUNCTIONS IN: molecular_function unknown; INVOLVED IN: biological_process unknown; LOCATED IN: cellular_component unknown; EXPRESSED IN: 23 plant structures; EXPRESSED DURING: 13 growth stages; CONTAINS InterPro DOMAIN/s: Ubiquitin-associated/translation elongation factor EF1B, N-terminal, eukaryote (InterPro:IPR015940), Protein of unknown function DUF1421 (InterPro:I…	1.249	0.320228	0.338318	0.371587	0.348275	-1.047	-0.0658211	0.40383	0.874567	0.702198	1.094	0.130011	0.338318	0.71078	0.79238	-1.305	-0.384417	0.40383	0.369004	0.543925	1.307	0.386049	0.607206	0.542676	0.499907	1.141	0.190217	0.532555	0.730197	0.552731	1.63	0.704645	0.600496	0.274371	0.362139	-1.145	-0.195832	0.600496	0.752703	0.850278	1.247	0.318596	0.691443	0.657231	0.590897	1.428	0.514428
no gene name	At3g01570.1	glycine-rich protein / oleosin; FUNCTIONS IN: molecular_function unknown; INVOLVED IN: lipid storage; LOCATED IN: monolayer-surrounded lipid storage body, integral to membrane, membrane; CONTAINS InterPro DOMAIN/s: Oleosin (InterPro:IPR000136); BEST Arabidopsis thaliana protein match is: OLEO2 (OLEOSIN 2) (TAIR:AT5G40420.1); Has 384 Blast hits to 384 proteins in 47 species: Archae - 0; Bacteria -…	-1.046	-0.0652079	0.309278	0.837709	0.523872	-1.242	-0.312245	0.330632	0.369633	0.519732	1.2	0.262771	0.309278	0.417561	0.699918	1.083	0.114682	0.330632	0.73667	0.690664	1.187	0.247037	0.527114	0.650457	0.538831	-1.255	-0.327978	0.486678	0.517299	0.472478	-1.133	-0.17989	0.527114	0.74073	0.564662	-1.49	-0.575016	0.527114	0.30367	0.734698	-1.344	-0.426928	0.539921	0.449439	0.507109	1.108	0.148088
no gene name	At3g01580.1	pentatricopeptide (PPR) repeat-containing protein; FUNCTIONS IN: molecular_function unknown; INVOLVED IN: biological_process unknown; LOCATED IN: cellular_component unknown; CONTAINS InterPro DOMAIN/s: Pentatricopeptide repeat (InterPro:IPR002885); BEST Arabidopsis thaliana protein match is: CRR22 (CHLORORESPIRATORY REDUCTION22); endonuclease (TAIR:AT1G11290.1); Has 14358 Blast hits to 4729 prote…	1.343	0.425624	0.325788	0.223799	0.264322	-1.149	-0.200186	0.348282	0.579522	0.613116	-1.04	-0.0561618	0.325788	0.866947	0.82053	-1.124	-0.169277	0.348282	0.638558	0.662079	1.543	0.62581	0.555253	0.288863	0.376362	1.396	0.481786	0.512657	0.371866	0.404125	1.51	0.594901	0.555253	0.311875	0.38575	-1.105	-0.144024	0.555253	0.801174	0.859445	-1.022	-0.0309089	0.568742	0.957847	0.673166	1.082	0.113115
no gene name	AT3G01590.1	Galactose mutarotase-like superfamily protein; FUNCTIONS IN: isomerase activity, carbohydrate binding, aldose 1-epimerase activity, catalytic activity; INVOLVED IN: galactose metabolic process, carbohydrate metabolic process; LOCATED IN: cellular_component unknown; EXPRESSED IN: 22 plant structures; EXPRESSED DURING: 13 growth stages; CONTAINS InterPro DOMAIN/s: Glycoside hydrolase-type carbohydr…	1.242	0.312467	0.207859	0.167021	0.224695	-1.354	-0.437573	0.22221	0.0804473	0.286358	1.071	0.0985749	0.207859	0.646623	0.77646	1.019	0.026531	0.22221	0.907584	0.730747	1.682	0.750041	0.354261	0.0633251	0.175803	1.16	0.213893	0.327084	0.529505	0.477729	1.219	0.285936	0.354261	0.440397	0.450574	-1.45	-0.536148	0.354261	0.164466	0.676059	-1.379	-0.464104	0.362868	0.232892	0.387381	1.051	0.0720439
ARABIDOPSIS NAC DOMAIN CONTAINING PROTEIN 44 (anac044)	At3g01600.1	Arabidopsis NAC domain containing protein 44 (anac044); FUNCTIONS IN: transcription factor activity; INVOLVED IN: multicellular organismal development, regulation of transcription; CONTAINS InterPro DOMAIN/s: No apical meristem (NAM) protein (InterPro:IPR003441); BEST Arabidopsis thaliana protein match is: anac085 (Arabidopsis NAC domain containing protein 85); transcription factor (TAIR:AT5G1449…	-1.055	-0.0774466	0.137615	0.58733	0.442133	1.008	0.0112003	0.147117	0.940979	0.716327	-1.033	-0.0463383	0.137615	0.744044	0.797925	1.081	0.112585	0.147117	0.463704	0.592163	-1.063	-0.0886469	0.234543	0.714223	0.561073	-1.022	-0.0311083	0.21655	0.888939	0.599241	-1.141	-0.190031	0.234543	0.438711	0.450062	1.041	0.0575386	0.234543	0.811709	0.86038	-1.073	-0.101384	0.240241	0.682919	0.598346	-1.116	-0.158923
(CDC48C)	At3g01610.1	AAA-type ATPase - Over 90% homologous to CDC48a	1.202	0.265089	0.21978	0.258507	0.286639	-1.436	-0.522273	0.234955	0.0533144	0.248328	-1.037	-0.0525499	0.21978	0.816383	0.811764	1.239	0.309734	0.234955	0.219976	0.442195	1.726	0.787362	0.37458	0.0649085	0.177992	1.246	0.317639	0.345845	0.382341	0.41008	-1.031	-0.0446446	0.37458	0.907746	0.612393	-1.385	-0.469723	0.37458	0.241433	0.709837	-1.78	-0.832007	0.38368	0.0582566	0.204414	-1.285	-0.362284
no gene name	At3g01620.1	glycosyl transferase family 17 protein; FUNCTIONS IN: transferase activity, transferring glycosyl groups, acetylglucosaminyltransferase activity; INVOLVED IN: protein amino acid N-linked glycosylation; LOCATED IN: membrane; EXPRESSED IN: 6 plant structures; EXPRESSED DURING: L mature pollen stage, M germinated pollen stage, 4 anthesis, petal differentiation and expansion stage; CONTAINS InterPro …	1.015	0.021003	0.254469	0.936026	0.55049	-1.241	-0.311607	0.272039	0.281567	0.466467	-1.066	-0.0927756	0.254469	0.72384	0.793697	1.304	0.383379	0.272039	0.192354	0.41921	1.259	0.33261	0.4337	0.462776	0.465291	1.082	0.113779	0.40043	0.782731	0.569204	-1.286	-0.362376	0.4337	0.425036	0.443995	-1.164	-0.218831	0.4337	0.625984	0.82805	-1.619	-0.694986	0.444237	0.152151	0.321778	-1.391	-0.476155
no gene name	At3g01630.1	EXPRESSED IN: 6 plant structures; EXPRESSED DURING: L mature pollen stage, M germinated pollen stage, 4 anthesis; CONTAINS InterPro DOMAIN/s: Nodulin-like (InterPro:IPR010658), Major facilitator superfamily, general substrate transporter (InterPro:IPR016196); BEST Arabidopsis thaliana protein match is: NFD4 (NUCLEAR FUSION DEFECTIVE 4) (TAIR:AT1G31470.1); Has 747 Blast hits to 740 proteins in 168…	-1.135	-0.18234	0.248806	0.487454	0.401397	-1.006	-0.00879005	0.278174	0.975674	0.724467	1.227	0.295654	0.248806	0.273467	0.631763	-1.075	-0.104524	0.278174	0.718231	0.686024	-1.128	-0.17355	0.424918	0.695161	0.554663	-1.393	-0.477994	0.406299	0.277864	0.348557	-1.055	-0.0778162	0.424918	0.859886	0.600334	-1.235	-0.304444	0.424918	0.496898	0.799368	1.069	0.0957339	0.476428	0.846459	0.645242	1.32	0.400178
GLUCURONOKINASEG (GLCAK)	At3g01640.1	AtGlcAK is a sugar kinase able to phosphorylate D-GlcA to D-GlcA-1-phosphate in the presence of ATP.	-1.219	-0.285751	0.10652	0.0250988	0.075501	1.258	0.331134	0.113875	0.0173711	0.179166	1.203	0.266167	0.10652	0.0339314	0.31454	-1.241	-0.31155	0.113875	0.0230014	0.147846	-1.534	-0.616885	0.181546	0.00789889	0.0694872	-1.466	-0.551918	0.167619	0.00933815	0.0517143	1.018	0.0257988	0.181546	0.890127	0.607763	1.046	0.0649672	0.181546	0.728701	0.845723	1.561	0.642684	0.185957	0.00720507	0.070625	1.492	0.577717
RING DOMAIN LIGASE1 (RGLG1)	At3g01650.1	RING domain Ligase1 (RGLG1); FUNCTIONS IN: protein binding, zinc ion binding; INVOLVED IN: N-terminal protein myristoylation, cytokinin metabolic process, auxin metabolic process; LOCATED IN: plasma membrane; EXPRESSED IN: 28 plant structures; EXPRESSED DURING: 15 growth stages; CONTAINS InterPro DOMAIN/s: Zinc finger, RING-type, conserved site (InterPro:IPR017907), Zinc finger, RING-type (InterP…	-1.236	-0.3051	0.400489	0.46803	0.393256	1.01	0.0149998	0.47804	0.975737	0.724489	1.35	0.432761	0.400489	0.311379	0.652138	-1.104	-0.142661	0.47804	0.77298	0.700279	-1.248	-0.3201	0.71879	0.667884	0.545174	-1.668	-0.737861	0.630421	0.275512	0.346864	-1.119	-0.162439	0.710848	0.824979	0.590096	-1.336	-0.417761	0.710848	0.572948	0.815388	1.115	0.157661	0.818507	0.852057	0.646807	1.49	0.575422
no gene name	At3g01660.1	methyltransferase; FUNCTIONS IN: methyltransferase activity; INVOLVED IN: metabolic process; LOCATED IN: cellular_component unknown; EXPRESSED IN: 21 plant structures; EXPRESSED DURING: 13 growth stages; CONTAINS InterPro DOMAIN/s: Methyltransferase type 11 (InterPro:IPR013216); BEST Arabidopsis thaliana protein match is: methyltransferase (TAIR:AT4G29590.1); Has 914 Blast hits to 914 proteins in…	1.104	0.143233	0.175956	0.436636	0.379894	1.243	0.313922	0.188105	0.129487	0.339517	1.108	0.147423	0.175956	0.423811	0.702328	-1.521	-0.604578	0.188105	0.0105899	0.0948445	-1.126	-0.170689	0.299888	0.58316	0.515825	-1.003	-0.00419015	0.276883	0.988256	0.623631	1.679	0.747811	0.299888	0.0342174	0.124279	1.122	0.166499	0.299888	0.592285	0.82118	1.89	0.9185	0.307174	0.0151969	0.105356	1.684	0.752001
no gene name	At3g01670.1	unknown protein; FUNCTIONS IN: molecular_function unknown; INVOLVED IN: biological_process unknown; EXPRESSED IN: 23 plant structures; EXPRESSED DURING: 13 growth stages; BEST Arabidopsis thaliana protein match is: unknown protein (TAIR:AT3G01680.1); Has 45 Blast hits to 42 proteins in 8 species: Archae - 0; Bacteria - 0; Metazoa - 0; Fungi - 0; Plants - 45; Viruses - 0; Other Eukaryotes - 0 (sou…	-1.255	-0.32782	0.131102	0.0369135	0.0941915	1.033	0.0471813	0.156489	0.770722	0.675387	1.243	0.313388	0.131102	0.0438276	0.344144	-1.023	-0.0327492	0.156489	0.839464	0.715404	-1.297	-0.375001	0.235299	0.149665	0.27081	-1.56	-0.641208	0.206371	0.0145099	0.0667415	-1.227	-0.295071	0.232699	0.240442	0.339731	-1.203	-0.266207	0.232699	0.2857	0.727011	1.057	0.0799304	0.267942	0.773066	0.625418	1.271	0.346137
no gene name	At3g01680.1	unknown protein; FUNCTIONS IN: molecular_function unknown; INVOLVED IN: biological_process unknown; LOCATED IN: cellular_component unknown; EXPRESSED IN: 23 plant structures; EXPRESSED DURING: 13 growth stages; BEST Arabidopsis thaliana protein match is: unknown protein (TAIR:AT3G01670.1); Has 49 Blast hits to 46 proteins in 10 species: Archae - 0; Bacteria - 0; Metazoa - 0; Fungi - 0; Plants - 4…	1.01	0.0144217	0.290114	0.961439	0.557061	-1.264	-0.338177	0.310145	0.303875	0.48144	1.108	0.148266	0.290114	0.621607	0.769292	1.129	0.175489	0.310145	0.585339	0.642275	1.277	0.352598	0.494451	0.493851	0.478708	-1.097	-0.133845	0.45652	0.776029	0.567308	-1.118	-0.161067	0.494451	0.75206	0.56798	-1.401	-0.486443	0.494451	0.350918	0.754767	-1.428	-0.513666	0.506464	0.336966	0.449575	-1.019	-0.0272222
no gene name	At3g01690.1	EXPRESSED IN: 22 plant structures; EXPRESSED DURING: 13 growth stages; CONTAINS InterPro DOMAIN/s: Alpha/beta hydrolase fold-1 (InterPro:IPR000073); BEST Arabidopsis thaliana protein match is: unknown protein (TAIR:AT5G14390.1); Has 2954 Blast hits to 2948 proteins in 496 species: Archae - 2; Bacteria - 741; Metazoa - 618; Fungi - 134; Plants - 170; Viruses - 6; Other Eukaryotes - 1283 (source: N…	-2.391	-1.25764	0.182844	0.000127301	0.00426011	1.405	0.490413	0.21825	0.0548214	0.251045	1.703	0.768357	0.182844	0.00298728	0.117676	-1.001	-0.00113267	0.21825	0.995986	0.748554	-3.359	-1.74805	0.328165	0.000705286	0.030217	-4.073	-2.02599	0.287819	0.000108335	0.00462496	-2.389	-1.2565	0.324538	0.00473019	0.0405675	-1.212	-0.277945	0.324538	0.416674	0.776896	1.406	0.491545	0.373691	0.224829	0.381852	1.705	0.76949
ARABINOGALACTAN PROTEIN 11 (AGP11)	At3g01700.1	Encodes an arabinogalactan protein that is expressed in pollen, pollen sac and pollen tube. Loss of AGP11 function results in decreased fertility due to defects in pollen tube growth.	1.657	0.728855	0.391543	0.0955856	0.163533	-1.962	-0.97253	0.418577	0.0452319	0.23641	1.159	0.213195	0.391543	0.599326	0.762073	1.021	0.0304797	0.418577	0.943544	0.739113	3.252	1.70138	0.667321	0.0312165	0.125659	1.43	0.515659	0.616129	0.424294	0.431115	1.623	0.698375	0.667321	0.322605	0.391273	-2.275	-1.18573	0.667321	0.109319	0.635437	-2.004	-1.00301	0.683533	0.176326	0.34337	1.135	0.182716
no gene name	At3g01710.1	FUNCTIONS IN: molecular_function unknown; INVOLVED IN: biological_process unknown; LOCATED IN: cellular_component unknown; CONTAINS InterPro DOMAIN/s: Targeting for Xklp2 (InterPro:IPR009675); BEST Arabidopsis thaliana protein match is: unknown protein (TAIR:AT3G27350.1); Has 1478 Blast hits to 1129 proteins in 153 species: Archae - 0; Bacteria - 54; Metazoa - 662; Fungi - 96; Plants - 192; Virus…	1.62	0.696165	0.208047	0.00857535	0.0408575	1.121	0.164876	0.222412	0.477401	0.570905	-1.363	-0.447025	0.208047	0.0601665	0.384608	-1.332	-0.414016	0.222412	0.095587	0.307117	1.445	0.531289	0.354582	0.16827	0.286546	2.209	1.14319	0.327381	0.00680951	0.0433394	2.159	1.11018	0.354582	0.0121031	0.0693306	1.528	0.611902	0.354582	0.118482	0.643122	1.494	0.578893	0.363197	0.145427	0.315375	-1.023	-0.0330089
no gene name	At3g01720.1	unknown protein; FUNCTIONS IN: molecular_function unknown; INVOLVED IN: biological_process unknown; LOCATED IN: endomembrane system; EXPRESSED IN: 24 plant structures; EXPRESSED DURING: 13 growth stages; BEST Arabidopsis thaliana protein match is: unknown protein (TAIR:AT5G13500.3); Has 169 Blast hits to 95 proteins in 10 species: Archae - 0; Bacteria - 0; Metazoa - 0; Fungi - 0; Plants - 141; Vi…	-1.251	-0.322899	0.222541	0.180734	0.234573	1.024	0.0346056	0.237906	0.887554	0.705465	1.124	0.168336	0.222541	0.46873	0.72071	1.087	0.119957	0.237906	0.626218	0.65694	-1.281	-0.357505	0.379284	0.370509	0.420725	-1.406	-0.491235	0.350188	0.194226	0.289827	-1.359	-0.442856	0.379284	0.272965	0.36145	-1.097	-0.133731	0.379284	0.732515	0.846824	-1.061	-0.0853518	0.388499	0.83101	0.64132	1.034	0.0483788
no gene name	At3g01730.1	unknown protein; FUNCTIONS IN: molecular_function unknown; INVOLVED IN: biological_process unknown; LOCATED IN: anchored to membrane; EXPRESSED IN: root; Has 6 Blast hits to 6 proteins in 1 species: Archae - 0; Bacteria - 0; Metazoa - 0; Fungi - 0; Plants - 6; Viruses - 0; Other Eukaryotes - 0 (source: NCBI BLink).	-1.041	-0.0585126	0.314999	0.856756	0.529397	-1.791	-0.84116	0.336748	0.0339792	0.218247	-1.355	-0.438637	0.314999	0.197212	0.577675	2.529	1.33831	0.336748	0.00323397	0.0490346	1.72	0.782648	0.536865	0.178885	0.296295	1.301	0.380124	0.49568	0.462798	0.448244	-2.633	-1.39682	0.536865	0.0286528	0.112281	-1.322	-0.402524	0.536865	0.472537	0.791533	-4.53	-2.17947	0.549908	0.00328762	0.047581	-3.427	-1.77695
no gene name	At3g01740.1	FUNCTIONS IN: molecular_function unknown; INVOLVED IN: biological_process unknown; EXPRESSED IN: 22 plant structures; EXPRESSED DURING: 13 growth stages; CONTAINS InterPro DOMAIN/s: Ribosomal protein L37, mitochondrial (InterPro:IPR013870); BEST Arabidopsis thaliana protein match is: unknown protein (TAIR:AT5G14290.1); Has 117 Blast hits to 117 proteins in 58 species: Archae - 0; Bacteria - 0; Me…	-1.07	-0.0970734	0.255402	0.7127	0.487151	1.311	0.390723	0.273036	0.186214	0.393625	1.082	0.113598	0.255402	0.666981	0.780596	-1.326	-0.407248	0.273036	0.170011	0.397951	-1.402	-0.487797	0.435291	0.29146	0.377659	-1.157	-0.210672	0.401899	0.612809	0.511505	1.24	0.310175	0.435291	0.494171	0.474516	1.212	0.277125	0.435291	0.54021	0.80847	1.739	0.797971	0.445867	0.10712	0.273176	1.435	0.520846
no gene name	At3g01750.1	ankyrin repeat family protein; FUNCTIONS IN: protein binding; INVOLVED IN: biological_process unknown; LOCATED IN: cellular_component unknown; EXPRESSED IN: 15 plant structures; EXPRESSED DURING: 6 growth stages; CONTAINS InterPro DOMAIN/s: Ankyrin (InterPro:IPR002110); BEST Arabidopsis thaliana protein match is: ankyrin repeat family protein (TAIR:AT3G04140.1); Has 25307 Blast hits to 11973 prot…	-1.352	-0.435022	0.26639	0.136896	0.200635	1.337	0.419361	0.284782	0.174955	0.38344	1.766	0.820361	0.26639	0.0131494	0.218906	-1.747	-0.804701	0.284782	0.0198623	0.136649	-1.808	-0.854384	0.454017	0.0925356	0.212321	-2.387	-1.25538	0.419188	0.0150831	0.0683964	1.292	0.369679	0.454017	0.436521	0.449071	-1.32	-0.401	0.454017	0.400091	0.772079	2.336	1.22406	0.465048	0.0272636	0.140639	3.085	1.62506
no gene name	At3g01760.1	lysine and histidine specific transporter, putative; FUNCTIONS IN: amino acid transmembrane transporter activity, amine transmembrane transporter activity; INVOLVED IN: amino acid transport; LOCATED IN: membrane; CONTAINS InterPro DOMAIN/s: Amino acid transporter, transmembrane (InterPro:IPR013057); BEST Arabidopsis thaliana protein match is: lysine and histidine specific transporter, putative (T…	1.012	0.0173145	0.150102	0.910699	0.544011	1	0.00050696	0.160466	0.997548	0.728047	1.071	0.0993514	0.150102	0.524623	0.738952	-1.085	-0.117173	0.160466	0.483837	0.601309	1.012	0.0168075	0.255824	0.949053	0.626148	-1.059	-0.0820369	0.236199	0.736334	0.554545	1.098	0.134487	0.255824	0.6118	0.521812	-1.071	-0.0988444	0.255824	0.708194	0.843062	1.085	0.11768	0.262039	0.663984	0.592509	1.162	0.216524
ARABIDOPSIS THALIANA BROMODOMAIN AND EXTRATERMINAL DOMAIN PROTEIN 10 (ATBET10)	At3g01770.1	Arabidopsis thaliana BROMODOMAIN AND EXTRATERMINAL DOMAIN PROTEIN 10 (ATBET10); FUNCTIONS IN: DNA binding; INVOLVED IN: biological_process unknown; LOCATED IN: cellular_component unknown; EXPRESSED IN: 24 plant structures; EXPRESSED DURING: 14 growth stages; CONTAINS InterPro DOMAIN/s: Bromodomain (InterPro:IPR001487); BEST Arabidopsis thaliana protein match is: ATBET9 (Arabidopsis thaliana Bromo…	1.045	0.0641713	0.169817	0.714274	0.487611	1.202	0.265863	0.181542	0.177102	0.385656	-1.049	-0.0687412	0.169817	0.69508	0.788641	-1.199	-0.261293	0.181542	0.183924	0.411722	-1.15	-0.201692	0.289425	0.503485	0.483176	1.097	0.132913	0.267223	0.630842	0.518091	1.253	0.325465	0.289425	0.289889	0.372279	1.261	0.334604	0.289425	0.277407	0.725361	1.441	0.527157	0.296457	0.109088	0.275702	1.143	0.192552
(TPLATE)	At3g01780.1	Encodes TPLATE, a cytokinesis protein targeted to the cell plate. Functions in vesicle-trafficking events required for site-specific cell wall modifications during pollen germination and for anchoring of the cell plate to the mother wall at the correct cortical position.	-1.053	-0.0746988	0.105421	0.496531	0.40565	-1.055	-0.0776305	0.1127	0.508301	0.58379	1.18	0.238957	0.105421	0.0496312	0.36001	-1.062	-0.0866281	0.1127	0.461789	0.591498	1.002	0.00293165	0.179674	0.987338	0.635345	-1.243	-0.313656	0.16589	0.0912277	0.193295	1.008	0.0119293	0.179674	0.948516	0.623476	-1.245	-0.316588	0.179674	0.111906	0.63828	1.006	0.00899764	0.184039	0.962075	0.674228	1.253	0.325586
no gene name	At3g01790.1	ribosomal protein L13 family protein; FUNCTIONS IN: structural constituent of ribosome; INVOLVED IN: translation; LOCATED IN: ribosome, intracellular, large ribosomal subunit; EXPRESSED IN: 22 plant structures; EXPRESSED DURING: 13 growth stages; CONTAINS InterPro DOMAIN/s: Ribosomal protein L13, bacterial-type (InterPro:IPR005823), Ribosomal protein L13 (InterPro:IPR005822); BEST Arabidopsis tha…	1.895	0.921895	0.210399	0.00176686	0.0168318	1.018	0.026125	0.224926	0.910085	0.710173	-1.357	-0.440381	0.210399	0.0658538	0.399089	-1.422	-0.507639	0.224926	0.05043	0.223804	1.861	0.89577	0.35859	0.0339714	0.130173	2.571	1.36228	0.331082	0.00261888	0.0255989	2.694	1.42953	0.35859	0.00317429	0.0320125	1.382	0.466506	0.35859	0.225597	0.700666	1.448	0.533764	0.367302	0.180129	0.346608	1.048	0.0672578
no gene name	At3g01800.1	ribosome recycling factor family protein / ribosome releasing factor family protein; INVOLVED IN: translation; LOCATED IN: mitochondrion; EXPRESSED IN: 19 plant structures; EXPRESSED DURING: 13 growth stages; CONTAINS InterPro DOMAIN/s: Ribosome recycling factor, bacterial-like (InterPro:IPR015998), Ribosome recycling factor (InterPro:IPR002661); BEST Arabidopsis thaliana protein match is: RRF (R…	1.87	0.903395	0.183377	0.000817351	0.0110859	-1.153	-0.205691	0.196039	0.321427	0.492656	-1.498	-0.583092	0.183377	0.0111895	0.205699	-1.083	-0.114612	0.196039	0.573153	0.638232	2.157	1.10909	0.312537	0.006229	0.063621	2.802	1.48649	0.288561	0.000602022	0.0115813	2.025	1.01801	0.312537	0.00988231	0.0614196	1.299	0.377402	0.312537	0.257998	0.718656	-1.065	-0.0910791	0.32013	0.78246	0.628138	-1.384	-0.468481
no gene name	At3g01810.1	FUNCTIONS IN: molecular_function unknown; INVOLVED IN: biological_process unknown; LOCATED IN: plasma membrane; EXPRESSED IN: 21 plant structures; EXPRESSED DURING: 13 growth stages; BEST Arabidopsis thaliana protein match is: nucleolar protein gar2-related (TAIR:AT2G42320.2); Has 1224 Blast hits to 385 proteins in 102 species: Archae - 2; Bacteria - 107; Metazoa - 205; Fungi - 107; Plants - 62; …	-1.093	-0.127666	0.081881	0.157575	0.217306	-1.05	-0.0699689	0.0977365	0.49442	0.579029	1.011	0.0152611	0.081881	0.856785	0.819108	1.135	0.182374	0.0977365	0.0990174	0.311905	-1.041	-0.0576973	0.146958	0.704861	0.557887	-1.104	-0.142927	0.128891	0.299693	0.362526	-1.24	-0.31004	0.145335	0.0654572	0.177083	-1.061	-0.08523	0.145335	0.57375	0.815781	-1.191	-0.252343	0.167346	0.170008	0.336992	-1.123	-0.167113
no gene name	At3g01820.1	adenylate kinase family protein; FUNCTIONS IN: nucleobase, nucleoside, nucleotide kinase activity, nucleotide kinase activity, ATP binding; INVOLVED IN: nucleobase, nucleoside, nucleotide and nucleic acid metabolic process, anaerobic respiration, nucleotide metabolic process; LOCATED IN: mitochondrion; EXPRESSED IN: 22 plant structures; EXPRESSED DURING: 15 growth stages; CONTAINS InterPro DOMAIN…	1.855	0.891276	0.522268	0.126294	0.191645	1.215	0.281461	0.6234	0.663623	0.642234	-1.296	-0.37392	0.522268	0.494384	0.729925	-1.74	-0.798816	0.6234	0.235949	0.455892	1.526	0.609815	0.937356	0.533559	0.496387	2.404	1.2652	0.822116	0.162378	0.263591	3.227	1.69009	0.926998	0.105735	0.226367	1.575	0.65538	0.926998	0.499643	0.799744	2.114	1.08028	1.06739	0.341133	0.451462	1.342	0.424897
no gene name	At3g01830.1	calmodulin-related protein, putative; FUNCTIONS IN: calcium ion binding; INVOLVED IN: biological_process unknown; LOCATED IN: cellular_component unknown; EXPRESSED IN: 18 plant structures; EXPRESSED DURING: 9 growth stages; CONTAINS InterPro DOMAIN/s: EF-Hand type (InterPro:IPR011992); Has 195 Blast hits to 194 proteins in 27 species: Archae - 0; Bacteria - 0; Metazoa - 12; Fungi - 8; Plants - 17…	1.237	0.306373	0.198658	0.157414	0.2172	-1.046	-0.0646721	0.212375	0.767656	0.674567	-1.063	-0.0884776	0.198658	0.666568	0.780442	-1.112	-0.153223	0.212375	0.488934	0.603188	1.293	0.371045	0.338581	0.301586	0.383145	1.315	0.394851	0.312607	0.238297	0.322882	1.375	0.459596	0.338581	0.207706	0.31701	1.017	0.0238055	0.338581	0.945485	0.877516	1.063	0.0885512	0.346806	0.804205	0.634047	1.046	0.0647457
no gene name	At3g01840.1	protein kinase family protein; FUNCTIONS IN: protein tyrosine kinase activity, protein kinase activity, kinase activity, ATP binding; INVOLVED IN: protein amino acid phosphorylation, cell wall macromolecule catabolic process; LOCATED IN: endomembrane system; EXPRESSED IN: 12 plant structures; EXPRESSED DURING: 4 anthesis, C globular stage, petal differentiation and expansion stage; CONTAINS Inter…	1.056	0.0792007	0.283642	0.787153	0.509556	-1.253	-0.325209	0.338567	0.36491	0.517073	1.185	0.245159	0.283642	0.412575	0.698103	1.001	0.000849559	0.338567	0.998059	0.749067	1.324	0.40441	0.509076	0.449884	0.459226	-1.122	-0.165958	0.446489	0.719772	0.548753	1.056	0.0783511	0.503451	0.880181	0.604676	-1.485	-0.570367	0.503451	0.290059	0.728489	-1.254	-0.326058	0.5797	0.589211	0.565423	1.185	0.244309
no gene name	At3g01850.1	ribulose-phosphate 3-epimerase, cytosolic, putative / pentose-5-phosphate 3-epimerase, putative; FUNCTIONS IN: ribulose-phosphate 3-epimerase activity, catalytic activity; INVOLVED IN: carbohydrate metabolic process, metabolic process; LOCATED IN: endomembrane system; EXPRESSED IN: 22 plant structures; EXPRESSED DURING: 13 growth stages; CONTAINS InterPro DOMAIN/s: Aldolase-type TIM barrel (Inter…	-1.201	-0.264104	0.143172	0.0981816	0.165991	1.054	0.0756038	0.153058	0.633167	0.63354	1.084	0.116697	0.143172	0.436063	0.708067	1.051	0.071803	0.153058	0.650137	0.664955	-1.266	-0.339708	0.244014	0.19731	0.311312	-1.302	-0.380801	0.225295	0.125244	0.230674	-1.262	-0.335907	0.244014	0.201914	0.313098	-1.029	-0.0410932	0.244014	0.869988	0.868233	1.003	0.00380083	0.249942	0.988199	0.678946	1.032	0.0448941
no gene name	At3g01860.1	unknown protein; FUNCTIONS IN: molecular_function unknown; INVOLVED IN: response to cadmium ion; EXPRESSED IN: 24 plant structures; EXPRESSED DURING: 13 growth stages; BEST Arabidopsis thaliana protein match is: unknown protein (TAIR:AT3G27210.1); Has 38 Blast hits to 38 proteins in 8 species: Archae - 0; Bacteria - 0; Metazoa - 7; Fungi - 0; Plants - 31; Viruses - 0; Other Eukaryotes - 0 (source…	-1.665	-0.735634	0.240901	0.0137111	0.0535731	1.069	0.0957306	0.257534	0.718702	0.659561	1.014	0.0201162	0.240901	0.935279	0.830476	1.537	0.619787	0.257534	0.039467	0.195889	-1.779	-0.831364	0.410576	0.073541	0.189101	-1.689	-0.75575	0.37908	0.0773411	0.176808	-2.559	-1.35542	0.410576	0.0092113	0.0593339	1.054	0.0756144	0.410576	0.857965	0.867097	-1.438	-0.524056	0.420551	0.24418	0.394788	-1.515	-0.599671
no gene name	At3g01870.1	unknown protein; FUNCTIONS IN: molecular_function unknown; INVOLVED IN: biological_process unknown; LOCATED IN: endomembrane system; CONTAINS InterPro DOMAIN/s: Protein of unknown function DUF946, plant (InterPro:IPR009291); BEST Arabidopsis thaliana protein match is: unknown protein (TAIR:AT3G01880.1); Has 176 Blast hits to 176 proteins in 50 species: Archae - 0; Bacteria - 13; Metazoa - 18; Fun…	1.086	0.119186	0.1702	0.501458	0.407518	-1.151	-0.203226	0.181951	0.292956	0.474519	1.145	0.195168	0.1702	0.281076	0.635372	-1.08	-0.111128	0.181951	0.556467	0.632137	1.25	0.322412	0.290078	0.295176	0.379964	-1.054	-0.0759822	0.267825	0.783058	0.56926	1.173	0.230314	0.290078	0.447638	0.453688	-1.318	-0.398394	0.290078	0.202867	0.694524	-1.066	-0.0920973	0.297125	0.763647	0.622913	1.237	0.306297
no gene name	At3g01880.1	unknown protein; FUNCTIONS IN: molecular_function unknown; INVOLVED IN: biological_process unknown; LOCATED IN: endomembrane system; CONTAINS InterPro DOMAIN/s: Protein of unknown function DUF946, plant (InterPro:IPR009291); BEST Arabidopsis thaliana protein match is: unknown protein (TAIR:AT3G01870.1); Has 188 Blast hits to 188 proteins in 55 species: Archae - 0; Bacteria - 12; Metazoa - 26; Fun…	-1.216	-0.282429	0.224534	0.243919	0.277981	-1.096	-0.131937	0.268013	0.635745	0.634427	1.443	0.52889	0.224534	0.0462821	0.351598	-1.083	-0.114523	0.268013	0.680426	0.674969	-1.11	-0.150492	0.402989	0.718524	0.562917	-1.755	-0.811319	0.353445	0.0508297	0.138873	-1.123	-0.167906	0.398536	0.684623	0.547003	-1.581	-0.660827	0.398536	0.135876	0.656903	-1.012	-0.0174142	0.458895	0.970659	0.675651	1.562	0.643413
no gene name	At3g01890.1	SWIB complex BAF60b domain-containing protein; FUNCTIONS IN: molecular_function unknown; INVOLVED IN: biological_process unknown; EXPRESSED IN: 13 plant structures; EXPRESSED DURING: 7 growth stages; CONTAINS InterPro DOMAIN/s: SWIB/MDM2 (InterPro:IPR003121); BEST Arabidopsis thaliana protein match is: CHC1 (TAIR:AT5G14170.1); Has 623 Blast hits to 611 proteins in 152 species: Archae - 0; Bacteri…	1.371	0.455336	0.15948	0.0213104	0.0687949	-1.279	-0.354752	0.190362	0.0993853	0.308377	-1.122	-0.166621	0.15948	0.326665	0.661358	1.047	0.0660364	0.190362	0.737616	0.690799	1.753	0.810088	0.286232	0.0221441	0.10627	1.539	0.621958	0.251042	0.0382603	0.117354	1.31	0.3893	0.283069	0.206323	0.31602	-1.139	-0.188131	0.283069	0.524991	0.805383	-1.339	-0.420788	0.325941	0.232759	0.387325	-1.175	-0.232658
CYTOCHROME P450, FAMILY 94, SUBFAMILY B, POLYPEPTIDE 2 (CYP94B2)	At3g01900.1	member of CYP94B	-1.566	-0.646805	0.321581	0.0751663	0.142842	1.502	0.586542	0.343784	0.12217	0.332878	1.006	0.0083479	0.321581	0.979857	0.836994	1.037	0.0519155	0.343784	0.883297	0.725536	-2.351	-1.23335	0.548081	0.0509783	0.157752	-1.575	-0.655153	0.506037	0.22766	0.314796	-1.623	-0.698721	0.548081	0.23429	0.335498	1.493	0.578194	0.548081	0.318947	0.741444	1.449	0.534627	0.561397	0.365811	0.464054	-1.031	-0.0435676
SULFITE OXIDASE (SOX)	At3g01910.1	Encodes a homodimeric Mo-enzyme with molybdopterin as organic component of the molybdenum cofactor. It lacks the heme domain that other eukaryotic Mo-enzymes possess and has no redox-active centers other than the molybdenum. SO protein has been found in all parts of the plant. The plant SO combines its enzymatic sulfite oxidation with a subsequent nonenzymatic step using its reaction product H2O2…	1.236	0.305284	0.0881399	0.00711994	0.0368984	-1.092	-0.127372	0.0942255	0.209437	0.413636	1.04	0.0572754	0.0881399	0.53204	0.741685	-1.177	-0.235187	0.0942255	0.0340847	0.181482	1.35	0.432656	0.15022	0.0181736	0.0972991	1.188	0.248008	0.138696	0.107386	0.212415	1.454	0.540471	0.15022	0.00576753	0.0454279	-1.137	-0.184648	0.15022	0.250171	0.715736	1.078	0.107815	0.15387	0.501209	0.530193	1.225	0.292462
no gene name	At3g01920.1	yrdC family protein; INVOLVED IN: biological_process unknown; EXPRESSED IN: 22 plant structures; EXPRESSED DURING: 13 growth stages; CONTAINS InterPro DOMAIN/s: Sua5/YciO/YrdC/YwlC (InterPro:IPR004388), DHBP synthase RibB-like alpha/beta domain (InterPro:IPR017945), Sua5/YciO/YrdC, N-terminal (InterPro:IPR006070); BEST Arabidopsis thaliana protein match is: yrdC protein-related (TAIR:AT5G60590.2)…	-1.196	-0.258637	0.231624	0.296568	0.309991	-1.028	-0.0391652	0.276476	0.890852	0.706246	1.152	0.204651	0.231624	0.402711	0.695082	1.067	0.0931509	0.276476	0.744844	0.692611	-1.164	-0.219471	0.415715	0.611868	0.525857	-1.379	-0.463288	0.364606	0.239556	0.32376	-1.276	-0.351788	0.411121	0.417065	0.440329	-1.184	-0.243816	0.411121	0.569528	0.814217	-1.096	-0.132316	0.473386	0.786944	0.629005	1.08	0.1115
no gene name	At3g01930.2	nodulin family protein; EXPRESSED IN: 23 plant structures; EXPRESSED DURING: 13 growth stages; CONTAINS InterPro DOMAIN/s: Nodulin-like (InterPro:IPR010658), Major facilitator superfamily, general substrate transporter (InterPro:IPR016196); BEST Arabidopsis thaliana protein match is: nodulin family protein (TAIR:AT5G14120.1); Has 1470 Blast hits to 1410 proteins in 397 species: Archae - 7; Bacter…	1.335	0.416585	0.329231	0.23753	0.273839	-1.342	-0.42457	0.351962	0.258456	0.449587	1.596	0.674195	0.329231	0.0708665	0.411414	-1.587	-0.66621	0.351962	0.0909221	0.299889	1.791	0.841155	0.56112	0.168089	0.286416	-1.195	-0.257611	0.518074	0.630936	0.51811	2.118	1.08279	0.56112	0.0857133	0.203468	-2.142	-1.09877	0.56112	0.0818854	0.610555	1.182	0.24164	0.574752	0.684036	0.598728	2.532	1.34041
no gene name	At3g01940.1	unknown protein; FUNCTIONS IN: molecular_function unknown; INVOLVED IN: biological_process unknown; LOCATED IN: anchored to membrane; BEST Arabidopsis thaliana protein match is: unknown protein (TAIR:AT5G40980.1); Has 168 Blast hits to 167 proteins in 11 species: Archae - 0; Bacteria - 0; Metazoa - 0; Fungi - 0; Plants - 168; Viruses - 0; Other Eukaryotes - 0 (source: NCBI BLink).	-1.256	-0.329001	0.230578	0.187379	0.239191	1.197	0.259927	0.246498	0.319147	0.491199	1.125	0.170268	0.230578	0.47906	0.724021	-1.073	-0.101194	0.246498	0.691022	0.678354	-1.504	-0.588929	0.392982	0.168203	0.286509	-1.413	-0.499269	0.362835	0.202084	0.295424	-1.171	-0.227808	0.392982	0.576345	0.507225	1.064	0.0896596	0.392982	0.824627	0.862865	1.284	0.361121	0.40253	0.393015	0.478175	1.207	0.271461
no gene name	At3g01950.1	unknown protein; FUNCTIONS IN: molecular_function unknown; INVOLVED IN: biological_process unknown; LOCATED IN: anchored to membrane; BEST Arabidopsis thaliana protein match is: unknown protein (TAIR:AT5G14110.1); Has 168 Blast hits to 167 proteins in 11 species: Archae - 0; Bacteria - 0; Metazoa - 0; Fungi - 0; Plants - 168; Viruses - 0; Other Eukaryotes - 0 (source: NCBI BLink).	1.02	0.0288032	0.161364	0.862285	0.530934	1.179	0.237761	0.172505	0.201411	0.407023	1.112	0.15379	0.161364	0.365453	0.679999	-1.338	-0.420353	0.172505	0.037564	0.190413	-1.156	-0.208957	0.275018	0.466813	0.466769	-1.09	-0.124986	0.253921	0.634343	0.519316	1.365	0.449157	0.275018	0.136863	0.259639	1.06	0.083971	0.275018	0.76706	0.854072	1.578	0.658114	0.2817	0.0442935	0.177765	1.489	0.574143
no gene name	At3g01960.1	unknown protein; FUNCTIONS IN: molecular_function unknown; INVOLVED IN: biological_process unknown; LOCATED IN: cellular_component unknown; EXPRESSED IN: 10 plant structures; EXPRESSED DURING: 9 growth stages; Has 5 Blast hits to 5 proteins in 3 species: Archae - 0; Bacteria - 0; Metazoa - 0; Fungi - 0; Plants - 5; Viruses - 0; Other Eukaryotes - 0 (source: NCBI BLink).	1.257	0.329981	0.201537	0.135989	0.19985	-1.321	-0.401173	0.215452	0.0955075	0.303895	-1.058	-0.0812604	0.201537	0.696209	0.788784	1.111	0.152452	0.215452	0.497111	0.606791	1.66	0.731154	0.343487	0.0621602	0.174222	1.33	0.411242	0.317137	0.226981	0.314116	1.131	0.177529	0.343487	0.617726	0.524384	-1.248	-0.319913	0.343487	0.375971	0.761786	-1.468	-0.553626	0.351832	0.150042	0.319338	-1.176	-0.233713
WRKY DNA-BINDING PROTEIN 45 (WRKY45)	At3g01970.1	member of WRKY Transcription Factor; Group I	-1.092	-0.127051	0.247326	0.619838	0.454219	1.192	0.25386	0.264403	0.362074	0.515677	-1.321	-0.401178	0.247326	0.139241	0.516055	1.209	0.274368	0.264403	0.32649	0.521017	-1.302	-0.380911	0.421527	0.38973	0.428886	1.209	0.274127	0.389191	0.499032	0.464412	-1.321	-0.401418	0.421527	0.365821	0.414597	1.575	0.655038	0.421527	0.154613	0.669639	-1.014	-0.0205074	0.431768	0.963155	0.674556	-1.597	-0.675545
no gene name	AT3G01980.2	NAD(P)-binding Rossmann-fold superfamily protein; FUNCTIONS IN: oxidoreductase activity, binding, catalytic activity; INVOLVED IN: metabolic process; LOCATED IN: peroxisome; EXPRESSED IN: 23 plant structures; EXPRESSED DURING: 13 growth stages; CONTAINS InterPro DOMAIN/s: NAD(P)-binding domain (InterPro:IPR016040), Short-chain dehydrogenase/reductase SDR (InterPro:IPR002198); BEST Arabidopsis tha…	-1.313	-0.392722	0.117176	0.0100569	0.0449693	1.05	0.069716	0.139866	0.631581	0.632989	1.354	0.436823	0.117176	0.00580496	0.155193	-1.082	-0.113817	0.139866	0.43933	0.581351	-1.378	-0.462438	0.210305	0.0590957	0.1694	-1.777	-0.829546	0.18445	0.00200896	0.0221958	-1.213	-0.278905	0.207981	0.216742	0.323788	-1.29	-0.367107	0.207981	0.115546	0.639854	1.136	0.183533	0.23948	0.46546	0.513746	1.465	0.55064
ACT DOMAIN REPEAT 6 (ACR6)	At3g01990.1	Member of a small family of ACT domain containing proteins in Arabidopsis. ACT domains are involved in amino acid binding.	-1.007	-0.00954394	0.165841	0.955366	0.555502	-1.061	-0.0858864	0.177291	0.639648	0.635803	-1.124	-0.169167	0.165841	0.334338	0.665236	1.201	0.264597	0.177291	0.169782	0.397499	1.054	0.0763424	0.282649	0.793177	0.585077	1.117	0.159623	0.260966	0.555895	0.488652	-1.209	-0.274141	0.282649	0.357438	0.410183	1.059	0.0832806	0.282649	0.77495	0.8548	-1.275	-0.350484	0.289516	0.256885	0.403141	-1.351	-0.433764
(ROXY1)	At3g02000.1	Roxy1 encodes a glutaredoxin belonging to a subgroup specific to higher plants. It is required for proper petal initiation and organogenesis. It is likely to function in the temporal and spatial expression regulation of AGAMOUS in the first and second whorl. It's function is dependent on the Cysteine 49 residue and its nuclear localization. ROXY1 interacts in vitro and in vivo with members of the…	1.038	0.0542762	0.368654	0.886197	0.537333	-1.07	-0.0979092	0.394107	0.809375	0.686211	-1.038	-0.0536297	0.368654	0.887542	0.824189	1.07	0.0972627	0.394107	0.810606	0.708771	1.111	0.152185	0.62831	0.814044	0.590714	1.078	0.107906	0.58011	0.856562	0.590458	-1.03	-0.0429865	0.62831	0.94695	0.62306	-1.031	-0.0442795	0.62831	0.945358	0.877516	-1.145	-0.195172	0.643574	0.768583	0.624313	-1.11	-0.150892
no gene name	At3g02010.1	pentatricopeptide (PPR) repeat-containing protein; INVOLVED IN: biological_process unknown; EXPRESSED IN: 7 plant structures; EXPRESSED DURING: F mature embryo stage, C globular stage, petal differentiation and expansion stage, D bilateral stage, E expanded cotyledon stage; CONTAINS InterPro DOMAIN/s: Pentatricopeptide repeat (InterPro:IPR002885); BEST Arabidopsis thaliana protein match is: penta…	-1.14	-0.188802	0.12791	0.183442	0.236365	1.022	0.0309015	0.143008	0.835085	0.691957	1.139	0.187814	0.12791	0.185464	0.565833	-1.021	-0.0299134	0.143008	0.84027	0.715545	-1.164	-0.219703	0.218449	0.348032	0.409455	-1.298	-0.376615	0.208877	0.114373	0.219447	-1.116	-0.158888	0.218449	0.490618	0.473171	-1.115	-0.156912	0.218449	0.495841	0.799368	1.043	0.060815	0.24493	0.811033	0.636	1.163	0.217727
ASPARTATE KINASE 3 (AK3)	At3g02020.1	encodes a monofunctional aspartate kinase	-5.082	-2.34526	0.330689	0.000102798	0.00391276	-1.319	-0.399428	0.394724	0.341201	0.504083	2.702	1.43412	0.330689	0.0024892	0.107645	2.48	1.31057	0.394724	0.0105367	0.0946881	-3.853	-1.94583	0.593514	0.011213	0.0804669	-13.731	-3.77938	0.520547	8.71681e-05	0.00413085	-12.604	-3.65583	0.586956	0.000251521	0.00742813	-3.564	-1.83355	0.586956	0.0141467	0.42099	-3.272	-1.71	0.675852	0.0352482	0.159925	1.089	0.123553
no gene name	At3g02030.1	hydrolase, alpha/beta fold family protein; FUNCTIONS IN: transferase activity, transferring acyl groups other than amino-acyl groups, acyltransferase activity; INVOLVED IN: metabolic process; CONTAINS InterPro DOMAIN/s: Diacylglycerol acyltransferase (InterPro:IPR007130), Phospholipid/glycerol acyltransferase (InterPro:IPR002123), Alpha/beta hydrolase fold-1 (InterPro:IPR000073); BEST Arabidopsis…	2.015	1.01051	0.20899	0.001296	0.0142406	-1.721	-0.783501	0.249459	0.0137886	0.169664	-1.117	-0.159888	0.20899	0.466208	0.719527	-1.048	-0.0671235	0.249459	0.794681	0.705734	3.468	1.79401	0.375091	0.00138557	0.0377886	2.251	1.1704	0.328977	0.00742561	0.0453971	2.111	1.07764	0.370947	0.0197369	0.0921001	-1.541	-0.623613	0.370947	0.131243	0.650993	-1.643	-0.716377	0.427127	0.132026	0.301228	-1.066	-0.0927646
SENESCENCE-RELATED GENE 3 (SRG3)	At3g02040.1	senescence-related gene 3 (SRG3); FUNCTIONS IN: phosphoric diester hydrolase activity, glycerophosphodiester phosphodiesterase activity; INVOLVED IN: glycerol metabolic process, lipid metabolic process; EXPRESSED IN: 18 plant structures; EXPRESSED DURING: 8 growth stages; CONTAINS InterPro DOMAIN/s: PLC-like phosphodiesterase, TIM beta/alpha-barrel domain (InterPro:IPR017946), Glycerophosphoryl d…	1.094	0.12938	0.242157	0.606091	0.449151	1.025	0.0354548	0.258876	0.89408	0.7071	-1.033	-0.0471645	0.242157	0.8499	0.818597	-1.085	-0.11767	0.258876	0.660204	0.668334	1.067	0.0939248	0.412716	0.825061	0.593607	1.13	0.176544	0.381056	0.654147	0.526506	1.187	0.247049	0.412716	0.564203	0.502843	1.059	0.0826193	0.412716	0.845787	0.866259	1.112	0.153125	0.422743	0.72555	0.611871	1.05	0.0705053
K+ UPTAKE TRANSPORTER 3 (KUP3)	At3g02050.1	potassium transporter KUP3p (KUP3)	1.119	0.161685	0.16698	0.3582	0.341517	-1.044	-0.061932	0.178509	0.736611	0.665652	1.515	0.599186	0.16698	0.00585369	0.155193	-1.623	-0.698939	0.178509	0.00353549	0.0514762	1.168	0.223617	0.28459	0.452204	0.460364	-1.354	-0.437502	0.262759	0.130262	0.235481	1.816	0.860624	0.28459	0.014384	0.0771787	-1.581	-0.661118	0.28459	0.0452591	0.538808	1.555	0.637007	0.291505	0.0566884	0.201981	2.459	1.29813
no gene name	At3g02060.1	DEAD/DEAH box helicase, putative; FUNCTIONS IN: transcription factor activity, helicase activity, ATP binding, ATP-dependent helicase activity, nucleic acid binding; INVOLVED IN: regulation of transcription, DNA-dependent; LOCATED IN: chloroplast; EXPRESSED IN: 16 plant structures; EXPRESSED DURING: 12 growth stages; CONTAINS InterPro DOMAIN/s: DNA/RNA helicase, DEAD/DEAH box type, N-terminal (In…	2.192	1.13204	0.177633	0.000129334	0.00428008	1.133	0.179767	0.189898	0.368539	0.519135	-1.38	-0.465022	0.177633	0.0279081	0.292584	-1.798	-0.846784	0.189898	0.00157919	0.0335455	1.935	0.952272	0.302747	0.0118241	0.0821171	3.025	1.59706	0.279522	0.000289311	0.00768313	3.942	1.97882	0.302747	0.000106862	0.00462333	1.564	0.644789	0.302747	0.0620422	0.572403	2.037	1.02655	0.310102	0.00907865	0.0794548	1.303	0.381762
ARABIDOPSIS NAC DOMAIN CONTAINING PROTEIN 1 (ANAC001)	At3g02065.1	ATP dependent R helicase GB:227525 (from TAIR5, not found in TAIR10)	1.152	0.204467	0.270586	0.469176	0.39381	-1.225	-0.292303	0.289269	0.338655	0.503026	1.171	0.227621	0.270586	0.422015	0.701253	-1.102	-0.139786	0.289269	0.640465	0.662312	1.411	0.49677	0.46117	0.309418	0.387676	-1.016	-0.0231538	0.425792	0.957822	0.615968	1.269	0.344253	0.46117	0.474426	0.465865	-1.434	-0.519924	0.46117	0.288731	0.728489	-1.112	-0.152517	0.472374	0.754166	0.620488	1.29	0.367407
no gene name	At3g02070.1	OTU-like cysteine protease family protein; FUNCTIONS IN: cysteine-type peptidase activity; INVOLVED IN: biological_process unknown; LOCATED IN: cellular_component unknown; EXPRESSED IN: 24 plant structures; EXPRESSED DURING: 15 growth stages; CONTAINS InterPro DOMAIN/s: Ovarian tumour, otubain (InterPro:IPR003323); BEST Arabidopsis thaliana protein match is: OTU-like cysteine protease family prot…	-1.442	-0.528142	0.134992	0.00355172	0.0247928	1.096	0.131729	0.144312	0.385143	0.527846	1.109	0.149711	0.134992	0.296168	0.643611	1.186	0.246702	0.144312	0.121527	0.342194	-1.58	-0.659872	0.230071	0.0185334	0.0979335	-1.6	-0.677853	0.212422	0.0109876	0.0565897	-1.711	-0.774844	0.230071	0.00828523	0.0560307	-1.013	-0.0179813	0.230071	0.939414	0.877211	-1.083	-0.114973	0.235661	0.637303	0.583738	-1.07	-0.0969915
no gene name	At3g02080.1	40S ribosomal protein S19 (RPS19A); FUNCTIONS IN: structural constituent of ribosome; INVOLVED IN: translation; LOCATED IN: cytosolic small ribosomal subunit, cytosolic ribosome, ribosome, cell wall; EXPRESSED IN: 24 plant structures; EXPRESSED DURING: 13 growth stages; CONTAINS InterPro DOMAIN/s: Ribosomal protein S19e, conserved site (InterPro:IPR018277), Ribosomal protein S19e (InterPro:IPR001…	1.636	0.709864	0.152696	0.00164709	0.0161646	1.34	0.422717	0.182264	0.0489762	0.243173	-1.413	-0.498545	0.152696	0.0114422	0.208661	-1.552	-0.634036	0.182264	0.00833593	0.0825077	1.22	0.287147	0.274056	0.325366	0.396181	2.311	1.20841	0.240363	0.0010174	0.015095	2.538	1.3439	0.271027	0.00110893	0.0176374	1.894	0.921262	0.271027	0.00937226	0.389465	2.08	1.05675	0.312075	0.00955334	0.081839	1.098	0.135491
(MPPBETA)	At3g02090.2	MPPBETA; FUNCTIONS IN: metalloendopeptidase activity, catalytic activity, zinc ion binding, metal ion binding; INVOLVED IN: proteolysis; LOCATED IN: in 11 components; EXPRESSED IN: 27 plant structures; EXPRESSED DURING: 16 growth stages; CONTAINS InterPro DOMAIN/s: Peptidase M16, zinc-binding site (InterPro:IPR001431), Peptidase M16, C-terminal (InterPro:IPR007863), Peptidase M16, N-terminal (Int…	1.159	0.212824	0.131351	0.139627	0.20253	1.321	0.401971	0.14042	0.0187001	0.183145	1.148	0.199169	0.131351	0.163748	0.543462	-1.758	-0.813964	0.14042	0.000260576	0.0131758	-1.14	-0.189148	0.223867	0.420053	0.444819	1.01	0.0136546	0.206693	0.948772	0.6136	2.037	1.02679	0.223867	0.00131538	0.0192181	1.151	0.202802	0.223867	0.388594	0.766877	2.323	1.21593	0.229306	0.000492109	0.019091	2.018	1.01313
no gene name	At3g02100.1	UDP-glucoronosyl/UDP-glucosyl transferase family protein; FUNCTIONS IN: UDP-glycosyltransferase activity, transferase activity, transferring glycosyl groups; INVOLVED IN: metabolic process; LOCATED IN: cellular_component unknown; EXPRESSED IN: root; CONTAINS InterPro DOMAIN/s: UDP-glucuronosyl/UDP-glucosyltransferase (InterPro:IPR002213); BEST Arabidopsis thaliana protein match is: UDP-glucoronos…	-1.251	-0.323419	0.213068	0.16335	0.222001	1.204	0.267886	0.227779	0.269736	0.458861	-1.026	-0.0365181	0.213068	0.867707	0.820812	1.066	0.0920511	0.227779	0.695556	0.679602	-1.507	-0.591304	0.36314	0.1379	0.259835	-1.22	-0.2869	0.335282	0.414365	0.426783	-1.334	-0.41547	0.36314	0.282097	0.367534	1.235	0.304404	0.36314	0.42359	0.779214	1.13	0.175834	0.371962	0.647666	0.58773	-1.093	-0.128569
SERINE CARBOXYPEPTIDASE-LIKE 25 (scpl25)	At3g02110.1	serine carboxypeptidase-like 25 (scpl25); FUNCTIONS IN: serine-type carboxypeptidase activity; INVOLVED IN: proteolysis; LOCATED IN: endomembrane system; EXPRESSED IN: 22 plant structures; EXPRESSED DURING: 13 growth stages; CONTAINS InterPro DOMAIN/s: Peptidase S10, serine carboxypeptidase (InterPro:IPR001563), Peptidase S10, serine carboxypeptidase, active site (InterPro:IPR018202); BEST Arabid…	1.725	0.786834	0.139714	0.000320978	0.00682322	-1.308	-0.387098	0.14936	0.0291316	0.208795	-1.172	-0.228786	0.139714	0.135945	0.513294	-1.126	-0.17095	0.14936	0.281922	0.488738	2.256	1.17393	0.238119	0.000813318	0.0313912	2.022	1.01562	0.219852	0.00125515	0.0168673	1.942	0.957784	0.238119	0.00300768	0.0310438	-1.116	-0.158313	0.238119	0.522817	0.804819	-1.162	-0.216149	0.243904	0.398569	0.480776	-1.041	-0.0578357
no gene name	At3g02120.1	hydroxyproline-rich glycoprotein family protein; FUNCTIONS IN: molecular_function unknown; INVOLVED IN: response to cyclopentenone; LOCATED IN: cellular_component unknown; EXPRESSED IN: 20 plant structures; EXPRESSED DURING: 13 growth stages; Has 9 Blast hits to 9 proteins in 5 species: Archae - 0; Bacteria - 0; Metazoa - 0; Fungi - 0; Plants - 9; Viruses - 0; Other Eukaryotes - 0 (source: NCBI B…	2.876	1.52427	0.415673	0.00633703	0.0344966	-1.272	-0.347566	0.496165	0.503472	0.582371	-1.678	-0.746498	0.415673	0.110246	0.482813	-1.347	-0.430203	0.496165	0.411162	0.56776	3.66	1.87183	0.746043	0.0364268	0.134602	4.826	2.27076	0.654323	0.00843775	0.0487664	3.876	1.95447	0.737799	0.0292988	0.113752	1.319	0.398932	0.737799	0.603436	0.823291	1.059	0.0826368	0.84954	0.924903	0.665269	-1.245	-0.316295
no gene name	At3g02125.1	unknown protein; FUNCTIONS IN: molecular_function unknown; INVOLVED IN: biological_process unknown; LOCATED IN: chloroplast; EXPRESSED IN: pollen tube; BEST Arabidopsis thaliana protein match is: unknown protein (TAIR:AT5G39200.1); Has 3446 Blast hits to 1477 proteins in 169 species: Archae - 4; Bacteria - 106; Metazoa - 2252; Fungi - 209; Plants - 90; Viruses - 39; Other Eukaryotes - 746 (source…	-1.174	-0.231209	0.246333	0.375404	0.35038	-1.003	-0.00413392	0.294033	0.989127	0.726502	-1.148	-0.198925	0.246333	0.442699	0.711594	1.351	0.434268	0.294033	0.177941	0.406258	-1.17	-0.227075	0.442114	0.621404	0.529305	-1.023	-0.0322836	0.38776	0.935693	0.610332	-1.586	-0.665477	0.437229	0.166497	0.285871	1.145	0.194791	0.437229	0.667758	0.834782	-1.355	-0.438402	0.503448	0.409233	0.48649	-1.551	-0.633193
RECEPTOR-LIKE PROTEIN KINASE 2 (RPK2)	At3g02130.1	RECEPTOR-LIKE PROTEIN KINASE 2 (RPK2); FUNCTIONS IN: protein serine/threonine kinase activity, kinase activity, ATP binding; INVOLVED IN: lignin metabolic process, transmembrane receptor protein tyrosine kinase signaling pathway, protein amino acid phosphorylation, pollen maturation, anther dehiscence; LOCATED IN: plasma membrane; EXPRESSED IN: 28 plant structures; EXPRESSED DURING: 13 growth sta…	1.369	0.45318	0.191854	0.0424547	0.102456	-1.232	-0.301192	0.205101	0.176029	0.384552	-1.199	-0.261336	0.191854	0.206262	0.584638	1.079	0.109348	0.205101	0.606847	0.650693	1.687	0.754372	0.326984	0.0464596	0.150665	1.641	0.714516	0.3019	0.0421343	0.124219	1.269	0.343832	0.326984	0.320431	0.390548	-1.028	-0.0398562	0.326984	0.905664	0.872614	-1.329	-0.41054	0.334928	0.251397	0.399213	-1.293	-0.370684
TWO OR MORE ABRES-CONTAINING GENE 2 (TMAC2)	At3g02140.1	Encodes a protein that acts in the nucleus and is an important negative regulator of ABA and salt stress responses, and could play a critical role in controlling root elongation, floral initiation and starch degradation.	-1.358	-0.441472	0.130657	0.0081417	0.0398589	1.05	0.0707389	0.139678	0.62472	0.630239	1.036	0.050965	0.130657	0.705558	0.791141	1.248	0.319768	0.139678	0.047828	0.217881	-1.426	-0.512211	0.222684	0.0469861	0.151535	-1.407	-0.492437	0.205601	0.040219	0.120609	-1.695	-0.76124	0.222684	0.00764627	0.0534006	1.014	0.0197739	0.222684	0.931187	0.876159	-1.188	-0.249029	0.228094	0.303291	0.430957	-1.205	-0.268803
PLASTID TRANSCRIPTION FACTOR 1 (PTF1)	AT3G02150.1	a chloroplast trans-acting factor of the psbD light-responsive promoter.TCP gene involved in heterochronic control of leaf differentiation.	1.268	0.342792	0.177161	0.0849999	0.153347	1.42	0.505683	0.189393	0.0256218	0.201246	-1.142	-0.191102	0.177161	0.308787	0.650637	-1.577	-0.657374	0.189393	0.0070383	0.0752417	-1.12	-0.162891	0.301942	0.602647	0.522691	1.448	0.533894	0.27878	0.0877408	0.189322	2	1.00017	0.301942	0.00904867	0.0588703	1.621	0.696785	0.301942	0.0464128	0.541653	2.239	1.16306	0.309278	0.00448119	0.0559773	1.382	0.466272
no gene name	At3g02160.1	DNA binding; FUNCTIONS IN: DNA binding; INVOLVED IN: biological_process unknown; LOCATED IN: cellular_component unknown; CONTAINS InterPro DOMAIN/s: Histone-fold (InterPro:IPR009072), Bromodomain transcription factor (InterPro:IPR006565); BEST Arabidopsis thaliana protein match is: unknown protein (TAIR:AT5G15570.1); Has 126 Blast hits to 126 proteins in 38 species: Archae - 0; Bacteria - 0; Meta…	1.02	0.0288166	0.154439	0.856121	0.529185	-1.07	-0.0970137	0.165103	0.571249	0.610055	-1.365	-0.448509	0.154439	0.0174779	0.245379	1.431	0.516706	0.165103	0.0121294	0.102878	1.091	0.12583	0.263217	0.644013	0.536906	1.392	0.477326	0.243024	0.0811072	0.180974	-1.402	-0.48789	0.263217	0.0967997	0.216383	1.276	0.351496	0.263217	0.214538	0.699111	-1.53	-0.61372	0.269611	0.0488561	0.186712	-1.952	-0.965216
LONGIFOLIA2 (LNG2)	At3g02170.1	Encodes LONGIFOLIA2 (LNG2). Regulates leaf morphology by promoting cell expansion in the leaf-length direction. The LNG2 homologue LNG1 (At5g15580) has similar function.	1.897	0.92347	0.367705	0.0362891	0.0934167	1.323	0.403831	0.438907	0.384434	0.527483	1.739	0.798059	0.367705	0.0617819	0.388758	-4.363	-2.12536	0.438907	0.00128422	0.0303119	1.434	0.519639	0.659949	0.453746	0.461163	1.091	0.125411	0.578814	0.833889	0.584292	8.275	3.04883	0.652657	0.00159958	0.0213269	-1.314	-0.394228	0.652657	0.562553	0.812974	5.772	2.52919	0.751503	0.00985094	0.0828515	7.586	2.92342
SPIRAL 1-LIKE3 (SP1L3)	At3g02180.1	SPIRAL1-LIKE3 belongs to a six-member gene family in Arabidopsis; all members share high sequence similarity in amino- and carboxy-terminal regions. Regulates cortical microtubule organization. Mutant plants exhibit altered patterns of root, leaf and petal growth as a result of defective anisotropic cell expansion.	1.115	0.156869	0.187868	0.42533	0.375029	-1.014	-0.0203166	0.200839	0.921643	0.712293	1.248	0.319207	0.187868	0.123521	0.498272	-1.372	-0.45576	0.200839	0.0494216	0.221173	1.131	0.177186	0.32019	0.593484	0.519815	-1.119	-0.162338	0.295627	0.596275	0.505663	1.529	0.612629	0.32019	0.0879917	0.206262	-1.265	-0.339524	0.32019	0.316597	0.740195	1.352	0.435443	0.327969	0.216967	0.376364	1.711	0.774967
no gene name	At3g02190.1	60S ribosomal protein L39 (RPL39B); FUNCTIONS IN: structural constituent of ribosome; INVOLVED IN: translation; LOCATED IN: cytosolic large ribosomal subunit, ribosome; EXPRESSED IN: 23 plant structures; EXPRESSED DURING: 13 growth stages; CONTAINS InterPro DOMAIN/s: Ribosomal protein L39e (InterPro:IPR000077); BEST Arabidopsis thaliana protein match is: 60S ribosomal protein L39 (RPL39C) (TAIR:A…	1.764	0.819182	0.326291	0.0363376	0.0934569	1.259	0.332261	0.389474	0.418411	0.54482	-1.39	-0.475222	0.326291	0.183369	0.564101	-1.598	-0.676221	0.389474	0.120732	0.340638	1.401	0.486921	0.585621	0.42983	0.449786	2.453	1.2944	0.513623	0.0358007	0.112781	2.819	1.4954	0.579149	0.0325116	0.120749	1.75	0.807484	0.579149	0.200742	0.693477	2.012	1.00848	0.666863	0.168915	0.335907	1.149	0.200999
no gene name	At3g02200.2	proteasome family protein; FUNCTIONS IN: molecular_function unknown; EXPRESSED IN: 22 plant structures; EXPRESSED DURING: 13 growth stages; CONTAINS InterPro DOMAIN/s: Proteasome component region PCI (InterPro:IPR000717); BEST Arabidopsis thaliana protein match is: proteasome family protein (TAIR:AT5G15610.1); Has 274 Blast hits to 274 proteins in 117 species: Archae - 0; Bacteria - 2; Metazoa - …	1.54	0.622874	0.257805	0.0421075	0.101912	1.639	0.712804	0.307726	0.0491982	0.24333	-1.154	-0.206883	0.257805	0.445458	0.711973	-2.187	-1.12879	0.307726	0.00632607	0.0711101	-1.064	-0.0899306	0.462703	0.850739	0.601223	1.777	0.829757	0.405817	0.0751288	0.173794	3.367	1.75167	0.45759	0.00503196	0.0420129	1.892	0.919687	0.45759	0.0792965	0.608459	3.584	1.8416	0.526893	0.00813607	0.0753629	1.895	0.921912
COBRA-LIKE PROTEIN 1 PRECURSOR (COBL1)	At3g02210.1	COBRA-LIKE PROTEIN 1 PRECURSOR (COBL1); INVOLVED IN: biological_process unknown; LOCATED IN: anchored to membrane; EXPRESSED IN: 17 plant structures; EXPRESSED DURING: 12 growth stages; CONTAINS InterPro DOMAIN/s: Glycosyl-phosphatidyl inositol-anchored, plant (InterPro:IPR006918), COBRA-like (InterPro:IPR017391); BEST Arabidopsis thaliana protein match is: COBL2 (COBRA-LIKE PROTEIN 2 PRECURSOR) …	1.667	0.737457	0.254309	0.0198964	0.0663596	-1.224	-0.292066	0.303554	0.364147	0.516694	-1.098	-0.134695	0.254309	0.610733	0.765744	-1.24	-0.310696	0.303554	0.336008	0.526543	2.041	1.02952	0.456429	0.0540921	0.16201	1.83	0.872152	0.400315	0.0609891	0.154349	2.068	1.04815	0.451385	0.0487607	0.151307	-1.115	-0.157371	0.451385	0.736357	0.847312	1.013	0.0186304	0.519749	0.972284	0.675668	1.13	0.176001
no gene name	At3g02220.1	unknown protein; INVOLVED IN: biological_process unknown; LOCATED IN: cellular_component unknown; EXPRESSED IN: 23 plant structures; EXPRESSED DURING: 13 growth stages; Has 159 Blast hits to 159 proteins in 72 species: Archae - 1; Bacteria - 2; Metazoa - 93; Fungi - 4; Plants - 25; Viruses - 0; Other Eukaryotes - 34 (source: NCBI BLink).	1.114	0.155412	0.21264	0.483451	0.399796	-1.294	-0.371829	0.227321	0.136332	0.345333	1.29	0.367066	0.21264	0.118382	0.492996	-1.11	-0.150649	0.227321	0.524121	0.618435	1.441	0.527241	0.36241	0.179691	0.296899	-1.158	-0.211655	0.334608	0.542765	0.482721	1.236	0.306061	0.36241	0.420263	0.441702	-1.669	-0.738895	0.36241	0.0718998	0.594661	-1.166	-0.22118	0.371214	0.565971	0.556633	1.432	0.517715
REVERSIBLY GLYCOSYLATED POLYPEPTIDE 1 (RGP1)	At3g02230.1	reversibly glycosylated polypeptide possibly involved in plant cell wall synthesis	2.474	1.30658	0.485219	0.0246847	0.0747877	1.856	0.892302	0.518721	0.119509	0.330387	-1.289	-0.366477	0.485219	0.469384	0.720887	-3.561	-1.8324	0.518721	0.00638843	0.0716368	1.333	0.414278	0.826977	0.628426	0.531661	3.189	1.67306	0.763537	0.0561411	0.14713	8.809	3.13898	0.826977	0.0042451	0.037795	2.393	1.25878	0.826977	0.162302	0.674032	6.61	2.72471	0.847068	0.0105462	0.0863155	2.762	1.46593
no gene name	At3g02240.1	unknown protein; FUNCTIONS IN: molecular_function unknown; INVOLVED IN: biological_process unknown; LOCATED IN: endomembrane system; EXPRESSED IN: root, stamen; EXPRESSED DURING: 4 anthesis; BEST Arabidopsis thaliana protein match is: unknown protein (TAIR:AT3G02242.1); Has 4 Blast hits to 4 proteins in 1 species: Archae - 0; Bacteria - 0; Metazoa - 0; Fungi - 0; Plants - 4; Viruses - 0; Other Eu…	-1.383	-0.467658	0.263043	0.109142	0.176034	1.013	0.0186548	0.281205	0.948559	0.718052	-1.145	-0.195557	0.263043	0.476173	0.723046	1.563	0.64456	0.281205	0.0476081	0.217553	-1.401	-0.486313	0.448314	0.30623	0.385816	-1.208	-0.2721	0.413923	0.527395	0.476516	-2.162	-1.11222	0.448314	0.0349405	0.125819	1.16	0.214212	0.448314	0.644172	0.831013	-1.543	-0.625905	0.459206	0.206001	0.367887	-1.79	-0.840118
no gene name	At3g02250.1	unknown protein; FUNCTIONS IN: molecular_function unknown; INVOLVED IN: biological_process unknown; LOCATED IN: cellular_component unknown; EXPRESSED IN: 22 plant structures; EXPRESSED DURING: 13 growth stages; CONTAINS InterPro DOMAIN/s: Protein of unknown function DUF246, plant (InterPro:IPR004348); BEST Arabidopsis thaliana protein match is: unknown protein (TAIR:AT5G15740.1); Has 425 Blast hi…	1.046	0.0647316	0.166327	0.706189	0.484943	1.139	0.188303	0.177811	0.31719	0.48965	1.076	0.106342	0.166327	0.538521	0.743994	-1.283	-0.359377	0.177811	0.0739883	0.271279	-1.089	-0.123571	0.283477	0.673168	0.546819	-1.029	-0.0416107	0.26173	0.877193	0.59637	1.342	0.424108	0.283477	0.168846	0.287271	1.058	0.0819606	0.283477	0.779034	0.855574	1.462	0.54768	0.290364	0.0918946	0.253603	1.381	0.465719
BIG (BIG)	At3g02260.1	Calossin-like protein required for polar auxin transport	1.249	0.320909	0.151931	0.0638411	0.130334	-1.425	-0.51061	0.162421	0.0118564	0.164294	1.001	0.00152843	0.151931	0.992193	0.838918	1.139	0.188172	0.162421	0.276459	0.485347	1.78	0.831519	0.258942	0.0106381	0.0788249	1.248	0.319381	0.239078	0.214381	0.304782	1.096	0.132737	0.258942	0.620565	0.525474	-1.426	-0.512138	0.258942	0.0793384	0.608459	-1.623	-0.698782	0.265233	0.0271531	0.140251	-1.138	-0.186644
no gene name	At3g02270.1	eIF4-gamma/eIF5/eIF2-epsilon domain-containing protein; FUNCTIONS IN: binding, transferase activity, translation initiation factor activity; INVOLVED IN: regulation of translational initiation; EXPRESSED IN: sperm cell; CONTAINS InterPro DOMAIN/s: Trimeric LpxA-like (InterPro:IPR011004), eIF4-gamma/eIF5/eIF2-epsilon (InterPro:IPR003307), Bacterial transferase hexapeptide repeat (InterPro:IPR00145…	1.017	0.024605	0.123999	0.84712	0.526217	-1.006	-0.00815696	0.132561	0.952279	0.718835	-1.067	-0.0933178	0.123999	0.470935	0.721181	1.055	0.0768697	0.132561	0.576221	0.639305	1.023	0.032762	0.211337	0.880225	0.609076	1.085	0.117923	0.195125	0.560538	0.490489	-1.037	-0.0522647	0.211337	0.810221	0.586214	1.061	0.0851608	0.211337	0.69638	0.840919	-1.061	-0.0850267	0.216471	0.703619	0.6049	-1.125	-0.170187
no gene name	At3g02280.1	flavodoxin family protein; FUNCTIONS IN: electron carrier activity, oxidoreductase activity, FMN binding, iron ion binding; INVOLVED IN: biological_process unknown; LOCATED IN: cellular_component unknown; EXPRESSED IN: 18 plant structures; EXPRESSED DURING: 7 growth stages; CONTAINS InterPro DOMAIN/s: Ferredoxin reductase-type FAD-binding domain (InterPro:IPR017927), Flavodoxin-like (InterPro:IPR…	1.323	0.403482	0.248862	0.139402	0.202393	-1.539	-0.622173	0.266044	0.0441207	0.2344	-1.101	-0.139106	0.248862	0.589818	0.75874	1.281	0.357798	0.266044	0.211571	0.434932	2.036	1.02566	0.424144	0.0387262	0.138304	1.457	0.542588	0.391607	0.199256	0.293581	1.032	0.045684	0.424144	0.91659	0.614911	-1.398	-0.483067	0.424144	0.284141	0.727011	-1.972	-0.979971	0.434448	0.0505331	0.190293	-1.411	-0.496904
no gene name	At3g02290.1	zinc finger (C3HC4-type RING finger) family protein; FUNCTIONS IN: protein binding, zinc ion binding; INVOLVED IN: N-terminal protein myristoylation; EXPRESSED IN: 22 plant structures; EXPRESSED DURING: 13 growth stages; CONTAINS InterPro DOMAIN/s: Zinc finger, RING-type, conserved site (InterPro:IPR017907), Zinc finger, RING-type (InterPro:IPR001841), Zinc finger, RING/FYVE/PHD-type (InterPro:IP…	-1.813	-0.858774	0.162958	0.000755375	0.0106558	1.467	0.552412	0.194513	0.021813	0.19234	1.301	0.379513	0.162958	0.0482443	0.356507	-1.052	-0.0731507	0.194513	0.716642	0.685587	-2.66	-1.41119	0.292474	0.00131297	0.037233	-2.359	-1.23829	0.256517	0.0013091	0.0173182	-1.724	-0.785624	0.289242	0.0264057	0.107424	1.127	0.172899	0.289242	0.566529	0.813756	1.543	0.625562	0.333048	0.0971604	0.260102	1.369	0.452664
no gene name	At3g02300.1	regulator of chromosome condensation (RCC1) family protein; FUNCTIONS IN: Ran GTPase binding; INVOLVED IN: biological_process unknown; LOCATED IN: cellular_component unknown; EXPRESSED IN: 24 plant structures; EXPRESSED DURING: 15 growth stages; CONTAINS InterPro DOMAIN/s: Regulator of chromosome condensation/beta-lactamase-inhibitor protein II (InterPro:IPR009091), Regulator of chromosome conden…	-1.042	-0.0596139	0.180421	0.749573	0.498274	1.152	0.204758	0.215357	0.369551	0.519685	1.067	0.093839	0.180421	0.617068	0.767829	-1.18	-0.238983	0.215357	0.299366	0.502412	-1.201	-0.264372	0.323815	0.437888	0.453872	-1.112	-0.153453	0.284005	0.60369	0.508003	1.132	0.17937	0.320237	0.590736	0.512699	1.08	0.110919	0.320237	0.738001	0.84755	1.36	0.443742	0.368738	0.263218	0.40726	1.259	0.332822
SEPALLATA 2 (SEP2)	At3g02310.1	MADS-box protein, binds K domain of AG in vivo	2.699	1.43237	0.19592	4.51e-05	0.00249967	-1.441	-0.526779	0.209447	0.0330338	0.21723	-1.672	-0.741471	0.19592	0.00431864	0.138023	-1.12	-0.164119	0.209447	0.453412	0.587787	3.888	1.95915	0.333914	0.000238586	0.023357	4.512	2.17384	0.308298	5.97876e-05	0.00346359	3.024	1.59649	0.333914	0.000999683	0.0165631	1.16	0.214692	0.333914	0.536287	0.807309	-1.286	-0.362659	0.342026	0.316621	0.439107	-1.492	-0.577352
SEPALLATA 2 (SEP2)	At3g02310.1	MADS-box protein, binds K domain of AG in vivo	2.343	1.22809	0.148692	1.71e-05	0.00166474	1.025	0.0358011	0.158958	0.826836	0.689328	-1.753	-0.809738	0.148692	0.000407915	0.0574511	-1.37	-0.454151	0.158958	0.0188709	0.133045	2.285	1.19229	0.25342	0.00111266	0.0347717	4.106	2.03783	0.23398	1.11587e-05	0.00165263	3.209	1.68224	0.25342	9.50214e-05	0.00446605	1.797	0.845539	0.25342	0.00870845	0.380113	1.404	0.489952	0.259577	0.0917016	0.253487	-1.28	-0.355587
no gene name	At3g02320.1	RNA binding / tRNA (guanine-N2-)-methyltransferase; FUNCTIONS IN: RNA binding, tRNA (guanine-N2-)-methyltransferase activity; INVOLVED IN: tRNA processing; LOCATED IN: cellular_component unknown; EXPRESSED IN: 15 plant structures; EXPRESSED DURING: 6 growth stages; CONTAINS InterPro DOMAIN/s: N2,N2-dimethylguanosine tRNA methyltransferase (InterPro:IPR002905); BEST Arabidopsis thaliana protein ma…	1.456	0.542155	0.217926	0.0345467	0.0909118	-1.044	-0.0616237	0.232973	0.797344	0.683153	-1.146	-0.196997	0.217926	0.389569	0.68998	-1.217	-0.283534	0.232973	0.254543	0.469069	1.52	0.603779	0.371419	0.13848	0.260202	1.669	0.739153	0.342926	0.0595088	0.152432	1.772	0.825689	0.371419	0.0532966	0.159018	1.098	0.135374	0.371419	0.723918	0.845339	1.166	0.22191	0.380443	0.574018	0.559081	1.062	0.0865367
no gene name	At3g02330.1	pentatricopeptide (PPR) repeat-containing protein; FUNCTIONS IN: binding; INVOLVED IN: biological_process unknown; LOCATED IN: cellular_component unknown; CONTAINS InterPro DOMAIN/s: Pentatricopeptide repeat (InterPro:IPR002885), Tetratricopeptide-like helical (InterPro:IPR011990); BEST Arabidopsis thaliana protein match is: pentatricopeptide (PPR) repeat-containing protein (TAIR:AT4G39530.1); Ha…	-1.065	-0.0904329	0.240616	0.716807	0.488395	-1.004	-0.00592695	0.287209	0.984041	0.725608	-1.105	-0.144135	0.240616	0.565728	0.753394	1.181	0.240495	0.287209	0.4267	0.574624	-1.06	-0.084506	0.431853	0.849738	0.60087	1.038	0.0537025	0.37876	0.890755	0.599888	-1.258	-0.330928	0.427081	0.460709	0.45943	1.101	0.138208	0.427081	0.75453	0.850785	-1.186	-0.246422	0.491764	0.629796	0.581116	-1.306	-0.384631
no gene name	At3g02340.1	zinc finger (C3HC4-type RING finger) family protein; FUNCTIONS IN: protein binding, zinc ion binding; EXPRESSED IN: 24 plant structures; EXPRESSED DURING: 15 growth stages; CONTAINS InterPro DOMAIN/s: Zinc finger, RING-type (InterPro:IPR001841), Zinc finger, RING/FYVE/PHD-type (InterPro:IPR013083); BEST Arabidopsis thaliana protein match is: zinc finger (C3HC4-type RING finger) family protein (TA…	-1.468	-0.553527	0.266931	0.0679589	0.135085	1.104	0.142923	0.285361	0.628497	0.63153	1.243	0.314229	0.266931	0.269312	0.628001	1.069	0.0963751	0.285361	0.743311	0.692418	-1.621	-0.69645	0.45494	0.160163	0.280187	-1.825	-0.867756	0.420041	0.0688212	0.165344	-1.569	-0.649902	0.45494	0.186907	0.30245	-1.126	-0.171306	0.45494	0.715235	0.84435	1.033	0.0465479	0.465993	0.922622	0.664493	1.163	0.217854
GALACTURONOSYLTRANSFERASE 9 (GAUT9)	At3g02350.1	Encodes a protein with putative galacturonosyltransferase activity.	-1.35	-0.433081	0.0902562	0.000975953	0.0122151	1.094	0.129787	0.0964879	0.211499	0.414986	1.392	0.476708	0.0902562	0.000505949	0.0607549	-1.128	-0.173414	0.0964879	0.105848	0.320809	-1.477	-0.562869	0.153827	0.00524281	0.0592995	-1.879	-0.909789	0.142026	0.000124425	0.00490339	-1.197	-0.259667	0.153827	0.125672	0.248966	-1.272	-0.34692	0.153827	0.0505663	0.550938	1.234	0.303201	0.157564	0.0864582	0.24723	1.569	0.650122
no gene name	AT3G02360.1	6-phosphogluconate dehydrogenase -related (from TAIR5, not found in TAIR10)	-1.508	-0.592933	0.306312	0.088933	0.156802	-1.264	-0.33775	0.365627	0.382631	0.526653	1.171	0.227643	0.306312	0.47863	0.723789	1.628	0.703039	0.365627	0.0907184	0.299596	-1.193	-0.255183	0.549763	0.654897	0.540368	-1.766	-0.820576	0.482174	0.127201	0.232673	-2.455	-1.29597	0.543688	0.0442915	0.143441	-1.48	-0.565393	0.543688	0.328782	0.745068	-2.057	-1.04079	0.626031	0.134982	0.304456	-1.39	-0.475396
no gene name	At3g02370.1	unknown protein; FUNCTIONS IN: molecular_function unknown; INVOLVED IN: biological_process unknown; LOCATED IN: cellular_component unknown; BEST Arabidopsis thaliana protein match is: unknown protein (TAIR:AT3G57360.1); Has 64 Blast hits to 64 proteins in 27 species: Archae - 0; Bacteria - 0; Metazoa - 47; Fungi - 0; Plants - 17; Viruses - 0; Other Eukaryotes - 0 (source: NCBI BLink).	1.212	0.276834	0.171181	0.14029	0.203125	-1.033	-0.0466207	0.183	0.804636	0.684998	1.079	0.109358	0.171181	0.538841	0.744008	-1.265	-0.339571	0.183	0.0964907	0.307994	1.251	0.323454	0.29175	0.296319	0.38026	1.123	0.167476	0.269369	0.54954	0.485671	1.533	0.616404	0.29175	0.0637808	0.175417	-1.114	-0.155978	0.29175	0.605859	0.823314	1.225	0.29295	0.298838	0.352554	0.456733	1.365	0.448929
CONSTANS-LIKE 2 (COL2)	At3g02380.1	homologous to the flowering-time gene CONSTANS (CO) encoding zinc-finger proteins	-1.265	-0.339328	0.347829	0.357855	0.341349	1.672	0.741222	0.415183	0.112042	0.322485	1.09	0.123899	0.347829	0.730898	0.795517	-1.44	-0.525792	0.415183	0.240994	0.459705	-2.115	-1.08055	0.624277	0.121719	0.243772	-1.379	-0.463227	0.547527	0.422117	0.43021	1.138	0.186464	0.617379	0.770336	0.573712	1.534	0.617323	0.617379	0.346634	0.752884	2.407	1.26701	0.710882	0.112553	0.279598	1.569	0.649691
no gene name	At3g02390.1	unknown protein; FUNCTIONS IN: molecular_function unknown; INVOLVED IN: biological_process unknown; LOCATED IN: cellular_component unknown; Has 1 Blast hits to 1 proteins in 1 species: Archae - 0; Bacteria - 0; Metazoa - 0; Fungi - 0; Plants - 1; Viruses - 0; Other Eukaryotes - 0 (source: NCBI BLink).	1.041	0.0585836	0.181209	0.753859	0.499689	1.176	0.234177	0.193721	0.257526	0.449205	1.187	0.247714	0.181209	0.204793	0.584042	-1.454	-0.540474	0.193721	0.0210552	0.141482	-1.129	-0.175593	0.308842	0.583566	0.515968	-1.14	-0.18913	0.28515	0.523783	0.475044	1.515	0.599058	0.308842	0.0843512	0.202121	-1.009	-0.0135375	0.308842	0.965994	0.880619	1.711	0.774651	0.316345	0.0368321	0.163019	1.727	0.788188
no gene name	At3g02400.1	forkhead-associated domain-containing protein / FHA domain-containing protein / AT hook motif-containing protein; FUNCTIONS IN: DNA binding; INVOLVED IN: regulation of transcription, DNA-dependent; LOCATED IN: nucleus; EXPRESSED IN: 21 plant structures; EXPRESSED DURING: 11 growth stages; CONTAINS InterPro DOMAIN/s: AT hook, DNA-binding, conserved site (InterPro:IPR017956), SMAD/FHA domain (Inter…	1.676	0.745135	0.221418	0.00985425	0.044362	-1.691	-0.757691	0.264294	0.0209299	0.190053	1.012	0.0178396	0.221418	0.937763	0.83079	-1.004	-0.00528316	0.264294	0.984541	0.746298	2.834	1.50283	0.397397	0.00537529	0.0601385	1.656	0.727295	0.34854	0.0703795	0.167707	1.682	0.750418	0.393006	0.0926122	0.211762	-1.712	-0.775531	0.393006	0.08391	0.610859	-1.685	-0.752408	0.452528	0.134949	0.304446	1.016	0.0231228
no gene name	At3g02410.1	INVOLVED IN: biological_process unknown; LOCATED IN: cellular_component unknown; CONTAINS InterPro DOMAIN/s: Carboxylesterase, type B (InterPro:IPR002018); BEST Arabidopsis thaliana protein match is: ATPCME (PRENYLCYSTEINE METHYLESTERASE); prenylcysteine methylesterase (TAIR:AT5G15860.1); Has 6626 Blast hits to 6602 proteins in 841 species: Archae - 25; Bacteria - 2529; Metazoa - 2527; Fungi - 40…	-1.218	-0.284041	0.199242	0.191811	0.242053	-1.139	-0.187755	0.237824	0.452597	0.560557	1.105	0.144097	0.199242	0.490142	0.729159	1.255	0.327698	0.237824	0.205543	0.430274	-1.069	-0.0962856	0.357596	0.794545	0.585458	-1.345	-0.428138	0.313633	0.209374	0.300846	-1.528	-0.611739	0.353645	0.121917	0.24473	-1.259	-0.331853	0.353645	0.375512	0.761786	-1.429	-0.515454	0.407205	0.24119	0.393145	-1.136	-0.183601
no gene name	At3g02420.1	unknown protein; FUNCTIONS IN: molecular_function unknown; INVOLVED IN: biological_process unknown; LOCATED IN: membrane; EXPRESSED IN: 25 plant structures; EXPRESSED DURING: 15 growth stages; Has 46 Blast hits to 45 proteins in 16 species: Archae - 0; Bacteria - 0; Metazoa - 2; Fungi - 2; Plants - 35; Viruses - 0; Other Eukaryotes - 7 (source: NCBI BLink).	1.234	0.303623	0.222006	0.20861	0.253849	-1.233	-0.302272	0.264995	0.287002	0.470186	1.02	0.0287085	0.222006	0.900301	0.825542	-1.021	-0.0300589	0.264995	0.912483	0.732008	1.522	0.605895	0.398452	0.166845	0.285729	1.21	0.274914	0.349465	0.454145	0.444483	1.26	0.333682	0.394049	0.421712	0.442305	-1.258	-0.330981	0.394049	0.425326	0.779757	-1.208	-0.272213	0.453729	0.565143	0.556187	1.042	0.0587675
no gene name	At3g02430.1	unknown protein; FUNCTIONS IN: molecular_function unknown; INVOLVED IN: biological_process unknown; CONTAINS InterPro DOMAIN/s: Protein of unknown function DUF679 (InterPro:IPR007770); BEST Arabidopsis thaliana protein match is: unknown protein (TAIR:AT4G24310.1); Has 153 Blast hits to 146 proteins in 10 species: Archae - 0; Bacteria - 0; Metazoa - 0; Fungi - 0; Plants - 153; Viruses - 0; Other E…	-1.144	-0.193461	0.12441	0.158549	0.218151	-1.271	-0.346524	0.12441	0.0237282	0.197046	1.005	0.00657181	0.12441	0.959168	0.834214	1.447	0.533413	0.12441	0.00266019	0.0441345	1.112	0.153064	0.203161	0.47279	0.469462	-1.149	-0.200033	0.203161	0.353656	0.393808	-1.655	-0.726874	0.203161	0.007211	0.0517786	-1.277	-0.353096	0.203161	0.120407	0.644862	-1.84	-0.879938	0.203161	0.00250778	0.0417429	-1.441	-0.526842
no gene name	At3g02440.1	unknown protein; FUNCTIONS IN: molecular_function unknown; INVOLVED IN: biological_process unknown; LOCATED IN: endomembrane system; EXPRESSED IN: leaf whorl, petal, male gametophyte, flower, pollen tube; EXPRESSED DURING: L mature pollen stage, M germinated pollen stage, 4 anthesis, petal differentiation and expansion stage; CONTAINS InterPro DOMAIN/s: Protein of unknown function DUF231, plant (…	-1.054	-0.0758004	0.1998	0.714277	0.487611	1.168	0.22451	0.23849	0.374062	0.521976	1.093	0.128197	0.1998	0.539062	0.744008	-1.212	-0.276906	0.23849	0.279079	0.486903	-1.231	-0.300311	0.358598	0.426644	0.448429	-1.152	-0.203997	0.314511	0.534758	0.479895	1.15	0.201106	0.354635	0.586216	0.511338	1.069	0.0963137	0.354635	0.792818	0.858313	1.416	0.501416	0.408346	0.254376	0.40148	1.324	0.405103
no gene name	At3g02450.1	cell division protein ftsH, putative; FUNCTIONS IN: in 6 functions; LOCATED IN: integral to membrane, chloroplast; EXPRESSED IN: 22 plant structures; EXPRESSED DURING: 13 growth stages; CONTAINS InterPro DOMAIN/s: ATPase, AAA+ type, core (InterPro:IPR003593), ATPase, AAA-type, core (InterPro:IPR003959), ATPase, AAA-type, conserved site (InterPro:IPR003960), Peptidase M41, FtsH extracellular (Inte…	2.303	1.2038	0.376517	0.01088	0.0469501	-2.19	-1.131	0.402514	0.0203823	0.188012	-1.146	-0.196258	0.376517	0.614777	0.767037	1.089	0.123455	0.402514	0.766042	0.698348	5.045	2.3348	0.641712	0.00541436	0.0603485	2.639	1.40006	0.592484	0.04239	0.124677	2.115	1.08035	0.641712	0.126559	0.249956	-1.912	-0.934743	0.641712	0.179201	0.677836	-2.386	-1.25446	0.657302	0.0886756	0.249724	-1.248	-0.319713
no gene name	At3g02460.1	plant adhesion molecule, putative; FUNCTIONS IN: RAB GTPase activator activity; INVOLVED IN: regulation of Rab GTPase activity; LOCATED IN: intracellular; EXPRESSED IN: 24 plant structures; EXPRESSED DURING: 15 growth stages; CONTAINS InterPro DOMAIN/s: RabGAP/TBC (InterPro:IPR000195); BEST Arabidopsis thaliana protein match is: PAM1 (plant adhesion molecule 1); RAB GTPase activator (TAIR:AT5G159…	1.135	0.182718	0.235373	0.457492	0.388942	1.178	0.23595	0.251625	0.372876	0.521313	-1.156	-0.208787	0.235373	0.398137	0.69331	-1.157	-0.209881	0.251625	0.425807	0.574455	-1.038	-0.0532315	0.401155	0.897354	0.613279	1.312	0.391506	0.370381	0.318042	0.373687	1.313	0.392599	0.401155	0.353315	0.408063	1.361	0.444737	0.401155	0.29633	0.731248	1.362	0.445831	0.410901	0.306126	0.432334	1.001	0.00109342
S-ADENOSYLMETHIONINE DECARBOXYLASE (SAMDC)	At3g02470.1	Encodes a S-adenosylmethionine decarboxylase involved in polyamine biosynthesis.	1.313	0.392439	0.220753	0.109166	0.176052	-2.202	-1.13886	0.235995	0.000939398	0.100075	1.202	0.265433	0.220753	0.259887	0.62188	1.396	0.480986	0.235995	0.0719834	0.268668	2.89	1.5313	0.376237	0.0027995	0.0468081	1.092	0.127006	0.347375	0.723097	0.550053	-1.063	-0.0885465	0.376237	0.819207	0.588475	-2.647	-1.40429	0.376237	0.00467961	0.321923	-3.073	-1.61984	0.385378	0.00229557	0.0403066	-1.161	-0.215552
no gene name	At3g02480.1	ABA-responsive protein-related; FUNCTIONS IN: molecular_function unknown; INVOLVED IN: response to water deprivation; LOCATED IN: cellular_component unknown; EXPRESSED IN: 11 plant structures; EXPRESSED DURING: L mature pollen stage, M germinated pollen stage, 4 anthesis, LP.04 four leaves visible, petal differentiation and expansion stage; BEST Arabidopsis thaliana protein match is: unknown prot…	1.061	0.0855435	0.157687	0.602261	0.447682	1.185	0.244782	0.188221	0.229639	0.428887	1.027	0.0386223	0.157687	0.812676	0.810923	-1.291	-0.368948	0.188221	0.0856337	0.291642	-1.117	-0.159239	0.283013	0.589085	0.518067	1.033	0.0469212	0.248219	0.854776	0.589965	1.37	0.454492	0.279886	0.143064	0.264991	1.154	0.20616	0.279886	0.482413	0.794847	1.53	0.61373	0.322275	0.0933376	0.255203	1.326	0.40757
no gene name	At3g02490.1	pentatricopeptide (PPR) repeat-containing protein; FUNCTIONS IN: molecular_function unknown; INVOLVED IN: biological_process unknown; LOCATED IN: cellular_component unknown; EXPRESSED IN: 21 plant structures; EXPRESSED DURING: 13 growth stages; CONTAINS InterPro DOMAIN/s: Pentatricopeptide repeat (InterPro:IPR002885); BEST Arabidopsis thaliana protein match is: pentatricopeptide (PPR) repeat-cont…	1.058	0.0819007	0.200473	0.692428	0.480452	1.063	0.0887666	0.214314	0.688433	0.650551	-1.328	-0.409556	0.200473	0.0714229	0.412256	1.18	0.238889	0.214314	0.293872	0.498168	-1.005	-0.00686591	0.341673	0.984406	0.634915	1.406	0.491457	0.315462	0.153685	0.255768	-1.115	-0.156988	0.341673	0.656793	0.537758	1.413	0.498323	0.341673	0.178705	0.677832	-1.11	-0.150123	0.349973	0.678041	0.59667	-1.567	-0.648446
no gene name	At3g02500.1	unknown protein; FUNCTIONS IN: molecular_function unknown; INVOLVED IN: biological_process unknown; LOCATED IN: cellular_component unknown; EXPRESSED IN: 7 plant structures; EXPRESSED DURING: 4 anthesis, petal differentiation and expansion stage; BEST Arabidopsis thaliana protein match is: unknown protein (TAIR:AT5G16030.1); Has 10 Blast hits to 10 proteins in 3 species: Archae - 0; Bacteria - 0;…	-1.767	-0.821598	0.163472	0.00101934	0.0125375	1.277	0.353256	0.195127	0.107827	0.318171	-1.029	-0.0408654	0.163472	0.8089	0.810126	1.423	0.509208	0.195127	0.0311488	0.173995	-2.258	-1.17485	0.293397	0.00392606	0.0526837	-1.718	-0.780733	0.257326	0.01621	0.0710041	-2.515	-1.33081	0.290155	0.00178665	0.0228131	1.314	0.394121	0.290155	0.211427	0.698461	-1.114	-0.155952	0.3341	0.653104	0.589733	-1.464	-0.550073
no gene name	At3g02510.1	regulator of chromosome condensation (RCC1) family protein; FUNCTIONS IN: chromatin binding, Ran GTPase binding; INVOLVED IN: biological_process unknown; LOCATED IN: cellular_component unknown; EXPRESSED IN: cultured cell; CONTAINS InterPro DOMAIN/s: Regulator of chromosome condensation/beta-lactamase-inhibitor protein II (InterPro:IPR009091), Regulator of chromosome condensation, RCC1 (InterPro:…	-1.15	-0.201758	0.22067	0.384401	0.355213	1.383	0.467406	0.235907	0.0788919	0.284079	1.054	0.0753157	0.22067	0.740708	0.797414	-1.267	-0.340964	0.235907	0.182268	0.409985	-1.59	-0.669165	0.376097	0.108908	0.230181	-1.212	-0.277074	0.347245	0.445459	0.440524	1.101	0.139205	0.376097	0.719844	0.557802	1.312	0.392091	0.376097	0.324361	0.744076	1.751	0.80837	0.385234	0.0652889	0.216315	1.334	0.416279
GENERAL REGULATORY FACTOR 7 (GRF7)	At3g02520.1	Encodes GF14 &#957;, a 14-3-3 protein isoform (14-3-3&#957;).	1.211	0.27632	0.147604	0.0980985	0.16592	-1.009	-0.0135802	0.176186	0.940454	0.716241	-1.082	-0.114226	0.147604	0.461262	0.717809	-1.108	-0.148514	0.176186	0.423746	0.573804	1.223	0.2899	0.264916	0.305669	0.385505	1.311	0.390546	0.232347	0.131295	0.236339	1.342	0.424834	0.261989	0.143552	0.265423	1.072	0.100646	0.261989	0.710869	0.843358	1.098	0.134934	0.301667	0.666526	0.593188	1.024	0.0342882
no gene name	At3g02530.1	chaperonin, putative; FUNCTIONS IN: unfolded protein binding, protein binding, ATP binding; INVOLVED IN: response to cadmium ion; LOCATED IN: membrane, cytoplasm; EXPRESSED IN: 23 plant structures; EXPRESSED DURING: 13 growth stages; CONTAINS InterPro DOMAIN/s: Chaperonin Cpn60/TCP-1 (InterPro:IPR002423), Chaperone, tailless complex polypeptide 1 (InterPro:IPR017998), T-complex protein 1, zeta su…	1.289	0.366449	0.204113	0.106173	0.173501	1.223	0.290259	0.218206	0.216172	0.418304	-1.013	-0.0187053	0.204113	0.92899	0.829778	-1.556	-0.638002	0.218206	0.0169254	0.125214	1.054	0.0761904	0.347877	0.831524	0.595448	1.306	0.385154	0.32119	0.261089	0.337342	2.006	1.00445	0.347877	0.0179609	0.0873199	1.239	0.308964	0.347877	0.397579	0.770973	1.903	0.928261	0.356329	0.0285003	0.144024	1.536	0.619297
RADIATION SENSITIVE23C (RAD23C)	At3g02540.1	Encodes a member of the RADIATION SENSITIVE23 (RAD23) family: AT1G16190(RAD23A), AT1G79650(RAD23B), AT3G02540(RAD23C), AT5G38470(RAD23D). RAD23 proteins play an essential role in the cell cycle, morphology, and fertility of plants through their delivery of UPS (ubiquitin/26S proteasome system) substrates to the 26S proteasome.	-1.055	-0.077899	0.263978	0.776481	0.506753	1.61	0.687037	0.295136	0.0527798	0.247723	1.386	0.471239	0.263978	0.117409	0.492442	-2.115	-1.08038	0.295136	0.00806391	0.0807676	-1.699	-0.764936	0.450828	0.133561	0.255624	-1.463	-0.549138	0.431074	0.243368	0.326253	2.003	1.00248	0.450828	0.0615463	0.171971	1.161	0.215798	0.450828	0.646763	0.832024	3.404	1.76741	0.505479	0.0100402	0.0838874	2.931	1.55162
LOB DOMAIN-CONTAINING PROTEIN 41 (LBD41)	At3g02550.1	LOB DOMAIN-CONTAINING PROTEIN 41 (LBD41); INVOLVED IN: biological_process unknown; LOCATED IN: cellular_component unknown; EXPRESSED IN: 18 plant structures; EXPRESSED DURING: 7 growth stages; CONTAINS InterPro DOMAIN/s: Lateral organ boundaries, LOB (InterPro:IPR004883), Asymmetric leaves, AS2/LOB (InterPro:IPR017414); BEST Arabidopsis thaliana protein match is: LBD40 (LOB DOMAIN-CONTAINING PROT…	1.279	0.355533	0.248176	0.185782	0.237872	-1.551	-0.632818	0.265312	0.0408787	0.229456	-1.203	-0.266538	0.248176	0.310779	0.652031	1.458	0.543822	0.265312	0.0706423	0.266061	1.984	0.98835	0.422976	0.0442618	0.14768	1.539	0.622071	0.390528	0.145647	0.248868	-1.139	-0.188289	0.422976	0.666722	0.540976	-1.289	-0.36628	0.422976	0.409003	0.774087	-2.26	-1.17664	0.433252	0.0237694	0.13114	-1.754	-0.81036
no gene name	At3g02555.1	unknown protein; FUNCTIONS IN: molecular_function unknown; INVOLVED IN: biological_process unknown; LOCATED IN: cellular_component unknown; EXPRESSED IN: 24 plant structures; EXPRESSED DURING: 15 growth stages; BEST Arabidopsis thaliana protein match is: unknown protein (TAIR:AT5G16110.1); Has 62 Blast hits to 62 proteins in 11 species: Archae - 0; Bacteria - 0; Metazoa - 0; Fungi - 0; Plants - 6…	1.019	0.0265332	0.199022	0.896875	0.540202	-1.032	-0.0454991	0.212763	0.835431	0.692022	-1.2	-0.262945	0.199022	0.219041	0.594303	1.216	0.281911	0.212763	0.217825	0.440246	1.051	0.0720323	0.3392	0.836558	0.597197	1.222	0.289478	0.313179	0.379435	0.408487	-1.194	-0.255377	0.3392	0.470755	0.464098	1.163	0.217446	0.3392	0.537467	0.807374	-1.255	-0.32741	0.347441	0.370621	0.46637	-1.459	-0.544855
no gene name	At3g02560.1	40S ribosomal protein S7 (RPS7B); FUNCTIONS IN: structural constituent of ribosome; INVOLVED IN: translation; LOCATED IN: cytosolic small ribosomal subunit, cytosolic ribosome, chloroplast, membrane; EXPRESSED IN: 23 plant structures; EXPRESSED DURING: 16 growth stages; CONTAINS InterPro DOMAIN/s: Ribosomal protein S7e (InterPro:IPR000554); BEST Arabidopsis thaliana protein match is: 40S ribosoma…	2.015	1.01099	0.275033	0.00510787	0.0303318	1.636	0.709824	0.294022	0.0389808	0.226701	-1.402	-0.487321	0.275033	0.110182	0.482795	-2.351	-1.2335	0.294022	0.002323	0.0410304	1.232	0.301169	0.468748	0.536573	0.497416	2.825	1.49831	0.432789	0.00713833	0.0443729	4.739	2.24449	0.468748	0.000989798	0.016525	2.293	1.19714	0.468748	0.0309949	0.505233	3.846	1.94332	0.480137	0.00289609	0.044454	1.677	0.746174
MATERNAL EFFECT EMBRYO ARREST 31 (MEE31)	At3g02570.1	Encodes a protein with phosphomannose isomerase activity.	1.064	0.0900591	0.177178	0.624961	0.455957	1.085	0.117132	0.211487	0.594818	0.61982	1.044	0.0627174	0.177178	0.732502	0.795954	-1.206	-0.269909	0.211487	0.237671	0.456928	-1.019	-0.0270734	0.317996	0.934244	0.622304	1.019	0.0273417	0.278901	0.924317	0.608097	1.283	0.359968	0.314482	0.285447	0.36944	1.038	0.0544151	0.314482	0.866925	0.867967	1.308	0.387041	0.362111	0.316325	0.438989	1.259	0.332626
STEROL 1 (STE1)	At3g02580.1	Brassinosteroid biosynthetic enzyme, catalyzes delta7 sterol C-5 desaturation step. Mutant has dwarf phenotype.	1.108	0.147703	0.261124	0.58546	0.44145	1.496	0.580763	0.279153	0.0672165	0.268412	1.141	0.190049	0.261124	0.485232	0.726621	-1.89	-0.918514	0.279153	0.00937294	0.0883877	-1.35	-0.43306	0.445043	0.355941	0.413636	-1.03	-0.0423459	0.410902	0.920178	0.607131	2.094	1.06622	0.445043	0.040176	0.135927	1.311	0.390714	0.445043	0.402812	0.772361	2.827	1.49928	0.455855	0.0093943	0.08092	2.156	1.10856
no gene name	At3g02590.1	delta 7-sterol-C5-desaturase, putative; FUNCTIONS IN: oxidoreductase activity, C-5 sterol desaturase activity, iron ion binding; INVOLVED IN: oxidation reduction, sterol biosynthetic process, fatty acid biosynthetic process; LOCATED IN: endoplasmic reticulum; EXPRESSED IN: 8 plant structures; EXPRESSED DURING: 4 anthesis, petal differentiation and expansion stage; CONTAINS InterPro DOMAIN/s: Fatt…	-1.316	-0.396409	0.251157	0.148945	0.210375	1.201	0.264749	0.268498	0.349879	0.509202	1.035	0.049459	0.251157	0.848262	0.818174	1.059	0.082201	0.268498	0.766453	0.69838	-1.581	-0.661159	0.428056	0.15685	0.276938	-1.362	-0.445868	0.395218	0.288428	0.355555	-1.393	-0.47861	0.428056	0.292478	0.373809	1.161	0.21529	0.428056	0.627077	0.828539	1.135	0.182548	0.438455	0.686911	0.599489	-1.023	-0.032742
LIPID PHOSPHATE PHOSPHATASE 3 (LPP3)	At3g02600.1	Encodes phosphatidic acid phosphatase. Expressed during germination.	1.319	0.399227	0.196566	0.0728161	0.140413	-1.115	-0.156637	0.210138	0.475044	0.569308	1.167	0.222192	0.196566	0.287544	0.639176	-1.38	-0.464781	0.210138	0.0542864	0.232026	1.47	0.555864	0.335015	0.131444	0.253645	1.131	0.177035	0.309315	0.581102	0.499366	1.82	0.864008	0.335015	0.0297446	0.114706	-1.3	-0.37883	0.335015	0.287378	0.728489	1.238	0.308144	0.343154	0.392587	0.477854	1.61	0.686974
no gene name	At3g02610.1	acyl-[acyl-carrier-protein] desaturase/ oxidoreductase/ transition metal ion binding; FUNCTIONS IN: acyl-[acyl-carrier-protein] desaturase activity, oxidoreductase activity, transition metal ion binding; INVOLVED IN: fatty acid metabolic process, fatty acid biosynthetic process; LOCATED IN: chloroplast; CONTAINS InterPro DOMAIN/s: Ribonucleotide reductase-related (InterPro:IPR012348), Fatty acid …	-1.074	-0.102909	0.185146	0.591877	0.443811	1.033	0.04625	0.19793	0.820471	0.688055	1.161	0.215649	0.185146	0.274063	0.632441	-1.117	-0.15899	0.19793	0.442517	0.582754	-1.109	-0.149159	0.315552	0.647685	0.537748	-1.247	-0.318558	0.291345	0.302615	0.364057	1.04	0.0560814	0.315552	0.862875	0.600913	-1.125	-0.169399	0.315552	0.604396	0.823314	1.153	0.20524	0.323218	0.541239	0.547322	1.297	0.37464
no gene name	At3g02620.1	acyl-(acyl-carrier-protein) desaturase, putative / stearoyl-ACP desaturase, putative; FUNCTIONS IN: acyl-[acyl-carrier-protein] desaturase activity, oxidoreductase activity, transition metal ion binding; INVOLVED IN: fatty acid metabolic process, fatty acid biosynthetic process; CONTAINS InterPro DOMAIN/s: Ribonucleotide reductase-related (InterPro:IPR012348), Ferritin/ribonucleotide reductase-li…	-1.059	-0.0822187	0.28926	0.783447	0.508709	1.201	0.264585	0.345273	0.465502	0.566494	-1.054	-0.0762318	0.28926	0.798795	0.808123	-1.076	-0.106135	0.345273	0.766394	0.69838	-1.272	-0.346804	0.519159	0.522928	0.491568	-1.004	-0.00598688	0.455333	0.989831	0.623859	1.017	0.0239162	0.513422	0.963988	0.626909	1.266	0.340817	0.513422	0.525474	0.805566	1.293	0.37072	0.591182	0.548079	0.549175	1.021	0.029903
no gene name	At3g02630.1	acyl-(acyl-carrier-protein) desaturase, putative / stearoyl-ACP desaturase, putative; FUNCTIONS IN: acyl-[acyl-carrier-protein] desaturase activity, oxidoreductase activity, transition metal ion binding; INVOLVED IN: fatty acid metabolic process, fatty acid biosynthetic process; LOCATED IN: chloroplast, chloroplast stroma; EXPRESSED IN: 22 plant structures; EXPRESSED DURING: 13 growth stages; CON…	-1.244	-0.315477	0.167008	0.0914843	0.159323	-1.158	-0.211333	0.17854	0.266862	0.456573	1.272	0.346702	0.167008	0.0677075	0.404219	1.133	0.180107	0.17854	0.339431	0.528424	-1.075	-0.104144	0.284639	0.722906	0.564367	-1.582	-0.662179	0.262803	0.032786	0.107368	-1.41	-0.495584	0.284639	0.115651	0.238142	-1.472	-0.558035	0.284639	0.0815784	0.609786	-1.312	-0.39144	0.291554	0.212282	0.372691	1.122	0.166595
no gene name	At3g02640.1	unknown protein; FUNCTIONS IN: molecular_function unknown; INVOLVED IN: biological_process unknown; EXPRESSED IN: 20 plant structures; EXPRESSED DURING: 13 growth stages; BEST Arabidopsis thaliana protein match is: unknown protein (TAIR:AT5G16250.1); Has 58 Blast hits to 58 proteins in 11 species: Archae - 0; Bacteria - 0; Metazoa - 0; Fungi - 0; Plants - 57; Viruses - 0; Other Eukaryotes - 1 (so…	2.341	1.22735	0.142301	2.53e-05	0.00203039	1.111	0.152445	0.169856	0.395661	0.533401	-1.088	-0.121319	0.142301	0.418697	0.700275	-2.392	-1.25847	0.169856	7.55e-05	0.0072147	2.107	1.0749	0.255399	0.00296105	0.0480598	2.547	1.34867	0.224	0.000315977	0.00798213	5.602	2.48582	0.252577	9.55987e-06	0.00133981	1.209	0.273765	0.252577	0.309997	0.738157	2.659	1.41092	0.29083	0.00126968	0.0303844	2.199	1.13715
no gene name	At3g02650.1	pentatricopeptide (PPR) repeat-containing protein; FUNCTIONS IN: molecular_function unknown; INVOLVED IN: biological_process unknown; LOCATED IN: cellular_component unknown; EXPRESSED IN: 20 plant structures; EXPRESSED DURING: 13 growth stages; CONTAINS InterPro DOMAIN/s: Pentatricopeptide repeat (InterPro:IPR002885), Protein of unknown function DUF247, plant (InterPro:IPR004158); BEST Arabidopsi…	1.594	0.672554	0.133931	0.00102475	0.0125506	-1.116	-0.158242	0.159865	0.351239	0.510139	-1.501	-0.58622	0.133931	0.00235811	0.105983	1.051	0.071908	0.159865	0.664789	0.670265	1.779	0.830796	0.240376	0.0086154	0.0713858	2.393	1.25877	0.210824	0.00033413	0.00825579	1.516	0.600646	0.23772	0.0354373	0.126747	1.345	0.427978	0.23772	0.109495	0.635437	-1.173	-0.23015	0.273723	0.424869	0.494431	-1.578	-0.658128
EMBRYO DEFECTIVE 2768 (emb2768)	At3g02660.1	EMBRYO DEFECTIVE 2768 (emb2768); FUNCTIONS IN: RNA binding, tyrosine-tRNA ligase activity, aminoacyl-tRNA ligase activity, nucleotide binding, ATP binding; INVOLVED IN: embryonic development ending in seed dormancy, tRNA aminoacylation for protein translation; LOCATED IN: mitochondrion, chloroplast; EXPRESSED IN: 23 plant structures; EXPRESSED DURING: 14 growth stages; CONTAINS InterPro DOMAIN/s:…	1.33	0.410999	0.236846	0.116709	0.183013	-1.109	-0.148984	0.253199	0.570728	0.609856	1.023	0.0328175	0.236846	0.892848	0.824826	-1.227	-0.294832	0.253199	0.274187	0.484074	1.474	0.559983	0.403665	0.198754	0.312552	1.3	0.378181	0.372698	0.336744	0.384323	1.631	0.705831	0.403665	0.114303	0.236599	-1.134	-0.181802	0.403665	0.663091	0.833955	1.106	0.145848	0.413472	0.732403	0.613528	1.255	0.32765
no gene name	At3g02670.1	proline-rich family protein; FUNCTIONS IN: molecular_function unknown; LOCATED IN: endomembrane system; EXPRESSED IN: embryo; EXPRESSED DURING: C globular stage; Has 47278 Blast hits to 14093 proteins in 678 species: Archae - 9; Bacteria - 2654; Metazoa - 36824; Fungi - 1907; Plants - 2240; Viruses - 683; Other Eukaryotes - 2961 (source: NCBI BLink).	-1.011	-0.0164447	0.311477	0.959048	0.556408	1.469	0.554887	0.332982	0.129982	0.339597	-1.145	-0.195432	0.311477	0.54596	0.746512	-1.268	-0.343011	0.332982	0.329842	0.522839	-1.486	-0.571332	0.530861	0.309824	0.387897	1.132	0.178987	0.490137	0.723413	0.550227	1.254	0.326566	0.530861	0.553681	0.49868	1.682	0.750319	0.530861	0.191179	0.687222	1.863	0.897898	0.543758	0.133076	0.302232	1.108	0.147579
NIJMEGEN BREAKAGE SYNDROME 1 (NBS1)	At3g02680.1	DNA repair and meiotic recombination protein, component of MRE11 complex with RAD50 and MRE11	1.379	0.463365	0.127144	0.00536399	0.0310651	-1.103	-0.14126	0.135923	0.325797	0.495437	-1.26	-0.333164	0.127144	0.0277945	0.291638	1.008	0.0110579	0.135923	0.936941	0.737496	1.521	0.604625	0.216697	0.0210473	0.103848	1.737	0.796529	0.200073	0.00320004	0.0285187	1.368	0.452307	0.216697	0.0664755	0.178368	1.142	0.191904	0.216697	0.398882	0.7716	-1.111	-0.152317	0.221961	0.509856	0.53448	-1.269	-0.344222
no gene name	At3g02690.1	integral membrane family protein; LOCATED IN: chloroplast, membrane; EXPRESSED IN: 22 plant structures; EXPRESSED DURING: 13 growth stages; CONTAINS InterPro DOMAIN/s: Protein of unknown function DUF6, transmembrane (InterPro:IPR000620); Has 12510 Blast hits to 12469 proteins in 1077 species: Archae - 184; Bacteria - 7412; Metazoa - 20; Fungi - 2; Plants - 102; Viruses - 0; Other Eukaryotes - 479…	1.146	0.196839	0.244722	0.444445	0.383339	1.501	0.585955	0.29211	0.0797787	0.285324	-1.203	-0.266589	0.244722	0.307722	0.650009	-1.43	-0.516206	0.29211	0.115183	0.333844	-1.31	-0.389116	0.439222	0.401505	0.434537	1.379	0.463428	0.385224	0.263364	0.338815	1.639	0.713045	0.434369	0.139307	0.26218	1.806	0.852544	0.434369	0.0852988	0.613417	2.147	1.10216	0.500155	0.0586601	0.205181	1.189	0.249617
no gene name	At3g02700.1	NC domain-containing protein; FUNCTIONS IN: molecular_function unknown; INVOLVED IN: biological_process unknown; LOCATED IN: cellular_component unknown; EXPRESSED IN: 24 plant structures; EXPRESSED DURING: 15 growth stages; CONTAINS InterPro DOMAIN/s: NC (InterPro:IPR007053); BEST Arabidopsis thaliana protein match is: NC domain-containing protein (TAIR:AT5G16330.1); Has 105 Blast hits to 104 pro…	-1.346	-0.428917	0.157795	0.023678	0.0731407	1.319	0.399582	0.16869	0.041996	0.231278	1.235	0.303983	0.157795	0.0861627	0.441546	-1.21	-0.274648	0.16869	0.13794	0.364464	-1.776	-0.828499	0.268936	0.0131261	0.0857744	-1.662	-0.7329	0.248305	0.0161786	0.0710041	-1.113	-0.154269	0.268936	0.58027	0.508915	1.069	0.095599	0.268936	0.730426	0.846157	1.596	0.67423	0.27547	0.0369039	0.163144	1.493	0.578631
no gene name	At3g02710.1	Encodes a protein with a putative role in mRNA splicing.	1.866	0.900332	0.215239	0.00236576	0.0196273	-1.471	-0.556502	0.2301	0.0387045	0.226478	-1.482	-0.567193	0.215239	0.0271274	0.289361	1.167	0.223363	0.2301	0.35705	0.538233	2.745	1.45683	0.36684	0.00324821	0.0497172	2.765	1.46752	0.338698	0.00189722	0.0216435	1.599	0.676969	0.36684	0.098065	0.217812	1.007	0.0106913	0.36684	0.977386	0.881059	-1.717	-0.779865	0.375752	0.06776	0.219833	-1.73	-0.790556
no gene name	At3g02720.1	DJ-1 family protein / protease-related; FUNCTIONS IN: hydrolase activity, acting on glycosyl bonds; INVOLVED IN: biological_process unknown; LOCATED IN: cellular_component unknown; EXPRESSED IN: 24 plant structures; EXPRESSED DURING: 13 growth stages; CONTAINS InterPro DOMAIN/s: Peptidase C56, PfpI (InterPro:IPR006286), ThiJ/PfpI (InterPro:IPR002818); BEST Arabidopsis thaliana protein match is: Y…	1.19	0.250689	0.104672	0.0435152	0.104046	-1.118	-0.160839	0.124941	0.233975	0.432384	1.038	0.0534979	0.104672	0.623084	0.769342	-1.104	-0.143348	0.124941	0.284397	0.490874	1.33	0.411528	0.187863	0.0598678	0.170717	1.146	0.197191	0.164767	0.265649	0.340343	1.314	0.394037	0.185787	0.0667312	0.178677	-1.16	-0.214337	0.185787	0.281937	0.727011	-1.012	-0.0174903	0.213925	0.936847	0.667987	1.146	0.196846
THIOREDOXIN F-TYPE 1 (TRXF1)	At3g02730.1	THIOREDOXIN F-TYPE 1 (TRXF1); FUNCTIONS IN: enzyme activator activity; INVOLVED IN: positive regulation of catalytic activity; LOCATED IN: chloroplast, chloroplast stroma; EXPRESSED IN: 23 plant structures; EXPRESSED DURING: 13 growth stages; CONTAINS InterPro DOMAIN/s: Thioredoxin fold (InterPro:IPR012335), Thioredoxin, core (InterPro:IPR015467), Thioredoxin domain (InterPro:IPR013766), Thioredo…	1.022	0.0310474	0.403433	0.940547	0.551681	2.513	1.32967	0.481554	0.0246287	0.199015	1.136	0.183841	0.403433	0.660726	0.779323	-2.917	-1.54456	0.481554	0.012472	0.10428	-2.46	-1.29862	0.724074	0.110647	0.2319	-1.112	-0.152794	0.635055	0.815917	0.578809	2.981	1.57561	0.716073	0.058962	0.168	2.213	1.14583	0.716073	0.148231	0.664095	7.332	2.87423	0.824524	0.00824751	0.0759003	3.314	1.7284
no gene name	At3g02740.1	aspartyl protease family protein; FUNCTIONS IN: aspartic-type endopeptidase activity; INVOLVED IN: proteolysis; LOCATED IN: plasma membrane, anchored to membrane; EXPRESSED IN: 22 plant structures; EXPRESSED DURING: 13 growth stages; CONTAINS InterPro DOMAIN/s: Peptidase aspartic, catalytic (InterPro:IPR009007), Peptidase A1 (InterPro:IPR001461), Peptidase aspartic, active site (InterPro:IPR00196…	-1.094	-0.129583	0.147822	0.403486	0.364785	-1.095	-0.130745	0.158029	0.429428	0.550465	1.087	0.120498	0.147822	0.436024	0.708067	1.102	0.139831	0.158029	0.399262	0.560751	1.001	0.0011619	0.251939	0.996421	0.637295	-1.189	-0.250081	0.232612	0.310305	0.368545	-1.205	-0.269414	0.251939	0.312746	0.386248	-1.19	-0.251243	0.251939	0.344704	0.751914	-1.206	-0.270576	0.25806	0.321746	0.442413	-1.013	-0.0193333
no gene name	AT3G02750.1	Protein phosphatase 2C family protein; FUNCTIONS IN: protein serine/threonine phosphatase activity, catalytic activity; INVOLVED IN: N-terminal protein myristoylation; LOCATED IN: chloroplast; EXPRESSED IN: 24 plant structures; EXPRESSED DURING: 15 growth stages; CONTAINS InterPro DOMAIN/s: Protein phosphatase 2C-related (InterPro:IPR001932), Protein phosphatase 2C, N-terminal (InterPro:IPR014045…	2.388	1.25588	0.569284	0.0547959	0.119752	-2.185	-1.1279	0.608591	0.0968417	0.305413	-1.1	-0.137998	0.569284	0.8139	0.811272	1.007	0.0100176	0.608591	0.987226	0.746825	5.219	2.38378	0.970252	0.0363452	0.134496	2.628	1.39388	0.895821	0.154138	0.256158	2.372	1.24586	0.970252	0.23119	0.333457	-1.986	-0.989901	0.970252	0.33425	0.74751	-2.201	-1.13792	0.993824	0.281749	0.418746	-1.108	-0.148015
no gene name	AT3G02750.1	Protein phosphatase 2C family protein; FUNCTIONS IN: protein serine/threonine phosphatase activity, catalytic activity; INVOLVED IN: N-terminal protein myristoylation; LOCATED IN: chloroplast; EXPRESSED IN: 24 plant structures; EXPRESSED DURING: 15 growth stages; CONTAINS InterPro DOMAIN/s: Protein phosphatase 2C-related (InterPro:IPR001932), Protein phosphatase 2C, N-terminal (InterPro:IPR014045…	1.004	0.00537043	0.242056	0.982842	0.562137	1.065	0.0904287	0.288929	0.7623	0.673213	1.131	0.177809	0.242056	0.483571	0.725934	-1.209	-0.273608	0.288929	0.371374	0.545002	-1.061	-0.0850582	0.434438	0.849657	0.60087	-1.127	-0.172438	0.381028	0.662885	0.529569	1.213	0.278978	0.429638	0.534317	0.49067	-1.062	-0.0873802	0.429638	0.843915	0.865991	1.287	0.364037	0.494707	0.482829	0.521807	1.367	0.451417
no gene name	At3g02760.1	ATP binding / aminoacyl-tRNA ligase/ histidine-tRNA ligase/ nucleotide binding; FUNCTIONS IN: histidine-tRNA ligase activity, aminoacyl-tRNA ligase activity, nucleotide binding, ATP binding; INVOLVED IN: histidyl-tRNA aminoacylation, translation, tRNA aminoacylation for protein translation; LOCATED IN: chloroplast, cytoplasm; EXPRESSED IN: 22 plant structures; EXPRESSED DURING: 13 growth stages; …	1.563	0.644686	0.115594	0.000524032	0.00868238	-1.312	-0.391229	0.137977	0.0219649	0.192706	-1.076	-0.105536	0.115594	0.387934	0.68889	-1.108	-0.147921	0.137977	0.314964	0.5134	2.05	1.03591	0.207465	0.00106182	0.0343841	1.682	0.750222	0.181959	0.00333031	0.0290557	1.732	0.792606	0.205173	0.00478777	0.0408477	-1.219	-0.285693	0.205173	0.201268	0.693668	-1.184	-0.243309	0.236247	0.333189	0.447588	1.03	0.0423846
no gene name	At3g02770.1	dimethylmenaquinone methyltransferase family protein; FUNCTIONS IN: ribonuclease inhibitor activity; INVOLVED IN: regulation of RNA metabolic process; LOCATED IN: cellular_component unknown; EXPRESSED IN: 23 plant structures; EXPRESSED DURING: 13 growth stages; CONTAINS InterPro DOMAIN/s: Ribonuclease E inhibitor RraA/Dimethylmenaquinone methyltransferase (InterPro:IPR005493), Ribonuclease E inhi…	-2.125	-1.08778	0.291499	0.00577382	0.0325146	2.203	1.13945	0.347945	0.0112748	0.164074	1.255	0.327667	0.291499	0.293576	0.642473	-1.301	-0.379341	0.347945	0.307356	0.508026	-4.682	-2.22723	0.523177	0.00277214	0.0467629	-2.667	-1.41545	0.458856	0.015009	0.068181	-1.634	-0.708439	0.517395	0.208128	0.317372	1.755	0.811788	0.517395	0.155289	0.670319	2.866	1.5188	0.595756	0.0342088	0.157762	1.632	0.707008
ISOPENTENYL PYROPHOSPHATE:DIMETHYLLALLYL PYROPHOSPHATE ISOMERASE 2 (IPP2)	At3g02780.1	Encodes a protein with isopentenyl diphosphate:dimethylallyl diphosphate isomerase activity. There is genetic evidence that it functions in the mevalonate, but not the MEP biosynthetic pathway.	1.324	0.404839	0.161317	0.0333329	0.08902	-1.025	-0.0357963	0.172455	0.840186	0.692978	-1.065	-0.0914293	0.161317	0.584726	0.757362	-1.212	-0.277614	0.172455	0.141907	0.368782	1.357	0.440636	0.274938	0.14347	0.264839	1.411	0.496268	0.253846	0.0823036	0.182467	1.605	0.682453	0.274938	0.0348648	0.125738	1.039	0.0556329	0.274938	0.844145	0.865991	1.182	0.241817	0.281617	0.412805	0.488317	1.138	0.186184
no gene name	At3g02790.1	zinc finger (C2H2 type) family protein; FUNCTIONS IN: transcription factor activity; INVOLVED IN: regulation of transcription; LOCATED IN: intracellular; EXPRESSED IN: 22 plant structures; EXPRESSED DURING: 14 growth stages; CONTAINS InterPro DOMAIN/s: Zinc finger, C2H2-like (InterPro:IPR015880); BEST Arabidopsis thaliana protein match is: zinc finger (C2H2 type) family protein (TAIR:AT5G16470.1)…	-1.123	-0.167755	0.36233	0.654364	0.466687	1.45	0.536344	0.387348	0.199518	0.404988	-1.009	-0.0130298	0.36233	0.972098	0.836009	-1.279	-0.355559	0.387348	0.382594	0.551553	-1.629	-0.704099	0.617533	0.283644	0.372566	-1.113	-0.154725	0.57016	0.792227	0.572163	1.139	0.187805	0.617533	0.76795	0.572688	1.463	0.549374	0.617533	0.396822	0.770468	1.856	0.891904	0.632536	0.192137	0.356657	1.268	0.34253
no gene name	At3g02800.1	phosphatase/ phosphoprotein phosphatase/ protein tyrosine phosphatase; FUNCTIONS IN: phosphatase activity, protein tyrosine phosphatase activity, phosphoprotein phosphatase activity; INVOLVED IN: dephosphorylation; LOCATED IN: cellular_component unknown; EXPRESSED IN: 22 plant structures; EXPRESSED DURING: 15 growth stages; CONTAINS InterPro DOMAIN/s: Protein-tyrosine phosphatase, active site (In…	-1.085	-0.118038	0.226244	0.614454	0.452083	1.206	0.27055	0.241865	0.292278	0.474157	1.144	0.193514	0.226244	0.414558	0.698671	-1.271	-0.346025	0.241865	0.186319	0.41451	-1.309	-0.388588	0.385596	0.339894	0.405006	-1.241	-0.311552	0.356016	0.404265	0.421399	1.171	0.227987	0.385596	0.568898	0.504878	1.055	0.0770362	0.385596	0.84609	0.866352	1.533	0.616575	0.394964	0.152936	0.322468	1.454	0.539539
no gene name	At3g02810.1	protein kinase family protein; FUNCTIONS IN: protein serine/threonine kinase activity, protein kinase activity, kinase activity, ATP binding; INVOLVED IN: protein amino acid phosphorylation; LOCATED IN: cellular_component unknown; EXPRESSED IN: 8 plant structures; EXPRESSED DURING: L mature pollen stage, M germinated pollen stage, 4 anthesis, C globular stage, petal differentiation and expansion …	-1.15	-0.201631	0.226212	0.395951	0.361273	-1.123	-0.167757	0.241831	0.50538	0.583064	1.143	0.192487	0.226212	0.416881	0.699682	1.13	0.176902	0.241831	0.483078	0.601208	-1.024	-0.0338742	0.385541	0.931911	0.621734	-1.314	-0.394118	0.355965	0.296928	0.360552	-1.3	-0.378533	0.385541	0.351842	0.407281	-1.284	-0.360244	0.385541	0.374495	0.761786	-1.27	-0.344659	0.394908	0.405478	0.484586	1.011	0.0155851
no gene name	At3g02820.1	zinc knuckle (CCHC-type) family protein; FUNCTIONS IN: zinc ion binding, nucleic acid binding; INVOLVED IN: cell cycle, replication fork protection, response to DNA damage stimulus; LOCATED IN: nucleus, chloroplast; EXPRESSED IN: 20 plant structures; EXPRESSED DURING: 15 growth stages; CONTAINS InterPro DOMAIN/s: Replication fork protection component Swi3 (InterPro:IPR012923), Zinc finger, CCHC-t…	1.186	0.246436	0.0901686	0.0231084	0.0721863	-1.057	-0.0803705	0.0963943	0.425986	0.548992	-1.102	-0.140275	0.0901686	0.154203	0.531557	-1.018	-0.0257906	0.0963943	0.795074	0.705778	1.254	0.326807	0.153678	0.0623677	0.17453	1.307	0.386712	0.141888	0.0233977	0.087957	1.208	0.272227	0.153678	0.11026	0.232161	1.042	0.0599047	0.153678	0.705743	0.842403	-1.039	-0.0545799	0.157411	0.73676	0.614663	-1.083	-0.114485
ZINC FINGER PROTEIN 1 (ZFN1)	At3g02830.1	Encodes a zinc finger protein.	1.277	0.353242	0.162641	0.0579327	0.122919	-1.247	-0.318905	0.173871	0.0998348	0.308813	1.149	0.201005	0.162641	0.247787	0.615611	-1.177	-0.235342	0.173871	0.208895	0.432867	1.593	0.672148	0.277195	0.0383067	0.137763	1.111	0.152238	0.255931	0.566603	0.492962	1.504	0.588584	0.277195	0.0626947	0.173748	-1.434	-0.51991	0.277195	0.0934585	0.625127	-1.06	-0.0835638	0.283929	0.775195	0.625892	1.353	0.436346
no gene name	At3g02840.1	immediate-early fungal elicitor family protein; FUNCTIONS IN: binding; INVOLVED IN: response to other organism, response to ozone; EXPRESSED IN: 16 plant structures; EXPRESSED DURING: 8 growth stages; CONTAINS InterPro DOMAIN/s: Armadillo-like helical (InterPro:IPR011989), Armadillo-type fold (InterPro:IPR016024); BEST Arabidopsis thaliana protein match is: U-box domain-containing protein (TAIR:A…	-1.072	-0.100673	0.336953	0.772725	0.505512	-1.233	-0.301607	0.402201	0.474793	0.569308	-1.047	-0.0656704	0.336953	0.850334	0.818597	1.383	0.467951	0.402201	0.278162	0.486253	1.149	0.200933	0.604757	0.748235	0.572178	-1.025	-0.0350031	0.530407	0.949003	0.613707	-1.483	-0.568624	0.598074	0.369563	0.416356	-1.178	-0.235936	0.598074	0.703525	0.84227	-1.705	-0.769557	0.688654	0.296222	0.427274	-1.448	-0.533621
STELAR K+ OUTWARD RECTIFIER (SKOR)	At3g02850.1	Encodes SKOR, a member of Shaker family potassium ion (K+) channel. This family includes five groups based on phylogenetic analysis (FEBS Letters (2007) 581: 2357): I (inward rectifying channel): AKT1 (AT2G26650), AKT5 (AT4G32500) and SPIK (also known as AKT6, AT2G25600); II (inward rectifying channel): KAT1 (AT5G46240) and KAT2 (AT4G18290); III (weakly inward rectifying channel): AKT2 (AT4G22200…	-1.051	-0.0716784	0.183186	0.704686	0.48451	-1.042	-0.059014	0.195834	0.769996	0.675003	-1	-0.00032351	0.183186	0.998629	0.84017	1.095	0.131016	0.195834	0.520275	0.616651	-1.009	-0.0126644	0.31221	0.968529	0.630562	-1.051	-0.0713549	0.288259	0.810047	0.57696	-1.151	-0.202694	0.31221	0.53241	0.489971	-1.042	-0.0586905	0.31221	0.855059	0.867012	-1.141	-0.19003	0.319795	0.566997	0.556946	-1.095	-0.131339
no gene name	AT3G02860.1	zinc ion binding; FUNCTIONS IN: zinc ion binding; INVOLVED IN: biological_process unknown; LOCATED IN: intracellular; EXPRESSED IN: 13 plant structures; EXPRESSED DURING: 4 anthesis, F mature embryo stage, petal differentiation and expansion stage, E expanded cotyledon stage, D bilateral stage; CONTAINS InterPro DOMAIN/s: Zinc finger, C2H2-like (InterPro:IPR015880); Has 2320 Blast hits to 1846 pr…	-1.221	-0.287721	0.163266	0.111859	0.178474	1.149	0.200572	0.174538	0.280113	0.465444	1.151	0.202545	0.163266	0.246125	0.614366	-1.083	-0.115397	0.174538	0.525076	0.61845	-1.403	-0.488293	0.27826	0.113184	0.234516	-1.405	-0.490266	0.256914	0.0887042	0.190564	-1.127	-0.172324	0.27826	0.551077	0.497708	-1.001	-0.00197291	0.27826	0.994498	0.882285	1.245	0.315969	0.28502	0.296354	0.427324	1.247	0.317942
(VTC4)	At3g02870.1	Encodes a L-galactose-1-phosphate phosphatase, involved in ascorbate biosynthesis.	-1.473	-0.559151	0.169415	0.010851	0.046915	1.094	0.129115	0.20222	0.541001	0.59797	1.525	0.60912	0.169415	0.00702875	0.170324	-1.132	-0.179084	0.20222	0.401674	0.562267	-1.611	-0.688265	0.304062	0.0534242	0.16095	-2.247	-1.16827	0.26668	0.0023463	0.024068	-1.301	-0.380067	0.300702	0.241838	0.340767	-1.395	-0.480005	0.300702	0.149093	0.664892	1.238	0.308198	0.346245	0.399379	0.481277	1.727	0.788204
IAA-LEUCINE RESISTANT 1 (ILR1)	At3g02875.1	Hydrolyzes amino acid conjugates of the plant growth regulator indole-3-acetic acid (IAA), including IAA-Leu and IAA-Phe. Uses Mg and Co ions as cofactors.	1.123	0.167378	0.198688	0.421378	0.373307	1.013	0.0179592	0.212407	0.934469	0.715296	1.017	0.0245987	0.198688	0.90419	0.826171	-1.157	-0.209936	0.212407	0.348799	0.533494	1.109	0.149418	0.338631	0.669448	0.545652	1.104	0.142779	0.312654	0.658732	0.528304	1.299	0.377313	0.338631	0.29405	0.374874	-1.005	-0.00663946	0.338631	0.984785	0.881243	1.171	0.227895	0.346858	0.527607	0.542225	1.177	0.234534
no gene name	At3g02880.1	leucine-rich repeat transmembrane protein kinase, putative; FUNCTIONS IN: protein serine/threonine kinase activity, kinase activity, ATP binding; INVOLVED IN: transmembrane receptor protein tyrosine kinase signaling pathway, protein amino acid phosphorylation; LOCATED IN: anchored to plasma membrane, cell wall, plasma membrane, membrane, plant-type cell wall; EXPRESSED IN: 25 plant structures; EX…	-1.053	-0.0739506	0.248731	0.772976	0.505579	-1.23	-0.29899	0.265904	0.289926	0.472605	1.031	0.0434917	0.248731	0.865064	0.82053	1.257	0.329449	0.265904	0.246692	0.46382	1.169	0.225039	0.42392	0.608369	0.524304	-1.085	-0.117442	0.3914	0.770949	0.565622	-1.323	-0.403399	0.42392	0.366158	0.414656	-1.268	-0.342481	0.42392	0.439984	0.782592	-1.546	-0.628438	0.43422	0.181736	0.348141	-1.219	-0.285957
GAST1 PROTEIN HOMOLOG 5 (GASA5)	At3g02885.1	GAST1 PROTEIN HOMOLOG 5 (GASA5); INVOLVED IN: response to gibberellin stimulus; LOCATED IN: endomembrane system; EXPRESSED IN: 7 plant structures; EXPRESSED DURING: 4 anthesis, LP.04 four leaves visible, C globular stage, petal differentiation and expansion stage; CONTAINS InterPro DOMAIN/s: Gibberellin regulated protein (InterPro:IPR003854); BEST Arabidopsis thaliana protein match is: gibberelli…	-1.418	-0.503842	0.181579	0.0215842	0.069361	1.103	0.141488	0.194116	0.484608	0.574308	1.125	0.169492	0.181579	0.37496	0.684031	1.143	0.192862	0.194116	0.346408	0.532293	-1.564	-0.64533	0.309472	0.0666939	0.180809	-1.595	-0.673334	0.285732	0.0428445	0.125402	-1.621	-0.696704	0.309472	0.0508979	0.15489	-1.02	-0.0280042	0.309472	0.92988	0.875849	-1.036	-0.0513738	0.316991	0.874833	0.652768	-1.016	-0.0233696
no gene name	At3g02890.1	PHD finger protein-related; FUNCTIONS IN: protein binding, zinc ion binding; INVOLVED IN: biological_process unknown; LOCATED IN: cellular_component unknown; EXPRESSED IN: 24 plant structures; EXPRESSED DURING: 15 growth stages; CONTAINS InterPro DOMAIN/s: Zinc finger, RING/FYVE/PHD-type (InterPro:IPR013083), Zinc finger, PHD-type (InterPro:IPR001965), Zinc finger, FYVE/PHD-type (InterPro:IPR0110…	1.295	0.372514	0.316794	0.273444	0.295762	-1.08	-0.11127	0.378138	0.776052	0.676829	-1.105	-0.144097	0.316794	0.661298	0.779432	-1.085	-0.117147	0.378138	0.764629	0.698052	1.398	0.483784	0.568576	0.419579	0.444531	1.431	0.516612	0.498674	0.330513	0.380788	1.404	0.489662	0.562293	0.409217	0.436568	1.023	0.0328276	0.562293	0.954877	0.879097	1.004	0.00587747	0.647453	0.992979	0.680121	-1.019	-0.0269502
no gene name	At3g02900.1	unknown protein; FUNCTIONS IN: molecular_function unknown; INVOLVED IN: biological_process unknown; LOCATED IN: chloroplast; EXPRESSED IN: 22 plant structures; EXPRESSED DURING: 13 growth stages; BEST Arabidopsis thaliana protein match is: unknown protein (TAIR:AT5G16660.1); Has 41 Blast hits to 41 proteins in 12 species: Archae - 0; Bacteria - 4; Metazoa - 0; Fungi - 0; Plants - 37; Viruses - 0;…	1.278	0.353984	0.319463	0.296567	0.309991	1.414	0.499536	0.34152	0.177579	0.385766	1.059	0.0828756	0.319463	0.801146	0.808376	-1.914	-0.936396	0.34152	0.0227786	0.146965	-1.106	-0.145551	0.544472	0.795244	0.585656	1.207	0.271109	0.502704	0.602763	0.507657	2.446	1.29038	0.544472	0.0419113	0.138874	1.335	0.41666	0.544472	0.463713	0.788563	2.706	1.43593	0.5577	0.0299541	0.147479	2.027	1.01927
no gene name	At3g02910.1	FUNCTIONS IN: molecular_function unknown; INVOLVED IN: biological_process unknown; LOCATED IN: cellular_component unknown; EXPRESSED IN: 23 plant structures; EXPRESSED DURING: 15 growth stages; CONTAINS InterPro DOMAIN/s: Butirosin biosynthesis, BtrG-like (InterPro:IPR013024), AIG2-like (InterPro:IPR009288); BEST Arabidopsis thaliana protein match is: unknown protein (TAIR:AT5G46720.1); Has 210 B…	1.046	0.0642434	0.187454	0.739681	0.495008	1.016	0.0223434	0.200397	0.91367	0.71075	-1.127	-0.172037	0.187454	0.382682	0.687272	1.061	0.08545	0.200397	0.679831	0.674787	1.029	0.0419	0.319484	0.898542	0.613553	1.178	0.23628	0.294976	0.443754	0.439881	-1.015	-0.0212066	0.319484	0.948528	0.623476	1.144	0.19438	0.319484	0.55795	0.812624	-1.045	-0.0631066	0.327246	0.851365	0.646568	-1.195	-0.257487
(RPA32B)	At3g02920.1	replication protein-related; FUNCTIONS IN: nucleic acid binding; INVOLVED IN: biological_process unknown; EXPRESSED IN: 24 plant structures; EXPRESSED DURING: 15 growth stages; CONTAINS InterPro DOMAIN/s: Nucleic acid-binding, OB-fold-like (InterPro:IPR016027), Nucleic acid-binding, OB-fold (InterPro:IPR012340), Replication protein A, subunit RPA32 (InterPro:IPR014646), Replication protein A, C-t…	1.33	0.411474	0.125251	0.00945038	0.0432005	-1.055	-0.0768124	0.133899	0.580248	0.613543	-1.313	-0.39237	0.125251	0.0120696	0.212622	1.041	0.0577075	0.133899	0.676622	0.673678	1.403	0.488287	0.213469	0.0479793	0.153232	1.746	0.803844	0.197093	0.00276425	0.0263246	1.278	0.353767	0.213469	0.131853	0.254937	1.244	0.315557	0.213469	0.173467	0.677146	-1.098	-0.13452	0.218656	0.553649	0.551211	-1.366	-0.450077
no gene name	At3g02930.1	unknown protein; LOCATED IN: chloroplast; EXPRESSED IN: 19 plant structures; EXPRESSED DURING: 8 growth stages; BEST Arabidopsis thaliana protein match is: unknown protein (TAIR:AT5G16730.1); Has 190257 Blast hits to 89038 proteins in 2489 species: Archae - 2139; Bacteria - 30463; Metazoa - 84815; Fungi - 13664; Plants - 7242; Viruses - 1031; Other Eukaryotes - 50903 (source: NCBI BLink).	-1.294	-0.371989	0.33119	0.29393	0.308242	-1.352	-0.435329	0.395322	0.302835	0.480951	1.595	0.673646	0.33119	0.0763799	0.422195	1.097	0.133673	0.395322	0.743963	0.692447	1.045	0.0633399	0.594414	0.917763	0.618833	-2.064	-1.04564	0.521335	0.0798099	0.179249	-1.42	-0.505662	0.587845	0.414715	0.439205	-2.157	-1.10898	0.587845	0.0959401	0.626391	-1.483	-0.569002	0.676876	0.424966	0.494501	1.454	0.539973
MYB DOMAIN PROTEIN 107 (MYB107)	At3g02940.1	Encodes a putative transcription factor (MYB107).	-1.042	-0.0595769	0.448689	0.897647	0.540378	1.046	0.0649518	0.535574	0.906464	0.709618	-1.253	-0.324872	0.448689	0.489665	0.728969	1.248	0.319497	0.535574	0.5673	0.636128	-1.09	-0.124529	0.805299	0.880938	0.60918	1.202	0.265295	0.706294	0.716966	0.548024	-1.301	-0.379074	0.7964	0.646812	0.534892	1.31	0.389824	0.7964	0.637638	0.830116	-1.193	-0.254546	0.917017	0.788373	0.629345	-1.563	-0.64437
no gene name	At3g02950.1	FUNCTIONS IN: molecular_function unknown; INVOLVED IN: biological_process unknown; LOCATED IN: cellular_component unknown; EXPRESSED IN: 18 plant structures; EXPRESSED DURING: 9 growth stages; CONTAINS InterPro DOMAIN/s: Tho complex subunit 7 (InterPro:IPR018018), Tho complex subunit 7/Mft1p (InterPro:IPR008501); BEST Arabidopsis thaliana protein match is: unknown protein (TAIR:AT5G16790.1); Has …	1.158	0.211936	0.176667	0.260909	0.288096	1.144	0.193472	0.188865	0.332395	0.498946	-1.017	-0.0248737	0.176667	0.891134	0.824707	-1.302	-0.380534	0.188865	0.0747415	0.272811	1.013	0.0184638	0.3011	0.952444	0.626949	1.178	0.236809	0.278002	0.416401	0.427536	1.508	0.59247	0.3011	0.0806423	0.197971	1.163	0.218346	0.3011	0.48678	0.797117	1.489	0.574006	0.308416	0.095639	0.258161	1.28	0.35566
no gene name	At3g02960.1	copper-binding protein-related; FUNCTIONS IN: copper ion binding, metal ion binding; INVOLVED IN: copper ion transport, metal ion transport; CONTAINS InterPro DOMAIN/s: Heavy metal transport/detoxification protein (InterPro:IPR006121); BEST Arabidopsis thaliana protein match is: metal ion binding (TAIR:AT5G50740.3); Has 893 Blast hits to 663 proteins in 72 species: Archae - 2; Bacteria - 36; Meta…	2.589	1.37261	0.247561	0.000358949	0.00708889	1.107	0.146046	0.264654	0.594494	0.619719	-1.534	-0.617674	0.247561	0.0341384	0.315292	-1.867	-0.900979	0.264654	0.00781898	0.0795398	2.34	1.22656	0.421927	0.0173946	0.0957934	3.973	1.99028	0.389559	0.000637313	0.0118928	4.835	2.27359	0.421927	0.000439525	0.0102788	1.698	0.763721	0.421927	0.103722	0.630244	2.066	1.04703	0.432177	0.0384416	0.166523	1.217	0.283305
EXORDIUM LIKE 6 (EXL6)	At3g02970.1	EXORDIUM LIKE 6 (EXL6); FUNCTIONS IN: molecular_function unknown; INVOLVED IN: biological_process unknown; LOCATED IN: endomembrane system; EXPRESSED IN: 12 plant structures; EXPRESSED DURING: 6 growth stages; CONTAINS InterPro DOMAIN/s: Phosphate-induced protein 1 conserved region (InterPro:IPR006766); BEST Arabidopsis thaliana protein match is: PHI-1 (PHOSPHATE-INDUCED 1) (TAIR:AT1G35140.1); Ha…	1.086	0.119261	0.115646	0.332586	0.327802	1.148	0.199057	0.13804	0.187274	0.394436	1.076	0.105513	0.115646	0.388237	0.688974	-1.341	-0.423831	0.13804	0.0153397	0.11765	-1.057	-0.0797959	0.207559	0.710664	0.559694	1.01	0.0137481	0.182041	0.941654	0.612174	1.457	0.543092	0.205266	0.0294471	0.114151	1.067	0.093544	0.205266	0.660705	0.83358	1.54	0.622888	0.236354	0.029926	0.147416	1.443	0.529344
MEIOTIC CONTROL OF CROSSOVERS1 (MCC1)	At3g02980.1	Encodes MEIOTIC CONTROL OF CROSSOVERS1 (MCC1), a GCN5-related histone N-acetyltransferase. MCC1 appeared to be required in meiosis for normal chiasma number and distribution and for chromosome segregation. Activation tagging line has increased level of histone H3 acetylation.	-1.307	-0.386155	0.112301	0.00884236	0.041601	1.513	0.597273	0.134047	0.00212317	0.114657	1.005	0.007559	0.112301	0.947987	0.832676	-1.164	-0.218676	0.134047	0.141464	0.368359	-1.977	-0.983428	0.201556	0.00122562	0.036213	-1.314	-0.393714	0.176776	0.0565441	0.147702	-1.123	-0.167479	0.199329	0.425185	0.443995	1.505	0.589714	0.199329	0.0181878	0.45079	1.76	0.815949	0.229517	0.00745415	0.0718875	1.17	0.226235
ARABIDOPSIS THALIANA HEAT SHOCK TRANSCRIPTION FACTOR A1E (ATHSFA1E)	At3g02990.1	member of Heat Stress Transcription Factor (Hsf) family	1.022	0.0311804	0.0875927	0.730064	0.492214	1.215	0.280702	0.0936406	0.0150133	0.173566	-1.148	-0.199737	0.0875927	0.0485392	0.357287	-1.081	-0.112145	0.0936406	0.261655	0.474276	-1.189	-0.249522	0.149287	0.128973	0.251461	1.174	0.230918	0.137835	0.128192	0.233664	1.104	0.143326	0.149287	0.362103	0.41267	1.395	0.480439	0.149287	0.0105194	0.402264	1.313	0.392848	0.152914	0.030234	0.148107	-1.063	-0.0875918
no gene name	At3g03000.1	Calmodulin like protein localized in the plant vacuolar compartment with a function of binding and modifying the activity of a tonoplast transporter (AtNHX1) from within the vacuole in a Ca+2- and pH-dependent manner	-1.227	-0.295089	0.17468	0.129632	0.194754	-1.324	-0.405201	0.208506	0.0878891	0.294879	1.368	0.452552	0.17468	0.032076	0.308296	1.187	0.247739	0.208506	0.268843	0.480177	1.079	0.110112	0.313513	0.734494	0.567393	-1.679	-0.747641	0.274969	0.0262893	0.0943985	-1.457	-0.542828	0.310049	0.118092	0.240912	-1.812	-0.857753	0.310049	0.0244279	0.481138	-1.572	-0.65294	0.357006	0.104808	0.269517	1.153	0.204813
no gene name	At3g03010.1	aminoacyl-tRNA hydrolase; FUNCTIONS IN: aminoacyl-tRNA hydrolase activity; INVOLVED IN: translation; LOCATED IN: cellular_component unknown; CONTAINS InterPro DOMAIN/s: Peptidyl-tRNA hydrolase, PTH2 (InterPro:IPR002833); BEST Arabidopsis thaliana protein match is: aminoacyl-tRNA hydrolase (TAIR:AT5G16870.1); Has 625 Blast hits to 625 proteins in 230 species: Archae - 158; Bacteria - 4; Metazoa - …	1.442	0.528069	0.120931	0.0018058	0.0169636	-1.001	-0.00094642	0.129281	0.994319	0.727397	-1.346	-0.428549	0.120931	0.00627725	0.160971	-1.071	-0.0985739	0.129281	0.465289	0.593171	1.443	0.529016	0.206108	0.030352	0.124016	1.941	0.956618	0.190297	0.000712287	0.0126596	1.544	0.626643	0.206108	0.0140096	0.0757943	1.345	0.427602	0.206108	0.0678505	0.586182	1.07	0.0976274	0.211115	0.654744	0.590203	-1.257	-0.329975
no gene name	At3g03020.1	unknown protein; FUNCTIONS IN: molecular_function unknown; INVOLVED IN: biological_process unknown; LOCATED IN: chloroplast; EXPRESSED IN: 21 plant structures; EXPRESSED DURING: 13 growth stages; Has 4 Blast hits to 4 proteins in 1 species: Archae - 0; Bacteria - 0; Metazoa - 0; Fungi - 0; Plants - 4; Viruses - 0; Other Eukaryotes - 0 (source: NCBI BLink).	1.087	0.119804	0.129424	0.378771	0.352079	1.208	0.272519	0.138361	0.0803899	0.286358	-1.041	-0.0584673	0.129424	0.66214	0.779683	-1.26	-0.333856	0.138361	0.0390602	0.194555	-1.112	-0.152715	0.220583	0.506201	0.484156	1.132	0.178271	0.203661	0.404148	0.421325	1.37	0.45366	0.220583	0.0698588	0.183084	1.258	0.330986	0.220583	0.167721	0.677146	1.522	0.606375	0.225942	0.025051	0.134651	1.21	0.275389
no gene name	At3g03030.1	F-box family protein; FUNCTIONS IN: molecular_function unknown; INVOLVED IN: biological_process unknown; LOCATED IN: cellular_component unknown; CONTAINS InterPro DOMAIN/s: Cyclin-like F-box (InterPro:IPR001810), FBD-like (InterPro:IPR006566), Leucine-rich repeat 2 (InterPro:IPR013101); BEST Arabidopsis thaliana protein match is: F-box family protein (TAIR:AT3G03040.1); Has 1229 Blast hits to 119…	-1.017	-0.0248455	0.155034	0.876217	0.534638	-1.009	-0.012901	0.165738	0.939659	0.716066	-1.097	-0.133246	0.155034	0.412389	0.698082	1.126	0.170993	0.165738	0.329136	0.522627	-1.008	-0.0119445	0.264229	0.964931	0.62983	1.078	0.108401	0.24396	0.667289	0.531089	-1.145	-0.195838	0.264229	0.477484	0.467132	1.087	0.120345	0.264229	0.659569	0.83358	-1.136	-0.183894	0.270649	0.513943	0.53654	-1.235	-0.304239
no gene name	At3g03040.1	F-box family protein; FUNCTIONS IN: molecular_function unknown; INVOLVED IN: biological_process unknown; LOCATED IN: cellular_component unknown; EXPRESSED IN: 22 plant structures; EXPRESSED DURING: 13 growth stages; CONTAINS InterPro DOMAIN/s: Cyclin-like F-box (InterPro:IPR001810), FBD-like (InterPro:IPR006566), Leucine-rich repeat 2 (InterPro:IPR013101); BEST Arabidopsis thaliana protein match …	1.02	0.0283032	0.187444	0.883309	0.536753	-1.117	-0.159382	0.200386	0.446864	0.557262	1.031	0.0439196	0.187444	0.81999	0.812368	1.062	0.0871593	0.200386	0.673837	0.672439	1.139	0.187685	0.319468	0.571315	0.511295	-1.011	-0.0156163	0.29496	0.958933	0.616246	-1.042	-0.058856	0.319468	0.857916	0.599748	-1.151	-0.203302	0.319468	0.540376	0.808516	-1.186	-0.246541	0.327229	0.470446	0.515792	-1.03	-0.0432397
CELLULOSE SYNTHASE-LIKE D3 (CSLD3)	At3g03050.1	encodes a cellulose synthase like protein. mutations initiate root hairs that rupture at their tip soon after initiation. is required for the synthesis of a noncellulosic wall polysaccharide.	1.161	0.215623	0.133512	0.140767	0.203574	1.046	0.0642556	0.142731	0.663223	0.642121	1.108	0.148402	0.133512	0.295152	0.643091	-1.346	-0.42828	0.142731	0.0149413	0.116149	1.111	0.151367	0.22755	0.522599	0.491453	1.048	0.0672204	0.210094	0.756306	0.560654	1.563	0.643903	0.22755	0.0197313	0.0921001	-1.06	-0.0841466	0.22755	0.720087	0.844948	1.407	0.492536	0.233078	0.0637397	0.213973	1.491	0.576683
no gene name	At3g03060.1	ATP binding / ATPase/ nucleoside-triphosphatase/ nucleotide binding; FUNCTIONS IN: nucleoside-triphosphatase activity, ATPase activity, nucleotide binding, ATP binding; LOCATED IN: cell wall, plant-type cell wall; EXPRESSED IN: 14 plant structures; EXPRESSED DURING: 7 growth stages; CONTAINS InterPro DOMAIN/s: ATPase, AAA-type, core (InterPro:IPR003959), ATPase, AAA+ type, core (InterPro:IPR00359…	1.786	0.836608	0.183575	0.00185647	0.0172669	-1.437	-0.522934	0.183575	0.021525	0.191874	-1.257	-0.329786	0.183575	0.110147	0.482758	1.011	0.0161121	0.183575	0.932218	0.736226	2.566	1.35954	0.299777	0.00191129	0.0420571	2.244	1.16639	0.299777	0.00460355	0.0348338	1.766	0.820496	0.299777	0.0255667	0.105452	-1.143	-0.193148	0.299777	0.537409	0.807374	-1.453	-0.539046	0.299777	0.109862	0.276245	-1.271	-0.345898
no gene name	At3g03070.1	NADH-ubiquinone oxidoreductase-related; LOCATED IN: mitochondrion; EXPRESSED IN: 24 plant structures; EXPRESSED DURING: 15 growth stages; CONTAINS InterPro DOMAIN/s: NADH dehydrogenase [ubiquinone] (complex I), iron-sulphur protein 6, mitochondria (InterPro:IPR016668); Has 203 Blast hits to 203 proteins in 101 species: Archae - 0; Bacteria - 0; Metazoa - 109; Fungi - 55; Plants - 28; Viruses - 0;…	-1.045	-0.0634528	0.379777	0.871001	0.533284	1.834	0.874884	0.405999	0.0595605	0.25778	1.332	0.413456	0.379777	0.304586	0.647835	-2.337	-1.22489	0.405999	0.0145505	0.114344	-1.916	-0.938336	0.647267	0.181081	0.298055	-1.392	-0.476909	0.597614	0.445402	0.440524	2.237	1.16143	0.647267	0.106334	0.226962	1.377	0.461427	0.647267	0.493984	0.798755	4.286	2.09977	0.662993	0.0114189	0.0898074	3.113	1.63834
no gene name	At3g03080.1	NADP-dependent oxidoreductase, putative; FUNCTIONS IN: oxidoreductase activity, binding, zinc ion binding, catalytic activity; INVOLVED IN: oxidation reduction, metabolic process; LOCATED IN: cellular_component unknown; EXPRESSED IN: 8 plant structures; EXPRESSED DURING: L mature pollen stage, M germinated pollen stage, 4 anthesis, petal differentiation and expansion stage; CONTAINS InterPro DOMA…	-1.631	-0.705333	0.313684	0.0511245	0.114618	1.105	0.143422	0.335342	0.67893	0.646787	1.381	0.465505	0.313684	0.171965	0.553194	1.069	0.0964064	0.335342	0.780249	0.702307	-1.801	-0.848754	0.534623	0.146844	0.26811	-2.251	-1.17084	0.49361	0.0417727	0.123548	-1.743	-0.801739	0.534623	0.167943	0.286816	-1.25	-0.322083	0.534623	0.561745	0.812974	1.033	0.0470152	0.547611	0.933461	0.666986	1.292	0.369098
ARABIDOPSIS THALIANA VACUOLAR GLUCOSE TRANSPORTER 1 (AtVGT1)	At3g03090.1	Encodes a vacuolar membrane-localized glucose transporter that can also transport fructose. Mutations in these gene have effects on seed germination and time to flowering.	1.512	0.596088	0.155536	0.00401254	0.0267499	-1.126	-0.171165	0.166275	0.330159	0.497436	-1.079	-0.109616	0.155536	0.498788	0.73151	-1.244	-0.315307	0.166275	0.0904222	0.299282	1.702	0.767252	0.265086	0.017758	0.0963871	1.631	0.705704	0.244751	0.0180788	0.0755826	1.881	0.911395	0.265086	0.00741265	0.0524988	-1.044	-0.0615482	0.265086	0.82159	0.862114	1.105	0.144142	0.271526	0.608365	0.573326	1.153	0.205691
no gene name	At3g03100.1	NADH:ubiquinone oxidoreductase family protein; FUNCTIONS IN: electron carrier activity, oxidoreductase activity, NADH dehydrogenase (ubiquinone) activity; LOCATED IN: mitochondrion, respiratory chain complex I; EXPRESSED IN: 25 plant structures; EXPRESSED DURING: 15 growth stages; CONTAINS InterPro DOMAIN/s: NADH:ubiquinone oxidoreductase 17.2 kD subunit (InterPro:IPR007763); Has 1246 Blast hits …	1.172	0.229312	0.389981	0.572748	0.436851	1.029	0.0414647	0.465497	0.931211	0.714591	1.099	0.136441	0.389981	0.735472	0.796795	-1.326	-0.407217	0.465497	0.407178	0.565661	1.139	0.187847	0.699931	0.795198	0.585656	1.066	0.0928711	0.61388	0.883496	0.597749	1.555	0.636529	0.692196	0.384682	0.424414	-1.068	-0.094976	0.692196	0.894255	0.871261	1.365	0.448682	0.797031	0.588899	0.565222	1.458	0.543658
EXPORTIN 1B (XPO1B)	At3g03110.1	Encodes a member of the exportin family (XPO1B)which function as receptors for nuclear transport.Along with XPO1A involved in the development of male and female gametophytes.	1.124	0.169227	0.114302	0.172869	0.228795	1.089	0.123043	0.122194	0.340264	0.503677	-1.154	-0.206801	0.114302	0.103859	0.474077	-1.061	-0.0854692	0.122194	0.501945	0.608846	1.033	0.046184	0.19481	0.817909	0.591719	1.298	0.376028	0.179865	0.0661179	0.161868	1.193	0.254696	0.19481	0.223484	0.328141	1.257	0.329844	0.19481	0.124673	0.647758	1.155	0.208512	0.199542	0.323298	0.443104	-1.088	-0.121332
ADP-RIBOSYLATION FACTOR B1C (ATARFB1C)	At3g03120.1	A member of ARF GTPase family. A thaliana has 21 members of this family, known to be essential for vesicle coating and uncoating and functions in GTP-binding. Gene encoding ADP-ribosylation factor and similar to ADP-ribosylation factor 1; ARF 1 (GP:385340) {Drosophila melanogaster}, other ARFs and ARF-like proteins.	-1.038	-0.0533008	0.249918	0.836449	0.523587	1.081	0.111901	0.298313	0.717325	0.659165	-1.012	-0.0176387	0.249918	0.945466	0.832537	-1.029	-0.0409618	0.298313	0.894177	0.728556	-1.121	-0.165202	0.448549	0.722202	0.564134	-1.025	-0.0356621	0.393403	0.929999	0.609008	-1.009	-0.012339	0.443592	0.97849	0.629955	1.094	0.12954	0.443592	0.777697	0.855463	1.112	0.152863	0.510776	0.772357	0.62519	1.016	0.0233231
no gene name	At3g03130.1	unknown protein; FUNCTIONS IN: molecular_function unknown; INVOLVED IN: biological_process unknown; LOCATED IN: cellular_component unknown; EXPRESSED IN: 14 plant structures; EXPRESSED DURING: 4 anthesis, F mature embryo stage, petal differentiation and expansion stage, D bilateral stage, E expanded cotyledon stage; BEST Arabidopsis thaliana protein match is: unknown protein (TAIR:AT5G17160.1); H…	2.809	1.49013	0.264675	0.000492704	0.00834328	-1.731	-0.791882	0.315927	0.0365678	0.222731	-1.751	-0.808245	0.264675	0.0157318	0.23565	1.079	0.109993	0.315927	0.736704	0.690664	4.864	2.28202	0.475034	0.00134879	0.0375768	4.919	2.29838	0.416632	0.000562653	0.01111	2.603	1.38014	0.469785	0.0187723	0.0895471	1.011	0.0163625	0.469785	0.973069	0.880661	-1.868	-0.901876	0.540935	0.134022	0.303499	-1.89	-0.918238
no gene name	At3g03140.1	FUNCTIONS IN: molecular_function unknown; INVOLVED IN: biological_process unknown; LOCATED IN: cellular_component unknown; CONTAINS InterPro DOMAIN/s: PWWP (InterPro:IPR000313); BEST Arabidopsis thaliana protein match is: unknown protein (TAIR:AT3G21295.1); Has 422 Blast hits to 270 proteins in 77 species: Archae - 0; Bacteria - 12; Metazoa - 232; Fungi - 62; Plants - 66; Viruses - 0; Other Eukar…	1.013	0.0183693	0.110966	0.872626	0.53369	1.037	0.0530123	0.132454	0.699459	0.653606	1.089	0.123366	0.110966	0.298537	0.644962	-1.145	-0.194748	0.132454	0.179679	0.407479	-1.024	-0.034643	0.19916	0.866229	0.605386	-1.075	-0.104997	0.174675	0.564411	0.491925	1.159	0.213117	0.196959	0.310769	0.385066	-1.05	-0.0703541	0.196959	0.73018	0.846127	1.187	0.24776	0.226789	0.306429	0.432642	1.247	0.318114
no gene name	At3g03150.1	unknown protein; FUNCTIONS IN: molecular_function unknown; INVOLVED IN: biological_process unknown; LOCATED IN: mitochondrion; EXPRESSED IN: 22 plant structures; EXPRESSED DURING: 13 growth stages; BEST Arabidopsis thaliana protein match is: unknown protein (TAIR:AT5G17165.1); Has 24 Blast hits to 24 proteins in 7 species: Archae - 0; Bacteria - 0; Metazoa - 0; Fungi - 0; Plants - 24; Viruses - 0…	-1.942	-0.957265	0.412563	0.0454645	0.106848	1.133	0.180124	0.441049	0.692527	0.651757	1.264	0.33847	0.412563	0.433175	0.706859	1.355	0.438672	0.441049	0.345913	0.532209	-2.2	-1.13739	0.703147	0.14021	0.261913	-2.455	-1.29574	0.649206	0.0770635	0.176367	-2.632	-1.39594	0.703147	0.0783915	0.194897	-1.116	-0.158346	0.703147	0.826857	0.86326	-1.196	-0.258548	0.72023	0.727888	0.612489	-1.072	-0.100202
no gene name	At3g03160.1	unknown protein; FUNCTIONS IN: molecular_function unknown; INVOLVED IN: biological_process unknown; LOCATED IN: endomembrane system; EXPRESSED IN: 23 plant structures; EXPRESSED DURING: 15 growth stages; BEST Arabidopsis thaliana protein match is: unknown protein (TAIR:AT5G17190.1); Has 58 Blast hits to 58 proteins in 11 species: Archae - 0; Bacteria - 0; Metazoa - 0; Fungi - 0; Plants - 58; Viru…	-1.091	-0.12606	0.13983	0.393641	0.359993	1.154	0.207221	0.166907	0.249574	0.444359	1.086	0.11905	0.13983	0.419306	0.700344	-1.149	-0.200211	0.166907	0.264638	0.476626	-1.26	-0.333281	0.250964	0.220815	0.328874	-1.185	-0.24511	0.22011	0.297796	0.361119	1.053	0.0741504	0.248191	0.772734	0.574466	1.063	0.0881707	0.248191	0.731584	0.846535	1.326	0.407431	0.28578	0.19179	0.356361	1.248	0.31926
no gene name	At3g03170.1	unknown protein; LOCATED IN: cellular_component unknown; EXPRESSED IN: 11 plant structures; EXPRESSED DURING: 4 anthesis, F mature embryo stage, petal differentiation and expansion stage, D bilateral stage, E expanded cotyledon stage; Has 104 Blast hits to 104 proteins in 12 species: Archae - 0; Bacteria - 0; Metazoa - 0; Fungi - 0; Plants - 104; Viruses - 0; Other Eukaryotes - 0 (source: NCBI BL…	1.189	0.249493	0.238583	0.322959	0.323448	1.014	0.019776	0.255056	0.939894	0.716101	-1.124	-0.168782	0.238583	0.497206	0.730686	-1.072	-0.100487	0.255056	0.702767	0.681239	1.173	0.229717	0.406626	0.585922	0.517024	1.336	0.418275	0.375433	0.294097	0.358824	1.275	0.349981	0.406626	0.411748	0.43801	1.14	0.188558	0.406626	0.653864	0.833468	1.087	0.120263	0.416505	0.779317	0.627221	-1.048	-0.0682945
no gene name	At3g03180.1	Got1-like family protein; FUNCTIONS IN: molecular_function unknown; INVOLVED IN: vesicle-mediated transport; LOCATED IN: cellular_component unknown; EXPRESSED IN: 20 plant structures; EXPRESSED DURING: 13 growth stages; CONTAINS InterPro DOMAIN/s: Got1-like protein (InterPro:IPR007305); BEST Arabidopsis thaliana protein match is: Got1-like family protein (TAIR:AT5G01430.1); Has 318 Blast hits to …	-1.325	-0.406108	0.149326	0.0236231	0.0730779	1.023	0.0324309	0.159636	0.843533	0.694294	1.22	0.286308	0.149326	0.0874294	0.444222	1.062	0.0873695	0.159636	0.597478	0.646803	-1.355	-0.438539	0.254502	0.118961	0.241107	-1.616	-0.692416	0.234978	0.0163076	0.071189	-1.408	-0.493478	0.254502	0.0844456	0.202183	-1.192	-0.253877	0.254502	0.344564	0.751914	-1.039	-0.0549386	0.260685	0.837779	0.643169	1.148	0.198938
GLUTATHIONE S-TRANSFERASE F11 (ATGSTF11)	At3g03190.1	Encodes glutathione transferase belonging to the phi class of GSTs. Naming convention according to Wagner et al. (2002).	-1.481	-0.566609	0.287987	0.0846725	0.152993	1.065	0.0902065	0.279637	0.75528	0.671331	1.146	0.196448	0.287987	0.51441	0.736561	1.214	0.279955	0.279637	0.346078	0.532281	-1.577	-0.656816	0.461806	0.192743	0.307472	-1.697	-0.763057	0.476951	0.148296	0.250846	-1.798	-0.846564	0.461806	0.104132	0.22459	-1.076	-0.106242	0.461806	0.823821	0.862748	-1.141	-0.189748	0.456646	0.688679	0.599692	-1.06	-0.0835064
ARABIDOPSIS NAC DOMAIN CONTAINING PROTEIN 45 (anac045)	At3g03200.1	Arabidopsis NAC domain containing protein 45 (anac045); FUNCTIONS IN: transcription factor activity; INVOLVED IN: multicellular organismal development, regulation of transcription; LOCATED IN: cellular_component unknown; EXPRESSED IN: root, stamen; EXPRESSED DURING: petal differentiation and expansion stage; CONTAINS InterPro DOMAIN/s: No apical meristem (NAM) protein (InterPro:IPR003441); BEST A…	-1.157	-0.210526	0.173547	0.255978	0.285298	-1.02	-0.0285879	0.18553	0.88094	0.703701	1.03	0.0419701	0.173547	0.814327	0.811358	1.146	0.197144	0.18553	0.315643	0.513748	-1.134	-0.181938	0.295783	0.553717	0.504576	-1.191	-0.252496	0.273092	0.379307	0.408382	-1.327	-0.407669	0.295783	0.201412	0.312721	-1.05	-0.0705581	0.295783	0.8168	0.861314	-1.169	-0.225731	0.302969	0.475238	0.518246	-1.114	-0.155173
no gene name	At3g03210.1	unknown protein; FUNCTIONS IN: molecular_function unknown; INVOLVED IN: biological_process unknown; LOCATED IN: endomembrane system; EXPRESSED IN: 24 plant structures; EXPRESSED DURING: 15 growth stages; Has 23 Blast hits to 23 proteins in 7 species: Archae - 0; Bacteria - 0; Metazoa - 0; Fungi - 0; Plants - 23; Viruses - 0; Other Eukaryotes - 0 (source: NCBI BLink).	-1.264	-0.3378	0.0894047	0.00436024	0.0279404	-1.034	-0.0488661	0.0955776	0.621467	0.62921	1.395	0.480367	0.0894047	0.000448622	0.0584296	-1.067	-0.093701	0.0955776	0.352523	0.535561	-1.222	-0.288934	0.152376	0.0904367	0.209783	-1.763	-0.818167	0.140686	0.000254477	0.00716971	-1.184	-0.244099	0.152376	0.14363	0.265423	-1.443	-0.529233	0.152376	0.00701316	0.363829	1.032	0.0448349	0.156078	0.780417	0.627558	1.489	0.574068
ARABIDOPSIS THALIANA EXPANSIN A13 (ATEXPA13)	At3g03220.1	member of Alpha-Expansin Gene Family. Naming convention from the Expansin Working Group (Kende et al, 2004. Plant Mol Bio)	1.309	0.388346	0.360361	0.309221	0.316436	-1.512	-0.596678	0.385242	0.155828	0.365107	1.212	0.277117	0.360361	0.461596	0.71784	-1.049	-0.0687854	0.385242	0.862245	0.720989	1.979	0.985025	0.614176	0.143218	0.264553	1.08	0.111229	0.567061	0.84885	0.588462	1.373	0.457132	0.614176	0.475678	0.466379	-1.832	-0.873796	0.614176	0.188542	0.68447	-1.442	-0.527893	0.629097	0.423125	0.493489	1.271	0.345903
no gene name	At3g03230.1	esterase/lipase/thioesterase family protein; FUNCTIONS IN: catalytic activity; INVOLVED IN: biological_process unknown; LOCATED IN: membrane; EXPRESSED IN: leaf; BEST Arabidopsis thaliana protein match is: esterase/lipase/thioesterase family protein (TAIR:AT3G03240.1); Has 370 Blast hits to 368 proteins in 85 species: Archae - 0; Bacteria - 153; Metazoa - 0; Fungi - 14; Plants - 179; Viruses - 0;…	1.328	0.409074	0.377432	0.310018	0.316877	-1.396	-0.481549	0.450518	0.316312	0.488989	-1.135	-0.182117	0.377432	0.642366	0.77501	1.193	0.254592	0.450518	0.587492	0.643283	1.854	0.890623	0.677407	0.22503	0.332415	1.506	0.59119	0.594126	0.348848	0.391287	1.113	0.154482	0.669922	0.823416	0.589578	-1.231	-0.299433	0.669922	0.666752	0.834392	-1.666	-0.736141	0.771383	0.367867	0.464921	-1.354	-0.436708
no gene name	At3g03240.1	esterase/lipase/thioesterase family protein; FUNCTIONS IN: catalytic activity; INVOLVED IN: biological_process unknown; LOCATED IN: endomembrane system; EXPRESSED IN: embryo, sepal, carpel; EXPRESSED DURING: 4 anthesis, C globular stage; CONTAINS InterPro DOMAIN/s: Alpha/beta hydrolase fold-1 (InterPro:IPR000073); BEST Arabidopsis thaliana protein match is: esterase/lipase/thioesterase family pro…	-2.065	-1.04583	0.190117	0.000379694	0.00723938	1.067	0.0934705	0.203244	0.656501	0.640423	1.149	0.20044	0.190117	0.319226	0.656604	1.684	0.751924	0.203244	0.00492348	0.0613359	-2.203	-1.1393	0.324023	0.00655529	0.0646293	-2.372	-1.24627	0.299167	0.00242664	0.0245453	-3.477	-1.79776	0.324023	0.00035724	0.00909655	-1.077	-0.10697	0.324023	0.748857	0.849488	-1.578	-0.658453	0.331896	0.0785625	0.236819	-1.466	-0.551484
UDP-GLUCOSE PYROPHOSPHORYLASE (UGP)	At3g03250.1	Is thought to encode a cytosolic UDP-glucose pyrophosphorylase with strong similarity to potato UTP--glucose-1-phosphate uridylyltransferase. Downregulated by flooding.	-1.323	-0.403601	0.132998	0.0141402	0.0544839	1.055	0.0775426	0.142181	0.598747	0.621089	1.516	0.600176	0.132998	0.0014621	0.0878877	-1.209	-0.274118	0.142181	0.0859542	0.292037	-1.396	-0.481143	0.226674	0.0627692	0.175046	-2.005	-1.00378	0.209285	0.000978858	0.0148414	-1.094	-0.129482	0.226674	0.581826	0.509579	-1.437	-0.522634	0.226674	0.0465656	0.542325	1.276	0.351661	0.232181	0.164174	0.332049	1.833	0.874294
HOMEODOMAIN GLABROUS 8 (HDG8)	At3g03260.1	Encodes a homeobox-leucine zipper family protein belonging to the HD-ZIP IV family.	1.164	0.218583	0.185826	0.273298	0.295691	-1.032	-0.0453585	0.22181	0.843075	0.694147	-1.068	-0.0942641	0.185826	0.625651	0.769894	-1.056	-0.0789605	0.22181	0.731059	0.689559	1.201	0.263942	0.333518	0.451542	0.46009	1.242	0.312847	0.292514	0.316045	0.372535	1.229	0.297544	0.329832	0.39335	0.428518	1.034	0.0489056	0.329832	0.885796	0.870578	1.024	0.0336019	0.379786	0.931673	0.666583	-1.011	-0.0153036
no gene name	AT3G03270.2	Adenine nucleotide alpha hydrolases-like superfamily protein; INVOLVED IN: response to stress; LOCATED IN: plasma membrane, membrane; EXPRESSED IN: 23 plant structures; EXPRESSED DURING: 13 growth stages; CONTAINS InterPro DOMAIN/s: UspA (InterPro:IPR006016), Rossmann-like alpha/beta/alpha sandwich fold (InterPro:IPR014729), Universal stress protein A (InterPro:IPR006015); BEST Arabidopsis thalia…	-2.157	-1.10918	0.176521	0.000143766	0.00447731	-1.045	-0.063505	0.188709	0.74419	0.667951	1.19	0.250819	0.176521	0.189052	0.569886	1.895	0.921869	0.188709	0.000865227	0.0246649	-2.064	-1.04568	0.300852	0.00698543	0.0662279	-2.567	-1.36	0.277772	0.000852217	0.0138066	-4.087	-2.03105	0.300852	8.35533e-05	0.00421988	-1.243	-0.314324	0.300852	0.323373	0.743856	-1.98	-0.985374	0.308161	0.0108732	0.0877794	-1.592	-0.671049
no gene name	At3g03280.1	unknown protein; FUNCTIONS IN: molecular_function unknown; INVOLVED IN: N-terminal protein myristoylation; LOCATED IN: cellular_component unknown; BEST Arabidopsis thaliana protein match is: unknown protein (TAIR:AT5G17350.1); Has 66 Blast hits to 66 proteins in 7 species: Archae - 0; Bacteria - 0; Metazoa - 0; Fungi - 0; Plants - 66; Viruses - 0; Other Eukaryotes - 0 (source: NCBI BLink).	-1.158	-0.211483	0.101437	0.0705781	0.137987	1.17	0.225932	0.121079	0.0990164	0.308058	-1.108	-0.147362	0.101437	0.184361	0.564814	1.097	0.132914	0.121079	0.304254	0.506333	-1.354	-0.437415	0.182057	0.0430001	0.145816	-1.045	-0.0641207	0.159674	0.698513	0.541856	-1.27	-0.344397	0.180045	0.0921272	0.21131	1.295	0.373294	0.180045	0.0718556	0.594661	1.067	0.0930174	0.207313	0.665566	0.592828	-1.214	-0.280277
no gene name	At3g03290.1	universal stress protein (USP) family protein; FUNCTIONS IN: molecular_function unknown; INVOLVED IN: response to stress; EXPRESSED IN: leaf whorl, embryo; EXPRESSED DURING: E expanded cotyledon stage; CONTAINS InterPro DOMAIN/s: UspA (InterPro:IPR006016), Rossmann-like alpha/beta/alpha sandwich fold (InterPro:IPR014729); BEST Arabidopsis thaliana protein match is: universal stress protein (USP) …	-1.007	-0.0107265	0.17566	0.952806	0.554918	-1.183	-0.242387	0.209675	0.281031	0.466111	1.115	0.156544	0.17566	0.398844	0.693316	1.069	0.0965692	0.209675	0.657371	0.667324	1.174	0.23166	0.315271	0.483444	0.474342	-1.123	-0.167271	0.276511	0.561986	0.491113	-1.077	-0.107296	0.311788	0.739619	0.564281	-1.319	-0.398931	0.311788	0.236581	0.706131	-1.265	-0.338956	0.359009	0.372732	0.467435	1.042	0.0599749
DICER-LIKE 2 (DCL2)	At3g03300.1	Encodes a Dicer-like protein that functions in the antiviral silencing response in turnip-crinkle virus-infected plants but not in TMV or CMV-strain-Y-infected plants. Involved in the production of ta-siRNAs. Partially antagonizes the production of miRNAs by DCL1. Substitutes for DCL4 to produce viral siRNA when DCL4 is missing or inhibited. Able to produce siRNAs but not miRNAs.	1.408	0.49359	0.378978	0.229013	0.268006	-1.061	-0.0858254	0.452363	0.854249	0.697293	1.035	0.0496775	0.378978	0.898946	0.825542	-1.373	-0.457442	0.452363	0.341511	0.529668	1.494	0.579416	0.680182	0.419063	0.444306	1.36	0.443913	0.596559	0.478087	0.455193	1.933	0.951033	0.672666	0.195125	0.308279	-1.098	-0.135503	0.672666	0.845381	0.866259	1.294	0.371617	0.774543	0.64422	0.586376	1.421	0.50712
no gene name	At3g03305.1	calcineurin-like phosphoesterase family protein; FUNCTIONS IN: hydrolase activity, protein serine/threonine phosphatase activity; INVOLVED IN: biological_process unknown; LOCATED IN: cellular_component unknown; CONTAINS InterPro DOMAIN/s: Metallophosphoesterase (InterPro:IPR004843); Has 124 Blast hits to 123 proteins in 42 species: Archae - 0; Bacteria - 6; Metazoa - 49; Fungi - 7; Plants - 30; V…	1.071	0.0983785	0.232528	0.682166	0.476481	-1.188	-0.248458	0.248583	0.343667	0.505051	1.115	0.157571	0.232528	0.515039	0.736632	-1.005	-0.00749177	0.248583	0.976615	0.745503	1.272	0.346836	0.396306	0.404231	0.435986	-1.042	-0.0591927	0.365905	0.87506	0.595731	1.076	0.10587	0.396306	0.79538	0.581185	-1.325	-0.406029	0.396306	0.332331	0.746913	-1.182	-0.240966	0.405935	0.567392	0.557081	1.121	0.165063
LECITHIN:CHOLESTEROL ACYLTRANSFERASE 3 (LCAT3)	At3g03310.1	lecithin:cholesterol acyltransferase family protein / LACT family protein; FUNCTIONS IN: phosphatidylcholine-sterol O-acyltransferase activity; INVOLVED IN: lipid metabolic process; LOCATED IN: cellular_component unknown; EXPRESSED IN: 22 plant structures; EXPRESSED DURING: 13 growth stages; CONTAINS InterPro DOMAIN/s: Lecithin:cholesterol acyltransferase (InterPro:IPR003386); BEST Arabidopsis th…	-1.098	-0.134629	0.162801	0.429643	0.376836	1.068	0.0950116	0.174042	0.598395	0.621089	-1.101	-0.13874	0.162801	0.4162	0.699222	1.132	0.178358	0.174042	0.332213	0.524205	-1.173	-0.22964	0.277468	0.429279	0.449478	1.003	0.00411159	0.256183	0.987545	0.623395	-1.242	-0.312986	0.277468	0.288488	0.371469	1.176	0.233752	0.277468	0.421361	0.778452	-1.059	-0.083346	0.284209	0.775976	0.626224	-1.246	-0.317098
no gene name	At3g03320.1	FUNCTIONS IN: molecular_function unknown; INVOLVED IN: biological_process unknown; LOCATED IN: cellular_component unknown; EXPRESSED IN: 22 plant structures; EXPRESSED DURING: 13 growth stages; CONTAINS InterPro DOMAIN/s: ProFAR isomerase-like (InterPro:IPR010759), ASCH domain (InterPro:IPR007374); BEST Arabidopsis thaliana protein match is: unknown protein (TAIR:AT2G43465.1); Has 65 Blast hits t…	1.077	0.107185	0.370146	0.779505	0.507543	1.119	0.162565	0.441822	0.722461	0.660541	1.001	0.00181341	0.370146	0.996211	0.839499	-1.207	-0.271563	0.441822	0.555864	0.631934	-1.039	-0.0553799	0.664332	0.935612	0.622829	1.076	0.105372	0.582658	0.860986	0.591584	1.3	0.378748	0.656991	0.580138	0.508823	1.118	0.160751	0.656991	0.812865	0.860726	1.351	0.434128	0.756494	0.581827	0.562152	1.209	0.273377
no gene name	At3g03330.1	short-chain dehydrogenase/reductase (SDR) family protein; FUNCTIONS IN: oxidoreductase activity, binding, catalytic activity; INVOLVED IN: metabolic process; LOCATED IN: endoplasmic reticulum, plasma membrane; EXPRESSED IN: 25 plant structures; EXPRESSED DURING: 13 growth stages; CONTAINS InterPro DOMAIN/s: NAD(P)-binding (InterPro:IPR016040), Glucose/ribitol dehydrogenase (InterPro:IPR002347), S…	-1.221	-0.287788	0.1961	0.176282	0.231202	1.294	0.372274	0.20964	0.109503	0.319989	1.046	0.065129	0.1961	0.747402	0.799038	-1.109	-0.149616	0.20964	0.493515	0.605407	-1.58	-0.660062	0.33422	0.0797073	0.196664	-1.277	-0.352917	0.308581	0.282266	0.351647	-1.101	-0.138172	0.33422	0.68898	0.548307	1.237	0.307145	0.33422	0.38207	0.764296	1.436	0.52189	0.34234	0.161726	0.330294	1.16	0.214745
UNFERTILIZED EMBRYO SAC 6 (UNE6)	At3g03340.1	unfertilized embryo sac 6 (UNE6); INVOLVED IN: double fertilization forming a zygote and endosperm; EXPRESSED IN: 22 plant structures; EXPRESSED DURING: 13 growth stages; CONTAINS InterPro DOMAIN/s: LUC7 related (InterPro:IPR004882); BEST Arabidopsis thaliana protein match is: LUC7 N_terminus domain-containing protein (TAIR:AT5G17440.1); Has 23908 Blast hits to 9547 proteins in 342 species: Archa…	1.341	0.423212	0.175103	0.0420512	0.101862	-1.092	-0.126923	0.209011	0.560518	0.605707	-1.049	-0.0693788	0.175103	0.702304	0.790145	-1.17	-0.22691	0.209011	0.309265	0.508922	1.464	0.550135	0.314272	0.118142	0.239946	1.407	0.492591	0.275635	0.111731	0.216866	1.569	0.650122	0.310799	0.0698251	0.18305	-1.041	-0.0575441	0.310799	0.85772	0.867097	1.072	0.0999875	0.357871	0.787029	0.629005	1.115	0.157532
no gene name	At3g03350.1	binding / catalytic/ oxidoreductase; FUNCTIONS IN: oxidoreductase activity, binding, catalytic activity; INVOLVED IN: metabolic process; CONTAINS InterPro DOMAIN/s: NAD(P)-binding (InterPro:IPR016040), Short-chain dehydrogenase/reductase SDR (InterPro:IPR002198); BEST Arabidopsis thaliana protein match is: short-chain dehydrogenase/reductase (SDR) family protein (TAIR:AT3G03330.1); Has 24120 Blas…	-1.01	-0.0138772	0.0953295	0.887468	0.537718	-1.114	-0.155584	0.101911	0.16119	0.370746	1.004	0.00623049	0.0953295	0.949318	0.832979	1.12	0.163231	0.101911	0.143687	0.370863	1.103	0.141707	0.162473	0.405773	0.436917	-1.014	-0.0201077	0.15001	0.896318	0.601452	-1.131	-0.177108	0.162473	0.304004	0.380897	-1.119	-0.161815	0.162473	0.345297	0.752358	-1.247	-0.318816	0.166421	0.0876552	0.248622	-1.115	-0.157001
no gene name	At3g03360.1	F-box family protein; INVOLVED IN: biological_process unknown; LOCATED IN: chloroplast; EXPRESSED IN: 19 plant structures; EXPRESSED DURING: 9 growth stages; CONTAINS InterPro DOMAIN/s: Cyclin-like F-box (InterPro:IPR001810), Leucine-rich repeat 2 (InterPro:IPR013101); BEST Arabidopsis thaliana protein match is: unknown protein (TAIR:AT3G18150.1); Has 1468 Blast hits to 1443 proteins in 16 specie…	1.054	0.0752622	0.200841	0.716535	0.488376	1.331	0.412201	0.214708	0.0870816	0.293865	-1.135	-0.183073	0.200841	0.385779	0.688392	-1.235	-0.30439	0.214708	0.18996	0.417521	-1.263	-0.336938	0.3423	0.350671	0.410725	1.196	0.258335	0.316042	0.434799	0.436119	1.301	0.379652	0.3423	0.296135	0.376199	1.511	0.595274	0.3423	0.116026	0.639854	1.643	0.71659	0.350617	0.0713255	0.22519	1.088	0.121316
no gene name	At3g03370.1	FUNCTIONS IN: molecular_function unknown; INVOLVED IN: biological_process unknown; LOCATED IN: cellular_component unknown; EXPRESSED IN: 13 plant structures; EXPRESSED DURING: 7 growth stages; CONTAINS InterPro DOMAIN/s: Protein of unknown function DUF248, methyltransferase putative (InterPro:IPR004159); BEST Arabidopsis thaliana protein match is: dehydration-responsive protein-related (TAIR:AT5G…	1.119	0.162191	0.318847	0.623211	0.455503	-2.131	-1.09128	0.340861	0.0108047	0.161635	1.414	0.499598	0.318847	0.151583	0.528563	1.347	0.429489	0.340861	0.239355	0.458546	2.384	1.25347	0.543422	0.0464928	0.150665	-1.263	-0.337407	0.501734	0.518168	0.472696	-1.204	-0.267298	0.543422	0.634578	0.530877	-3.012	-1.59088	0.543422	0.0168249	0.440339	-2.869	-1.52077	0.556624	0.0231439	0.129532	1.05	0.0701086
DEGP PROTEASE 7 (DegP7)	At3g03380.1	Encodes a putative DegP protease.	1.756	0.812615	0.422048	0.0903586	0.158049	-2.226	-1.15419	0.503774	0.0511776	0.246472	-1.169	-0.224949	0.422048	0.608522	0.76479	1.481	0.566526	0.503774	0.293381	0.497812	3.909	1.96681	0.757484	0.0317903	0.126736	2.053	1.03756	0.664358	0.15697	0.25877	1.186	0.246089	0.749114	0.750962	0.567672	-1.904	-0.929243	0.749114	0.249951	0.715736	-3.296	-1.72072	0.862569	0.0811579	0.240746	-1.731	-0.791474
DEGP PROTEASE 7 (DegP7)	At3g03380.1	Encodes a putative DegP protease.	1.144	0.194341	0.101163	0.0869077	0.155027	-1.21	-0.274861	0.108148	0.0316314	0.214285	1.011	0.0154512	0.101163	0.881976	0.823327	1.046	0.0650685	0.108148	0.562247	0.634542	1.384	0.469203	0.172416	0.0235562	0.109271	1.132	0.17889	0.15919	0.290196	0.356495	1.094	0.129273	0.172416	0.472535	0.464685	-1.223	-0.290312	0.172416	0.12651	0.648469	-1.266	-0.33993	0.176605	0.0863892	0.247172	-1.035	-0.0496173
no gene name	At3g03400.1	calmodulin-related protein, putative; FUNCTIONS IN: calcium ion binding; INVOLVED IN: biological_process unknown; LOCATED IN: cellular_component unknown; CONTAINS InterPro DOMAIN/s: EF-HAND 1 (InterPro:IPR018247), EF-HAND 2 (InterPro:IPR018249), EF-Hand type (InterPro:IPR011992), Calcium-binding EF-hand (InterPro:IPR002048), EF hand (InterPro:IPR018248); BEST Arabidopsis thaliana protein match is…	1.058	0.0808709	0.155054	0.614563	0.452088	1.027	0.0385697	0.165759	0.821211	0.688191	1.198	0.260963	0.155054	0.126656	0.501987	-1.302	-0.380403	0.165759	0.0473921	0.217001	1.03	0.0423012	0.264264	0.876359	0.608126	-1.133	-0.180092	0.243991	0.479251	0.45583	1.377	0.461274	0.264264	0.114852	0.237232	-1.167	-0.222393	0.264264	0.421832	0.778614	1.337	0.418973	0.270684	0.156069	0.325027	1.56	0.641366
no gene name	At3g03405.1	FUNCTIONS IN: molecular_function unknown; INVOLVED IN: biological_process unknown; LOCATED IN: cellular_component unknown; CONTAINS InterPro DOMAIN/s: F-box associated (InterPro:IPR006527); BEST Arabidopsis thaliana protein match is: F-box family protein (TAIR:AT2G38590.1); Has 283 Blast hits to 212 proteins in 2 species: Archae - 0; Bacteria - 0; Metazoa - 0; Fungi - 0; Plants - 283; Viruses - 0…	-1.519	-0.602862	0.154836	0.00365509	0.0252742	1.026	0.0363962	0.165526	0.83087	0.690745	1.027	0.0381628	0.154836	0.810846	0.810407	1.442	0.528303	0.165526	0.0109774	0.0965051	-1.558	-0.639258	0.263892	0.0384576	0.13787	-1.559	-0.641025	0.243648	0.0273163	0.0967272	-2.19	-1.13116	0.263892	0.00203058	0.0242839	-1.001	-0.00176664	0.263892	0.994805	0.882294	-1.406	-0.491907	0.270303	0.102131	0.266355	-1.405	-0.49014
no gene name	At3g03410.1	calmodulin-related protein, putative; FUNCTIONS IN: calcium ion binding; INVOLVED IN: biological_process unknown; LOCATED IN: cellular_component unknown; CONTAINS InterPro DOMAIN/s: EF-HAND 1 (InterPro:IPR018247), EF-HAND 2 (InterPro:IPR018249), EF-Hand type (InterPro:IPR011992), Calcium-binding EF-hand (InterPro:IPR002048), EF hand (InterPro:IPR018248); BEST Arabidopsis thaliana protein match is…	-1.229	-0.297067	0.212604	0.195819	0.244832	1.186	0.246048	0.227283	0.307153	0.483311	1.264	0.338275	0.212604	0.14605	0.522709	-1.22	-0.287257	0.227283	0.238029	0.457262	-1.457	-0.543115	0.362349	0.168138	0.286422	-1.553	-0.635342	0.334552	0.09002	0.191912	-1.007	-0.00980951	0.362349	0.978993	0.629965	-1.066	-0.0922272	0.362349	0.80481	0.859445	1.447	0.533305	0.371152	0.184588	0.350572	1.543	0.625532
no gene name	At3g03420.1	Ku70-binding family protein; FUNCTIONS IN: binding; LOCATED IN: cellular_component unknown; EXPRESSED IN: 22 plant structures; EXPRESSED DURING: 13 growth stages; Has 246 Blast hits to 246 proteins in 129 species: Archae - 0; Bacteria - 0; Metazoa - 83; Fungi - 105; Plants - 28; Viruses - 0; Other Eukaryotes - 30 (source: NCBI BLink).	1.162	0.216993	0.233289	0.379505	0.352549	-1.067	-0.0934705	0.278463	0.745756	0.668423	1.057	0.0796013	0.233289	0.741731	0.797615	-1.151	-0.203124	0.278463	0.486533	0.602225	1.24	0.310464	0.418702	0.479594	0.472984	1.1	0.137392	0.367226	0.718025	0.548176	1.338	0.420118	0.414075	0.339999	0.400682	-1.127	-0.173072	0.414075	0.686961	0.839105	1.079	0.109654	0.476788	0.823876	0.639531	1.216	0.282726
no gene name	At3g03430.1	polcalcin, putative / calcium-binding pollen allergen, putative; FUNCTIONS IN: calcium ion binding; INVOLVED IN: biological_process unknown; LOCATED IN: cellular_component unknown; EXPRESSED IN: 9 plant structures; EXPRESSED DURING: L mature pollen stage, M germinated pollen stage, 4 anthesis, C globular stage, petal differentiation and expansion stage; CONTAINS InterPro DOMAIN/s: EF-HAND 1 (Inte…	1.11	0.150195	0.164564	0.385205	0.355498	-1.077	-0.106645	0.175926	0.559366	0.605275	1.037	0.052143	0.164564	0.75858	0.801204	-1.069	-0.0956932	0.175926	0.599697	0.647698	1.195	0.256839	0.280472	0.383684	0.426596	1.07	0.0980518	0.258956	0.713731	0.547049	1.186	0.245888	0.280472	0.403447	0.433616	-1.116	-0.158788	0.280472	0.585134	0.818459	-1.008	-0.0109513	0.287286	0.970424	0.675605	1.108	0.147836
no gene name	At3g03440.1	armadillo/beta-catenin repeat family protein; FUNCTIONS IN: binding; INVOLVED IN: biological_process unknown; LOCATED IN: chloroplast; EXPRESSED IN: 18 plant structures; EXPRESSED DURING: 13 growth stages; CONTAINS InterPro DOMAIN/s: Armadillo-like helical (InterPro:IPR011989), Armadillo (InterPro:IPR000225), Armadillo-type fold (InterPro:IPR016024); BEST Arabidopsis thaliana protein match is: ar…	-1.011	-0.0159966	0.341596	0.963672	0.557582	-1.239	-0.308774	0.365181	0.419722	0.545677	1.182	0.241549	0.341596	0.497391	0.730873	1.059	0.0832214	0.365181	0.824824	0.711666	1.225	0.292778	0.582194	0.627119	0.531295	-1.195	-0.257546	0.537532	0.643275	0.52262	-1.071	-0.099218	0.582194	0.868449	0.602201	-1.464	-0.550324	0.582194	0.369211	0.760902	-1.312	-0.391996	0.596338	0.527415	0.542082	1.116	0.158328
RGA-LIKE 2 (RGL2)	At3g03450.1	Encodes a DELLA protein, a member of the GRAS superfamily of putative transcription factors. DELLA proteins restrain the cell proliferation and expansion that drives plant growth. Negative regulator of the response to GA in controlling seed germination. GA triggers the degradation of RGL2 protein in a process blocked by both proteasome inhibitors and serine/threonine phosphatase inhibitors. The p…	1.371	0.455122	0.460052	0.351498	0.338065	-1.601	-0.679069	0.549137	0.251302	0.445318	1.004	0.00625493	0.460052	0.989485	0.838334	1.163	0.217692	0.549137	0.702155	0.681107	2.195	1.13419	0.825693	0.206817	0.318883	1.365	0.448867	0.72418	0.552612	0.487073	1.179	0.23743	0.816569	0.778626	0.576062	-1.608	-0.685324	0.816569	0.425683	0.779757	-1.862	-0.896761	0.94024	0.368132	0.465167	-1.158	-0.211437
no gene name	At3g03460.1	unknown protein; FUNCTIONS IN: molecular_function unknown; INVOLVED IN: biological_process unknown; LOCATED IN: cellular_component unknown; BEST Arabidopsis thaliana protein match is: unknown protein (TAIR:AT5G17510.1); Has 19281 Blast hits to 8355 proteins in 385 species: Archae - 0; Bacteria - 328; Metazoa - 7312; Fungi - 1957; Plants - 1417; Viruses - 54; Other Eukaryotes - 8213 (source: NCBI …	1.102	0.140465	0.214677	0.531269	0.419743	-1.039	-0.0551548	0.256248	0.834966	0.691948	-1.087	-0.120387	0.214677	0.590304	0.759057	1.025	0.0350763	0.256248	0.894505	0.728608	1.145	0.19562	0.385299	0.625356	0.530677	1.198	0.260852	0.33793	0.462358	0.448097	1.076	0.105389	0.381041	0.789113	0.579425	1.046	0.0652317	0.381041	0.868323	0.867998	-1.065	-0.0902311	0.438751	0.842198	0.643865	-1.114	-0.155463
CYTOCHROME P450, FAMILY 87, SUBFAMILY A, POLYPEPTIDE 9 (CYP89A9)	At3g03470.1	member of CYP89A	-1.623	-0.699042	0.224608	0.0124729	0.0508173	-1.055	-0.0768991	0.240116	0.756083	0.671439	1.701	0.766438	0.224608	0.00772099	0.177101	1.007	0.00950356	0.240116	0.969293	0.744614	-1.539	-0.622143	0.382807	0.138563	0.26032	-2.762	-1.46548	0.353441	0.00249802	0.0249124	-1.634	-0.708546	0.382807	0.0972085	0.216826	-1.794	-0.843337	0.382807	0.0550676	0.558987	-1.062	-0.0864027	0.392108	0.830512	0.641204	1.69	0.756934
ACETYL COA:(Z)-3-HEXEN-1-OL ACETYLTRANSFERASE (CHAT)	At3g03480.1	acetyl CoA:(Z)-3-hexen-1-ol acetyltransferase (CHAT); FUNCTIONS IN: acetyl CoA:(Z)-3-hexen-1-ol acetyltransferase activity; INVOLVED IN: green leaf volatile biosynthetic process; LOCATED IN: cellular_component unknown; EXPRESSED IN: 7 plant structures; EXPRESSED DURING: 4 anthesis, LP.04 four leaves visible, petal differentiation and expansion stage; CONTAINS InterPro DOMAIN/s: Transferase (Inter…	-1.118	-0.160407	0.186011	0.413595	0.369695	1.331	0.41266	0.222031	0.10015	0.308985	-1.052	-0.0727512	0.186011	0.705925	0.791151	-1.132	-0.179502	0.222031	0.442205	0.58262	-1.488	-0.573068	0.33385	0.124396	0.246723	-1.063	-0.0876561	0.292805	0.772291	0.56601	1.013	0.0190944	0.33016	0.9553	0.625134	1.4	0.485411	0.33016	0.179701	0.678274	1.508	0.592162	0.380164	0.157932	0.326797	1.077	0.10675
PEROXIN 19-1 (PEX19-1)	At3g03490.1	Encodes one of two PEX19 peroxin isoforms. It is predominantly cytosolic and forms dimers.	1.016	0.0226617	0.268923	0.934688	0.550212	1.209	0.273397	0.287491	0.366454	0.518011	-1.055	-0.077465	0.268923	0.779827	0.80503	-1.164	-0.218594	0.287491	0.466496	0.593729	-1.19	-0.250735	0.458335	0.597641	0.521052	1.072	0.100127	0.423175	0.818258	0.579338	1.182	0.241256	0.458335	0.611353	0.521642	1.275	0.350862	0.458335	0.463567	0.788563	1.406	0.491991	0.46947	0.321979	0.442413	1.103	0.141129
no gene name	At3g03500.1	tatD-related deoxyribonuclease family protein; FUNCTIONS IN: endodeoxyribonuclease activity, producing 5'-phosphomonoesters, deoxyribonuclease activity; INVOLVED IN: biological_process unknown; LOCATED IN: endomembrane system; CONTAINS InterPro DOMAIN/s: Deoxyribonuclease, TatD Mg-dependent (InterPro:IPR012278), Deoxyribonuclease, TatD (InterPro:IPR015992), Deoxyribonuclease, TatD-related, conser…	1.027	0.0386091	0.143871	0.794473	0.511946	1.113	0.154026	0.153805	0.342779	0.504816	1.078	0.108649	0.143871	0.469439	0.720887	-1.232	-0.301284	0.153805	0.0817923	0.285131	-1.083	-0.115416	0.245205	0.649058	0.538232	-1.05	-0.0700403	0.226394	0.764081	0.563446	1.266	0.339893	0.245205	0.199075	0.311141	1.032	0.0453761	0.245205	0.85729	0.867097	1.371	0.45531	0.251162	0.103274	0.267803	1.329	0.409933
no gene name	At3g03510.1	phototropic-responsive NPH3 family protein; FUNCTIONS IN: protein binding, signal transducer activity; INVOLVED IN: response to light stimulus; LOCATED IN: endomembrane system; CONTAINS InterPro DOMAIN/s: NPH3 (InterPro:IPR004249), BTB/POZ fold (InterPro:IPR011333), Kelch related (InterPro:IPR013089); BEST Arabidopsis thaliana protein match is: phototropic-responsive NPH3 family protein (TAIR:AT5…	1.14	0.189317	0.139003	0.206321	0.252237	-1.12	-0.163663	0.148601	0.299322	0.4788	1.036	0.0513829	0.139003	0.720189	0.793594	-1.055	-0.0770378	0.148601	0.616668	0.654199	1.277	0.35298	0.236908	0.170425	0.288485	1.1	0.137935	0.218734	0.543978	0.483206	1.203	0.266355	0.236908	0.289978	0.372279	-1.161	-0.215045	0.236908	0.387687	0.766299	-1.062	-0.0866248	0.242664	0.729338	0.612878	1.093	0.128421
no gene name	At3g03520.1	Lysophosphatidic acid phosphatase highly expressed during phosphate starvation and abiotic stresses. Role in lipid synthesis.	-1.359	-0.442058	0.398223	0.295744	0.309513	-1.27	-0.345127	0.425718	0.438453	0.553717	1.459	0.545283	0.398223	0.204103	0.583213	1.183	0.241902	0.425718	0.583782	0.641399	-1.069	-0.0969304	0.678706	0.889581	0.611256	-1.983	-0.987341	0.62664	0.149569	0.251996	-1.607	-0.683959	0.678706	0.339903	0.400622	-1.854	-0.89041	0.678706	0.222021	0.700057	-1.502	-0.587029	0.695195	0.420319	0.492295	1.234	0.303381
NONSPECIFIC PHOSPHOLIPASE C4 (NPC4)	At3g03530.1	PHOSPHOESTERASE FAMILY PROTEIN, NPC4 is significantly induced upon phosphate starvation and plays an important role in the supply of inorganic phosphate and diacylglycerol from membrane-phospholipids during phosphate deprivation.	1.18	0.239322	0.167658	0.187215	0.239091	-1.162	-0.216235	0.179234	0.258403	0.449587	-1.017	-0.024487	0.167658	0.887098	0.824158	1.001	0.00139939	0.179234	0.993941	0.748087	1.371	0.455557	0.285746	0.145339	0.266634	1.201	0.263809	0.263826	0.343464	0.388296	1.179	0.237923	0.285746	0.426591	0.444599	-1.142	-0.191748	0.285746	0.519042	0.804166	-1.163	-0.217634	0.292688	0.476099	0.518452	-1.018	-0.0258864
NON-SPECIFIC PHOSPHOLIPASE C5 (NPC5)	At3g03540.1	Encodes a nonspecific phospholipase C. Located in the cytosol. Involved in the conversion of phospholipids to glycolipids under phosphate deprivation conditions.	1.444	0.529895	0.174693	0.0141709	0.0545275	1.084	0.116877	0.186755	0.546965	0.600462	-1.281	-0.357741	0.174693	0.0708621	0.411414	-1.222	-0.289031	0.186755	0.156112	0.384149	1.331	0.413018	0.297735	0.198769	0.312552	1.85	0.887636	0.274895	0.0103392	0.0548514	1.764	0.818926	0.297735	0.0224578	0.0986948	1.39	0.474618	0.297735	0.145379	0.661925	1.325	0.405908	0.304969	0.215926	0.375424	-1.049	-0.0687102
no gene name	At3g03550.1	zinc finger (C3HC4-type RING finger) family protein; FUNCTIONS IN: protein binding, zinc ion binding; EXPRESSED IN: 19 plant structures; EXPRESSED DURING: 8 growth stages; CONTAINS InterPro DOMAIN/s: Zinc finger, RING-type (InterPro:IPR001841), Zinc finger, RING/FYVE/PHD-type (InterPro:IPR013083); BEST Arabidopsis thaliana protein match is: zinc finger (C3HC4-type RING finger) family protein (TAI…	-1.042	-0.0591188	0.162475	0.724361	0.490584	1.116	0.158682	0.173693	0.38476	0.52762	1.17	0.225979	0.162475	0.197694	0.577804	-1.253	-0.325543	0.173693	0.0936632	0.304481	-1.163	-0.217801	0.276912	0.451767	0.460165	-1.218	-0.285098	0.255669	0.293695	0.358638	1.203	0.266424	0.276912	0.361123	0.412075	-1.048	-0.0672971	0.276912	0.813433	0.860847	1.399	0.484225	0.28364	0.12197	0.291214	1.466	0.551522
no gene name	At3g03560.1	unknown protein; LOCATED IN: plasma membrane; EXPRESSED IN: 22 plant structures; EXPRESSED DURING: 13 growth stages; BEST Arabidopsis thaliana protein match is: unknown protein (TAIR:AT5G23490.1); Has 83 Blast hits to 80 proteins in 21 species: Archae - 3; Bacteria - 6; Metazoa - 5; Fungi - 0; Plants - 61; Viruses - 0; Other Eukaryotes - 8 (source: NCBI BLink).	-1.022	-0.0319246	0.154137	0.840528	0.524474	1.045	0.0640185	0.16478	0.70667	0.655831	-1.017	-0.0239832	0.154137	0.879785	0.822925	-1.006	-0.00811069	0.16478	0.961818	0.743044	-1.069	-0.0959431	0.262702	0.723385	0.564367	-1.006	-0.00794135	0.242549	0.974596	0.620483	-1.017	-0.0238139	0.262702	0.929756	0.618638	1.063	0.0880017	0.262702	0.74531	0.848635	1.051	0.0721292	0.269084	0.7947	0.63091	-1.011	-0.0158725
no gene name	At3g03570.1	FUNCTIONS IN: molecular_function unknown; INVOLVED IN: biological_process unknown; LOCATED IN: cytosol; EXPRESSED IN: 23 plant structures; EXPRESSED DURING: 13 growth stages; CONTAINS InterPro DOMAIN/s: Uncharacterised conserved protein UCP013022 (InterPro:IPR016607); BEST Arabidopsis thaliana protein match is: signal transducer (TAIR:AT4G40050.1); Has 153 Blast hits to 150 proteins in 45 species…	1.102	0.140266	0.250204	0.588747	0.442607	-1.153	-0.205944	0.267479	0.461065	0.56435	-1.061	-0.0853433	0.250204	0.74086	0.797414	1.11	0.151021	0.267479	0.586136	0.64268	1.271	0.34621	0.426432	0.437808	0.453872	1.169	0.22561	0.393719	0.580663	0.499149	-1.007	-0.0107544	0.426432	0.98043	0.630299	-1.087	-0.1206	0.426432	0.783718	0.856291	-1.281	-0.356964	0.436792	0.434891	0.49926	-1.178	-0.236364
no gene name	At3g03580.1	pentatricopeptide (PPR) repeat-containing protein; INVOLVED IN: biological_process unknown; EXPRESSED IN: 12 plant structures; EXPRESSED DURING: 6 growth stages; CONTAINS InterPro DOMAIN/s: Pentatricopeptide repeat (InterPro:IPR002885); BEST Arabidopsis thaliana protein match is: DOT4 (DEFECTIVELY ORGANIZED TRIBUTARIES 4) (TAIR:AT4G18750.1); Has 19378 Blast hits to 5309 proteins in 162 species: A…	-1.147	-0.198156	0.330065	0.564885	0.433469	1.346	0.428261	0.393979	0.308693	0.484102	1.099	0.135946	0.330065	0.691245	0.787709	-1.289	-0.36605	0.393979	0.380012	0.549807	-1.544	-0.626417	0.592394	0.321196	0.3939	-1.261	-0.334102	0.519564	0.538187	0.481147	1.123	0.167894	0.585848	0.781713	0.577105	1.225	0.292315	0.585848	0.631236	0.829161	1.734	0.794311	0.674576	0.272838	0.413402	1.416	0.501996
no gene name	At3g03590.1	SWIB complex BAF60b domain-containing protein; FUNCTIONS IN: molecular_function unknown; INVOLVED IN: biological_process unknown; LOCATED IN: chloroplast; EXPRESSED IN: 20 plant structures; EXPRESSED DURING: 13 growth stages; CONTAINS InterPro DOMAIN/s: SWIB/MDM2 (InterPro:IPR003121); BEST Arabidopsis thaliana protein match is: SWIB complex BAF60b domain-containing protein (TAIR:AT2G35605.1); Has…	1.148	0.19855	0.102198	0.0879652	0.156024	-1.263	-0.336492	0.121987	0.0247351	0.199242	-1.097	-0.134024	0.102198	0.226102	0.599551	1.207	0.271966	0.121987	0.0563441	0.236924	1.449	0.535042	0.183422	0.0193804	0.0999383	1.259	0.332573	0.160872	0.0725311	0.170528	-1.052	-0.0734168	0.181396	0.69628	0.550509	-1.151	-0.202468	0.181396	0.29675	0.731361	-1.525	-0.608458	0.208868	0.0194957	0.120155	-1.325	-0.40599
RIBOSOMAL PROTEIN S2 (RPS2)	At3g03600.1	Structural component of the mitochondrial ribosome small subunit	1.314	0.393785	0.169067	0.0448086	0.10594	1.152	0.204317	0.180741	0.287515	0.470546	1.183	0.242477	0.169067	0.185332	0.565831	-1.791	-0.840579	0.180741	0.00120085	0.0295568	1.14	0.189469	0.288148	0.52729	0.493329	1.111	0.151309	0.266043	0.583445	0.500302	2.353	1.23436	0.288148	0.00203858	0.0243358	-1.027	-0.0381602	0.288148	0.897556	0.871548	2.063	1.0449	0.295148	0.00631175	0.0660761	2.119	1.08306
no gene name	At3g03610.1	phagocytosis and cell motility protein ELMO1-related; FUNCTIONS IN: molecular_function unknown; INVOLVED IN: phagocytosis; LOCATED IN: cytoskeleton; EXPRESSED IN: 24 plant structures; EXPRESSED DURING: 15 growth stages; CONTAINS InterPro DOMAIN/s: Engulfment and cell motility, ELMO (InterPro:IPR006816); BEST Arabidopsis thaliana protein match is: phagocytosis and cell motility protein ELMO1-relat…	-1.234	-0.303303	0.156726	0.0849562	0.153309	1.061	0.0857488	0.167548	0.62112	0.629166	1.173	0.230756	0.156726	0.175014	0.556573	-1.009	-0.013202	0.167548	0.93892	0.738128	-1.31	-0.389051	0.267115	0.179239	0.29652	-1.448	-0.534058	0.246623	0.0585427	0.150751	-1.223	-0.290101	0.267115	0.305687	0.382069	-1.106	-0.145007	0.267115	0.600407	0.822379	1.071	0.0989508	0.273604	0.725954	0.611958	1.184	0.243958
no gene name	At3g03620.1	MATE efflux family protein; FUNCTIONS IN: drug transporter activity, antiporter activity, transporter activity; INVOLVED IN: multidrug transport; LOCATED IN: membrane; EXPRESSED IN: 10 plant structures; EXPRESSED DURING: 4 anthesis, LP.04 four leaves visible, LP.10 ten leaves visible, petal differentiation and expansion stage; CONTAINS InterPro DOMAIN/s: Multi antimicrobial extrusion protein MatE…	-1.246	-0.317519	0.306798	0.330963	0.326982	1.367	0.451102	0.366207	0.252992	0.446446	-1.218	-0.284023	0.306798	0.381646	0.687145	1.11	0.150441	0.366207	0.691997	0.678537	-1.704	-0.768621	0.550635	0.200271	0.313586	-1.023	-0.0334964	0.482939	0.946406	0.613452	-1.383	-0.46796	0.544551	0.415154	0.43931	1.665	0.735125	0.544551	0.213977	0.698682	1.232	0.300661	0.627024	0.644414	0.586402	-1.351	-0.434463
CYSTEINE SYNTHASE 26 (CS26)	At3g03630.1	Encodes a protein that possesses S-sulfocysteine synthase activity and lacks O-acetylserien(thiol)lyase activity.	1.941	0.956458	0.190885	0.000728304	0.010413	-1.281	-0.356893	0.204065	0.114237	0.324775	-1.667	-0.737191	0.190885	0.00383554	0.130958	1.1	0.137625	0.204065	0.516992	0.61535	2.485	1.31335	0.325332	0.00294203	0.0480525	3.235	1.69365	0.300375	0.000318249	0.00799093	1.764	0.818833	0.325332	0.0329349	0.121534	1.302	0.380298	0.325332	0.272451	0.723596	-1.409	-0.494518	0.333236	0.171966	0.339208	-1.834	-0.874816
BETA GLUCOSIDASE 25 (BGLU25)	At3g03640.1	Encodes beta-glucosidase (GLUC).	-1.291	-0.368996	0.18432	0.0763145	0.144091	1.088	0.122194	0.197046	0.55055	0.601606	1.171	0.227629	0.18432	0.248111	0.615671	1.013	0.0191733	0.197046	0.924618	0.734565	-1.406	-0.49119	0.314143	0.152352	0.273153	-1.512	-0.596625	0.290044	0.0698168	0.166941	-1.309	-0.38817	0.314143	0.24787	0.345099	-1.076	-0.105435	0.314143	0.744844	0.848635	1.074	0.103021	0.321775	0.756152	0.621289	1.155	0.208456
EMBRYO SAC DEVELOPMENT ARREST 5 (EDA5)	At3g03650.1	embryo sac development arrest 5 (EDA5); FUNCTIONS IN: catalytic activity; INVOLVED IN: megagametogenesis, pollen tube development; LOCATED IN: membrane; CONTAINS InterPro DOMAIN/s: Exostosin-like (InterPro:IPR004263); BEST Arabidopsis thaliana protein match is: exostosin family protein (TAIR:AT3G45400.1); Has 625 Blast hits to 623 proteins in 41 species: Archae - 0; Bacteria - 6; Metazoa - 31; Fu…	-1.268	-0.342499	0.301234	0.28845	0.304866	-1.209	-0.274038	0.359565	0.46785	0.567256	1.227	0.295157	0.301234	0.355869	0.675797	1.25	0.32138	0.359565	0.397519	0.559763	-1.049	-0.0684609	0.540648	0.90236	0.614314	-1.556	-0.637656	0.47418	0.215583	0.30569	-1.584	-0.663879	0.534674	0.249533	0.345997	-1.484	-0.569195	0.534674	0.318146	0.740763	-1.511	-0.595418	0.615652	0.361801	0.461415	-1.018	-0.0262223
ARABIDOPSIS NAC DOMAIN CONTAINING PROTEIN 1 (ANAC001)	At3g03660.1	homeodomain protein (from TAIR5, not found in TAIR10)	1.068	0.0942449	0.241522	0.705454	0.484761	1.202	0.26536	0.258198	0.330902	0.497625	-1.008	-0.0113032	0.241522	0.963695	0.83451	-1.273	-0.348301	0.258198	0.210305	0.434188	-1.126	-0.171115	0.411635	0.687369	0.551847	1.076	0.105548	0.380057	0.787504	0.570495	1.359	0.442546	0.411635	0.310308	0.384855	1.211	0.276663	0.411635	0.518396	0.804086	1.53	0.613661	0.421636	0.179527	0.346195	1.263	0.336998
no gene name	At3g03670.1	peroxidase, putative; FUNCTIONS IN: electron carrier activity, peroxidase activity, heme binding; INVOLVED IN: response to oxidative stress; LOCATED IN: plant-type cell wall; EXPRESSED IN: 9 plant structures; EXPRESSED DURING: 4 anthesis, C globular stage, petal differentiation and expansion stage; CONTAINS InterPro DOMAIN/s: Haem peroxidase (InterPro:IPR010255), Plant peroxidase (InterPro:IPR000…	-1.218	-0.285006	0.191315	0.174627	0.23	1.367	0.450488	0.228361	0.0839921	0.290165	-1.065	-0.091308	0.191315	0.645939	0.775995	-1.053	-0.0741742	0.228361	0.753655	0.695302	-1.665	-0.735494	0.343368	0.0645752	0.177461	-1.144	-0.193698	0.301154	0.538099	0.481113	-1.157	-0.210831	0.339574	0.551959	0.497949	1.456	0.541796	0.339574	0.149263	0.665074	1.439	0.524662	0.391003	0.216487	0.376032	-1.012	-0.0171337
no gene name	At3g03680.1	C2 domain-containing protein; FUNCTIONS IN: molecular_function unknown; INVOLVED IN: biological_process unknown; LOCATED IN: cellular_component unknown; EXPRESSED IN: 21 plant structures; EXPRESSED DURING: 13 growth stages; CONTAINS InterPro DOMAIN/s: C2 membrane targeting protein (InterPro:IPR018029), C2 calcium/lipid-binding region, CaLB (InterPro:IPR008973), Phosphoribosyltransferase C-termina…	1.34	0.422354	0.257093	0.144425	0.206458	-1.126	-0.171359	0.310375	0.598054	0.621003	-1.152	-0.203767	0.235689	0.415922	0.699028	-1.033	-0.0472279	0.280631	0.871113	0.723036	1.509	0.593713	0.483892	0.259501	0.357037	1.543	0.626122	0.379668	0.143109	0.246697	1.385	0.469582	0.427576	0.308432	0.383852	1.023	0.032408	0.443716	0.943819	0.877386	-1.09	-0.124131	0.501026	0.811435	0.636119	-1.115	-0.156539
UNFERTILIZED EMBRYO SAC 7 (UNE7)	At3g03690.1	unfertilized embryo sac 7 (UNE7); FUNCTIONS IN: transferase activity, transferring glycosyl groups, acetylglucosaminyltransferase activity; INVOLVED IN: carbohydrate biosynthetic process, double fertilization forming a zygote and endosperm, pollen tube development; LOCATED IN: endomembrane system, membrane; EXPRESSED IN: 19 plant structures; EXPRESSED DURING: 9 growth stages; CONTAINS InterPro DO…	-1.017	-0.0237964	0.206118	0.910623	0.543985	-1.49	-0.575327	0.22035	0.0282255	0.207669	1.301	0.379707	0.206118	0.0985692	0.464652	1.164	0.219417	0.22035	0.34538	0.531979	1.466	0.551531	0.351295	0.150863	0.271841	-1.323	-0.403503	0.324346	0.244904	0.327255	-1.184	-0.243213	0.351295	0.506196	0.47975	-1.939	-0.955034	0.351295	0.0236614	0.47966	-1.735	-0.794744	0.359829	0.0545635	0.198127	1.118	0.16029
RESISTANT TO INHIBITION WITH FSM 10 (RIF10)	At3g03710.1	Encodes a chloroplast polynucleotide phosphorylase (PNPase). Involved in response to phosphorus (P) starvation. Mutants impaired in the expression of this gene have been selected through their resistance to fosmidomycin, a strong inhibitor of DXR, an enzyme of the methylerythritol-dependent IPP biosynthesis pathway. The pathway enzymes were upregulated in the mutant seedlings.	2.683	1.42402	0.374187	0.00418106	0.0274085	-1.345	-0.427696	0.400023	0.312825	0.486527	-1.67	-0.740207	0.374187	0.0792924	0.427568	-1.194	-0.256115	0.400023	0.537966	0.624423	3.609	1.85172	0.637741	0.0174938	0.0959335	4.482	2.16423	0.588818	0.00511068	0.0366328	3.205	1.68013	0.637741	0.0271572	0.109063	1.242	0.312511	0.637741	0.635838	0.830011	-1.126	-0.171581	0.653235	0.798723	0.632301	-1.399	-0.484092
CATIONIC AMINO ACID TRANSPORTER 4 (CAT4)	At3g03720.1	Encodes a member of the cationic amino acid transporter (CAT) subfamily of amino acid polyamine choline transporters.	1.036	0.051395	0.225967	0.82516	0.520473	-1.536	-0.619219	0.241568	0.0305201	0.21168	1.366	0.450327	0.225967	0.0774351	0.424501	1.085	0.117497	0.241568	0.638313	0.662033	1.592	0.670614	0.385123	0.115615	0.236869	-1.319	-0.398932	0.355579	0.290935	0.357018	-1.047	-0.0661021	0.385123	0.867519	0.601904	-2.099	-1.06955	0.385123	0.0215006	0.47229	-1.666	-0.736716	0.39448	0.0946655	0.257061	1.259	0.33283
no gene name	At3g03730.1	F-box family protein; FUNCTIONS IN: molecular_function unknown; INVOLVED IN: biological_process unknown; LOCATED IN: cellular_component unknown; CONTAINS InterPro DOMAIN/s: Cyclin-like F-box (InterPro:IPR001810), Protein of unknown function DUF295 (InterPro:IPR005174); BEST Arabidopsis thaliana protein match is: F-box family protein (TAIR:AT4G12820.1); Has 249 Blast hits to 239 proteins in 7 spec…	1.055	0.0766604	0.210643	0.724309	0.490579	-1.006	-0.00923071	0.225186	0.968198	0.722693	-1.002	-0.00217587	0.210643	0.991984	0.838837	-1.046	-0.0652538	0.225186	0.778552	0.70177	1.061	0.0858911	0.359006	0.816273	0.591339	1.056	0.0788363	0.331465	0.81733	0.579168	1.103	0.141914	0.359006	0.701829	0.552128	-1.005	-0.00705483	0.359006	0.984751	0.881243	1.04	0.0560231	0.367728	0.882272	0.654603	1.045	0.063078
BTB-POZ AND MATH DOMAIN 4 (BPM4)	At3g03740.1	BTB-POZ and MATH domain 4 (ATBPM4); FUNCTIONS IN: protein binding; INVOLVED IN: biological_process unknown; EXPRESSED IN: 24 plant structures; EXPRESSED DURING: 14 growth stages; CONTAINS InterPro DOMAIN/s: TRAF-like (InterPro:IPR008974), MATH (InterPro:IPR002083), BTB/POZ fold (InterPro:IPR011333), BTB/POZ (InterPro:IPR013069), Kelch related (InterPro:IPR013089), BTB/POZ-like (InterPro:IPR000210…	-1.094	-0.129972	0.0929232	0.199455	0.24763	-1.126	-0.17069	0.110917	0.162391	0.371911	1.047	0.0657338	0.0929232	0.499404	0.731856	1.177	0.234927	0.110917	0.0670286	0.259751	1.029	0.0407178	0.166777	0.813263	0.590444	-1.145	-0.195706	0.146273	0.217696	0.307026	-1.288	-0.364899	0.164934	0.0578644	0.166073	-1.178	-0.236423	0.164934	0.189633	0.686148	-1.325	-0.405617	0.189914	0.0652017	0.216132	-1.124	-0.169194
SET DOMAIN PROTEIN 20 (SDG20)	AT3G03750.1	SET domain protein 20 (SDG20); FUNCTIONS IN: zinc ion binding, histone-lysine N-methyltransferase activity; INVOLVED IN: chromatin modification; LOCATED IN: nucleus; EXPRESSED IN: 16 plant structures; EXPRESSED DURING: 9 growth stages; CONTAINS InterPro DOMAIN/s: SET domain (InterPro:IPR001214), Pre-SET domain (InterPro:IPR007728), Post-SET domain (InterPro:IPR003616), AWS (InterPro:IPR006560); B…	-1.259	-0.331837	0.288989	0.28046	0.29991	1.251	0.32278	0.308942	0.323368	0.494071	1.366	0.450158	0.288989	0.153731	0.530975	-1.358	-0.441101	0.308942	0.187121	0.414924	-1.574	-0.654618	0.492534	0.216528	0.32534	-1.72	-0.781996	0.45475	0.119618	0.224698	1.079	0.109263	0.492534	0.829391	0.591195	-1.092	-0.127378	0.492534	0.801748	0.859445	1.698	0.763881	0.5045	0.16429	0.33214	1.855	0.891259
LOB DOMAIN-CONTAINING PROTEIN 20 (LBD20)	At3g03760.1	LBD20 (LOB DOMAIN-CONTAINING PROTEIN 20); CONTAINS InterPro DOMAIN/s: Lateral organ boundaries, LOB (InterPro:IPR004883), Uncharacterised conserved protein UCP038127, LOB (InterPro:IPR017394); BEST Arabidopsis thaliana protein match is: JLO (JAGGED LATERAL ORGANS) (TAIR:AT4G00220.1); Has 528 Blast hits to 525 proteins in 21 species: Archae - 0; Bacteria - 0; Metazoa - 17; Fungi - 0; Plants - 511;…	1.015	0.02177	0.242646	0.930475	0.549032	1.061	0.0851759	0.259399	0.750151	0.669516	-1.161	-0.215679	0.242646	0.397211	0.692859	1.078	0.108733	0.259399	0.684917	0.676903	-1.045	-0.0634059	0.41355	0.881528	0.609292	1.179	0.237449	0.381825	0.549448	0.485671	-1.062	-0.086963	0.41355	0.838129	0.593696	1.232	0.300855	0.41355	0.485417	0.796683	-1.016	-0.023557	0.423597	0.956866	0.672873	-1.252	-0.324412
no gene name	At3g03770.1	leucine-rich repeat transmembrane protein kinase, putative; FUNCTIONS IN: protein serine/threonine kinase activity, protein kinase activity, ATP binding; INVOLVED IN: transmembrane receptor protein tyrosine kinase signaling pathway, protein amino acid phosphorylation; LOCATED IN: endomembrane system; EXPRESSED IN: 22 plant structures; EXPRESSED DURING: 13 growth stages; CONTAINS InterPro DOMAIN/s…	1.337	0.419256	0.273985	0.160319	0.219524	-1.486	-0.571498	0.292902	0.0828123	0.288864	-1.057	-0.0805565	0.273985	0.775412	0.803942	1.175	0.232799	0.292902	0.447181	0.58511	1.987	0.990754	0.466962	0.0628634	0.175155	1.414	0.499813	0.43114	0.276173	0.347379	1.138	0.186458	0.466962	0.698982	0.551411	-1.405	-0.490942	0.466962	0.320505	0.74218	-1.746	-0.804297	0.478307	0.126953	0.296262	-1.243	-0.313355
ARABIDOPSIS NAC DOMAIN CONTAINING PROTEIN 1 (ANAC001)	At3g03773.1	p23 {Brassica napus} -related (from TAIR5, not found in TAIR10)	1.231	0.299783	0.260135	0.282422	0.301103	-1.317	-0.397702	0.310508	0.236141	0.434069	-1.017	-0.0245858	0.260135	0.927027	0.829517	1.089	0.122505	0.310508	0.703499	0.681375	1.622	0.697486	0.466886	0.173553	0.29137	1.252	0.324369	0.409486	0.451128	0.443023	1.131	0.177279	0.461727	0.711021	0.555135	-1.295	-0.373117	0.461727	0.442403	0.783115	-1.434	-0.520207	0.531656	0.356502	0.458362	-1.107	-0.147091
no gene name	At3g03776.1	hydroxyproline-rich glycoprotein family protein; FUNCTIONS IN: molecular_function unknown; INVOLVED IN: biological_process unknown; LOCATED IN: endomembrane system; Has 861 Blast hits to 613 proteins in 133 species: Archae - 2; Bacteria - 90; Metazoa - 183; Fungi - 108; Plants - 301; Viruses - 58; Other Eukaryotes - 119 (source: NCBI BLink).	-1.608	-0.685631	0.30733	0.0562156	0.121301	-1.122	-0.165565	0.366842	0.663737	0.642234	1.391	0.47635	0.30733	0.159746	0.539346	1.297	0.374846	0.366842	0.336768	0.526821	-1.434	-0.520065	0.55159	0.373356	0.422319	-2.238	-1.16198	0.483776	0.0430492	0.125745	-2.086	-1.06048	0.545495	0.0877935	0.205925	-1.56	-0.641915	0.545495	0.273116	0.723596	-1.454	-0.540412	0.628111	0.414621	0.489514	1.073	0.101503
ARABIDOPSIS NAC DOMAIN CONTAINING PROTEIN 1 (ANAC001)	At3g03780.2	methionine synthase -related (from TAIR5, not found in TAIR10)	-1.743	-0.801922	0.145377	0.000372334	0.00719736	1.251	0.322914	0.155415	0.0675102	0.26869	1.163	0.218304	0.145377	0.167434	0.547033	1.198	0.260704	0.155415	0.127763	0.35066	-2.181	-1.12484	0.247772	0.0014063	0.0379467	-2.028	-1.02023	0.228765	0.00157789	0.0194037	-2.089	-1.06263	0.247772	0.00202385	0.0242648	1.075	0.10461	0.247772	0.682784	0.838479	1.044	0.0622107	0.253792	0.811857	0.636119	-1.03	-0.0423994
no gene name	AT3G03790.1	ankyrin repeat family protein / regulator of chromosome condensation (RCC1) family protein; CONTAINS InterPro DOMAIN/s: Regulator of chromosome condensation/beta-lactamase-inhibitor protein II (InterPro:IPR009091), Regulator of chromosome condensation, RCC1 (InterPro:IPR000408), Ankyrin repeat-containing domain (InterPro:IPR020683), Ankyrin repeat (InterPro:IPR002110); BEST Arabidopsis thaliana p…	1.192	0.25368	0.226912	0.292534	0.307448	-1.42	-0.505901	0.242579	0.0666675	0.267668	1.005	0.00667552	0.226912	0.977172	0.836621	1.186	0.245545	0.242579	0.337868	0.527372	1.693	0.759581	0.386735	0.0811098	0.198196	1.187	0.247004	0.357067	0.50654	0.467827	1.006	0.00813473	0.386735	0.983677	0.631191	-1.427	-0.512576	0.386735	0.217698	0.699833	-1.683	-0.751446	0.39613	0.0903252	0.251947	-1.18	-0.23887
SYNTAXIN OF PLANTS 131 (SYP131)	At3g03800.1	member of SYP13 Gene Family	-1.408	-0.493734	0.130261	0.00530914	0.0308434	1.07	0.0979679	0.155484	0.546212	0.600264	-1.187	-0.247305	0.130261	0.0941794	0.457284	1.562	0.643071	0.155484	0.00327169	0.0493388	-1.507	-0.591702	0.233789	0.035205	0.132572	-1.186	-0.246429	0.205047	0.2638	0.339106	-2.199	-1.13681	0.231206	0.00116864	0.0180591	1.27	0.345273	0.231206	0.173695	0.677146	-1.459	-0.545103	0.266223	0.0747925	0.23111	-1.854	-0.890376
EMBRYO SAC DEVELOPMENT ARREST 30 (EDA30)	At3g03810.1	embryo sac development arrest 30 (EDA30); FUNCTIONS IN: molecular_function unknown; INVOLVED IN: N-terminal protein myristoylation, polar nucleus fusion, pollen tube development; LOCATED IN: chloroplast; EXPRESSED IN: 22 plant structures; EXPRESSED DURING: 13 growth stages; CONTAINS InterPro DOMAIN/s: Protein of unknown function DUF246, plant (InterPro:IPR004348); BEST Arabidopsis thaliana protei…	-1.303	-0.381978	0.370063	0.332172	0.327545	-1.079	-0.109904	0.441722	0.809777	0.68631	1.253	0.325772	0.370063	0.404358	0.695411	1.122	0.166111	0.441722	0.716654	0.685587	-1.208	-0.272074	0.664182	0.692821	0.553538	-1.633	-0.70775	0.582526	0.259018	0.335879	-1.462	-0.548089	0.656843	0.428251	0.445139	-1.353	-0.435676	0.656843	0.525793	0.805573	-1.211	-0.276015	0.756323	0.724613	0.611436	1.117	0.159661
no gene name	At3g03820.1	auxin-responsive protein, putative; FUNCTIONS IN: molecular_function unknown; INVOLVED IN: response to auxin stimulus; CONTAINS InterPro DOMAIN/s: Auxin responsive SAUR protein (InterPro:IPR003676); BEST Arabidopsis thaliana protein match is: auxin-responsive protein, putative (TAIR:AT3G03840.1); Has 560 Blast hits to 557 proteins in 22 species: Archae - 0; Bacteria - 0; Metazoa - 0; Fungi - 0; P…	-1.244	-0.315015	0.413773	0.465943	0.392305	2.137	1.09573	0.442342	0.0351582	0.219982	1.502	0.58646	0.413773	0.190058	0.57065	-2.58	-1.36717	0.442342	0.0129137	0.106539	-2.659	-1.41074	0.705209	0.076496	0.192613	-1.868	-0.901475	0.65111	0.199559	0.293824	2.074	1.05216	0.705209	0.169902	0.288031	1.423	0.509267	0.705209	0.488539	0.797117	5.513	2.4629	0.722342	0.0077545	0.0733697	3.873	1.95363
no gene name	At3g03830.1	auxin-responsive protein, putative; FUNCTIONS IN: molecular_function unknown; INVOLVED IN: response to auxin stimulus; EXPRESSED IN: 8 plant structures; EXPRESSED DURING: 7 growth stages; CONTAINS InterPro DOMAIN/s: Auxin responsive SAUR protein (InterPro:IPR003676); BEST Arabidopsis thaliana protein match is: auxin-responsive protein, putative (TAIR:AT3G03850.1); Has 486 Blast hits to 483 protei…	-1.628	-0.703029	0.223674	0.0137408	0.053605	1.923	0.943399	0.266986	0.00769241	0.150684	1.726	0.787059	0.223674	0.00785993	0.178389	-2.038	-1.02743	0.266986	0.00488966	0.0611531	-3.131	-1.64643	0.401446	0.00343183	0.0508181	-2.809	-1.49009	0.352091	0.00286811	0.0268411	1.252	0.3244	0.39701	0.437521	0.449405	1.114	0.156341	0.39701	0.70402	0.84227	3.92	1.97083	0.457138	0.00257635	0.0422526	3.517	1.81449
no gene name	At3g03840.1	auxin-responsive protein, putative; FUNCTIONS IN: molecular_function unknown; INVOLVED IN: response to auxin stimulus; EXPRESSED IN: 8 plant structures; EXPRESSED DURING: LP.06 six leaves visible, 4 anthesis, LP.10 ten leaves visible, petal differentiation and expansion stage, LP.08 eight leaves visible; CONTAINS InterPro DOMAIN/s: Auxin responsive SAUR protein (InterPro:IPR003676); BEST Arabidop…	-1.257	-0.33016	0.247633	0.219161	0.261326	1.41	0.495616	0.295585	0.132119	0.341858	1.602	0.680299	0.247633	0.0251673	0.282565	-1.797	-0.845756	0.295585	0.0211094	0.141599	-1.772	-0.825776	0.444447	0.10024	0.221069	-2.015	-1.01046	0.389806	0.0320029	0.105693	1.43	0.515596	0.439536	0.274519	0.362259	-1.137	-0.184683	0.439536	0.685413	0.839105	2.534	1.34137	0.506105	0.0292384	0.146047	2.88	1.52606
no gene name	At3g03847.1	auxin-responsive family protein; FUNCTIONS IN: molecular_function unknown; INVOLVED IN: response to auxin stimulus; LOCATED IN: cellular_component unknown; CONTAINS InterPro DOMAIN/s: Auxin responsive SAUR protein (InterPro:IPR003676); BEST Arabidopsis thaliana protein match is: auxin-responsive protein, putative (TAIR:AT5G18060.1); Has 160 Blast hits to 159 proteins in 10 species: Archae - 0; Ba…	-1.012	-0.0172834	0.295416	0.954624	0.555233	1.08	0.111365	0.315813	0.732483	0.664131	-1.023	-0.0333454	0.295416	0.912606	0.82739	-1.043	-0.0607362	0.315813	0.851763	0.718503	-1.093	-0.128648	0.503488	0.804069	0.588085	1.011	0.016062	0.464864	0.973191	0.619906	1.031	0.0434528	0.503488	0.933115	0.619457	1.106	0.14471	0.503488	0.780302	0.855839	1.127	0.172101	0.51572	0.746242	0.617662	1.019	0.0273908
no gene name	At3g03850.1	auxin-responsive protein, putative; FUNCTIONS IN: molecular_function unknown; INVOLVED IN: response to auxin stimulus; CONTAINS InterPro DOMAIN/s: Auxin responsive SAUR protein (InterPro:IPR003676); BEST Arabidopsis thaliana protein match is: auxin-responsive protein, putative (TAIR:AT3G03830.1); Has 552 Blast hits to 549 proteins in 22 species: Archae - 0; Bacteria - 0; Metazoa - 0; Fungi - 0; P…	-1.725	-0.786871	0.319155	0.035835	0.0927417	2.868	1.51998	0.341191	0.00158886	0.107403	1.73	0.790888	0.319155	0.0351027	0.31857	-2.876	-1.524	0.341191	0.0015621	0.0333765	-4.948	-2.30685	0.543948	0.00217127	0.0432174	-2.985	-1.57776	0.50222	0.0118979	0.0593293	1.667	0.737126	0.543948	0.208405	0.317615	1.658	0.729093	0.543948	0.212976	0.698461	8.248	3.04398	0.557163	0.000398686	0.0172001	4.976	2.31488
APR-LIKE 5 (ATAPRL5)	At3g03860.1	Encodes a protein disulfide isomerase-like (PDIL) protein, a member of a multigene family within the thioredoxin (TRX) superfamily. This protein also belongs to the adenosine 5'-phosphosulfate reductase-like (APRL) group.	-1.014	-0.0205284	0.15438	0.89714	0.540256	-1.307	-0.385991	0.165039	0.0441079	0.2344	1.258	0.330737	0.15438	0.0607878	0.38609	1.054	0.0757826	0.165039	0.656994	0.667153	1.288	0.365462	0.263115	0.198244	0.312087	-1.276	-0.351265	0.242931	0.1821	0.280433	-1.069	-0.096311	0.263115	0.722791	0.558775	-1.643	-0.716728	0.263115	0.0234535	0.47966	-1.377	-0.461773	0.269508	0.120789	0.289811	1.193	0.254954
no gene name	AT3G03870.1	unknown protein; BEST Arabidopsis thaliana protein match is: unknown protein (TAIR:AT5G18130.1); Has 41 Blast hits to 41 proteins in 11 species: Archae - 0; Bacteria - 0; Metazoa - 2; Fungi - 0; Plants - 39; Viruses - 0; Other Eukaryotes - 0 (source: NCBI BLink).	-1.563	-0.643974	0.222652	0.0178177	0.0623815	-1.287	-0.363617	0.238025	0.16095	0.370454	1.267	0.341638	0.222652	0.1593	0.538725	1.587	0.665953	0.238025	0.0207863	0.140528	-1.214	-0.280357	0.379474	0.478849	0.472568	-1.98	-0.985612	0.350363	0.0202737	0.0807959	-2.479	-1.30993	0.379474	0.0072523	0.0518723	-1.63	-0.705254	0.379474	0.0960417	0.62657	-2.041	-1.02957	0.388693	0.0265285	0.138807	-1.252	-0.324315
no gene name	At3g03880.1	unknown protein; FUNCTIONS IN: molecular_function unknown; INVOLVED IN: biological_process unknown; LOCATED IN: chloroplast; EXPRESSED IN: 23 plant structures; EXPRESSED DURING: 9 growth stages; CONTAINS InterPro DOMAIN/s: Protein of unknown function DUF1639 (InterPro:IPR012438); BEST Arabidopsis thaliana protein match is: unknown protein (TAIR:AT1G55340.2); Has 125 Blast hits to 125 proteins in …	1.041	0.0579606	0.260115	0.828645	0.521312	1.133	0.180542	0.278075	0.53239	0.594286	1.21	0.275006	0.260115	0.31795	0.655858	-1.428	-0.513508	0.278075	0.0978704	0.310129	-1.089	-0.122581	0.443324	0.788405	0.583714	-1.162	-0.217045	0.409315	0.608761	0.509858	1.486	0.571469	0.443324	0.229523	0.332447	-1.068	-0.0944638	0.443324	0.836012	0.864913	1.618	0.69405	0.454094	0.160757	0.32926	1.727	0.788514
no gene name	AT3G03890.2	FMN binding; FUNCTIONS IN: FMN binding; LOCATED IN: chloroplast; EXPRESSED IN: 23 plant structures; EXPRESSED DURING: 15 growth stages; CONTAINS InterPro DOMAIN/s: Protein of unknown function DUF2470 (InterPro:IPR019595), FMN-binding split barrel (InterPro:IPR012349), Pyridoxamine 5&apos;-phosphate oxidase-like, FMN-binding domain (InterPro:IPR011576), FMN-binding split barrel, related (InterPro:…	-1.019	-0.0270401	0.0861358	0.761608	0.502231	-1.016	-0.0223578	0.102815	0.833297	0.691295	1.15	0.201191	0.0861358	0.0477323	0.355875	-1.111	-0.151793	0.102815	0.17809	0.406433	-1.003	-0.00468234	0.154595	0.976579	0.632841	-1.171	-0.228231	0.135589	0.130823	0.235871	1.09	0.124753	0.152887	0.43813	0.449762	-1.168	-0.223548	0.152887	0.181833	0.680024	1.094	0.129435	0.176042	0.483181	0.52202	1.277	0.352983
ADENOSINE-5'-PHOSPHOSULFATE (APS) KINASE 3 (APK3)	At3g03900.1	Provides activated sulfate for the sulfation of secondary metabolites, including the glucosinolates. Redundant with APK4.	-1.518	-0.602631	0.199285	0.0143866	0.0550566	1.114	0.156351	0.213044	0.481697	0.572858	1.401	0.486764	0.199285	0.0372085	0.324587	-1.028	-0.0404837	0.213044	0.853506	0.719101	-1.692	-0.758981	0.339648	0.0523016	0.159505	-2.128	-1.08939	0.313593	0.00700543	0.0438827	-1.476	-0.562147	0.339648	0.132292	0.255343	-1.257	-0.330413	0.339648	0.356067	0.755326	1.146	0.196834	0.3479	0.585372	0.563861	1.441	0.527247
GLUTAMATE DEHYDROGENASE 3 (GDH3)	At3g03910.1	GDH3 encodes a member of the glutamate dehydrogenease family. Its expression is upregulated in response to cytokinin and it may play a role in the control of nitrogen metabolism in leaf development.	-1.543	-0.626018	0.268823	0.0448396	0.105968	-1.185	-0.245276	0.287384	0.415531	0.543107	1.303	0.382264	0.268823	0.188744	0.569791	1.404	0.48903	0.287384	0.123028	0.344214	-1.302	-0.380743	0.458165	0.427459	0.448707	-2.012	-1.00828	0.423017	0.0409885	0.122015	-2.166	-1.11505	0.458165	0.0377509	0.130714	-1.545	-0.62754	0.458165	0.203985	0.695741	-1.664	-0.734306	0.469296	0.152093	0.32172	-1.077	-0.106766
no gene name	At3g03920.1	Gar1 RNA-binding region family protein; FUNCTIONS IN: RNA binding, rRNA binding; INVOLVED IN: rRNA processing; LOCATED IN: chloroplast thylakoid membrane, nucleolus; EXPRESSED IN: 23 plant structures; EXPRESSED DURING: 13 growth stages; CONTAINS InterPro DOMAIN/s: Gar1 protein RNA-binding region (InterPro:IPR007504); BEST Arabidopsis thaliana protein match is: Gar1 RNA-binding region family prote…	1.963	0.973359	0.208231	0.00159337	0.0158678	1.003	0.00426032	0.248553	0.986744	0.726026	-1.308	-0.387625	0.208231	0.0996991	0.466543	-1.505	-0.589995	0.248553	0.0449848	0.210676	1.958	0.969099	0.373729	0.0319613	0.127045	2.569	1.36098	0.327782	0.00319976	0.0285187	2.955	1.56335	0.3696	0.00287692	0.0302218	1.312	0.391885	0.3696	0.31997	0.742126	1.51	0.594255	0.425577	0.200134	0.363066	1.151	0.20237
no gene name	At3g03930.1	protein kinase-related; FUNCTIONS IN: molecular_function unknown; INVOLVED IN: biological_process unknown; LOCATED IN: cellular_component unknown; EXPRESSED IN: male gametophyte, pollen tube; EXPRESSED DURING: L mature pollen stage, M germinated pollen stage; BEST Arabidopsis thaliana protein match is: protein kinase family protein (TAIR:AT3G03940.1); Has 228 Blast hits to 214 proteins in 19 spec…	-1.019	-0.0265081	0.152376	0.865743	0.531805	-1.081	-0.112071	0.162897	0.508804	0.584095	-1.114	-0.15561	0.152376	0.333814	0.665144	1.226	0.294189	0.162897	0.104397	0.318929	1.061	0.0855625	0.2597	0.749341	0.572425	1.094	0.129102	0.239778	0.603344	0.507905	-1.249	-0.320697	0.2597	0.248144	0.345276	1.031	0.0435393	0.2597	0.870564	0.868233	-1.325	-0.406259	0.266009	0.161049	0.329589	-1.366	-0.449799
no gene name	At3g03940.1	protein kinase family protein; FUNCTIONS IN: protein serine/threonine kinase activity, protein kinase activity, kinase activity, ATP binding; INVOLVED IN: protein amino acid phosphorylation; LOCATED IN: cellular_component unknown; EXPRESSED IN: cultured cell; CONTAINS InterPro DOMAIN/s: Protein kinase, ATP binding site (InterPro:IPR017441), Protein kinase, core (InterPro:IPR000719), Serine/threon…	1.103	0.14094	0.199907	0.500801	0.407292	1.142	0.191269	0.238618	0.445954	0.556958	1.249	0.320348	0.199907	0.147717	0.523896	-1.572	-0.652557	0.238618	0.0256571	0.156629	-1.036	-0.050329	0.35879	0.891911	0.611669	-1.132	-0.179408	0.31468	0.584243	0.500751	1.733	0.793497	0.354825	0.055746	0.162483	-1.094	-0.129079	0.354825	0.725448	0.845339	1.795	0.843826	0.408564	0.0727535	0.227541	1.963	0.972905
EVOLUTIONARILY CONSERVED C-TERMINAL REGION 1 (ECT1)	AT3G03950.2	Physically interacts with CIPK1. Located in the nucleus.	2.158	1.10962	0.210802	0.000761	0.0106646	-1.438	-0.523713	0.251622	0.0709662	0.272958	-1.599	-0.677185	0.210802	0.0123792	0.214657	1.065	0.0912807	0.251622	0.726175	0.688012	3.102	1.63333	0.378344	0.0025562	0.0455816	3.45	1.7868	0.331829	0.000657926	0.0120925	2.026	1.01834	0.374163	0.0261822	0.106894	1.112	0.153472	0.374163	0.692443	0.839943	-1.532	-0.614994	0.430831	0.191294	0.356045	-1.703	-0.768466
no gene name	At3g03960.1	chaperonin, putative; FUNCTIONS IN: unfolded protein binding, protein binding, ATP binding; INVOLVED IN: protein folding, cellular protein metabolic process; LOCATED IN: membrane; EXPRESSED IN: 23 plant structures; EXPRESSED DURING: 13 growth stages; CONTAINS InterPro DOMAIN/s: Chaperonin Cpn60/TCP-1 (InterPro:IPR002423), Chaperone, tailless complex polypeptide 1 (InterPro:IPR017998), Chaperonin …	-1.081	-0.111898	0.145252	0.460821	0.39031	-1.049	-0.0694514	0.15528	0.665254	0.642529	1.047	0.066357	0.145252	0.658611	0.778593	1.083	0.114992	0.15528	0.477843	0.599668	-1.03	-0.0424465	0.247558	0.867654	0.605709	-1.132	-0.178255	0.228567	0.45548	0.445243	-1.17	-0.22689	0.247558	0.383298	0.423731	-1.099	-0.135808	0.247558	0.596629	0.82192	-1.136	-0.184444	0.253572	0.485482	0.522785	-1.034	-0.0486355
no gene name	At3g03970.1	binding; FUNCTIONS IN: binding; INVOLVED IN: spliceosome assembly, nuclear mRNA splicing, via spliceosome; LOCATED IN: cellular_component unknown; EXPRESSED IN: 24 plant structures; EXPRESSED DURING: 15 growth stages; CONTAINS InterPro DOMAIN/s: Armadillo-type fold (InterPro:IPR016024), Survival motor neuron interacting protein 1 (InterPro:IPR007022); BEST Arabidopsis thaliana protein match is: b…	-1.245	-0.315934	0.198077	0.149377	0.210669	1.459	0.545336	0.236433	0.0499601	0.244389	-1.038	-0.0542287	0.198077	0.791193	0.806952	-1.129	-0.175174	0.236433	0.479932	0.600423	-1.817	-0.86127	0.355505	0.0416763	0.143403	-1.199	-0.261705	0.311799	0.425647	0.431754	-1.102	-0.14076	0.351577	0.699364	0.551496	1.515	0.599565	0.351577	0.126522	0.648469	1.648	0.72051	0.404824	0.112983	0.279934	1.087	0.120945
no gene name	At3g03980.1	short-chain dehydrogenase/reductase (SDR) family protein; FUNCTIONS IN: oxidoreductase activity, binding, catalytic activity; INVOLVED IN: metabolic process; EXPRESSED IN: 25 plant structures; EXPRESSED DURING: 15 growth stages; CONTAINS InterPro DOMAIN/s: NAD(P)-binding (InterPro:IPR016040), Glucose/ribitol dehydrogenase (InterPro:IPR002347), Short-chain dehydrogenase/reductase SDR (InterPro:IPR…	1.581	0.660686	0.312184	0.0672072	0.134398	-1.484	-0.569167	0.372635	0.165178	0.375061	-1.014	-0.0204158	0.312184	0.949463	0.833018	-1.051	-0.0711033	0.372635	0.853426	0.719101	2.345	1.22985	0.560301	0.0594571	0.169975	1.603	0.681102	0.491417	0.203155	0.296056	1.661	0.731789	0.55411	0.223143	0.328058	-1.463	-0.548751	0.55411	0.351017	0.754767	-1.412	-0.498064	0.638031	0.457497	0.510558	1.036	0.0506875
no gene name	At3g03990.1	esterase/lipase/thioesterase family protein; FUNCTIONS IN: catalytic activity; EXPRESSED IN: 22 plant structures; EXPRESSED DURING: 13 growth stages; CONTAINS InterPro DOMAIN/s: Alpha/beta hydrolase fold-1 (InterPro:IPR000073); BEST Arabidopsis thaliana protein match is: hydrolase, alpha/beta fold family protein (TAIR:AT4G37470.1); Has 4484 Blast hits to 4484 proteins in 834 species: Archae - 32;…	1.698	0.763641	0.257386	0.0179558	0.0626581	1.212	0.276879	0.307227	0.393793	0.532085	-1.188	-0.248456	0.257386	0.362663	0.678703	-1.732	-0.792065	0.307227	0.0327124	0.178448	1.401	0.486762	0.461952	0.322799	0.394848	2.017	1.0121	0.405159	0.0370559	0.115192	2.94	1.55571	0.456848	0.00928735	0.0595628	1.439	0.525335	0.456848	0.283392	0.727011	2.098	1.06894	0.526038	0.0766115	0.233884	1.458	0.543609
no gene name	At3g04000.1	short-chain dehydrogenase/reductase (SDR) family protein; FUNCTIONS IN: oxidoreductase activity, binding, catalytic activity; INVOLVED IN: metabolic process; EXPRESSED IN: 19 plant structures; EXPRESSED DURING: 9 growth stages; CONTAINS InterPro DOMAIN/s: NAD(P)-binding (InterPro:IPR016040), Glucose/ribitol dehydrogenase (InterPro:IPR002347), Short-chain dehydrogenase/reductase SDR (InterPro:IPR0…	1.149	0.19976	0.165893	0.262947	0.289533	1.125	0.169812	0.198017	0.416084	0.543354	-1.315	-0.395459	0.165893	0.0442813	0.345972	1.018	0.0258864	0.198017	0.899218	0.729482	1.021	0.029948	0.297742	0.922356	0.619793	1.511	0.595219	0.261137	0.0521254	0.14099	1.128	0.173874	0.294452	0.571156	0.505648	1.48	0.565271	0.294452	0.0911523	0.623724	1.105	0.143926	0.339048	0.682387	0.598238	-1.339	-0.421345
no gene name	At3g04010.1	glycosyl hydrolase family 17 protein; FUNCTIONS IN: cation binding, hydrolase activity, hydrolyzing O-glycosyl compounds, catalytic activity; INVOLVED IN: carbohydrate metabolic process; LOCATED IN: anchored to membrane; EXPRESSED IN: 11 plant structures; EXPRESSED DURING: L mature pollen stage, M germinated pollen stage, LP.06 six leaves visible, 4 anthesis, LP.04 four leaves visible; CONTAINS I…	-1.281	-0.357314	0.241792	0.173586	0.229346	-1.149	-0.199924	0.258486	0.459094	0.563397	1.203	0.266437	0.241792	0.299088	0.645295	1.223	0.290801	0.258486	0.289689	0.494905	-1.115	-0.157391	0.412094	0.711376	0.559992	-1.541	-0.623751	0.380481	0.135557	0.240118	-1.567	-0.648116	0.412094	0.15023	0.272116	-1.382	-0.46636	0.412094	0.287019	0.728489	-1.405	-0.490725	0.422106	0.274906	0.414424	-1.017	-0.0243648
no gene name	At3g04020.1	unknown protein; FUNCTIONS IN: molecular_function unknown; INVOLVED IN: biological_process unknown; LOCATED IN: cellular_component unknown; EXPRESSED IN: 8 plant structures; EXPRESSED DURING: F mature embryo stage, petal differentiation and expansion stage, D bilateral stage, E expanded cotyledon stage; Has 12 Blast hits to 12 proteins in 5 species: Archae - 0; Bacteria - 0; Metazoa - 0; Fungi - …	1.313	0.392347	0.223947	0.113692	0.180291	1.018	0.0253786	0.239409	0.917903	0.711496	-1.196	-0.257674	0.223947	0.279547	0.634821	-1.117	-0.160051	0.239409	0.520574	0.616788	1.29	0.366968	0.381681	0.361442	0.416385	1.569	0.650021	0.352401	0.0981985	0.201527	1.467	0.552398	0.381681	0.181737	0.297949	1.217	0.283053	0.381681	0.477237	0.793135	1.137	0.18543	0.390954	0.646581	0.587218	-1.07	-0.0976231
no gene name	AT3G04030.1	Homeodomain-like superfamily protein; FUNCTIONS IN: sequence-specific DNA binding transcription factor activity; INVOLVED IN: regulation of transcription; EXPRESSED IN: 9 plant structures; EXPRESSED DURING: 4 anthesis, 4 leaf senescence stage, petal differentiation and expansion stage; CONTAINS InterPro DOMAIN/s: Homeodomain-like (InterPro:IPR009057), Myb, DNA-binding (InterPro:IPR014778), HTH tr…	-1.127	-0.172965	0.213006	0.437731	0.380435	-1.013	-0.018769	0.227713	0.936114	0.715581	-1.016	-0.0223342	0.213006	0.918793	0.828625	1.16	0.214068	0.227713	0.371723	0.545228	-1.113	-0.154196	0.363034	0.680999	0.549864	-1.11	-0.150631	0.335185	0.663773	0.530029	-1.308	-0.387032	0.363034	0.314139	0.386906	1.002	0.0035652	0.363034	0.992379	0.882094	-1.175	-0.232837	0.371854	0.546766	0.548722	-1.178	-0.236402
no gene name	At3g04040.1	unknown protein; FUNCTIONS IN: molecular_function unknown; INVOLVED IN: biological_process unknown; LOCATED IN: cellular_component unknown; BEST Arabidopsis thaliana protein match is: unknown protein (TAIR:AT5G18250.1); Has 32 Blast hits to 32 proteins in 8 species: Archae - 0; Bacteria - 0; Metazoa - 0; Fungi - 0; Plants - 32; Viruses - 0; Other Eukaryotes - 0 (source: NCBI BLink).	1.026	0.036753	0.245226	0.884574	0.536965	-1.021	-0.0306865	0.292711	0.919087	0.711754	-1.118	-0.161564	0.245226	0.528502	0.740666	1.114	0.155498	0.292711	0.609686	0.651591	1.048	0.0674394	0.440126	0.882013	0.609339	1.147	0.198317	0.386016	0.621309	0.514568	-1.086	-0.118745	0.435263	0.791908	0.580259	1.095	0.130878	0.435263	0.771319	0.854634	-1.138	-0.186184	0.501184	0.71992	0.609935	-1.246	-0.317062
no gene name	At3g04050.1	pyruvate kinase, putative; FUNCTIONS IN: pyruvate kinase activity, magnesium ion binding, potassium ion binding, catalytic activity; INVOLVED IN: glycolysis; LOCATED IN: cellular_component unknown; CONTAINS InterPro DOMAIN/s: Pyruvate kinase, C-terminal-like (InterPro:IPR015795), Pyruvate kinase, active site (InterPro:IPR018209), Pyruvate kinase, beta-barrel-like (InterPro:IPR011037), Pyruvate ki…	-1.014	-0.0203131	0.231785	0.932084	0.549502	-1.013	-0.019337	0.247788	0.939505	0.716035	-1.124	-0.168212	0.231785	0.48645	0.72735	1.155	0.207862	0.247788	0.423263	0.573734	-1.001	-0.000976043	0.395039	0.998083	0.63773	1.108	0.147899	0.364735	0.694582	0.540603	-1.171	-0.228175	0.395039	0.577696	0.507834	1.109	0.148875	0.395039	0.715009	0.844237	-1.171	-0.227199	0.404637	0.588171	0.565041	-1.298	-0.376074
ARABIDOPSIS NAC DOMAIN CONTAINING PROTEIN 46 (anac046)	At3g04060.1	Arabidopsis NAC domain containing protein 46 (anac046); FUNCTIONS IN: transcription factor activity; INVOLVED IN: multicellular organismal development, regulation of transcription; LOCATED IN: cellular_component unknown; EXPRESSED IN: 12 plant structures; EXPRESSED DURING: LP.06 six leaves visible, 4 anthesis, LP.04 four leaves visible, petal differentiation and expansion stage; CONTAINS InterPro…	-1.065	-0.0911601	0.222407	0.691479	0.480109	1.041	0.0583545	0.237763	0.811627	0.68654	1.278	0.353579	0.222407	0.146347	0.52277	-1.249	-0.320773	0.237763	0.210255	0.434188	-1.109	-0.149515	0.379056	0.702441	0.557295	-1.361	-0.444739	0.349978	0.235676	0.321111	1.173	0.229613	0.379056	0.559645	0.501094	-1.227	-0.295224	0.379056	0.456063	0.786972	1.301	0.379128	0.388265	0.354349	0.457521	1.596	0.674352
ARABIDOPSIS NAC DOMAIN CONTAINING PROTEIN 47 (anac047)	At3g04070.1	Arabidopsis NAC domain containing protein 47 (anac047); FUNCTIONS IN: transcription factor activity; INVOLVED IN: multicellular organismal development, regulation of transcription; LOCATED IN: cellular_component unknown; EXPRESSED IN: 16 plant structures; EXPRESSED DURING: 7 growth stages; CONTAINS InterPro DOMAIN/s: No apical meristem (NAM) protein (InterPro:IPR003441); BEST Arabidopsis thaliana…	-1.523	-0.60736	0.305046	0.0776662	0.145579	-1.102	-0.14034	0.326108	0.677064	0.64638	1.271	0.345405	0.305046	0.286771	0.638909	1.322	0.402295	0.326108	0.248588	0.464901	-1.382	-0.46702	0.519902	0.392431	0.430347	-1.936	-0.952766	0.480019	0.0784444	0.177958	-2.013	-1.00965	0.519902	0.0840377	0.201703	-1.4	-0.485746	0.519902	0.374535	0.761786	-1.457	-0.542635	0.532533	0.334825	0.448638	-1.04	-0.0568894
APYRASE 1 (ATAPY1)	At3g04080.1	Encodes an enzyme with ATPase and ADPase activity (an apyrase) that when mutated in combination with ATAPY2 causes a complete inhibition of pollen germination.	-1.072	-0.100004	0.191173	0.615075	0.4523	1.149	0.200851	0.228191	0.404422	0.538149	1.622	0.697606	0.191173	0.0065029	0.16359	-1.739	-0.798454	0.228191	0.00809031	0.0809006	-1.232	-0.300855	0.343113	0.406133	0.437036	-1.738	-0.79761	0.30093	0.0292338	0.100659	1.623	0.69845	0.339321	0.0735457	0.188567	-1.411	-0.496755	0.339321	0.181359	0.680024	1.999	0.999305	0.390713	0.0337703	0.156776	2.821	1.49606
SMALL AND BASIC INTRINSIC PROTEIN 1A (SIP1A)	At3g04090.1	Belongs to a family of plant aquaporins. Similar to yeast and radish aquaporins. Located on ER.	-1.497	-0.582265	0.171802	0.00800984	0.0395456	-1.013	-0.018342	0.183665	0.922639	0.71264	1.382	0.467163	0.171802	0.0236392	0.275266	1.097	0.133444	0.183665	0.48596	0.601945	-1.478	-0.563923	0.292809	0.0862365	0.204671	-2.07	-1.04943	0.270347	0.00372127	0.0308149	-1.642	-0.715709	0.292809	0.037103	0.129657	-1.4	-0.485505	0.292809	0.131675	0.651153	-1.111	-0.151786	0.299923	0.624962	0.579815	1.26	0.333719
AGAMOUS-LIKE 57 (AGL57)	At3g04100.1	AGL57; FUNCTIONS IN: transcription factor activity, DNA binding; INVOLVED IN: regulation of transcription, DNA-dependent; LOCATED IN: nucleus; CONTAINS InterPro DOMAIN/s: Transcription factor, MADS-box (InterPro:IPR002100); BEST Arabidopsis thaliana protein match is: AGL64 (AGAMOUS-LIKE 64); transcription factor (TAIR:AT1G29962.1); Has 4051 Blast hits to 4051 proteins in 521 species: Archae - 0; …	1.074	0.102851	0.265225	0.708286	0.485606	1.179	0.237406	0.316583	0.474788	0.569308	-1.426	-0.512398	0.265225	0.0894528	0.449262	1.127	0.172141	0.316583	0.601437	0.64845	-1.098	-0.134555	0.476021	0.784609	0.58246	1.532	0.615249	0.417498	0.178799	0.277948	-1.049	-0.0692893	0.470761	0.886627	0.606836	1.682	0.749804	0.470761	0.149882	0.66557	1.046	0.0652656	0.542059	0.907133	0.660165	-1.607	-0.684539
GLUTAMATE RECEPTOR 1.1 (GLR1.1)	At3g04110.1	putative glutamate receptor (GLR1.1). Contains a functional cation - permeable pore domain. Involved in cellular cation homeostasis.	1.212	0.277832	0.096696	0.0207251	0.0678383	1.057	0.0801709	0.11542	0.506973	0.583413	-1.155	-0.208141	0.096696	0.0635245	0.394375	-1.109	-0.149862	0.11542	0.230325	0.451267	1.147	0.197661	0.173548	0.287681	0.375503	1.401	0.485973	0.152212	0.0127507	0.0617998	1.345	0.427695	0.17163	0.0374083	0.130233	1.221	0.288312	0.17163	0.1315	0.650993	1.173	0.230033	0.197624	0.277964	0.416558	-1.041	-0.0582786
GLYCERALDEHYDE-3-PHOSPHATE DEHYDROGENASE C SUBUNIT 1 (GAPC1)	At3g04120.1	encodes cytosolic GADPH (C subunit) involved in the glycolytic pathway but also interacts with H2O2 potentially placing it in a signalling cascade induced by ROS.	1.212	0.277417	0.171495	0.144402	0.206458	1.766	0.820719	0.204703	0.0038988	0.128154	1.05	0.0710432	0.171495	0.689569	0.787574	-2.249	-1.16918	0.204703	0.000448358	0.0172736	-1.457	-0.543302	0.307796	0.115539	0.236829	1.154	0.206373	0.269955	0.466533	0.449985	2.726	1.4466	0.304395	0.00144085	0.0200442	1.681	0.749676	0.304395	0.0391449	0.5201	3.972	1.9899	0.350496	0.000466402	0.0186893	2.362	1.24022
no gene name	At3g04130.1	pentatricopeptide (PPR) repeat-containing protein; FUNCTIONS IN: molecular_function unknown; INVOLVED IN: biological_process unknown; LOCATED IN: cellular_component unknown; EXPRESSED IN: 10 plant structures; EXPRESSED DURING: 4 anthesis, F mature embryo stage, petal differentiation and expansion stage, D bilateral stage, E expanded cotyledon stage; CONTAINS InterPro DOMAIN/s: Pentatricopeptide r…	1.103	0.141144	0.228495	0.553937	0.428951	-1.393	-0.478103	0.272741	0.117702	0.328405	-1.112	-0.152905	0.228495	0.522219	0.738059	1.404	0.489863	0.272741	0.110212	0.327886	1.536	0.619247	0.410098	0.169486	0.287714	1.226	0.294049	0.35968	0.437295	0.437315	-1.273	-0.348719	0.405567	0.414904	0.439205	-1.253	-0.325198	0.405567	0.44581	0.784067	-1.956	-0.967966	0.466991	0.0719186	0.226184	-1.561	-0.642768
no gene name	At3g04140.1	ankyrin repeat family protein; FUNCTIONS IN: protein binding; LOCATED IN: cellular_component unknown; CONTAINS InterPro DOMAIN/s: Ankyrin (InterPro:IPR002110); BEST Arabidopsis thaliana protein match is: ankyrin repeat family protein (TAIR:AT3G01750.1); Has 19605 Blast hits to 10581 proteins in 413 species: Archae - 27; Bacteria - 1211; Metazoa - 10282; Fungi - 1396; Plants - 1102; Viruses - 72; …	-1.122	-0.166532	0.211077	0.450415	0.386137	1.128	0.173592	0.22565	0.461428	0.56455	1.114	0.1562	0.211077	0.478149	0.723648	-1.12	-0.16326	0.22565	0.487744	0.602701	-1.266	-0.340124	0.359745	0.369115	0.419954	-1.251	-0.322732	0.332148	0.356612	0.395587	-1.002	-0.00327177	0.359745	0.992942	0.632902	1.012	0.0173923	0.359745	0.962496	0.880446	1.263	0.336852	0.368485	0.384472	0.473523	1.248	0.31946
no gene name	At3g04150.1	germin-like protein, putative; FUNCTIONS IN: manganese ion binding, nutrient reservoir activity; INVOLVED IN: biological_process unknown; LOCATED IN: endomembrane system, apoplast; EXPRESSED IN: 10 plant structures; EXPRESSED DURING: 9 growth stages; CONTAINS InterPro DOMAIN/s: Cupin, RmlC-type (InterPro:IPR011051), Cupin 1 (InterPro:IPR006045), RmlC-like jelly roll fold (InterPro:IPR014710), Ger…	1.218	0.28396	0.21475	0.21869	0.26117	1.158	0.211452	0.229577	0.381049	0.525717	-1.154	-0.206169	0.21475	0.362114	0.678478	-1.222	-0.289243	0.229577	0.239395	0.458546	1.052	0.0725073	0.366005	0.847366	0.600356	1.405	0.490128	0.337928	0.180889	0.279643	1.488	0.573203	0.366005	0.151766	0.273301	1.336	0.417621	0.366005	0.283311	0.727011	1.415	0.500696	0.374898	0.214486	0.374399	1.059	0.0830744
no gene name	At3g04160.1	unknown protein; FUNCTIONS IN: molecular_function unknown; INVOLVED IN: biological_process unknown; EXPRESSED IN: 7 plant structures; EXPRESSED DURING: F mature embryo stage, petal differentiation and expansion stage, D bilateral stage, E expanded cotyledon stage; Has 1599 Blast hits to 1235 proteins in 157 species: Archae - 0; Bacteria - 45; Metazoa - 652; Fungi - 193; Plants - 164; Viruses - 0;…	-1.022	-0.032028	0.249812	0.900803	0.541142	-1.305	-0.384043	0.26706	0.184271	0.391767	1.309	0.388832	0.249812	0.154015	0.531479	1.019	0.0272392	0.26706	0.920996	0.733714	1.276	0.352015	0.425764	0.429733	0.449786	-1.339	-0.42086	0.393102	0.312214	0.369648	-1.042	-0.0592672	0.425764	0.892356	0.608271	-1.709	-0.772875	0.425764	0.102873	0.629893	-1.33	-0.411282	0.436108	0.370268	0.466099	1.285	0.361592
no gene name	At3g04170.1	germin-like protein, putative; FUNCTIONS IN: manganese ion binding, nutrient reservoir activity; INVOLVED IN: biological_process unknown; LOCATED IN: endomembrane system, apoplast; CONTAINS InterPro DOMAIN/s: Cupin, RmlC-type (InterPro:IPR011051), Cupin 1 (InterPro:IPR006045), RmlC-like jelly roll fold (InterPro:IPR014710), Germin (InterPro:IPR001929); BEST Arabidopsis thaliana protein match is: …	-1.058	-0.0816128	0.191559	0.680083	0.475951	1.03	0.0425637	0.204785	0.839977	0.692856	1.017	0.0243278	0.191559	0.901733	0.825728	1.01	0.0147213	0.204785	0.944264	0.739113	-1.09	-0.124177	0.326481	0.712508	0.560512	-1.076	-0.105941	0.301436	0.733336	0.553447	-1.069	-0.0963341	0.326481	0.774635	0.574997	1.013	0.0182359	0.326481	0.956677	0.879431	1.019	0.0278425	0.334413	0.935469	0.667646	1.007	0.00960656
no gene name	At3g04180.1	germin-like protein, putative; FUNCTIONS IN: manganese ion binding, nutrient reservoir activity; INVOLVED IN: biological_process unknown; LOCATED IN: endomembrane system, apoplast; CONTAINS InterPro DOMAIN/s: Cupin, RmlC-type (InterPro:IPR011051), Cupin 1 (InterPro:IPR006045), RmlC-like jelly roll fold (InterPro:IPR014710), Germin (InterPro:IPR001929); BEST Arabidopsis thaliana protein match is: …	-1.171	-0.228265	0.187991	0.255556	0.285016	1.335	0.41657	0.20097	0.0680555	0.269556	1.17	0.22615	0.187991	0.259673	0.62188	-1.333	-0.414454	0.20097	0.0692257	0.263474	-1.564	-0.644835	0.320399	0.0750129	0.190777	-1.37	-0.454414	0.29582	0.158885	0.260478	1.138	0.18619	0.320399	0.575423	0.507109	1.141	0.19042	0.320399	0.566935	0.813756	1.779	0.831024	0.328183	0.0321194	0.152812	1.559	0.640604
no gene name	At3g04190.1	germin-like protein, putative; FUNCTIONS IN: manganese ion binding, nutrient reservoir activity; INVOLVED IN: biological_process unknown; LOCATED IN: endomembrane system, apoplast; CONTAINS InterPro DOMAIN/s: Cupin, RmlC-type (InterPro:IPR011051), Cupin 1 (InterPro:IPR006045), RmlC-like jelly roll fold (InterPro:IPR014710), Germin (InterPro:IPR001929); BEST Arabidopsis thaliana protein match is: …	1.173	0.230743	0.193186	0.262846	0.28946	1.314	0.394127	0.206525	0.088692	0.296227	1.103	0.141705	0.193186	0.481914	0.725207	-1.701	-0.766575	0.206525	0.00483165	0.0606994	-1.12	-0.163384	0.329254	0.63163	0.532243	1.064	0.0890383	0.303996	0.776245	0.567421	1.996	0.997318	0.329254	0.0142693	0.0768039	1.191	0.252422	0.329254	0.462926	0.788563	2.236	1.1607	0.337254	0.00737153	0.0714248	1.877	0.90828
no gene name	At3g04200.1	germin-like protein, putative; FUNCTIONS IN: manganese ion binding, nutrient reservoir activity; INVOLVED IN: biological_process unknown; LOCATED IN: endomembrane system, apoplast; EXPRESSED IN: stem, male gametophyte, root, leaf; EXPRESSED DURING: L mature pollen stage, LP.06 six leaves visible, LP.04 four leaves visible; CONTAINS InterPro DOMAIN/s: Cupin, RmlC-type (InterPro:IPR011051), Cupin 1…	1.014	0.0193584	0.404035	0.96296	0.557399	-1.093	-0.128358	0.482272	0.796853	0.683055	-1.278	-0.354217	0.404035	0.406205	0.696197	1.379	0.463216	0.482272	0.364937	0.541839	1.108	0.147716	0.725154	0.843672	0.599238	1.296	0.373575	0.636002	0.573149	0.495816	-1.36	-0.443858	0.717141	0.553176	0.498483	1.169	0.225859	0.717141	0.760862	0.85287	-1.507	-0.591574	0.825754	0.494121	0.526764	-1.762	-0.817433
no gene name	At3g04210.1	disease resistance protein (TIR-NBS class), putative; FUNCTIONS IN: transmembrane receptor activity, ATP binding; INVOLVED IN: signal transduction, defense response, apoptosis, innate immune response; LOCATED IN: intrinsic to membrane, endomembrane system; EXPRESSED IN: 18 plant structures; EXPRESSED DURING: 11 growth stages; CONTAINS InterPro DOMAIN/s: NB-ARC (InterPro:IPR002182), Toll-Interleuk…	-1.029	-0.0413666	0.233392	0.863725	0.53141	-1.086	-0.118476	0.278587	0.681844	0.647801	1.169	0.225797	0.233392	0.361649	0.678433	-1.047	-0.0659544	0.278587	0.818803	0.71035	1.055	0.0771097	0.418888	0.85853	0.603422	-1.203	-0.267164	0.367389	0.487838	0.459836	1.017	0.0245878	0.414259	0.954126	0.624811	-1.27	-0.344274	0.414259	0.430044	0.7812	-1.037	-0.0525219	0.477	0.915035	0.662463	1.224	0.291752
no gene name	At3g04220.1	disease resistance protein (TIR-NBS-LRR class), putative; FUNCTIONS IN: transmembrane receptor activity, protein binding, nucleoside-triphosphatase activity, nucleotide binding, ATP binding; INVOLVED IN: signal transduction, defense response, apoptosis, innate immune response; LOCATED IN: intrinsic to membrane; EXPRESSED IN: 21 plant structures; EXPRESSED DURING: 13 growth stages; CONTAINS InterP…	1.122	0.166514	0.140508	0.26633	0.291681	-1.013	-0.0186705	0.150209	0.903812	0.709122	1.012	0.0175242	0.140508	0.903486	0.825866	-1.121	-0.165368	0.150209	0.299504	0.502569	1.137	0.185185	0.239472	0.459171	0.463629	1.109	0.14899	0.221102	0.517336	0.472478	1.259	0.331882	0.239472	0.199155	0.311189	-1.025	-0.0361948	0.239472	0.883196	0.870101	1.107	0.146697	0.24529	0.564547	0.555904	1.135	0.182892
no gene name	At3g04230.1	40S ribosomal protein S16 (RPS16B); FUNCTIONS IN: structural constituent of ribosome; INVOLVED IN: translation; LOCATED IN: cytosolic small ribosomal subunit, cytosolic ribosome, nucleolus, chloroplast, membrane; EXPRESSED IN: 22 plant structures; EXPRESSED DURING: 13 growth stages; CONTAINS InterPro DOMAIN/s: Ribosomal protein S9 (InterPro:IPR000754), Ribosomal protein S5 domain 2-type fold (Int…	2.007	1.00536	0.29308	0.00750437	0.0380277	1.217	0.282783	0.313316	0.390282	0.530182	-1.245	-0.316336	0.29308	0.308508	0.650573	-1.961	-0.971808	0.313316	0.0126879	0.105297	1.65	0.722578	0.499507	0.181927	0.298836	2.5	1.3217	0.461189	0.0186022	0.076854	3.937	1.97717	0.499507	0.0033131	0.0327148	1.515	0.599118	0.499507	0.260988	0.719456	2.386	1.25459	0.511643	0.0366313	0.162728	1.575	0.655472
SECRET AGENT (SEC)	At3g04240.1	Has O-linked N-acetyl glucosamine transferase activity. Similar to Arabidopsis SPY gene.	1.383	0.467573	0.233248	0.0759846	0.143718	-1.057	-0.079487	0.249352	0.757172	0.67161	-1.048	-0.0673174	0.233248	0.779418	0.80498	-1.249	-0.320769	0.249352	0.230405	0.451337	1.461	0.547061	0.397533	0.202049	0.315106	1.449	0.534891	0.367037	0.179017	0.278146	1.727	0.788343	0.397533	0.0786675	0.195192	-1.008	-0.0121696	0.397533	0.976246	0.880936	1.182	0.241282	0.407191	0.568068	0.557238	1.192	0.253452
no gene name	At3g04250.1	F-box family protein-related; FUNCTIONS IN: molecular_function unknown; INVOLVED IN: biological_process unknown; LOCATED IN: mitochondrion; CONTAINS InterPro DOMAIN/s: F-box associated (InterPro:IPR006527), F-box associated type 1 (InterPro:IPR017451); BEST Arabidopsis thaliana protein match is: F-box family protein (TAIR:AT2G38590.1); Has 394 Blast hits to 382 proteins in 3 species: Archae - 0; …	-1.166	-0.221568	0.14526	0.16152	0.220507	1.028	0.0399304	0.15529	0.802857	0.684744	1.008	0.0121643	0.14526	0.935095	0.830476	1.125	0.169474	0.15529	0.303478	0.505633	-1.199	-0.261499	0.247573	0.318381	0.392649	-1.176	-0.233733	0.228581	0.333224	0.382309	-1.311	-0.391042	0.247573	0.148678	0.270573	1.019	0.0277661	0.247573	0.913163	0.873839	-1.094	-0.129543	0.253587	0.621756	0.578278	-1.115	-0.157309
PLASTID TRANSCRIPTIONALLY ACTIVE3 (PTAC3)	At3g04260.1	PLASTID TRANSCRIPTIONALLY ACTIVE3 (PTAC3); FUNCTIONS IN: DNA binding, nucleic acid binding; LOCATED IN: plastid chromosome, nucleus, chloroplast, nucleoid, membrane; EXPRESSED IN: 22 plant structures; EXPRESSED DURING: 13 growth stages; CONTAINS InterPro DOMAIN/s: DNA-binding SAP (InterPro:IPR003034); BEST Arabidopsis thaliana protein match is: pentatricopeptide (PPR) repeat-containing protein (T…	-1.292	-0.369715	0.194973	0.0904307	0.15814	1.071	0.0984021	0.208435	0.648093	0.637802	1.037	0.0517502	0.194973	0.796664	0.8081	1.164	0.219563	0.208435	0.319621	0.516719	-1.383	-0.468117	0.3323	0.192516	0.307239	-1.339	-0.421466	0.306808	0.202776	0.295872	-1.504	-0.589278	0.3323	0.109927	0.231804	1.033	0.0466519	0.3323	0.891443	0.871064	-1.088	-0.121161	0.340373	0.730068	0.612883	-1.123	-0.167813
no gene name	At3g04270.1	unknown protein; LOCATED IN: cellular_component unknown; EXPRESSED IN: 11 plant structures; EXPRESSED DURING: LP.04 four leaves visible, 4 leaf senescence stage, petal differentiation and expansion stage, D bilateral stage, E expanded cotyledon stage; Has 7 Blast hits to 7 proteins in 1 species: Archae - 0; Bacteria - 0; Metazoa - 0; Fungi - 0; Plants - 7; Viruses - 0; Other Eukaryotes - 0 (sourc…	-1.07	-0.098176	0.289586	0.742369	0.496038	1.179	0.237158	0.30958	0.463256	0.565095	1.066	0.092014	0.289586	0.757928	0.801147	-1.174	-0.230996	0.30958	0.474609	0.597891	-1.262	-0.335334	0.493551	0.513957	0.487908	-1.141	-0.19019	0.455689	0.68619	0.538174	1.096	0.13282	0.493551	0.793912	0.580817	1.106	0.145144	0.493551	0.775365	0.855019	1.383	0.468154	0.505542	0.378586	0.471254	1.251	0.32301
ARABIDOPSIS RESPONSE REGULATOR 22 (ARR22)	At3g04280.1	Encodes an atypical subtype of the ARR (Arabidopsis response regulator) protein family. ARR22 is more similar to the receiver domains of hybrid kinases than other response regulators. It acts as a phosphohistidine phosphatase when tested with phospho-AHP5 in vitro suggesting that it might be involved in a two-component phosphorelay. Expression of ARR22 transcripts appears to be localized to the c…	-1.185	-0.244984	0.241118	0.339353	0.33179	-1.136	-0.183764	0.287809	0.540995	0.59797	-1.126	-0.170842	0.241118	0.498731	0.73147	1.515	0.599591	0.287809	0.0707516	0.266143	-1.043	-0.0612201	0.432754	0.890999	0.61155	-1.053	-0.0741418	0.379551	0.849996	0.588689	-1.796	-0.844575	0.427973	0.0838969	0.201635	-1.009	-0.0129217	0.427973	0.976653	0.880964	-1.721	-0.783355	0.49279	0.150581	0.319793	-1.706	-0.770433
LI-TOLERANT LIPASE 1 (LTL1)	At3g04290.1	LI-TOLERANT LIPASE 1 (LTL1); FUNCTIONS IN: hydrolase activity, acting on ester bonds, carboxylesterase activity; INVOLVED IN: lipid metabolic process; LOCATED IN: endomembrane system; EXPRESSED IN: 19 plant structures; EXPRESSED DURING: 12 growth stages; CONTAINS InterPro DOMAIN/s: Lipase, GDSL (InterPro:IPR001087), Esterase, SGNH hydrolase-type (InterPro:IPR013830); BEST Arabidopsis thaliana pro…	2.054	1.03871	0.242964	0.00270514	0.0212338	1.347	0.429544	0.290011	0.176848	0.385373	-2.74	-1.45442	0.242964	0.000328427	0.0562086	-1.01	-0.0138384	0.290011	0.963112	0.743104	1.525	0.609168	0.436067	0.199958	0.313341	5.63	2.49313	0.382456	0.000184429	0.00600183	2.074	1.05255	0.431248	0.0405198	0.136626	3.691	1.88396	0.431248	0.00238488	0.280443	1.36	0.443382	0.496562	0.397971	0.480579	-2.714	-1.44058
no gene name	At3g04300.1	FUNCTIONS IN: molecular_function unknown; INVOLVED IN: biological_process unknown; LOCATED IN: cellular_component unknown; CONTAINS InterPro DOMAIN/s: Cupin, RmlC-type (InterPro:IPR011051), Protein of unknown function DUF861, cupin-3 (InterPro:IPR008579), RmlC-like jelly roll fold (InterPro:IPR014710); BEST Arabidopsis thaliana protein match is: unknown protein (TAIR:AT4G10300.1); Has 364 Blast h…	1.037	0.0521033	0.211249	0.810718	0.516508	-1.019	-0.0269093	0.225835	0.90777	0.709717	-1.169	-0.225162	0.211249	0.314244	0.65457	1.149	0.199968	0.225835	0.398947	0.560616	1.056	0.0790126	0.36004	0.831192	0.595338	1.212	0.277266	0.33242	0.425818	0.431771	-1.108	-0.147865	0.36004	0.690905	0.548982	1.147	0.198253	0.36004	0.59528	0.821759	-1.17	-0.226878	0.368787	0.553658	0.551211	-1.343	-0.425131
no gene name	At3g04310.1	unknown protein; FUNCTIONS IN: molecular_function unknown; INVOLVED IN: biological_process unknown; LOCATED IN: cellular_component unknown; EXPRESSED IN: 21 plant structures; EXPRESSED DURING: 11 growth stages; BEST Arabidopsis thaliana protein match is: unknown protein (TAIR:AT2G33250.1); Has 19 Blast hits to 19 proteins in 5 species: Archae - 0; Bacteria - 0; Metazoa - 0; Fungi - 0; Plants - 19…	-1.214	-0.279834	0.275216	0.33581	0.329643	1.244	0.314457	0.294218	0.312991	0.486671	-1.025	-0.035941	0.275216	0.89897	0.825542	1.001	0.001318	0.294218	0.996523	0.748704	-1.51	-0.594292	0.46906	0.236964	0.340331	-1.184	-0.243893	0.433077	0.587077	0.50196	-1.215	-0.281152	0.46906	0.563692	0.502601	1.275	0.350398	0.46906	0.474113	0.791709	1.242	0.313139	0.480456	0.530849	0.543468	-1.026	-0.037259
no gene name	At3g04320.1	endopeptidase inhibitor; FUNCTIONS IN: endopeptidase inhibitor activity; INVOLVED IN: biological_process unknown; LOCATED IN: endomembrane system; CONTAINS InterPro DOMAIN/s: Proteinase inhibitor I3, Kunitz legume (InterPro:IPR002160), Kunitz inhibitor ST1-like (InterPro:IPR011065); BEST Arabidopsis thaliana protein match is: trypsin and protease inhibitor family protein / Kunitz family protein (…	1.097	0.133917	0.157827	0.418152	0.371847	-1.075	-0.104099	0.168724	0.552535	0.602257	-1.19	-0.251154	0.157827	0.146001	0.522709	1.166	0.221336	0.168724	0.222054	0.444394	1.179	0.238016	0.26899	0.39926	0.433405	1.306	0.385071	0.248355	0.155438	0.257335	-1.062	-0.0874192	0.26899	0.752616	0.568196	1.107	0.147054	0.26899	0.597882	0.822248	-1.253	-0.325436	0.275526	0.267816	0.410157	-1.388	-0.47249
no gene name	At3g04330.1	trypsin and protease inhibitor family protein / Kunitz family protein; FUNCTIONS IN: endopeptidase inhibitor activity; INVOLVED IN: biological_process unknown; LOCATED IN: endomembrane system; CONTAINS InterPro DOMAIN/s: Proteinase inhibitor I3, Kunitz legume (InterPro:IPR002160), Kunitz inhibitor ST1-like (InterPro:IPR011065); BEST Arabidopsis thaliana protein match is: endopeptidase inhibitor (…	-1.14	-0.188878	0.175097	0.312168	0.317679	1.017	0.0238876	0.209003	0.911822	0.710409	1.116	0.157926	0.175097	0.393436	0.691652	1.005	0.007064	0.209003	0.973866	0.745125	-1.159	-0.212765	0.314261	0.51748	0.48935	-1.272	-0.346804	0.275625	0.243783	0.326622	-1.145	-0.195942	0.310789	0.545974	0.495584	-1.097	-0.134038	0.310789	0.677648	0.837007	1.012	0.0168236	0.357858	0.963656	0.674682	1.11	0.150862
EMBRYO DEFECTIVE 2458 (emb2458)	At3g04340.1	embryo defective 2458 (emb2458); FUNCTIONS IN: nucleoside-triphosphatase activity, ATPase activity, metalloendopeptidase activity, nucleotide binding, ATP binding; INVOLVED IN: embryonic development ending in seed dormancy; LOCATED IN: chloroplast, chloroplast envelope; EXPRESSED IN: 22 plant structures; EXPRESSED DURING: 13 growth stages; CONTAINS InterPro DOMAIN/s: ATPase, AAA+ type, core (Inte…	1.398	0.483591	0.411806	0.274038	0.296054	1.006	0.00863417	0.491548	0.986416	0.726026	1.192	0.252826	0.411806	0.556304	0.750296	-1.676	-0.745051	0.491548	0.168058	0.39619	1.39	0.474956	0.739101	0.538451	0.498085	1.173	0.230765	0.648235	0.731053	0.552933	2.343	1.22864	0.730934	0.131286	0.254388	-1.184	-0.244192	0.730934	0.746907	0.849155	1.686	0.753685	0.841636	0.396664	0.480076	1.997	0.997876
no gene name	At3g04350.1	unknown protein; FUNCTIONS IN: molecular_function unknown; INVOLVED IN: biological_process unknown; LOCATED IN: cellular_component unknown; EXPRESSED IN: 22 plant structures; EXPRESSED DURING: 13 growth stages; CONTAINS InterPro DOMAIN/s: Protein of unknown function DUF946, plant (InterPro:IPR009291); BEST Arabidopsis thaliana protein match is: unknown protein (TAIR:AT5G18490.1); Has 236 Blast hi…	-1.078	-0.108515	0.223757	0.639286	0.461444	-1.373	-0.457516	0.239206	0.0880881	0.295107	1.126	0.170804	0.223757	0.464796	0.71898	1.315	0.395227	0.239206	0.132877	0.357182	1.274	0.349001	0.381357	0.383973	0.426628	-1.214	-0.279318	0.352102	0.448018	0.441577	-1.418	-0.503741	0.381357	0.219126	0.324823	-1.546	-0.628319	0.381357	0.133841	0.653905	-1.806	-0.852742	0.390622	0.056892	0.202231	-1.168	-0.224423
no gene name	At3g04360.1	FUNCTIONS IN: molecular_function unknown; INVOLVED IN: biological_process unknown; LOCATED IN: cellular_component unknown; EXPRESSED IN: 9 plant structures; EXPRESSED DURING: L mature pollen stage, M germinated pollen stage, 4 anthesis, C globular stage, petal differentiation and expansion stage; CONTAINS InterPro DOMAIN/s: C2 membrane targeting protein (InterPro:IPR018029), C2 calcium/lipid-bind…	1.001	0.00172868	0.132279	0.989893	0.564234	-1.142	-0.19139	0.157894	0.260037	0.450798	1.06	0.0835005	0.132279	0.545489	0.74637	1.076	0.106161	0.157894	0.520297	0.616651	1.143	0.193119	0.237412	0.439505	0.454677	-1.058	-0.0817718	0.208224	0.704789	0.543879	-1.075	-0.104433	0.234788	0.668256	0.541367	-1.21	-0.274891	0.234788	0.275369	0.723685	-1.229	-0.297552	0.270348	0.303071	0.430911	-1.016	-0.0226609
PLASMODESMATA-LOCATED PROTEIN 4 (PDLP4)	At3g04370.1	Encodes a plasmodesmal protein that may be involved in the intercellular movement of molecules through the plasmodesmata. The protein has two DUF26 domains and a single transmembrane domain.	1.218	0.283954	0.281792	0.343113	0.333652	1.032	0.046131	0.336358	0.894302	0.707118	-1.038	-0.054017	0.281792	0.85276	0.818718	-1.211	-0.276068	0.336358	0.435557	0.579153	1.179	0.237824	0.505754	0.65074	0.538925	1.264	0.337972	0.443576	0.46797	0.450663	1.474	0.560023	0.500166	0.29534	0.375786	1.072	0.100148	0.500166	0.846297	0.866397	1.25	0.322199	0.575917	0.591166	0.566408	1.166	0.222051
(SUVR4)	At3g04380.1	Encodes SUVR4, a nucleolar histone methyltransferase with preference for monomethylated H3K9. One of the four closely related Arabidopsis SUVR proteins that belong to the SU(VAR)3-9 subgroup of SET-domain proteins. Proteins containing the evolutionarily conserved SET domain are involved in regulation of eukaryotic gene expression and chromatin structure through their histone lysine methyltransfer…	-1.2	-0.263312	0.237709	0.296711	0.310037	-1.197	-0.259035	0.254121	0.334661	0.500127	-1.011	-0.0150707	0.237709	0.950834	0.833395	1.451	0.537418	0.254121	0.0635712	0.253032	-1.003	-0.00427745	0.405135	0.991806	0.636279	-1.188	-0.248242	0.374056	0.52355	0.474902	-1.742	-0.80073	0.405135	0.0795124	0.196377	-1.184	-0.243964	0.405135	0.561917	0.812974	-1.737	-0.796453	0.414978	0.087159	0.248116	-1.467	-0.552489
no gene name	At3g04390.1	xanthine dehydrogenase family protein; FUNCTIONS IN: electron carrier activity, oxidoreductase activity, catalytic activity; INVOLVED IN: biological_process unknown; LOCATED IN: endomembrane system; CONTAINS InterPro DOMAIN/s: Aldehyde oxidase and xanthine dehydrogenase, molybdopterin binding (InterPro:IPR008274); BEST Arabidopsis thaliana protein match is: XDH1 (XANTHINE DEHYDROGENASE 1); xanthi…	1.016	0.0230196	0.185641	0.904373	0.542399	1.148	0.198594	0.221588	0.396296	0.53389	-1.076	-0.10578	0.185641	0.584447	0.757225	-1.084	-0.115834	0.221588	0.615317	0.653741	-1.129	-0.175575	0.333184	0.612516	0.525857	1.093	0.1288	0.292222	0.671054	0.532687	1.101	0.138853	0.329502	0.684555	0.547	1.235	0.304375	0.329502	0.382638	0.764625	1.244	0.314428	0.379406	0.431282	0.497408	1.007	0.0100534
EMBRYO DEFECTIVE 2171 (emb2171)	At3g04400.1	embryo defective 2171 (emb2171); FUNCTIONS IN: structural constituent of ribosome; INVOLVED IN: embryonic development ending in seed dormancy, translation; LOCATED IN: cytosolic large ribosomal subunit, ribosome; EXPRESSED IN: 23 plant structures; EXPRESSED DURING: 13 growth stages; CONTAINS InterPro DOMAIN/s: Ribosomal protein L14b/L23e (InterPro:IPR000218); BEST Arabidopsis thaliana protein mat…	1.428	0.514278	0.176648	0.0172742	0.0611374	1.585	0.664122	0.188845	0.00654863	0.145559	-1.326	-0.406664	0.176648	0.0468368	0.353236	-1.707	-0.771735	0.188845	0.00273083	0.0448107	-1.109	-0.149844	0.301067	0.630622	0.53212	1.893	0.920942	0.277972	0.00903945	0.0507522	2.439	1.28601	0.301067	0.00207569	0.0246366	2.101	1.07079	0.301067	0.00615163	0.36116	2.705	1.43586	0.308382	0.00119178	0.0293021	1.288	0.365071
no gene name	At3g04410.1	transcription factor; FUNCTIONS IN: transcription factor activity; INVOLVED IN: regulation of transcription; LOCATED IN: cellular_component unknown; CONTAINS InterPro DOMAIN/s: No apical meristem (NAM) protein (InterPro:IPR003441); BEST Arabidopsis thaliana protein match is: ANAC004 (Arabidopsis NAC domain containing protein 4); transcription factor (TAIR:AT1G02230.1); Has 26 Blast hits to 14 pro…	-1.085	-0.117278	0.183187	0.537992	0.422497	-1.339	-0.421123	0.195835	0.059998	0.258644	1.079	0.109492	0.183187	0.564772	0.753386	1.346	0.42891	0.195835	0.056236	0.236648	1.234	0.303845	0.312212	0.355882	0.413593	-1.17	-0.22677	0.288262	0.451686	0.443127	-1.46	-0.546188	0.312212	0.11415	0.236465	-1.445	-0.530615	0.312212	0.123438	0.647442	-1.803	-0.850033	0.319798	0.0261298	0.137588	-1.248	-0.319418
ARABIDOPSIS NAC DOMAIN CONTAINING PROTEIN 48 (anac048)	At3g04420.1	Arabidopsis NAC domain containing protein 48 (anac048); FUNCTIONS IN: transcription factor activity; INVOLVED IN: multicellular organismal development, regulation of transcription; LOCATED IN: cellular_component unknown; EXPRESSED IN: stem; CONTAINS InterPro DOMAIN/s: No apical meristem (NAM) protein (InterPro:IPR003441); BEST Arabidopsis thaliana protein match is: ANAC003 (Arabidopsis NAC domain…	-1.605	-0.682654	0.287829	0.04179	0.101428	-1.258	-0.33059	0.307702	0.31061	0.485275	1.515	0.599643	0.287829	0.0669031	0.40214	1.332	0.413601	0.307702	0.211795	0.434932	-1.276	-0.352064	0.490557	0.491161	0.477609	-2.432	-1.2823	0.452925	0.0196856	0.0795066	-2.138	-1.09625	0.490557	0.0522928	0.157614	-1.906	-0.930232	0.490557	0.0904247	0.622737	-1.675	-0.744191	0.502475	0.172731	0.340069	1.138	0.186042
ARABIDOPSIS NAC DOMAIN CONTAINING PROTEIN 49 (anac049)	At3g04430.1	Arabidopsis NAC domain containing protein 49 (anac049); FUNCTIONS IN: transcription factor activity; INVOLVED IN: multicellular organismal development, regulation of transcription; LOCATED IN: cellular_component unknown; CONTAINS InterPro DOMAIN/s: No apical meristem (NAM) protein (InterPro:IPR003441); BEST Arabidopsis thaliana protein match is: anac067 (Arabidopsis NAC domain containing protein …	-1.188	-0.248103	0.357958	0.505734	0.40934	-1.343	-0.425461	0.382673	0.295035	0.476147	1.045	0.0641418	0.357958	0.861759	0.819957	1.526	0.609422	0.382673	0.145728	0.373671	1.131	0.177358	0.610081	0.777859	0.580543	-1.242	-0.312244	0.56328	0.592856	0.504361	-1.812	-0.857524	0.610081	0.193414	0.306882	-1.404	-0.489603	0.610081	0.442927	0.783115	-2.049	-1.03488	0.624903	0.13209	0.301228	-1.459	-0.54528
no gene name	At3g04440.1	unknown protein; INVOLVED IN: biological_process unknown; CONTAINS InterPro DOMAIN/s: Protein of unknown function DUF580 (InterPro:IPR007603); BEST Arabidopsis thaliana protein match is: unknown protein (TAIR:AT3G03700.1); Has 204 Blast hits to 204 proteins in 74 species: Archae - 0; Bacteria - 0; Metazoa - 4; Fungi - 81; Plants - 87; Viruses - 0; Other Eukaryotes - 32 (source: NCBI BLink).	-1.27	-0.344711	0.156524	0.0551347	0.12012	1.136	0.183908	0.167331	0.300268	0.479384	-1.164	-0.218889	0.156524	0.195482	0.57611	1.301	0.379692	0.167331	0.0494357	0.221192	-1.443	-0.528619	0.26677	0.0788618	0.195797	-1.091	-0.125822	0.246305	0.621759	0.51463	-1.652	-0.724403	0.26677	0.0237839	0.101437	1.322	0.402798	0.26677	0.165348	0.676636	-1.145	-0.195783	0.273251	0.491857	0.525332	-1.514	-0.598581
no gene name	At3g04450.1	transcription factor; FUNCTIONS IN: transcription factor activity; INVOLVED IN: regulation of transcription; EXPRESSED IN: 15 plant structures; EXPRESSED DURING: 7 growth stages; CONTAINS InterPro DOMAIN/s: Myb, DNA-binding (InterPro:IPR014778), Homeodomain-like (InterPro:IPR009057), Myb-like DNA-binding region, SHAQKYF class (InterPro:IPR006447), Myb-type HTH DNA-binding domain (InterPro:IPR0179…	1.367	0.45083	0.140289	0.010598	0.0462716	-1.031	-0.0435381	0.149975	0.778163	0.677589	-1.042	-0.0594781	0.140289	0.681543	0.78555	-1.273	-0.347814	0.149975	0.04555	0.212246	1.409	0.494368	0.2391	0.0686279	0.183021	1.424	0.510308	0.220758	0.0461141	0.13109	1.739	0.798644	0.2391	0.00865729	0.0573969	1.011	0.01594	0.2391	0.948305	0.878084	1.235	0.304276	0.244909	0.245484	0.395607	1.221	0.288336
PEROXIN-12 (PEX12)	At3g04460.1	RING finger protein involved in peroxisome biogenesis. Also involved in peroxisomal import of nitric oxide synthase.	1.263	0.336583	0.212052	0.151115	0.212075	-1.718	-0.780663	0.253114	0.0150203	0.173566	1.124	0.168115	0.212052	0.450763	0.714084	1.211	0.275965	0.253114	0.307338	0.508026	2.169	1.11725	0.380587	0.0188365	0.0984725	1.124	0.168468	0.333797	0.627374	0.516801	1.043	0.0606182	0.376382	0.876043	0.603723	-1.93	-0.948778	0.376382	0.0357649	0.513244	-2.08	-1.05663	0.433386	0.0406864	0.171518	-1.078	-0.10785
no gene name	At3g04470.1	FUNCTIONS IN: molecular_function unknown; INVOLVED IN: biological_process unknown; LOCATED IN: plasma membrane; EXPRESSED IN: 25 plant structures; EXPRESSED DURING: 15 growth stages; CONTAINS InterPro DOMAIN/s: Ankyrin (InterPro:IPR002110); BEST Arabidopsis thaliana protein match is: ankyrin repeat family protein (TAIR:AT1G04780.1); Has 842 Blast hits to 642 proteins in 95 species: Archae - 0; Ba…	1.23	0.298864	0.246445	0.256116	0.285377	-1.245	-0.316333	0.263461	0.260522	0.451172	1.096	0.132471	0.246445	0.603938	0.763577	-1.083	-0.115002	0.263461	0.672756	0.672389	1.532	0.615196	0.420026	0.177051	0.294641	1.122	0.166393	0.387804	0.677965	0.535346	1.332	0.413865	0.420026	0.350207	0.406471	-1.365	-0.448804	0.420026	0.313109	0.739267	-1.15	-0.201331	0.43023	0.650937	0.588992	1.187	0.247473
no gene name	At3g04480.1	endoribonuclease; FUNCTIONS IN: endoribonuclease activity; INVOLVED IN: biological_process unknown; LOCATED IN: endomembrane system; EXPRESSED IN: 22 plant structures; EXPRESSED DURING: 13 growth stages; CONTAINS InterPro DOMAIN/s: Rossmann-like alpha/beta/alpha sandwich fold (InterPro:IPR014729), Protein of unknown function DUF71, ATP-binding region (InterPro:IPR002761), Endoribonuclease L-PSP (…	1.668	0.738159	0.332021	0.0568947	0.121959	-1.671	-0.740919	0.396314	0.0984787	0.307487	-1.069	-0.0969134	0.332021	0.777797	0.804561	1.072	0.0996735	0.396314	0.807766	0.707977	2.788	1.47908	0.595905	0.0379889	0.1371	1.784	0.835072	0.522643	0.148758	0.251263	1.557	0.638485	0.58932	0.310189	0.384849	-1.563	-0.644005	0.58932	0.306296	0.736157	-1.791	-0.840592	0.678574	0.250546	0.398647	-1.146	-0.196587
no gene name	At3g04490.1	unknown protein; INVOLVED IN: biological_process unknown; LOCATED IN: cellular_component unknown; BEST Arabidopsis thaliana protein match is: unknown protein (TAIR:AT4G38092.1); Has 206 Blast hits to 170 proteins in 50 species: Archae - 0; Bacteria - 0; Metazoa - 139; Fungi - 6; Plants - 37; Viruses - 0; Other Eukaryotes - 24 (source: NCBI BLink).	1.71	0.774411	0.436196	0.109573	0.176292	-1.127	-0.172616	0.466313	0.719815	0.659859	-1.042	-0.0589984	0.436196	0.895386	0.825217	-1.457	-0.542796	0.466313	0.274345	0.484163	1.928	0.947027	0.743424	0.23462	0.338518	1.782	0.833409	0.686394	0.255574	0.333847	2.492	1.31721	0.743424	0.110191	0.23213	-1.082	-0.113618	0.743424	0.881903	0.87003	1.293	0.37018	0.761486	0.638493	0.584154	1.398	0.483798
no gene name	At3g04500.1	RNA recognition motif (RRM)-containing protein; FUNCTIONS IN: RNA binding, nucleotide binding, nucleic acid binding; INVOLVED IN: biological_process unknown; EXPRESSED IN: 24 plant structures; EXPRESSED DURING: 15 growth stages; CONTAINS InterPro DOMAIN/s: RNA recognition motif, RNP-1 (InterPro:IPR000504), Nucleotide-binding, alpha-beta plait (InterPro:IPR012677), RNA recognition motif-related (I…	1.022	0.0319126	0.14824	0.834351	0.522991	1.069	0.0964631	0.158475	0.557775	0.604583	-1.029	-0.0409597	0.14824	0.788553	0.806717	-1.062	-0.087416	0.158475	0.594646	0.645863	-1.046	-0.0645505	0.252651	0.804085	0.588085	1.052	0.0728723	0.233269	0.761856	0.562673	1.086	0.119329	0.252651	0.64795	0.53524	1.1	0.137423	0.252651	0.599707	0.822379	1.136	0.183879	0.258789	0.49537	0.527243	1.033	0.0464563
LIGHT SENSITIVE HYPOCOTYLS 2 (LSH2)	At3g04510.1	LIGHT SENSITIVE HYPOCOTYLS 2 (LSH2); FUNCTIONS IN: molecular_function unknown; INVOLVED IN: biological_process unknown; LOCATED IN: chloroplast; EXPRESSED IN: 12 plant structures; EXPRESSED DURING: 4 leaf senescence stage, petal differentiation and expansion stage; CONTAINS InterPro DOMAIN/s: Protein of unknown function DUF640 (InterPro:IPR006936); BEST Arabidopsis thaliana protein match is: LSH1…	-1.701	-0.76622	0.267822	0.0211213	0.0684197	-1.972	-0.979784	0.319683	0.0154681	0.174537	1.006	0.00864718	0.267822	0.975034	0.836446	3.334	1.73736	0.319683	0.000619928	0.0208659	1.16	0.213565	0.480682	0.668602	0.54534	-1.711	-0.774867	0.421586	0.103365	0.207738	-5.671	-2.50358	0.47537	0.000758431	0.0140676	-1.984	-0.988431	0.47537	0.0711941	0.594049	-6.576	-2.71714	0.547367	0.00110132	0.0285424	-3.314	-1.72871
THREONINE ALDOLASE 2 (THA2)	At3g04520.1	Encodes a threonine aldolase, involved in threonine degradation to glycine. Expressed in vascular tissue through out the plant.	-1.142	-0.191047	0.0973079	0.0812099	0.149437	-1.248	-0.320007	0.104027	0.0132208	0.168614	-1.008	-0.012174	0.0973079	0.903188	0.825866	1.437	0.523228	0.104027	0.000709608	0.0225274	1.094	0.12896	0.165845	0.456761	0.4625	-1.132	-0.178873	0.153123	0.272753	0.34498	-1.641	-0.714274	0.165845	0.00197072	0.0240064	-1.238	-0.307833	0.165845	0.0964036	0.626935	-1.794	-0.843235	0.169875	0.000776402	0.0239114	-1.449	-0.535402
PHOSPHOENOLPYRUVATE CARBOXYLASE KINASE 2 (PPCK2)	At3g04530.1	Encodes a second Arabidopsis phosphoenolpyruvate carboxylase kinase gene product with a different expression pattern from PPCK1. Expression of the gene is upregulated by exposure of the plant to light.	1.019	0.0275258	0.27809	0.923588	0.547281	1.183	0.242551	0.331939	0.485804	0.574911	1.087	0.120829	0.27809	0.67541	0.783778	-1.311	-0.390905	0.331939	0.272783	0.482893	-1.161	-0.215025	0.49911	0.677974	0.548843	-1.067	-0.0933029	0.437748	0.836547	0.58483	1.336	0.418431	0.493595	0.42123	0.44219	1.088	0.121722	0.493595	0.811426	0.860294	1.551	0.633456	0.568351	0.297404	0.428018	1.426	0.511734
no gene name	At3g04540.1	Encodes a defensin-like (DEFL) family protein.	-1.046	-0.0651654	0.172888	0.714965	0.487906	-1.161	-0.215085	0.184826	0.274461	0.461876	1.236	0.305788	0.172888	0.110733	0.483305	-1.018	-0.0255382	0.184826	0.893145	0.728245	1.11	0.149919	0.29466	0.623139	0.529668	-1.293	-0.370954	0.272056	0.205848	0.298166	-1.028	-0.0396273	0.29466	0.895979	0.609412	-1.435	-0.520873	0.29466	0.110907	0.637097	-1.14	-0.189546	0.301819	0.545598	0.548299	1.258	0.331326
no gene name	At3g04550.1	unknown protein; INVOLVED IN: biological_process unknown; LOCATED IN: chloroplast stroma, chloroplast; EXPRESSED IN: 22 plant structures; EXPRESSED DURING: 13 growth stages; BEST Arabidopsis thaliana protein match is: unknown protein (TAIR:AT5G28500.1); Has 79 Blast hits to 79 proteins in 37 species: Archae - 0; Bacteria - 51; Metazoa - 1; Fungi - 0; Plants - 26; Viruses - 0; Other Eukaryotes - 1…	2.1	1.07007	0.376944	0.0218518	0.0698488	-1.744	-0.802675	0.449936	0.112267	0.322737	1.388	0.472591	0.376944	0.245332	0.613365	-1.67	-0.739989	0.449936	0.138662	0.364949	3.662	1.87275	0.676532	0.0243657	0.11137	1.513	0.597483	0.593358	0.343439	0.388296	3.507	1.81006	0.669056	0.0268487	0.108469	-2.42	-1.27527	0.669056	0.0930937	0.624909	-1.044	-0.0626862	0.770386	0.937147	0.668059	2.318	1.21258
no gene name	At3g04560.1	unknown protein; FUNCTIONS IN: molecular_function unknown; INVOLVED IN: biological_process unknown; EXPRESSED IN: 22 plant structures; EXPRESSED DURING: 16 growth stages; Has 174 Blast hits to 172 proteins in 62 species: Archae - 0; Bacteria - 13; Metazoa - 84; Fungi - 25; Plants - 27; Viruses - 2; Other Eukaryotes - 23 (source: NCBI BLink).	-1.193	-0.255195	0.156394	0.137169	0.200877	-1.043	-0.0602594	0.167192	0.726847	0.662119	-1.092	-0.126967	0.156394	0.437826	0.709547	1.359	0.442422	0.167192	0.0266421	0.160312	-1.145	-0.194936	0.266548	0.48318	0.474326	-1.093	-0.128228	0.2461	0.614915	0.512256	-1.622	-0.697617	0.266548	0.0279375	0.110646	1.047	0.0667077	0.266548	0.808001	0.859916	-1.417	-0.502681	0.273023	0.0987287	0.261831	-1.484	-0.569389
no gene name	At3g04570.1	DNA-binding protein-related; INVOLVED IN: biological_process unknown; EXPRESSED IN: hypocotyl, root; CONTAINS InterPro DOMAIN/s: Protein of unknown function DUF296 (InterPro:IPR005175), Predicted AT-hook DNA-binding (InterPro:IPR014476); BEST Arabidopsis thaliana protein match is: DNA-binding protein-related (TAIR:AT4G14465.1); Has 5926 Blast hits to 3243 proteins in 360 species: Archae - 16; Bac…	-1.042	-0.0588965	0.108378	0.60003	0.446732	-1.006	-0.00929734	0.115861	0.937798	0.715861	1.149	0.200694	0.108378	0.0970733	0.461978	-1.096	-0.1325	0.115861	0.28229	0.489157	-1.035	-0.0495992	0.184713	0.794352	0.585422	-1.197	-0.259591	0.170543	0.162302	0.263514	1.052	0.0736038	0.184713	0.699567	0.551554	-1.157	-0.209992	0.184713	0.284962	0.727011	1.089	0.123203	0.189201	0.531205	0.543541	1.26	0.333195
ETHYLENE INSENSITIVE 4 (EIN4)	At3g04580.1	Ethylene receptor, subfamily 2. Has serine kinase activity.	-1.062	-0.0871154	0.0767783	0.285843	0.303244	-1.266	-0.339741	0.0820794	0.00252477	0.119091	-1.062	-0.0872194	0.0767783	0.285305	0.637707	1.428	0.514075	0.0820794	0.000147306	0.0100679	1.191	0.252625	0.130856	0.0855959	0.203948	1	0.000104001	0.120818	0.999332	0.626201	-1.517	-0.601191	0.130856	0.00130105	0.0191408	-1.191	-0.252521	0.130856	0.085705	0.613968	-1.807	-0.853816	0.134035	0.000129762	0.0104837	-1.517	-0.601295
no gene name	AT3G04590.1	AT hook motif DNA-binding family protein; FUNCTIONS IN: DNA binding; INVOLVED IN: biological_process unknown; LOCATED IN: cellular_component unknown; EXPRESSED IN: 22 plant structures; EXPRESSED DURING: 13 growth stages; CONTAINS InterPro DOMAIN/s: Protein of unknown function DUF296 (InterPro:IPR005175), AT hook, DNA-binding motif (InterPro:IPR017956); BEST Arabidopsis thaliana protein match is: …	-1.12	-0.164063	0.0929721	0.111443	0.178045	1.219	0.285724	0.0993914	0.0183347	0.182065	1.084	0.116073	0.0929721	0.243359	0.611549	-1.179	-0.237733	0.0993914	0.0404318	0.198337	-1.366	-0.449787	0.158456	0.0194487	0.0999383	-1.214	-0.280136	0.1463	0.0877843	0.189393	1.052	0.0736704	0.158456	0.653027	0.536726	1.125	0.169651	0.158456	0.312197	0.73897	1.437	0.523457	0.162305	0.0104034	0.0856198	1.278	0.353806
no gene name	At3g04590.2	DNA-binding family protein; FUNCTIONS IN: DNA binding; INVOLVED IN: biological_process unknown; LOCATED IN: cellular_component unknown; EXPRESSED IN: 22 plant structures; EXPRESSED DURING: 13 growth stages; CONTAINS InterPro DOMAIN/s: Protein of unknown function DUF296 (InterPro:IPR005175), AT hook, DNA-binding, conserved site (InterPro:IPR017956); BEST Arabidopsis thaliana protein match is: DNA-…	1.297	0.375734	0.198997	0.0916088	0.159506	-1.198	-0.261105	0.212737	0.250822	0.444996	-1.016	-0.022551	0.198997	0.912262	0.827357	-1.066	-0.0920777	0.212737	0.67533	0.672961	1.555	0.636839	0.339158	0.0931471	0.213094	1.318	0.398285	0.313141	0.235288	0.320714	1.383	0.467812	0.339158	0.201098	0.312587	-1.18	-0.238554	0.339158	0.499615	0.799744	-1.124	-0.169027	0.347398	0.638205	0.584033	1.049	0.0695267
no gene name	At3g04600.1	tRNA synthetase class I (W and Y) family protein; FUNCTIONS IN: nucleotide binding, tryptophan-tRNA ligase activity, aminoacyl-tRNA ligase activity, ATP binding; INVOLVED IN: tryptophanyl-tRNA aminoacylation, tRNA aminoacylation for protein translation; LOCATED IN: cytosol; EXPRESSED IN: 24 plant structures; EXPRESSED DURING: 13 growth stages; CONTAINS InterPro DOMAIN/s: Aminoacyl-tRNA synthetase…	1.611	0.687512	0.307197	0.055597	0.120584	1.395	0.47983	0.366682	0.22702	0.426826	-1.235	-0.305066	0.307197	0.349761	0.672275	-1.818	-0.862275	0.366682	0.0465678	0.215077	1.155	0.207682	0.551351	0.716207	0.561985	1.99	0.992578	0.483566	0.0742057	0.172511	2.928	1.54979	0.545258	0.0217349	0.0971439	1.723	0.784896	0.545258	0.187967	0.683688	2.535	1.3421	0.627839	0.065013	0.215933	1.471	0.557209
no gene name	AT3G04605.2	Mutator-related transposase (from TAIR5, not found in TAIR10)	1.24	0.309841	0.224001	0.199946	0.247908	1.052	0.0726724	0.239467	0.768426	0.6747	-1.018	-0.0255301	0.224001	0.911761	0.827357	-1.281	-0.356983	0.239467	0.17022	0.398026	1.179	0.237169	0.381773	0.549857	0.50293	1.262	0.335371	0.352486	0.366229	0.401231	1.588	0.666824	0.381773	0.114646	0.237001	1.07	0.0982025	0.381773	0.802788	0.859445	1.347	0.429656	0.391048	0.300409	0.429678	1.258	0.331453
FLOWERING LOCUS KH DOMAIN (FLK)	At3g04610.1	flowering locus KH domain (FLK); FUNCTIONS IN: RNA binding, nucleic acid binding; INVOLVED IN: positive regulation of flower development; LOCATED IN: nucleus; EXPRESSED IN: 23 plant structures; EXPRESSED DURING: 13 growth stages; CONTAINS InterPro DOMAIN/s: K Homology, type 1, subgroup (InterPro:IPR018111), K Homology (InterPro:IPR004087), K Homology, type 1 (InterPro:IPR004088); BEST Arabidopsis…	1.158	0.211448	0.354743	0.567613	0.434776	1.422	0.507674	0.423436	0.264856	0.455304	-1.165	-0.220321	0.354743	0.551832	0.749426	-1.413	-0.498801	0.423436	0.272654	0.482876	-1.228	-0.296226	0.636686	0.654146	0.54014	1.349	0.431769	0.55841	0.46163	0.447798	1.636	0.710249	0.62965	0.292008	0.373485	1.656	0.727996	0.62965	0.280962	0.727011	2.009	1.00648	0.725013	0.202504	0.365406	1.213	0.27848
no gene name	At3g04620.1	nucleic acid binding; FUNCTIONS IN: nucleic acid binding; INVOLVED IN: biological_process unknown; EXPRESSED IN: 16 plant structures; EXPRESSED DURING: 8 growth stages; CONTAINS InterPro DOMAIN/s: Alba, DNA/RNA-binding protein (InterPro:IPR002775), Uncharacterised conserved protein UCP030333, DNA/RNA-binding Alba-related (InterPro:IPR014560); BEST Arabidopsis thaliana protein match is: nucleic ac…	1.422	0.507577	0.208331	0.0375858	0.0952397	-1.001	-0.000818984	0.222715	0.997146	0.728005	-1.202	-0.26514	0.208331	0.235022	0.606127	-1.182	-0.241618	0.222715	0.30618	0.507371	1.422	0.508396	0.355065	0.185989	0.30186	1.708	0.772717	0.327827	0.0428053	0.125326	1.681	0.749195	0.355065	0.0640676	0.175806	1.201	0.264321	0.355065	0.475604	0.792615	1.182	0.240799	0.363692	0.524498	0.540845	-1.016	-0.0235217
WVD2-LIKE 1 (WDL1)	At3g04630.1	Member of a small gene family which have a KLEEK domain which may be involved in protein- protein interactions. Over expression of WDL1 results in abnormal root development.	1.513	0.597409	0.273278	0.0566103	0.121786	1.209	0.273619	0.292146	0.373423	0.521619	-1.164	-0.219141	0.273278	0.443268	0.711604	-1.571	-0.651887	0.292146	0.052579	0.22826	1.252	0.32379	0.465757	0.504488	0.483455	1.761	0.81655	0.430028	0.0900562	0.191945	2.377	1.2493	0.465757	0.0251117	0.104647	1.407	0.492761	0.465757	0.317634	0.740612	1.899	0.925506	0.477073	0.0843137	0.245035	1.35	0.432745
no gene name	At3g04640.1	glycine-rich protein; FUNCTIONS IN: molecular_function unknown; INVOLVED IN: biological_process unknown; LOCATED IN: anchored to membrane; EXPRESSED IN: 23 plant structures; EXPRESSED DURING: 14 growth stages; Has 40182 Blast hits to 12853 proteins in 995 species: Archae - 39; Bacteria - 14362; Metazoa - 12477; Fungi - 2372; Plants - 5341; Viruses - 527; Other Eukaryotes - 5064 (source: NCBI BLin…	-1.052	-0.0724536	0.268064	0.793783	0.51176	-1.469	-0.554733	0.319972	0.121201	0.331673	1.087	0.120612	0.268064	0.664698	0.780049	1.421	0.506575	0.319972	0.152038	0.380485	1.397	0.482279	0.481116	0.345494	0.407928	-1.143	-0.193065	0.421966	0.659455	0.528499	-1.494	-0.579028	0.475799	0.2583	0.352427	-1.597	-0.675344	0.475799	0.193554	0.689899	-2.087	-1.06131	0.54786	0.0887311	0.249765	-1.307	-0.385963
no gene name	At3g04650.1	oxidoreductase; FUNCTIONS IN: oxidoreductase activity; LOCATED IN: chloroplast; EXPRESSED IN: 19 plant structures; EXPRESSED DURING: 12 growth stages; CONTAINS InterPro DOMAIN/s: FAD dependent oxidoreductase (InterPro:IPR006076); BEST Arabidopsis thaliana protein match is: amine oxidase-related (TAIR:AT1G56000.1); Has 721 Blast hits to 720 proteins in 164 species: Archae - 8; Bacteria - 272; Meta…	2.4	1.26286	0.140802	1.9e-05	0.00175519	-1.086	-0.118649	0.168067	0.500251	0.581063	-1.404	-0.489116	0.140802	0.00839593	0.184166	-1.575	-0.655098	0.168067	0.00455853	0.0590609	2.605	1.38151	0.252709	0.000596696	0.0287876	3.368	1.75198	0.22164	4.76019e-05	0.00307388	3.779	1.91796	0.249916	5.88184e-05	0.00353549	1.293	0.370467	0.249916	0.176527	0.677146	1.45	0.536449	0.287767	0.0992908	0.262704	1.122	0.165982
no gene name	At3g04660.1	F-box family protein; FUNCTIONS IN: molecular_function unknown; INVOLVED IN: biological_process unknown; LOCATED IN: cellular_component unknown; CONTAINS InterPro DOMAIN/s: Cyclin-like F-box (InterPro:IPR001810), F-box associated type 3 (InterPro:IPR013187), F-box associated type 1 (InterPro:IPR017451); BEST Arabidopsis thaliana protein match is: F-box family protein-related (TAIR:AT2G13630.1); H…	-1.08	-0.110554	0.311849	0.73112	0.492451	-1.204	-0.268288	0.333381	0.441703	0.554753	1.033	0.0462166	0.311849	0.885451	0.823783	1.259	0.332625	0.333381	0.344476	0.531428	1.116	0.157734	0.531495	0.773374	0.579112	-1.115	-0.156771	0.490723	0.756662	0.560712	-1.36	-0.443179	0.531495	0.42595	0.4443	-1.244	-0.314505	0.531495	0.568592	0.814117	-1.517	-0.600913	0.544408	0.29832	0.428581	-1.22	-0.286409
WRKY DNA-BINDING PROTEIN 39 (WRKY39)	At3g04670.1	member of WRKY Transcription Factor; Group II-d	1.083	0.114962	0.127275	0.392775	0.359553	-1.318	-0.397983	0.15192	0.0306658	0.211868	-1.056	-0.0782963	0.127275	0.55553	0.750011	1.285	0.361317	0.15192	0.0446619	0.209654	1.427	0.512944	0.228431	0.0549504	0.163248	1.143	0.193258	0.200347	0.362986	0.399482	-1.186	-0.246355	0.225906	0.307238	0.383172	-1.248	-0.319686	0.225906	0.194757	0.690716	-1.693	-0.7593	0.26012	0.0193199	0.119634	-1.356	-0.439614
CLP-SIMILAR PROTEIN 3 (CLPS3)	At3g04680.1	Encodes a nuclear protein that functions in mRNA processing. Mutations in this gene cause embryo lethality and reduced transmission through the female gametophyte. Over-expression of a CLPS3:TAP protein changes the relative levels of two alternatively processed FCA transcripts. It also causes abnormal phyllotaxy and flower development, early flowering under long and short days, and increased leve…	1.418	0.50359	0.198059	0.0315744	0.0863766	-1.119	-0.162358	0.211734	0.462838	0.564974	-1.188	-0.249003	0.198059	0.24032	0.609693	-1.066	-0.0922292	0.211734	0.673394	0.672439	1.587	0.665948	0.337559	0.0799766	0.196844	1.685	0.752593	0.311664	0.038944	0.118613	1.511	0.595819	0.337559	0.111367	0.233486	1.062	0.0866447	0.337559	0.803197	0.859445	-1.05	-0.0701289	0.34576	0.843783	0.64444	-1.115	-0.156774
ANXUR1 (ANX1)	At3g04690.1	Receptor-like kinase required for maintenance of pollen tube growth. Display polar localization at the plasma membrane of the pollen tube tip.	1.158	0.211789	0.199919	0.317032	0.320307	-1.164	-0.21969	0.213723	0.33082	0.497625	-1.046	-0.0653757	0.199919	0.751137	0.800017	1.052	0.0732763	0.213723	0.739578	0.691448	1.349	0.431479	0.340729	0.237184	0.340513	1.212	0.277165	0.314591	0.401216	0.420016	1.101	0.138513	0.340729	0.693859	0.549691	-1.113	-0.154314	0.340729	0.661346	0.83358	-1.225	-0.292966	0.349007	0.422966	0.493473	-1.101	-0.138652
no gene name	At3g04700.1	unknown protein; FUNCTIONS IN: molecular_function unknown; INVOLVED IN: biological_process unknown; LOCATED IN: cellular_component unknown; EXPRESSED IN: 18 plant structures; EXPRESSED DURING: 8 growth stages; CONTAINS InterPro DOMAIN/s: Protein of unknown function DUF1685 (InterPro:IPR012881); BEST Arabidopsis thaliana protein match is: unknown protein (TAIR:AT5G28690.1); Has 92 Blast hits to 92…	2.192	1.13226	0.326876	0.00711693	0.0368984	-1.804	-0.851098	0.349445	0.0376371	0.224643	-1.315	-0.395148	0.326876	0.257515	0.62045	1.082	0.113982	0.349445	0.751746	0.6944	3.954	1.98336	0.557106	0.00611819	0.0631857	2.883	1.52741	0.514369	0.0157155	0.0699448	2.026	1.01828	0.557106	0.100846	0.220929	-1.372	-0.45595	0.557106	0.434248	0.781381	-1.952	-0.96508	0.570641	0.125052	0.294475	-1.423	-0.509129
no gene name	At3g04710.1	ankyrin repeat family protein; FUNCTIONS IN: binding; INVOLVED IN: biological_process unknown; LOCATED IN: cellular_component unknown; EXPRESSED IN: 22 plant structures; EXPRESSED DURING: 14 growth stages; CONTAINS InterPro DOMAIN/s: Tetratricopeptide TPR-1 (InterPro:IPR001440), Tetratricopeptide-like helical (InterPro:IPR011990), Tetratricopeptide region (InterPro:IPR013026), Ankyrin (InterPro:I…	1.722	0.783678	0.260186	0.0167626	0.0601176	-1.374	-0.458821	0.310569	0.17783	0.385858	-1.146	-0.196129	0.260186	0.472567	0.721895	-1.093	-0.128727	0.310569	0.689407	0.677975	2.366	1.2425	0.466977	0.0287729	0.120514	1.972	0.979807	0.409566	0.0436982	0.126873	1.882	0.912405	0.461817	0.0836049	0.201332	-1.2	-0.262692	0.461817	0.585087	0.818459	-1.257	-0.330094	0.53176	0.55203	0.550562	-1.048	-0.0674021
PATHOGENESIS-RELATED 4 (PR4)	At3g04720.1	Encodes a protein similar to the antifungal chitin-binding protein hevein from rubber tree latex. mRNA levels increase in response to ethylene and turnip crinkle virus infection.	-5.154	-2.36573	0.480231	0.00115492	0.0133204	-1.415	-0.500306	0.573223	0.408207	0.539935	-1.7	-0.765635	0.480231	0.149533	0.526011	12.395	3.63167	0.573223	0.000224063	0.0123913	-3.644	-1.86542	0.861909	0.0623712	0.17453	-3.032	-1.60009	0.755944	0.0671716	0.163202	-63.884	-5.99739	0.852385	0.000108669	0.00466193	1.202	0.265329	0.852385	0.763546	0.853661	-17.533	-4.13197	0.981481	0.00295612	0.0448937	-21.073	-4.3973
INDOLEACETIC ACID-INDUCED PROTEIN 16 (IAA16)	At3g04730.1	early auxin-induced (IAA16)	-1.782	-0.83344	0.137513	0.000187997	0.00517444	1.458	0.543743	0.147008	0.00493028	0.133945	1.369	0.452879	0.137513	0.00932849	0.192254	-1.12	-0.163181	0.147008	0.295769	0.499779	-2.598	-1.37718	0.234369	0.000235961	0.023357	-2.439	-1.28632	0.21639	0.000216821	0.00653243	-1.591	-0.67026	0.234369	0.0187852	0.0895618	1.065	0.090864	0.234369	0.707251	0.842823	1.632	0.706924	0.240063	0.0163602	0.109175	1.533	0.61606
STRUWWELPETER (SWP)	At3g04740.1	encodes a protein with similarities to subunits of the Mediator complex, required for RNA polymerase II recruitment at target promoters in response to specific activators. Lines carrying loss of function mutations in the gene have reduced cell numbers in aerial organs. On the other hand, lines overexpressing the gene have increased number of small cells in clusters, suggesting cell division is mo…	1.373	0.45755	0.210355	0.0576299	0.1227	-1.637	-0.711328	0.224879	0.0114918	0.164078	-1.027	-0.038374	0.210355	0.859293	0.819276	1.224	0.292152	0.224879	0.226186	0.447829	2.248	1.16888	0.358516	0.00983368	0.0764274	1.41	0.495924	0.331013	0.168309	0.268798	1.121	0.165398	0.358516	0.655501	0.537306	-1.594	-0.672954	0.358516	0.0932437	0.625117	-2.005	-1.00348	0.367226	0.0231262	0.129532	-1.257	-0.330526
no gene name	At3g04750.1	pentatricopeptide (PPR) repeat-containing protein; FUNCTIONS IN: molecular_function unknown; INVOLVED IN: biological_process unknown; LOCATED IN: mitochondrion; EXPRESSED IN: 21 plant structures; EXPRESSED DURING: 11 growth stages; CONTAINS InterPro DOMAIN/s: Pentatricopeptide repeat (InterPro:IPR002885); BEST Arabidopsis thaliana protein match is: pentatricopeptide (PPR) repeat-containing protei…	1.161	0.215279	0.199213	0.311352	0.317308	-1.055	-0.0771411	0.237789	0.753948	0.670758	-1.093	-0.128254	0.199213	0.537717	0.743655	-1.007	-0.00988368	0.237789	0.967864	0.744179	1.225	0.29242	0.357544	0.437118	0.453596	1.269	0.343533	0.313587	0.30518	0.365511	1.169	0.225163	0.353593	0.542053	0.493706	1.036	0.0511133	0.353593	0.888638	0.87066	-1.048	-0.0672574	0.407146	0.872891	0.652246	-1.086	-0.118371
no gene name	At3g04760.1	pentatricopeptide (PPR) repeat-containing protein; INVOLVED IN: biological_process unknown; LOCATED IN: chloroplast; EXPRESSED IN: 21 plant structures; EXPRESSED DURING: 13 growth stages; CONTAINS InterPro DOMAIN/s: Pentatricopeptide repeat (InterPro:IPR002885); BEST Arabidopsis thaliana protein match is: pentatricopeptide (PPR) repeat-containing protein (TAIR:AT1G09900.1); Has 26507 Blast hits t…	1.283	0.35949	0.145591	0.0387597	0.0969842	1.361	0.445168	0.173783	0.0335616	0.218027	1.034	0.0484517	0.145591	0.747843	0.799099	-1.806	-0.853109	0.173783	0.0011802	0.0292931	-1.061	-0.0856778	0.261303	0.751414	0.572973	1.241	0.311038	0.229178	0.211768	0.302727	2.318	1.2126	0.258416	0.00155662	0.0209609	1.317	0.396716	0.258416	0.163287	0.674946	2.459	1.29828	0.297553	0.00240239	0.0411257	1.868	0.901561
40S RIBOSOMAL PROTEIN SA B (RPSAb)	AT3G04770.2	40s ribosomal protein SA B (RPSAb); FUNCTIONS IN: structural constituent of ribosome; INVOLVED IN: translation; LOCATED IN: cytosolic small ribosomal subunit, cytosolic ribosome, chloroplast, membrane; EXPRESSED IN: 25 plant structures; EXPRESSED DURING: 15 growth stages; CONTAINS InterPro DOMAIN/s: Ribosomal protein S2 (InterPro:IPR001865), Ribosomal protein S2, conserved site (InterPro:IPR01813…	1.842	0.880955	0.151935	0.000260054	0.00611746	1.166	0.221947	0.162426	0.204959	0.409963	-1.432	-0.51852	0.151935	0.00771572	0.177101	-1.499	-0.584382	0.162426	0.00576772	0.0672781	1.579	0.659007	0.258949	0.0314552	0.12598	2.638	1.39948	0.239084	0.000242704	0.00699628	2.761	1.46534	0.258949	0.000310114	0.00829865	1.671	0.740468	0.258949	0.0187953	0.45534	1.749	0.806329	0.26524	0.014018	0.10061	1.047	0.0658616
no gene name	At3g04780.1	Encodes a protein with little sequence identity with any other protein of known structure or function. Part of this protein shows a 42% sequence identity with the C-terminal domain of the 32-kD human thioredoxin-like protein.	-1.143	-0.192975	0.152277	0.236869	0.273431	1.225	0.292966	0.162791	0.10545	0.315449	1.172	0.229217	0.152277	0.166517	0.545757	-1.256	-0.329209	0.162791	0.0738499	0.271017	-1.4	-0.485941	0.259531	0.0939415	0.213896	-1.34	-0.422192	0.239622	0.111925	0.216991	1.099	0.136234	0.259531	0.612321	0.522085	1.045	0.0637491	0.259531	0.811477	0.860315	1.539	0.622175	0.265837	0.0439885	0.177349	1.473	0.558426
no gene name	At3g04790.1	ribose 5-phosphate isomerase-related; FUNCTIONS IN: ribose-5-phosphate isomerase activity; INVOLVED IN: defense response to bacterium, reductive pentose-phosphate cycle; LOCATED IN: thylakoid, chloroplast thylakoid membrane, chloroplast stroma, chloroplast, chloroplast envelope; EXPRESSED IN: 26 plant structures; EXPRESSED DURING: 14 growth stages; CONTAINS InterPro DOMAIN/s: Ribose 5-phosphate i…	1.178	0.235877	0.255939	0.380771	0.3532	2.073	1.05143	0.27361	0.00394965	0.128154	1.111	0.15184	0.255939	0.56761	0.754037	-2.712	-1.43914	0.27361	0.000520852	0.0189256	-1.76	-0.815548	0.436206	0.0943526	0.214345	1.06	0.0840369	0.402743	0.839359	0.585883	3.193	1.67502	0.436206	0.00396668	0.0363208	1.866	0.899585	0.436206	0.0692224	0.588885	5.62	2.49057	0.446804	0.000345517	0.0157418	3.013	1.59098
ARABIDOPSIS THALIANA TRANSLOCASE INNER MEMBRANE SUBUNIT 23-3 (ATTIM23-3)	At3g04800.1	ATTIM23-3; FUNCTIONS IN: protein transporter activity, P-P-bond-hydrolysis-driven protein transmembrane transporter activity; INVOLVED IN: protein transport; LOCATED IN: mitochondrial inner membrane, mitochondrial inner membrane presequence translocase complex; EXPRESSED IN: embryo, cotyledon, flower, root, leaf; EXPRESSED DURING: E expanded cotyledon stage; CONTAINS InterPro DOMAIN/s: Mitochondr…	-1.128	-0.17338	0.161557	0.31449	0.319074	1.308	0.387586	0.192841	0.0792929	0.284584	-1.009	-0.0135338	0.161557	0.935297	0.830476	-1.149	-0.200673	0.192841	0.328479	0.522278	-1.475	-0.560966	0.289959	0.0890801	0.208176	-1.117	-0.159846	0.254311	0.547167	0.484376	1.019	0.0272927	0.286755	0.926514	0.617458	1.321	0.40112	0.286755	0.199418	0.693129	1.503	0.588259	0.330184	0.112674	0.279598	1.139	0.187139
NIMA-RELATED KINASE 2 (ATNEK2)	At3g04810.1	Encodes AtNek2, a member of the NIMA-related serine/threonine kinases (Neks) that have been linked to cell-cycle regulation in fungi and mammals. Plant Neks might be involved in plant development processes.	1.674	0.743677	0.208252	0.00601434	0.0332916	-1.44	-0.526424	0.22263	0.0422839	0.231468	-1.193	-0.254553	0.208252	0.252626	0.617896	1.026	0.0372997	0.22263	0.870649	0.722985	2.412	1.2701	0.354931	0.00594517	0.0628823	1.998	0.998231	0.327703	0.0138792	0.0649606	1.632	0.706378	0.354931	0.0777736	0.194138	-1.207	-0.271871	0.354931	0.463302	0.788563	-1.478	-0.563724	0.363554	0.155412	0.324224	-1.224	-0.291853
no gene name	At3g04820.1	pseudouridine synthase; FUNCTIONS IN: pseudouridine synthase activity; INVOLVED IN: tRNA processing, pseudouridine synthesis, tRNA pseudouridine synthesis; EXPRESSED IN: 21 plant structures; EXPRESSED DURING: 13 growth stages; CONTAINS InterPro DOMAIN/s: tRNA pseudouridine synthase D (InterPro:IPR001656), tRNA pseudouridine synthase D, eukaryotic (InterPro:IPR017091), tRNA pseudouridine synthase …	1.534	0.617054	0.207613	0.0156479	0.0578019	-1.402	-0.48783	0.221947	0.0555256	0.251711	-1.415	-0.500951	0.207613	0.0390619	0.331633	1.294	0.371727	0.221947	0.128287	0.351269	2.151	1.10488	0.353842	0.0122684	0.0835817	2.17	1.11801	0.326698	0.00760212	0.0459114	1.185	0.245327	0.353842	0.505603	0.479545	1.009	0.0131218	0.353842	0.971228	0.880619	-1.814	-0.859556	0.362438	0.0417997	0.173722	-1.831	-0.872678
no gene name	AT3G04830.2	Protein prenylyltransferase superfamily protein; FUNCTIONS IN: binding; INVOLVED IN: biological_process unknown; LOCATED IN: cellular_component unknown; EXPRESSED IN: 23 plant structures; EXPRESSED DURING: 13 growth stages; CONTAINS InterPro DOMAIN/s: Tetratricopeptide-like helical (InterPro:IPR011990), Tetratricopeptide repeat-containing (InterPro:IPR013026); BEST Arabidopsis thaliana protein ma…	-1.128	-0.174253	0.144879	0.263461	0.289928	-1.211	-0.275753	0.172934	0.149477	0.358713	1.343	0.425321	0.144879	0.0188333	0.252759	1.017	0.024685	0.172934	0.890023	0.727371	1.073	0.1015	0.260026	0.706469	0.558258	-1.515	-0.599573	0.228058	0.0302233	0.102516	-1.148	-0.198938	0.257153	0.461404	0.459762	-1.626	-0.701073	0.257153	0.0259946	0.484215	-1.232	-0.300438	0.296099	0.339972	0.450866	1.32	0.400636
no gene name	At3g04840.1	40S ribosomal protein S3A (RPS3aA); FUNCTIONS IN: structural constituent of ribosome; INVOLVED IN: translation; LOCATED IN: cytosolic small ribosomal subunit, cytosolic ribosome, plasma membrane, chloroplast; EXPRESSED IN: 27 plant structures; EXPRESSED DURING: 16 growth stages; CONTAINS InterPro DOMAIN/s: Ribosomal protein S3Ae, conserved site (InterPro:IPR018281), Ribosomal protein S3Ae (InterP…	2.285	1.19225	0.0840107	5.92e-07	0.000384533	1.442	0.528031	0.100279	0.000759297	0.0964989	-1.323	-0.404192	0.0840107	0.00133629	0.0845939	-2.49	-1.31609	0.100279	1.08e-06	0.00112461	1.585	0.664222	0.150781	0.00227086	0.0439254	3.024	1.59645	0.132244	2.04829e-06	0.000710829	5.69	2.50835	0.149115	1.5801e-07	0.00042276	1.908	0.932223	0.149115	0.000245253	0.167172	3.59	1.84412	0.171698	4.96753e-06	0.00272809	1.882	0.9119
no gene name	At3g04850.1	tesmin/TSO1-like CXC domain-containing protein; FUNCTIONS IN: transcription factor activity; INVOLVED IN: regulation of transcription; CONTAINS InterPro DOMAIN/s: Tesmin/TSO1-like, CXC (InterPro:IPR005172); BEST Arabidopsis thaliana protein match is: TCX2 (TESMIN/TSO1-LIKE CXC 2); transcription factor (TAIR:AT4G14770.1); Has 1020 Blast hits to 498 proteins in 68 species: Archae - 0; Bacteria - 0;…	1.559	0.640635	0.195084	0.011123	0.0474388	-1.104	-0.143372	0.232861	0.5552	0.603381	-1.488	-0.573561	0.195084	0.0187078	0.252201	1.054	0.0762978	0.232861	0.751583	0.6944	1.722	0.784007	0.350134	0.0554976	0.164309	2.32	1.2142	0.307087	0.00421286	0.0329678	1.479	0.564337	0.346265	0.141794	0.263847	1.347	0.430188	0.346265	0.249282	0.715107	-1.164	-0.21967	0.398707	0.59671	0.568715	-1.569	-0.649858
no gene name	At3g04860.1	unknown protein; INVOLVED IN: biological_process unknown; EXPRESSED IN: 23 plant structures; EXPRESSED DURING: 13 growth stages; CONTAINS InterPro DOMAIN/s: Protein of unknown function DUF868, plant (InterPro:IPR008586); BEST Arabidopsis thaliana protein match is: unknown protein (TAIR:AT5G28150.1); Has 144 Blast hits to 143 proteins in 9 species: Archae - 0; Bacteria - 0; Metazoa - 0; Fungi - 0;…	-1.212	-0.276989	0.21192	0.223604	0.264281	-1.005	-0.00680752	0.226552	0.976684	0.724701	1.046	0.0654646	0.21192	0.76442	0.801636	1.163	0.218332	0.226552	0.360367	0.539659	-1.206	-0.270181	0.361183	0.473526	0.469803	-1.268	-0.342453	0.333476	0.331265	0.381211	-1.41	-0.49532	0.361183	0.203474	0.313949	-1.051	-0.0722721	0.361183	0.845852	0.866259	-1.169	-0.225139	0.369958	0.557865	0.553178	-1.112	-0.152867
ZETA-CAROTENE DESATURASE (ZDS)	At3g04870.1	Involved in the biosynthesis of carotenes and xanthophylls, reduces zeta-carotene to lycopene.	1.114	0.156031	0.428954	0.724445	0.490602	-1.135	-0.18262	0.458571	0.699737	0.653612	-1.007	-0.0106779	0.428954	0.980684	0.837153	1.026	0.0372675	0.458571	0.937007	0.737496	1.265	0.338651	0.731081	0.654205	0.54014	1.122	0.166709	0.674998	0.810468	0.577104	1.086	0.118763	0.731081	0.874541	0.603349	-1.127	-0.171942	0.731081	0.819326	0.861952	-1.165	-0.219888	0.748843	0.775694	0.626096	-1.034	-0.0479454
DNA-DAMAGE-REPAIR/TOLERATION 2 (DRT102)	At3g04880.1	encodes a novel protein involved in DNA repair from UV damage. Isolated by functional complementation of E. coli UV-sensitive mutants (UVR genes).	1.496	0.580872	0.363801	0.149005	0.210383	-2.267	-1.181	0.434248	0.0262633	0.20283	-1.05	-0.0709455	0.363801	0.850245	0.818597	1.592	0.671071	0.434248	0.16084	0.38939	3.391	1.76187	0.652943	0.0271432	0.117369	1.571	0.651818	0.572669	0.287969	0.355198	-1.065	-0.0901986	0.645728	0.892361	0.608271	-2.159	-1.11005	0.645728	0.12392	0.647555	-3.61	-1.85207	0.743525	0.0374679	0.164295	-1.673	-0.742017
no gene name	AT3G04890.1	Uncharacterized conserved protein (DUF2358); FUNCTIONS IN: molecular_function unknown; INVOLVED IN: biological_process unknown; LOCATED IN: chloroplast; EXPRESSED IN: 22 plant structures; EXPRESSED DURING: 13 growth stages; CONTAINS InterPro DOMAIN/s: Protein of unknown function DUF2358 (InterPro:IPR018790); BEST Arabidopsis thaliana protein match is: Nuclear transport factor 2 (NTF2) family prot…	-1.525	-0.608552	0.170196	0.00902904	0.0420124	1.477	0.562366	0.234662	0.0477111	0.240665	1.373	0.457591	0.185749	0.0432437	0.342778	-1.33	-0.411405	0.204012	0.0835515	0.287678	-2.252	-1.17092	0.332754	0.00974247	0.0760774	-2.094	-1.06614	0.273385	0.00590055	0.0397474	-1.146	-0.197147	0.300928	0.533314	0.490222	1.075	0.104775	0.358497	0.778559	0.855512	1.964	0.973771	0.375732	0.0358579	0.161041	1.826	0.868996
no gene name	At3g04900.1	heavy-metal-associated domain-containing protein; FUNCTIONS IN: metal ion binding; INVOLVED IN: metal ion transport; LOCATED IN: cellular_component unknown; CONTAINS InterPro DOMAIN/s: Heavy metal transport/detoxification protein (InterPro:IPR006121); BEST Arabidopsis thaliana protein match is: heavy-metal-associated domain-containing protein (TAIR:AT3G06130.1); Has 132 Blast hits to 128 proteins…	1.041	0.0580535	0.098688	0.570827	0.436232	1.062	0.0872085	0.105502	0.429829	0.550519	-1.07	-0.0974789	0.098688	0.349085	0.672024	-1.034	-0.0477831	0.105502	0.661333	0.668794	-1.02	-0.029155	0.168197	0.866222	0.605386	1.114	0.155532	0.155295	0.342735	0.387948	1.076	0.105837	0.168197	0.544831	0.49495	1.137	0.184687	0.168197	0.300694	0.733428	1.098	0.134992	0.172284	0.453434	0.509219	-1.035	-0.0496958
WITH NO LYSINE (K) 1 (WNK1)	At3g04910.1	Serine/threonine protein kinase, whose transcription is regulated by circadian rhythm.	1.125	0.170265	0.187911	0.388498	0.357522	-1.358	-0.441705	0.200885	0.0554491	0.251546	1.227	0.295568	0.187911	0.150188	0.526909	-1.017	-0.0241278	0.200885	0.907036	0.730638	1.528	0.611971	0.320263	0.0883429	0.207096	-1.091	-0.125303	0.295694	0.681691	0.536576	1.144	0.194393	0.320263	0.558864	0.500824	-1.667	-0.737273	0.320263	0.046839	0.542325	-1.336	-0.417578	0.328044	0.234939	0.388818	1.248	0.319696
no gene name	At3g04920.1	40S ribosomal protein S24 (RPS24A); FUNCTIONS IN: structural constituent of ribosome, nucleotide binding; INVOLVED IN: translation, ribosome biogenesis; LOCATED IN: in 7 components; EXPRESSED IN: 26 plant structures; EXPRESSED DURING: 13 growth stages; CONTAINS InterPro DOMAIN/s: Ribosomal protein S24e (InterPro:IPR001976), Nucleotide-binding, alpha-beta plait (InterPro:IPR012677), Ribosomal S24e…	2.343	1.22831	0.335205	0.00636101	0.034577	1.785	0.835988	0.400114	0.0700863	0.271796	-1.342	-0.424082	0.335205	0.241425	0.61049	-3.117	-1.64022	0.400114	0.00344073	0.0508922	1.313	0.392324	0.601619	0.532612	0.495967	3.144	1.65239	0.527655	0.0139818	0.0652446	7.303	2.86853	0.594971	0.00131919	0.0192344	2.395	1.26007	0.594971	0.0670474	0.584277	5.564	2.47621	0.685081	0.00683719	0.0689823	2.323	1.21614
no gene name	At3g04930.1	transcription regulator; FUNCTIONS IN: transcription regulator activity; CONTAINS InterPro DOMAIN/s: Protein of unknown function DUF573 (InterPro:IPR007592); BEST Arabidopsis thaliana protein match is: transcription regulator (TAIR:AT5G28040.1); Has 231 Blast hits to 227 proteins in 38 species: Archae - 1; Bacteria - 18; Metazoa - 23; Fungi - 4; Plants - 160; Viruses - 0; Other Eukaryotes - 25 (s…	-1.379	-0.463181	0.143117	0.0102177	0.0453935	1.396	0.481546	0.152999	0.011787	0.164294	1.195	0.257408	0.143117	0.105627	0.476798	-1.211	-0.275772	0.152999	0.104983	0.319441	-1.925	-0.944727	0.24392	0.00377083	0.0521452	-1.648	-0.720589	0.225208	0.0108372	0.0561235	-1.139	-0.187409	0.24392	0.461979	0.45989	1.168	0.224138	0.24392	0.382114	0.764296	1.69	0.757318	0.249846	0.0142203	0.10167	1.447	0.53318
CYSTEINE SYNTHASE D1 (CYSD1)	At3g04940.1	Encodes cysteine synthase CysD1.	1.044	0.0626204	0.185988	0.744069	0.49647	-1.509	-0.59361	0.19883	0.0153119	0.174222	1.059	0.0821117	0.185988	0.669276	0.781512	1.365	0.448878	0.19883	0.050374	0.223689	1.576	0.656231	0.316987	0.0683403	0.182921	-1.014	-0.0194912	0.29267	0.948358	0.613489	-1.307	-0.386258	0.316987	0.253999	0.349516	-1.597	-0.675722	0.316987	0.06185	0.571492	-2.06	-1.04249	0.324688	0.0106463	0.0868102	-1.289	-0.366766
no gene name	At3g04950.1	unknown protein; Has 344 Blast hits to 344 proteins in 131 species: Archae - 0; Bacteria - 268; Metazoa - 0; Fungi - 0; Plants - 15; Viruses - 0; Other Eukaryotes - 61 (source: NCBI BLink).	1.313	0.393257	0.195187	0.0786948	0.146565	-1.202	-0.265967	0.232984	0.286649	0.469977	-1.226	-0.29385	0.195187	0.17062	0.551489	1.122	0.16656	0.232984	0.495001	0.605889	1.579	0.659224	0.350319	0.09664	0.216823	1.61	0.687106	0.30725	0.0557454	0.14644	1.17	0.226696	0.346448	0.531246	0.489687	1.02	0.0278822	0.346448	0.937832	0.876973	-1.35	-0.432528	0.398918	0.309845	0.434425	-1.376	-0.46041
no gene name	AT3G04960.1	CONTAINS InterPro DOMAIN/s: Molecular chaperone, heat shock protein, Hsp40, DnaJ (InterPro:IPR015609); BEST Arabidopsis thaliana protein match is: Domain of unknown function (DUF3444) (TAIR:AT4G27980.1); Has 31210 Blast hits to 20329 proteins in 1398 species: Archae - 511; Bacteria - 3238; Metazoa - 14770; Fungi - 2177; Plants - 1702; Viruses - 48; Other Eukaryotes - 8764 (source: NCBI BLink).	-1.211	-0.275626	0.438468	0.547127	0.426275	1.286	0.363263	0.523374	0.507283	0.58349	1.003	0.00361639	0.438468	0.993621	0.839225	-1.065	-0.0912526	0.523374	0.865918	0.72162	-1.557	-0.638889	0.786955	0.440363	0.454896	-1.214	-0.279243	0.690205	0.696388	0.541258	-1.136	-0.184374	0.778259	0.818684	0.588374	1.283	0.359646	0.778259	0.656305	0.833468	1.37	0.454515	0.896128	0.625698	0.579889	1.068	0.094869
no gene name	At3g04970.1	zinc finger (DHHC type) family protein; FUNCTIONS IN: zinc ion binding; INVOLVED IN: biological_process unknown; LOCATED IN: endomembrane system; EXPRESSED IN: 21 plant structures; EXPRESSED DURING: 13 growth stages; CONTAINS InterPro DOMAIN/s: Zinc finger, DHHC-type (InterPro:IPR001594); BEST Arabidopsis thaliana protein match is: zinc finger (DHHC type) family protein (TAIR:AT3G48760.1); Has 39…	-1.13	-0.176949	0.220682	0.443306	0.382937	-1.06	-0.0847306	0.235918	0.727763	0.662468	1.069	0.0958369	0.220682	0.674312	0.783099	1.122	0.165843	0.235918	0.499855	0.607869	-1.066	-0.0922187	0.376115	0.811811	0.590277	-1.208	-0.272786	0.347263	0.452324	0.443458	-1.268	-0.342792	0.376115	0.385845	0.424945	-1.133	-0.180567	0.376115	0.64262	0.830867	-1.19	-0.250573	0.385253	0.531676	0.543712	-1.05	-0.0700059
no gene name	At3g04980.1	DNAJ heat shock N-terminal domain-containing protein; FUNCTIONS IN: unfolded protein binding, heat shock protein binding; INVOLVED IN: protein folding; LOCATED IN: cellular_component unknown; EXPRESSED IN: 12 plant structures; EXPRESSED DURING: 6 growth stages; CONTAINS InterPro DOMAIN/s: Molecular chaperone, heat shock protein, Hsp40, DnaJ (InterPro:IPR015609), Heat shock protein DnaJ, N-termina…	1.423	0.508559	0.145165	0.00804002	0.039683	1.025	0.0355253	0.154675	0.824106	0.688738	-1.001	-0.000874887	0.158094	0.99572	0.839499	-1.457	-0.54321	0.172125	0.0134779	0.109596	1.388	0.473034	0.246874	0.0916662	0.211317	1.423	0.509434	0.23352	0.0607159	0.154012	2.073	1.05177	0.261594	0.0038379	0.0356108	1.026	0.0364002	0.254691	0.889888	0.870702	1.494	0.578735	0.26363	0.0594322	0.206683	1.456	0.542335
no gene name	At3g04990.1	FUNCTIONS IN: molecular_function unknown; INVOLVED IN: biological_process unknown; LOCATED IN: cellular_component unknown; BEST Arabidopsis thaliana protein match is: protein transport protein-related (TAIR:AT5G27220.1); Has 25210 Blast hits to 13961 proteins in 883 species: Archae - 495; Bacteria - 2293; Metazoa - 12493; Fungi - 1564; Plants - 769; Viruses - 75; Other Eukaryotes - 7521 (source: …	-1.188	-0.248877	0.164536	0.168834	0.225858	1.134	0.18159	0.196396	0.382211	0.526351	-1.24	-0.310458	0.164536	0.095886	0.460319	1.299	0.377745	0.196396	0.0906419	0.299539	-1.348	-0.430467	0.295305	0.18303	0.299846	1.044	0.061581	0.259	0.81804	0.579322	-1.544	-0.626621	0.292042	0.0642084	0.175865	1.406	0.492048	0.292042	0.130508	0.650206	-1.146	-0.196154	0.336273	0.57575	0.559567	-1.611	-0.688202
no gene name	At3g05000.1	transport protein particle (TRAPP) component Bet3 family protein; FUNCTIONS IN: transporter activity; INVOLVED IN: pollen tube development; LOCATED IN: cellular_component unknown; EXPRESSED IN: 22 plant structures; EXPRESSED DURING: 13 growth stages; CONTAINS InterPro DOMAIN/s: Transport protein particle (TRAPP) component (InterPro:IPR007194); Has 331 Blast hits to 331 proteins in 128 species: Ar…	1.002	0.00285928	0.0845318	0.973755	0.559852	-1.023	-0.0324497	0.0903683	0.727813	0.662468	1.284	0.36112	0.0845318	0.00207421	0.100391	-1.258	-0.331529	0.0903683	0.00516569	0.0632255	1.025	0.035309	0.144071	0.81189	0.590277	-1.282	-0.358261	0.133019	0.0246624	0.0906318	1.261	0.334389	0.144071	0.0454111	0.1452	-1.314	-0.39357	0.144071	0.0231569	0.478833	1.23	0.29908	0.147571	0.0733261	0.228523	1.616	0.692649
no gene name	At3g05010.1	transmembrane protein, putative; FUNCTIONS IN: molecular_function unknown; INVOLVED IN: biological_process unknown; LOCATED IN: membrane; EXPRESSED IN: 23 plant structures; EXPRESSED DURING: 13 growth stages; CONTAINS InterPro DOMAIN/s: Protein of unknown function, transmembrane-40 (InterPro:IPR018781); BEST Arabidopsis thaliana protein match is: unknown protein (TAIR:AT5G27210.1); Has 103 Blast …	-1.753	-0.809437	0.110653	4.49e-05	0.0024968	1.111	0.152168	0.118293	0.230419	0.429775	1.281	0.357223	0.110653	0.0103503	0.201508	1.231	0.300047	0.118293	0.0318944	0.176176	-1.947	-0.961605	0.188589	0.000646075	0.0295812	-2.245	-1.16666	0.174122	8.85115e-05	0.00415415	-2.158	-1.10948	0.188589	0.000233932	0.00711549	-1.153	-0.205056	0.188589	0.305158	0.735898	-1.108	-0.147879	0.193171	0.463555	0.512952	1.04	0.0571763
ACYL CARRIER PROTEIN 1 (ACP1)	At3g05020.1	encodes an acyl carrier protein expressed in leaves, roots, and dry seeds. Protein is not regulated by light.	1.156	0.20938	0.125542	0.129699	0.194754	1.453	0.538861	0.13421	0.00304057	0.122381	1.084	0.116435	0.125542	0.377888	0.685073	-1.821	-0.864676	0.13421	0.000119151	0.00917413	-1.257	-0.329481	0.213965	0.157975	0.278124	1.067	0.0929447	0.197551	0.649202	0.52472	2.105	1.07406	0.213965	0.000719316	0.0136773	1.34	0.422426	0.213965	0.0797917	0.608459	2.645	1.40354	0.219163	0.000124676	0.0104686	1.974	0.981111
SODIUM HYDROGEN EXCHANGER 2 (NHX2)	At3g05030.1	member of Sodium proton exchanger family	1.38	0.464758	0.290391	0.143961	0.206126	-1.438	-0.52426	0.310441	0.125533	0.336514	-1.023	-0.0330367	0.290391	0.91192	0.827357	1.066	0.0925381	0.310441	0.772404	0.700125	1.985	0.989018	0.494923	0.0767596	0.19316	1.412	0.497795	0.456956	0.304298	0.364836	1.294	0.37222	0.494923	0.471215	0.464293	-1.406	-0.491223	0.494923	0.346875	0.752932	-1.533	-0.616798	0.506948	0.254665	0.401636	-1.091	-0.125575
HASTY (HST)	At3g05040.1	Encodes member of importin/exportin family. Involved in timing of shoot maturation. Involved in miRNA transport. Mutants flower early and have small, curled leaves and reduced abundance of certain miRNA species.	2.025	1.01796	0.206727	0.00115792	0.013336	-1.968	-0.976402	0.246758	0.00419507	0.129469	-1.108	-0.147735	0.206727	0.495153	0.729925	1.076	0.10618	0.246758	0.678335	0.674215	3.984	1.99436	0.371029	0.000665443	0.0297945	2.243	1.16569	0.325414	0.00716551	0.0444527	1.881	0.911778	0.366929	0.0378225	0.13083	-1.776	-0.828667	0.366929	0.0538583	0.556767	-2.118	-1.08258	0.422502	0.0335262	0.156391	-1.192	-0.253915
no gene name	At3g05050.1	protein kinase family protein; FUNCTIONS IN: protein serine/threonine kinase activity, protein kinase activity, kinase activity, ATP binding; INVOLVED IN: protein amino acid phosphorylation, N-terminal protein myristoylation; LOCATED IN: plasma membrane; EXPRESSED IN: 23 plant structures; EXPRESSED DURING: 13 growth stages; CONTAINS InterPro DOMAIN/s: Protein kinase, ATP binding site (InterPro:IP…	-1.13	-0.175855	0.322908	0.599263	0.446397	-1.041	-0.0577483	0.345203	0.870842	0.701307	-1.002	-0.00314227	0.322908	0.992448	0.838918	1.178	0.236745	0.345203	0.510109	0.612342	-1.085	-0.118106	0.550344	0.834859	0.596559	-1.127	-0.172713	0.508125	0.741729	0.556328	-1.331	-0.4126	0.550344	0.472569	0.464692	-1.039	-0.0546061	0.550344	0.923137	0.874823	-1.226	-0.294494	0.563715	0.613995	0.575367	-1.181	-0.239888
no gene name	At3g05060.1	SAR DNA-binding protein, putative, strong similarity to SAR DNA-binding protein-1 (Pisum sativum) GI:3132696; contains Pfam profile PF01798: Putative snoRNA binding domain; encodes NOP58-like protein	2.847	1.5095	0.374451	0.00378161	0.0257799	-1.003	-0.00389534	0.446961	0.99326	0.72724	-1.886	-0.915445	0.374451	0.0402642	0.334711	-1.505	-0.590157	0.446961	0.223232	0.445288	2.855	1.51339	0.672058	0.0544076	0.162574	5.37	2.42494	0.589434	0.00337189	0.0292448	4.286	2.09966	0.664632	0.0134127	0.0738067	1.881	0.91155	0.664632	0.207448	0.69764	1.501	0.586262	0.765292	0.465639	0.513779	-1.253	-0.325288
no gene name	At3g05070.1	FUNCTIONS IN: molecular_function unknown; INVOLVED IN: biological_process unknown; LOCATED IN: cellular_component unknown; EXPRESSED IN: 22 plant structures; EXPRESSED DURING: 13 growth stages; CONTAINS InterPro DOMAIN/s: mRNA splicing factor, Cwf18 (InterPro:IPR013169); Has 221 Blast hits to 221 proteins in 113 species: Archae - 0; Bacteria - 0; Metazoa - 107; Fungi - 54; Plants - 17; Viruses - …	1.392	0.476764	0.348058	0.207965	0.253448	1.059	0.0820747	0.415456	0.848322	0.695752	1.142	0.191472	0.348058	0.59726	0.761429	-1.682	-0.750311	0.415456	0.108554	0.32526	1.315	0.394689	0.624688	0.545134	0.500862	1.219	0.285291	0.547888	0.616669	0.512803	2.341	1.22707	0.617785	0.0822495	0.199859	-1.079	-0.109398	0.617785	0.863846	0.867967	1.781	0.832386	0.71135	0.275618	0.414821	1.921	0.941783
no gene name	At3g05080.1	unknown protein; FUNCTIONS IN: molecular_function unknown; INVOLVED IN: biological_process unknown; LOCATED IN: cellular_component unknown; Has 2 Blast hits to 2 proteins in 1 species: Archae - 0; Bacteria - 0; Metazoa - 0; Fungi - 0; Plants - 2; Viruses - 0; Other Eukaryotes - 0 (source: NCBI BLink).	-1.275	-0.350568	0.195148	0.105988	0.173325	1.223	0.290026	0.208622	0.197885	0.403628	-1.238	-0.307963	0.195148	0.148998	0.524993	1.291	0.368504	0.208622	0.11114	0.329214	-1.559	-0.640595	0.332597	0.0862183	0.204671	-1.03	-0.0426056	0.307083	0.892708	0.600459	-1.646	-0.719072	0.332597	0.0588762	0.167857	1.514	0.597989	0.332597	0.105735	0.632966	-1.056	-0.0784778	0.340678	0.822964	0.639263	-1.598	-0.676467
LATERAL ROOT STIMULATOR 1 (LRS1)	AT3G05090.2	Encodes a DCAF protein. Mutants are defective in lateral root development and suggest roles for DDB1-Cul4?mediated protein degradation in regulating auxin accumulation during lateral root primordium development and lateral root meristem emergence.	1.025	0.035701	0.187906	0.854046	0.528495	-1.149	-0.200792	0.224292	0.396803	0.534077	1.078	0.108495	0.187906	0.579559	0.756523	1.04	0.056596	0.224292	0.807147	0.707935	1.178	0.236493	0.33725	0.503038	0.483061	-1.052	-0.0727939	0.295788	0.8118	0.577583	-1.015	-0.020895	0.333523	0.951583	0.624377	-1.239	-0.309287	0.333523	0.380881	0.763594	-1.195	-0.257388	0.384036	0.521592	0.539849	1.037	0.051899
no gene name	At3g05100.1	FUNCTIONS IN: molecular_function unknown; INVOLVED IN: biological_process unknown; LOCATED IN: cellular_component unknown; EXPRESSED IN: 22 plant structures; EXPRESSED DURING: 14 growth stages; CONTAINS InterPro DOMAIN/s: Methyltransferase type 12 (InterPro:IPR013217); Has 53 Blast hits to 53 proteins in 21 species: Archae - 2; Bacteria - 27; Metazoa - 0; Fungi - 3; Plants - 11; Viruses - 0; Othe…	-1.234	-0.302905	0.15098	0.075784	0.143559	1.388	0.473461	0.161404	0.016665	0.177453	1.214	0.279415	0.15098	0.0972462	0.462361	-1.366	-0.449972	0.161404	0.0211279	0.141639	-1.713	-0.776367	0.257321	0.0145471	0.0895805	-1.497	-0.58232	0.237581	0.0366941	0.1144	1.107	0.147066	0.257321	0.581631	0.509494	1.144	0.194046	0.257321	0.470057	0.791381	1.897	0.923433	0.263572	0.00668631	0.0683423	1.658	0.729387
no gene name	At3g05110.1	FUNCTIONS IN: molecular_function unknown; INVOLVED IN: biological_process unknown; LOCATED IN: cellular_component unknown; EXPRESSED IN: pedicel, seed; EXPRESSED DURING: 4 anthesis, E expanded cotyledon stage; CONTAINS InterPro DOMAIN/s: Molecular chaperone, heat shock protein, Hsp40, DnaJ (InterPro:IPR015609); BEST Arabidopsis thaliana protein match is: unknown protein (TAIR:AT3G04960.3); Has 66…	1.082	0.113204	0.133109	0.417117	0.37144	1.054	0.0755641	0.142299	0.608256	0.624502	1.027	0.0387072	0.133109	0.777799	0.804561	-1.171	-0.227476	0.142299	0.14438	0.371691	1.026	0.0376403	0.226862	0.871889	0.606817	1.053	0.0744972	0.209459	0.730285	0.552752	1.266	0.34068	0.226862	0.167417	0.286583	1.026	0.0368569	0.226862	0.87453	0.869015	1.234	0.30304	0.232374	0.224562	0.381721	1.203	0.266183
GA INSENSITIVE DWARF1A (GID1A)	At3g05120.1	Encodes a gibberellin (GA) receptor ortholog of the rice GA receptor gene (OsGID1). Has GA-binding activity, showing higher affinity to GA4. Interacts with DELLA proteins in vivo in the presence of GA4. The DELLA region alone can interact with GID1A in GA-dependent manner in a Y2H assay.	1.272	0.346661	0.237344	0.18226	0.235537	-1.506	-0.590914	0.283304	0.070477	0.272384	-1.023	-0.0331611	0.237344	0.892337	0.824826	1.212	0.277414	0.283304	0.356155	0.537499	1.915	0.937575	0.425981	0.0589038	0.169066	1.301	0.379822	0.37361	0.339087	0.38596	1.049	0.0692465	0.421274	0.873514	0.603322	-1.472	-0.557753	0.421274	0.222091	0.700057	-1.826	-0.868329	0.485077	0.111225	0.277889	-1.24	-0.310576
no gene name	At3g05130.1	unknown protein; FUNCTIONS IN: molecular_function unknown; INVOLVED IN: biological_process unknown; LOCATED IN: cellular_component unknown; EXPRESSED IN: 20 plant structures; EXPRESSED DURING: 12 growth stages; BEST Arabidopsis thaliana protein match is: unknown protein (TAIR:AT5G27330.1); Has 133049 Blast hits to 62616 proteins in 2140 species: Archae - 1785; Bacteria - 18047; Metazoa - 62890; F…	1.197	0.259152	0.301385	0.414884	0.370408	-1.055	-0.0765832	0.359746	0.836744	0.692088	-1.394	-0.479431	0.301385	0.150328	0.527177	1.228	0.296863	0.359746	0.433173	0.577946	1.262	0.335735	0.54092	0.552082	0.503961	1.669	0.738583	0.474418	0.158127	0.259852	-1.026	-0.0377106	0.534943	0.94553	0.622927	1.322	0.402848	0.534943	0.472986	0.791678	-1.295	-0.373446	0.615961	0.561133	0.55459	-1.713	-0.776294
ROP BINDING PROTEIN KINASES 2 (RBK2)	At3g05140.1	Rop Binding protein Kinases 2 (RBK2); FUNCTIONS IN: protein serine/threonine kinase activity, protein kinase activity, kinase activity, ATP binding; INVOLVED IN: protein amino acid phosphorylation; LOCATED IN: nucleus, cytoplasm; EXPRESSED IN: 8 plant structures; EXPRESSED DURING: L mature pollen stage, M germinated pollen stage, 4 anthesis; CONTAINS InterPro DOMAIN/s: Protein kinase, ATP binding…	-1.402	-0.487304	0.102155	0.00101505	0.0125122	1.51	0.594209	0.109209	0.000410424	0.0849868	-1.036	-0.0514557	0.102155	0.62657	0.770101	-1.039	-0.0554496	0.109209	0.623845	0.656211	-2.116	-1.08151	0.174107	0.000156639	0.0215616	-1.353	-0.435848	0.160751	0.0239454	0.0893684	-1.349	-0.431854	0.174107	0.0349688	0.125897	1.564	0.645665	0.174107	0.00485674	0.324611	1.569	0.649659	0.178337	0.00537683	0.0610028	1.003	0.00399393
no gene name	At3g05150.1	sugar transporter family protein; FUNCTIONS IN: carbohydrate transmembrane transporter activity, sugar:hydrogen symporter activity; INVOLVED IN: transport, transmembrane transport; LOCATED IN: nucleus, membrane; EXPRESSED IN: 12 plant structures; EXPRESSED DURING: L mature pollen stage, M germinated pollen stage, 4 anthesis, petal differentiation and expansion stage; CONTAINS InterPro DOMAIN/s: S…	-1.136	-0.18415	0.351433	0.612939	0.451586	1.031	0.0447066	0.375698	0.907892	0.709717	1.344	0.426078	0.351433	0.256224	0.620147	-1.22	-0.286635	0.375698	0.465026	0.593132	-1.172	-0.228856	0.598961	0.711261	0.559986	-1.526	-0.610227	0.553013	0.298456	0.361659	1.074	0.102485	0.598961	0.867926	0.601993	-1.303	-0.381371	0.598961	0.540161	0.80847	1.258	0.331341	0.613512	0.602252	0.570392	1.639	0.712713
no gene name	At3g05155.1	sugar transporter, putative; FUNCTIONS IN: substrate-specific transmembrane transporter activity, carbohydrate transmembrane transporter activity, transporter activity, sugar:hydrogen symporter activity; INVOLVED IN: transport, transmembrane transport; LOCATED IN: integral to membrane, membrane; CONTAINS InterPro DOMAIN/s: Sugar transporter, conserved site (InterPro:IPR005829), General substrate …	-1.354	-0.437757	0.108496	0.0037629	0.0257478	1.057	0.0798452	0.129505	0.554671	0.603082	-1.015	-0.0218298	0.108496	0.84556	0.8179	1.301	0.379741	0.129505	0.0189326	0.133293	-1.432	-0.517602	0.194726	0.0288902	0.120712	-1.334	-0.415927	0.170786	0.0408584	0.121764	-1.762	-0.817498	0.192574	0.00281782	0.0298662	1.073	0.101675	0.192574	0.611841	0.824742	-1.231	-0.299896	0.22174	0.21321	0.373514	-1.321	-0.401571
no gene name	At3g05160.1	sugar transporter, putative; FUNCTIONS IN: carbohydrate transmembrane transporter activity, sugar:hydrogen symporter activity; INVOLVED IN: transport, transmembrane transport; LOCATED IN: endomembrane system, integral to membrane, membrane; CONTAINS InterPro DOMAIN/s: Sugar transporter, conserved site (InterPro:IPR005829), General substrate transporter (InterPro:IPR005828), Sugar/inositol transpo…	-1.626	-0.701654	0.30353	0.0461123	0.107656	1.074	0.102873	0.324488	0.758451	0.671994	1.594	0.672483	0.30353	0.0539556	0.370292	-1.052	-0.0737013	0.324488	0.825397	0.711819	-1.747	-0.804527	0.517318	0.154324	0.275018	-2.592	-1.37414	0.477633	0.0182679	0.0760292	-1.545	-0.627953	0.517318	0.255692	0.350722	-1.484	-0.56961	0.517318	0.299435	0.732998	1.13	0.176574	0.529886	0.746592	0.617687	1.677	0.746184
no gene name	At3g05165.1	sugar transporter, putative; FUNCTIONS IN: substrate-specific transmembrane transporter activity, transporter activity, carbohydrate transmembrane transporter activity, sugar:hydrogen symporter activity; INVOLVED IN: transport, transmembrane transport; LOCATED IN: integral to membrane, membrane; EXPRESSED IN: male gametophyte, pollen tube; EXPRESSED DURING: L mature pollen stage, M germinated pol…	-1.882	-0.912516	0.183871	0.00163241	0.0160766	1.227	0.294768	0.253543	0.283091	0.467459	1.453	0.538577	0.183871	0.0220524	0.268544	1.056	0.0791704	0.253543	0.763941	0.697956	-2.309	-1.20728	0.351861	0.0109682	0.0799632	-2.734	-1.45109	0.289495	0.0015434	0.0191308	-1.989	-0.991686	0.351861	0.0258323	0.106098	-1.184	-0.243809	0.351861	0.510692	0.802173	1.161	0.215598	0.453551	0.649009	0.588187	1.375	0.459407
no gene name	At3g05170.1	phosphoglycerate/bisphosphoglycerate mutase family protein; FUNCTIONS IN: catalytic activity; INVOLVED IN: metabolic process; LOCATED IN: cellular_component unknown; EXPRESSED IN: 17 plant structures; EXPRESSED DURING: 6 growth stages; CONTAINS InterPro DOMAIN/s: Phosphoglycerate mutase (InterPro:IPR013078), Phosphoglycerate/bisphosphoglycerate mutase (InterPro:IPR001345); BEST Arabidopsis thalia…	1.168	0.22356	0.187586	0.263826	0.290157	-1.186	-0.245679	0.200538	0.251631	0.445502	1.103	0.140968	0.187586	0.471554	0.72131	-1.086	-0.118849	0.200538	0.568004	0.636507	1.384	0.469239	0.319709	0.176241	0.294266	1.059	0.0825926	0.295183	0.785954	0.569995	1.268	0.34241	0.319709	0.312047	0.385813	-1.307	-0.386647	0.319709	0.25733	0.718656	-1.092	-0.12683	0.327476	0.707538	0.606166	1.197	0.259817
no gene name	At3g05180.1	GDSL-motif lipase/hydrolase family protein; FUNCTIONS IN: hydrolase activity, acting on ester bonds, carboxylesterase activity; INVOLVED IN: lipid metabolic process; LOCATED IN: apoplast; EXPRESSED IN: 19 plant structures; EXPRESSED DURING: 13 growth stages; CONTAINS InterPro DOMAIN/s: Lipase, GDSL (InterPro:IPR001087); BEST Arabidopsis thaliana protein match is: GDSL-motif lipase/hydrolase famil…	1.902	0.927287	0.280673	0.0107974	0.0467763	1.038	0.054365	0.335022	0.875115	0.702298	-1.609	-0.685868	0.280673	0.0403338	0.334711	-1.228	-0.295785	0.335022	0.40305	0.563275	1.831	0.872922	0.503746	0.121353	0.243454	3.059	1.61315	0.441814	0.00648306	0.0419904	2.334	1.22307	0.498179	0.0396214	0.134755	1.67	0.740233	0.498179	0.175618	0.677146	1.275	0.35015	0.57363	0.558528	0.553268	-1.31	-0.390083
no gene name	At3g05190.1	aminotransferase class IV family protein; FUNCTIONS IN: catalytic activity; INVOLVED IN: metabolic process; LOCATED IN: cellular_component unknown; EXPRESSED IN: 14 plant structures; EXPRESSED DURING: 7 growth stages; CONTAINS InterPro DOMAIN/s: Aminotransferase, class IV (InterPro:IPR001544), Aminotransferase, class IV, conserved site (InterPro:IPR018300); BEST Arabidopsis thaliana protein match…	1.22	0.286623	0.248767	0.282515	0.301151	1.121	0.164991	0.296939	0.593651	0.619279	-1.297	-0.375512	0.248767	0.169612	0.550217	-1.054	-0.0761021	0.296939	0.804195	0.7072	1.088	0.121632	0.446483	0.792197	0.584762	1.582	0.662134	0.391591	0.129324	0.234706	1.286	0.362725	0.441549	0.435167	0.448478	1.454	0.540503	0.441549	0.255736	0.718656	1.182	0.241093	0.508423	0.648032	0.587904	-1.231	-0.29941
(ATL6)	At3g05200.1	Encodes a putative RING-H2 zinc finger protein ATL6 (ATL6).	1.169	0.224995	0.0824609	0.0232813	0.0724851	1.165	0.22019	0.0881544	0.0339855	0.218247	-1.156	-0.20933	0.0824609	0.0317869	0.307371	-1.178	-0.235855	0.0881544	0.0253934	0.156042	1.003	0.00480503	0.140541	0.973472	0.632109	1.351	0.434326	0.12976	0.00856226	0.0491784	1.376	0.460851	0.140541	0.00954272	0.0605161	1.347	0.429521	0.140541	0.0136555	0.42099	1.372	0.456046	0.143956	0.0114033	0.0898074	1.019	0.0265253
(ERCC1)	At3g05210.1	encodes a homolog of human ERCC1 protein (yeast RAD10), which is a DNA repair endonuclease. Mutants are sensitive to UV-B and gamma radiation (G2 cell cycle phase arrest) and are defective in dark-repair of pyrimidine pyrimidone dimers. This protein incises the 5' end of damaged DNA, similar to ERCC1/RAD10.	-1.009	-0.0124377	0.155833	0.938345	0.551043	-1.222	-0.288734	0.186009	0.159201	0.368782	-1.01	-0.0149887	0.155833	0.92574	0.829447	1.245	0.316161	0.186009	0.127609	0.350538	1.211	0.276297	0.279686	0.352144	0.41148	1.002	0.00255096	0.245301	0.991957	0.624176	-1.256	-0.328598	0.276596	0.2689	0.35888	-1.209	-0.273746	0.276596	0.351308	0.754947	-1.521	-0.604895	0.318487	0.0940723	0.256134	-1.258	-0.331149
no gene name	At3g05220.1	heavy-metal-associated domain-containing protein; FUNCTIONS IN: metal ion binding; INVOLVED IN: metal ion transport; EXPRESSED IN: 23 plant structures; EXPRESSED DURING: 13 growth stages; CONTAINS InterPro DOMAIN/s: Heavy metal transport/detoxification protein (InterPro:IPR006121); BEST Arabidopsis thaliana protein match is: heavy-metal-associated domain-containing protein (TAIR:AT3G06130.1); Has…	1.704	0.768679	0.153695	0.00105108	0.0127061	-1.182	-0.241043	0.183457	0.225306	0.425221	-1.219	-0.286175	0.153695	0.0996297	0.466543	-1.182	-0.241462	0.183457	0.224573	0.4459	2.014	1.00972	0.275849	0.00639737	0.06433	2.078	1.05485	0.241936	0.00241245	0.0244777	2.014	1.01014	0.272801	0.00601786	0.0465089	1.032	0.045132	0.272801	0.872702	0.868412	1	0.000419398	0.314117	0.998967	0.681279	-1.031	-0.0447126
no gene name	At3g05230.1	signal peptidase subunit family protein; FUNCTIONS IN: peptidase activity; INVOLVED IN: signal peptide processing; LOCATED IN: endoplasmic reticulum, cell wall; EXPRESSED IN: 25 plant structures; EXPRESSED DURING: 13 growth stages; CONTAINS InterPro DOMAIN/s: Signal peptidase 22 kDa subunit (InterPro:IPR007653); BEST Arabidopsis thaliana protein match is: signal peptidase subunit family protein (…	-1.185	-0.244993	0.145152	0.125714	0.191125	1.168	0.224064	0.155174	0.182645	0.390526	1.333	0.414884	0.145152	0.0188335	0.252759	-1.314	-0.393955	0.155174	0.0317737	0.175854	-1.384	-0.469058	0.247388	0.0904592	0.209808	-1.58	-0.659877	0.22841	0.0179135	0.0752114	1.109	0.148962	0.247388	0.561943	0.501832	-1.141	-0.190819	0.247388	0.460279	0.787511	1.535	0.61802	0.253399	0.0374307	0.164239	1.752	0.808839
no gene name	At3g05240.1	pentatricopeptide (PPR) repeat-containing protein; INVOLVED IN: biological_process unknown; LOCATED IN: cellular_component unknown; CONTAINS InterPro DOMAIN/s: Pentatricopeptide repeat (InterPro:IPR002885); BEST Arabidopsis thaliana protein match is: pentatricopeptide (PPR) repeat-containing protein (TAIR:AT2G29760.1); Has 13623 Blast hits to 4943 proteins in 134 species: Archae - 0; Bacteria - 2…	1.159	0.212494	0.139597	0.162288	0.221162	1.089	0.122652	0.149235	0.432382	0.551544	-1.137	-0.184917	0.139597	0.217934	0.59327	-1.11	-0.150229	0.149235	0.340393	0.528817	1.064	0.089842	0.23792	0.714468	0.561195	1.317	0.397411	0.219668	0.103875	0.208271	1.286	0.362724	0.23792	0.161705	0.28202	1.238	0.307569	0.23792	0.228298	0.701631	1.208	0.272882	0.2437	0.291814	0.425061	-1.024	-0.0346876
no gene name	At3g05250.1	zinc finger (C3HC4-type RING finger) family protein; FUNCTIONS IN: protein binding, zinc ion binding; EXPRESSED IN: 23 plant structures; EXPRESSED DURING: 14 growth stages; CONTAINS InterPro DOMAIN/s: Zinc finger, RING-type, conserved site (InterPro:IPR017907), Zinc finger, RING-type (InterPro:IPR001841), Zinc finger, RING/FYVE/PHD-type (InterPro:IPR013083); BEST Arabidopsis thaliana protein matc…	-1.291	-0.368068	0.26669	0.200858	0.24841	1.057	0.0799907	0.285103	0.785385	0.679608	1.326	0.406557	0.26669	0.161731	0.541269	-1.086	-0.11848	0.285103	0.687458	0.677684	-1.364	-0.448059	0.454529	0.350006	0.410551	-1.711	-0.774625	0.419661	0.0979978	0.201337	-1.189	-0.249588	0.454529	0.596287	0.5155	-1.254	-0.326567	0.454529	0.490696	0.797848	1.147	0.198471	0.465572	0.679907	0.59737	1.439	0.525038
no gene name	At3g05260.1	short-chain dehydrogenase/reductase (SDR) family protein; FUNCTIONS IN: oxidoreductase activity, binding, catalytic activity; INVOLVED IN: metabolic process; LOCATED IN: cellular_component unknown; EXPRESSED IN: seed; CONTAINS InterPro DOMAIN/s: NAD(P)-binding (InterPro:IPR016040), Glucose/ribitol dehydrogenase (InterPro:IPR002347), Short-chain dehydrogenase/reductase SDR (InterPro:IPR002198); BE…	-1.019	-0.0272973	0.299924	0.929719	0.548814	-1.112	-0.153164	0.358001	0.680058	0.647109	1.347	0.429245	0.299924	0.19026	0.570659	-1.188	-0.248783	0.358001	0.506782	0.610987	1.091	0.125867	0.538297	0.820994	0.592324	-1.372	-0.456542	0.472118	0.36186	0.39896	1.166	0.221486	0.532349	0.688308	0.548137	-1.497	-0.582409	0.532349	0.305783	0.736024	1.069	0.095619	0.612974	0.879904	0.653946	1.6	0.678028
no gene name	At3g05270.1	EXPRESSED IN: 22 plant structures; EXPRESSED DURING: 13 growth stages; CONTAINS InterPro DOMAIN/s: Protein of unknown function DUF869, plant (InterPro:IPR008587); BEST Arabidopsis thaliana protein match is: myosin heavy chain-related (TAIR:AT1G77580.2); Has 97002 Blast hits to 49715 proteins in 2003 species: Archae - 1158; Bacteria - 12418; Metazoa - 49297; Fungi - 7501; Plants - 3801; Viruses - …	-1.506	-0.591124	0.107043	0.000558856	0.00909149	1.036	0.0514985	0.127771	0.697465	0.652986	1.376	0.460133	0.107043	0.00262074	0.110364	1.057	0.0794924	0.127771	0.551159	0.630004	-1.561	-0.642622	0.192118	0.0101565	0.0774462	-2.072	-1.05126	0.168499	0.00024867	0.00709732	-1.592	-0.670616	0.189995	0.007736	0.053735	-1.327	-0.408634	0.189995	0.0636998	0.576207	-1.02	-0.0279939	0.21877	0.901339	0.658696	1.302	0.38064
no gene name	At3g05280.1	integral membrane Yip1 family protein; FUNCTIONS IN: molecular_function unknown; INVOLVED IN: biological_process unknown; LOCATED IN: cellular_component unknown; EXPRESSED IN: 25 plant structures; EXPRESSED DURING: 13 growth stages; CONTAINS InterPro DOMAIN/s: Yip1 domain (InterPro:IPR006977); BEST Arabidopsis thaliana protein match is: integral membrane Yip1 family protein (TAIR:AT5G27490.1); Ha…	1.039	0.0555026	0.129529	0.678362	0.475311	-1.4	-0.485137	0.138472	0.00668659	0.146059	1.406	0.491365	0.129529	0.00425979	0.13708	-1.044	-0.0617306	0.138472	0.666274	0.670635	1.455	0.540639	0.22076	0.0368178	0.135158	-1.353	-0.435862	0.203825	0.061179	0.154537	1.085	0.117233	0.22076	0.608243	0.520309	-1.968	-0.976502	0.22076	0.00166308	0.250244	-1.341	-0.423406	0.226124	0.0939304	0.255914	1.467	0.553096
PEROXISOMAL ADENINE NUCLEOTIDE CARRIER 1 (PNC1)	At3g05290.1	encodes a peroxisomal adenine nucleotide transporter, involved in fatty acid beta-oxidation during early stage of postgerminative growth.	-1.043	-0.0600753	0.287625	0.839203	0.524237	-1.038	-0.0543427	0.307484	0.863631	0.699569	1.023	0.0334561	0.287625	0.909954	0.827198	1.058	0.0809619	0.307484	0.798245	0.706376	-1.004	-0.00573266	0.490209	0.990925	0.636075	-1.067	-0.0935314	0.452603	0.840881	0.586289	-1.103	-0.141037	0.490209	0.780085	0.576466	-1.063	-0.0877987	0.490209	0.861823	0.867849	-1.098	-0.135305	0.502118	0.793646	0.630682	-1.033	-0.0475058
no gene name	At3g05300.1	cytidine/deoxycytidylate deaminase family protein; FUNCTIONS IN: hydrolase activity, zinc ion binding, catalytic activity; INVOLVED IN: biological_process unknown; LOCATED IN: cellular_component unknown; CONTAINS InterPro DOMAIN/s: APOBEC/CMP deaminase, zinc-binding (InterPro:IPR016192), CMP/dCMP deaminase, zinc-binding (InterPro:IPR002125), Cytidine deaminase-like (InterPro:IPR016193); BEST Arab…	-1.147	-0.198399	0.235519	0.424036	0.374523	1.095	0.131343	0.281126	0.652815	0.639046	1.481	0.566295	0.235519	0.0428778	0.341523	-1.413	-0.499238	0.281126	0.113667	0.331995	-1.257	-0.329742	0.422706	0.457803	0.462926	-1.699	-0.764694	0.370737	0.0730609	0.171288	1.232	0.300839	0.418035	0.492225	0.473679	-1.352	-0.434952	0.418035	0.328543	0.745068	1.548	0.630581	0.481347	0.226547	0.38312	2.093	1.06553
(MIRO3)	At3g05310.1	Encodes a protein with similarity to MIRO GTPases.	1.207	0.271783	0.487616	0.590864	0.443445	-1.135	-0.182994	0.521284	0.733633	0.664533	-1.387	-0.472364	0.487616	0.357995	0.676681	1.305	0.383575	0.521284	0.480573	0.60073	1.371	0.454777	0.831062	0.597531	0.521051	1.675	0.744148	0.767309	0.357478	0.396128	-1.081	-0.111791	0.831062	0.895955	0.609412	1.222	0.289371	0.831062	0.7357	0.847217	-1.481	-0.566568	0.851253	0.522376	0.540127	-1.81	-0.855939
no gene name	At3g05320.1	unknown protein; FUNCTIONS IN: molecular_function unknown; INVOLVED IN: biological_process unknown; LOCATED IN: cellular_component unknown; EXPRESSED IN: 21 plant structures; EXPRESSED DURING: 11 growth stages; Has 51 Blast hits to 51 proteins in 14 species: Archae - 0; Bacteria - 0; Metazoa - 4; Fungi - 2; Plants - 45; Viruses - 0; Other Eukaryotes - 0 (source: NCBI BLink).	-1.46	-0.545916	0.17005	0.0106532	0.0463536	1.393	0.478313	0.181791	0.0273084	0.205711	1.366	0.449828	0.17005	0.026682	0.287914	-1.303	-0.382226	0.181791	0.0648483	0.25561	-2.034	-1.02423	0.289822	0.00637384	0.06433	-1.994	-0.995744	0.267589	0.00476197	0.0354327	-1.12	-0.16369	0.289822	0.586013	0.511253	1.02	0.0284852	0.289822	0.92386	0.874823	1.816	0.860539	0.296863	0.0176305	0.114164	1.78	0.832054
TANGLED (ATN)	At3g05330.1	Encodes a protein with moderate sequence similarity to the maize microtubule-binding protein TANGLED1. A single base-pair deletion (-A) at position Chr3:1519176 in Columbia relative to the Landsberg erecta and Achkarren-2 ecotype (see ESTs DR378436 and CB26450) introduces a frame-shift and premature termination codon. The protein encoded from the Columbia gene is truncated by 29 amino acids relat…	1.806	0.85276	0.133788	0.000129172	0.00428008	-1.205	-0.26867	0.143026	0.093032	0.301104	-1.322	-0.40225	0.133788	0.0147967	0.230357	-1.134	-0.18184	0.143026	0.235466	0.455786	2.176	1.12143	0.22802	0.00082674	0.0313998	2.387	1.25501	0.210528	0.000212375	0.00644538	2.049	1.0346	0.22802	0.00141132	0.0198374	1.097	0.13358	0.22802	0.572389	0.815121	-1.062	-0.0868304	0.23356	0.718666	0.609705	-1.165	-0.22041
no gene name	At3g05340.1	pentatricopeptide (PPR) repeat-containing protein; FUNCTIONS IN: molecular_function unknown; INVOLVED IN: biological_process unknown; LOCATED IN: cellular_component unknown; CONTAINS InterPro DOMAIN/s: Pentatricopeptide repeat (InterPro:IPR002885); BEST Arabidopsis thaliana protein match is: pentatricopeptide (PPR) repeat-containing protein (TAIR:AT3G25970.1); Has 13413 Blast hits to 4790 protein…	1.234	0.303854	0.254106	0.262338	0.289012	-1.355	-0.438236	0.271651	0.141152	0.350378	-1.175	-0.233171	0.254106	0.382752	0.687337	1.29	0.367554	0.271651	0.20905	0.432926	1.673	0.74209	0.433082	0.120767	0.242735	1.451	0.537025	0.399859	0.212145	0.303033	-1.045	-0.0636999	0.433082	0.886307	0.606735	-1.153	-0.205065	0.433082	0.64713	0.832024	-1.748	-0.80579	0.443604	0.102677	0.267133	-1.516	-0.600725
no gene name	At3g05350.1	aminopeptidase/ hydrolase; FUNCTIONS IN: hydrolase activity, aminopeptidase activity; INVOLVED IN: proteolysis, cellular process; LOCATED IN: chloroplast, chloroplast stroma; EXPRESSED IN: 22 plant structures; EXPRESSED DURING: 13 growth stages; CONTAINS InterPro DOMAIN/s: Peptidase M24, structural domain (InterPro:IPR000994), Creatinase (InterPro:IPR000587); BEST Arabidopsis thaliana protein mat…	1.685	0.75243	0.228792	0.00939773	0.0430692	-1.083	-0.114534	0.244589	0.650724	0.638666	-1.205	-0.268903	0.228792	0.270024	0.628442	-1.291	-0.368993	0.244589	0.16567	0.393883	1.824	0.866964	0.389939	0.0532733	0.160732	2.03	1.02133	0.360025	0.0195036	0.0789422	2.176	1.12142	0.389939	0.0183	0.0882096	1.113	0.154368	0.389939	0.701415	0.842232	1.193	0.254459	0.399412	0.539935	0.546737	1.072	0.100091
RECEPTOR LIKE PROTEIN 30 (AtRLP30)	At3g05360.1	Receptor Like Protein 30 (AtRLP30); FUNCTIONS IN: protein binding, kinase activity; INVOLVED IN: defense response signaling pathway, resistance gene-independent, response to cyclopentenone, signal transduction, defense response; LOCATED IN: endomembrane system; EXPRESSED IN: 9 plant structures; EXPRESSED DURING: 4 anthesis, petal differentiation and expansion stage, E expanded cotyledon stage; CO…	1.038	0.0540397	0.102734	0.613144	0.451664	1.16	0.214727	0.122628	0.118045	0.328903	-1.066	-0.0925086	0.102734	0.394171	0.691876	-1.13	-0.176258	0.122628	0.188558	0.416377	-1.118	-0.160687	0.184386	0.408886	0.438525	1.107	0.146548	0.161717	0.391305	0.415023	1.173	0.230298	0.182348	0.24217	0.341101	1.237	0.307236	0.182348	0.130502	0.650206	1.311	0.390985	0.209965	0.0996023	0.263083	1.06	0.0837495
RECEPTOR LIKE PROTEIN 31 (AtRLP31)	At3g05370.1	Receptor Like Protein 31 (AtRLP31); FUNCTIONS IN: protein binding, kinase activity; INVOLVED IN: signal transduction, defense response; LOCATED IN: endomembrane system; EXPRESSED IN: 19 plant structures; EXPRESSED DURING: 13 growth stages; CONTAINS InterPro DOMAIN/s: Leucine-rich repeat, N-terminal (InterPro:IPR013210), Leucine-rich repeat (InterPro:IPR001611); BEST Arabidopsis thaliana protein m…	-1.209	-0.273324	0.367403	0.478194	0.397432	1.426	0.512088	0.438547	0.276552	0.463196	-1.136	-0.183584	0.367403	0.630751	0.771755	-1.039	-0.05518	0.438547	0.902975	0.730134	-1.724	-0.785412	0.659407	0.267756	0.362677	-1.064	-0.0897399	0.578338	0.880532	0.597206	-1.163	-0.218144	0.652121	0.746592	0.566204	1.62	0.695672	0.652121	0.317202	0.740256	1.482	0.567268	0.750886	0.471625	0.516219	-1.093	-0.128404
ALWAYS EARLY 2 (ALY2)	AT3G05380.1	ALWAYS EARLY 2 (ALY2); FUNCTIONS IN: DNA binding, sequence-specific DNA binding transcription factor activity, nucleic acid binding; CONTAINS InterPro DOMAIN/s: Tudor domain (InterPro:IPR002999), DIRP (InterPro:IPR010561); BEST Arabidopsis thaliana protein match is: DIRP ;Myb-like DNA-binding domain (TAIR:AT5G27610.1); Has 3515 Blast hits to 2611 proteins in 325 species: Archae - 0; Bacteria - 50…	1.784	0.83535	0.349944	0.0407511	0.099795	-1.465	-0.551186	0.374106	0.174752	0.383226	-1.913	-0.935569	0.349944	0.0254769	0.283871	1.571	0.651404	0.374106	0.115628	0.334594	2.615	1.38654	0.596423	0.0451333	0.14889	3.413	1.77092	0.55067	0.0105579	0.0552894	1.136	0.183946	0.596423	0.764786	0.571824	1.305	0.384383	0.596423	0.535343	0.807309	-2.302	-1.20259	0.610913	0.0805347	0.239702	-3.004	-1.58697
no gene name	At3g05390.1	unknown protein; FUNCTIONS IN: molecular_function unknown; INVOLVED IN: biological_process unknown; LOCATED IN: mitochondrion; EXPRESSED IN: 15 plant structures; EXPRESSED DURING: 7 growth stages; BEST Arabidopsis thaliana protein match is: unknown protein (TAIR:AT4G01240.1); Has 255 Blast hits to 250 proteins in 21 species: Archae - 2; Bacteria - 2; Metazoa - 0; Fungi - 0; Plants - 249; Viruses …	1.062	0.0870283	0.142714	0.55707	0.430174	-1.137	-0.185402	0.152568	0.255203	0.44784	1.047	0.0656611	0.142714	0.656366	0.778254	1.023	0.0327125	0.152568	0.835005	0.714409	1.208	0.27243	0.243233	0.291696	0.377741	1.015	0.0213671	0.224574	0.926284	0.608379	1.038	0.0543158	0.243233	0.828282	0.590984	-1.19	-0.251063	0.243233	0.328922	0.745068	-1.163	-0.218114	0.249143	0.404082	0.483476	1.023	0.0329486
no gene name	At3g05400.1	sugar transporter, putative; FUNCTIONS IN: carbohydrate transmembrane transporter activity, sugar:hydrogen symporter activity; INVOLVED IN: transport, transmembrane transport; LOCATED IN: integral to membrane, membrane; EXPRESSED IN: 16 plant structures; EXPRESSED DURING: 8 growth stages; CONTAINS InterPro DOMAIN/s: Sugar transporter, conserved site (InterPro:IPR005829), General substrate transpo…	-1.286	-0.362643	0.146401	0.0351609	0.0916853	1.02	0.0279521	0.156509	0.86221	0.699221	1.752	0.808973	0.146401	0.00036775	0.0574511	-1.389	-0.474282	0.156509	0.0142379	0.113	-1.311	-0.390595	0.249516	0.151928	0.272745	-2.253	-1.17162	0.230375	0.000657755	0.0120925	1.08	0.111639	0.249516	0.665145	0.540414	-1.718	-0.781021	0.249516	0.012119	0.416578	1.416	0.502234	0.255578	0.0809792	0.240497	2.434	1.28325
no gene name	AT3G05410.1	Photosystem II reaction center PsbP family protein; Has 43 Blast hits to 43 proteins in 20 species: Archae - 0; Bacteria - 0; Metazoa - 0; Fungi - 0; Plants - 37; Viruses - 0; Other Eukaryotes - 6 (source: NCBI BLink).	1.367	0.450608	0.20114	0.05182	0.115519	1.042	0.0600219	0.215027	0.786448	0.679924	-1.118	-0.16122	0.20114	0.443468	0.711604	-1.274	-0.349409	0.215027	0.138618	0.364946	1.311	0.390586	0.342809	0.283966	0.372711	1.528	0.611828	0.316512	0.0852563	0.185965	1.741	0.800017	0.342809	0.0444762	0.143913	1.166	0.221242	0.342809	0.534786	0.807309	1.328	0.409431	0.351138	0.273578	0.41386	1.139	0.188189
ACYL-COA BINDING PROTEIN 4 (ACBP4)	AT3G05420.1	Acyl-CoA binding protein with high affinity for oleoyl-CoA. Expressed in all plant organs. Involved in fatty acid transport.	1.213	0.278102	0.173547	0.143517	0.205718	1.183	0.242309	0.185529	0.223929	0.424282	1.095	0.130496	0.173547	0.471295	0.721215	-1.57	-0.650908	0.185529	0.00663547	0.0730893	1.025	0.0357926	0.295782	0.906342	0.615553	1.108	0.147606	0.273092	0.60197	0.507294	1.904	0.92901	0.295782	0.0119115	0.0686815	1.081	0.111813	0.295782	0.714173	0.843937	1.857	0.893217	0.302968	0.0162678	0.10888	1.719	0.781404
no gene name	At3g05430.1	PWWP domain-containing protein; FUNCTIONS IN: molecular_function unknown; INVOLVED IN: biological_process unknown; LOCATED IN: cellular_component unknown; EXPRESSED IN: 13 plant structures; EXPRESSED DURING: 6 growth stages; CONTAINS InterPro DOMAIN/s: PWWP (InterPro:IPR000313); BEST Arabidopsis thaliana protein match is: PWWP domain-containing protein (TAIR:AT5G27650.1); Has 506 Blast hits to 48…	1.59	0.668757	0.206783	0.0119832	0.0495505	-1.211	-0.275641	0.246825	0.296518	0.476795	-1.077	-0.106377	0.206783	0.620854	0.769177	-1.22	-0.286739	0.246825	0.278837	0.486748	1.924	0.944398	0.37113	0.0344604	0.131091	1.711	0.775134	0.325503	0.0444525	0.12826	1.939	0.955496	0.367029	0.0314549	0.118382	-1.124	-0.169264	0.367029	0.656954	0.833468	1.008	0.0110988	0.422617	0.979692	0.677275	1.133	0.180363
no gene name	At3g05440.1	C2 domain-containing protein; FUNCTIONS IN: molecular_function unknown; INVOLVED IN: biological_process unknown; LOCATED IN: cellular_component unknown; CONTAINS InterPro DOMAIN/s: C2 calcium-dependent membrane targeting (InterPro:IPR000008); BEST Arabidopsis thaliana protein match is: SRC2 (SOYBEAN GENE REGULATED BY COLD-2); protein binding (TAIR:AT1G09070.1); Has 24 Blast hits to 24 proteins in…	-1.203	-0.267195	0.273239	0.356774	0.340881	1.258	0.331279	0.326149	0.33949	0.503258	1.052	0.0734897	0.273239	0.794769	0.807972	-1.1	-0.137574	0.326149	0.684269	0.676842	-1.514	-0.598474	0.490404	0.257074	0.355522	-1.266	-0.340685	0.430113	0.451159	0.443023	-1.094	-0.129621	0.484985	0.796023	0.581408	1.196	0.257789	0.484985	0.609482	0.824397	1.384	0.468853	0.558437	0.425521	0.494624	1.158	0.211063
no gene name	At3g05450.1	LOCATED IN: cellular_component unknown; CONTAINS InterPro DOMAIN/s: Cystatin-related, plant (InterPro:IPR006525); BEST Arabidopsis thaliana protein match is: unknown protein (TAIR:AT3G05685.1); Has 30905 Blast hits to 2528 proteins in 227 species: Archae - 0; Bacteria - 28079; Metazoa - 916; Fungi - 505; Plants - 127; Viruses - 92; Other Eukaryotes - 1186 (source: NCBI BLink).	-1.039	-0.0551137	0.136707	0.697396	0.482027	1.016	0.0226913	0.163179	0.892841	0.706946	-1.106	-0.144958	0.136707	0.319942	0.657207	1.131	0.177381	0.163179	0.308686	0.508747	-1.055	-0.0778051	0.245359	0.75928	0.575358	1.064	0.0898446	0.215194	0.687289	0.538426	-1.175	-0.232494	0.242648	0.366041	0.414636	1.123	0.16765	0.242648	0.509164	0.801852	-1.113	-0.154689	0.279397	0.594947	0.568019	-1.25	-0.322339
no gene name	At3g05460.1	sporozoite surface protein-related; LOCATED IN: endomembrane system; EXPRESSED IN: embryo, sepal; EXPRESSED DURING: 4 anthesis, C globular stage; Has 163 Blast hits to 66 proteins in 24 species: Archae - 0; Bacteria - 34; Metazoa - 85; Fungi - 0; Plants - 2; Viruses - 0; Other Eukaryotes - 42 (source: NCBI BLink).	-1.427	-0.513112	0.28783	0.108315	0.175342	1.027	0.0377972	0.307703	0.904936	0.709236	1.253	0.325805	0.28783	0.286919	0.638909	1.109	0.14951	0.307703	0.638655	0.662079	-1.465	-0.55091	0.490559	0.290491	0.37707	-1.789	-0.838917	0.452927	0.0970087	0.200009	-1.583	-0.662623	0.490559	0.209755	0.318529	-1.221	-0.288008	0.490559	0.571568	0.814994	-1.081	-0.111713	0.502477	0.829024	0.640856	1.13	0.176294
no gene name	At3g05470.1	formin homology 2 domain-containing protein / FH2 domain-containing protein; FUNCTIONS IN: actin binding; INVOLVED IN: cellular component organization, actin cytoskeleton organization; LOCATED IN: endomembrane system; EXPRESSED IN: 20 plant structures; EXPRESSED DURING: 11 growth stages; CONTAINS InterPro DOMAIN/s: Actin-binding FH2 and DRF autoregulatory (InterPro:IPR003104), Actin-binding FH2 (…	1.732	0.792564	0.302214	0.0276958	0.0800639	1.629	0.704331	0.32308	0.0571697	0.254524	-1.628	-0.703034	0.302214	0.0450203	0.347649	-1.734	-0.793861	0.32308	0.0363272	0.187807	1.063	0.0882333	0.515074	0.867776	0.605749	2.82	1.4956	0.475561	0.011834	0.0591843	3.003	1.58642	0.515074	0.01314	0.0727558	2.653	1.40737	0.515074	0.0231351	0.478833	2.825	1.49819	0.527587	0.0194126	0.119865	1.065	0.090826
(RAD9)	At3g05480.1	Involved in the regulation of DNA damage repair and homologous recombination.	1.106	0.14559	0.188081	0.461143	0.390388	1.051	0.0723965	0.224501	0.755357	0.671331	-1.116	-0.158406	0.188081	0.424125	0.702388	-1.042	-0.059581	0.224501	0.797417	0.706139	1.052	0.0731935	0.337563	0.833769	0.596183	1.235	0.303996	0.296063	0.334559	0.38307	1.153	0.205171	0.333833	0.555897	0.499724	1.173	0.230802	0.333833	0.508895	0.801852	1.096	0.131978	0.384393	0.740191	0.61539	-1.071	-0.0988245
RALF-LIKE 22 (RALFL22)	At3g05490.1	Member of a diversely expressed predicted peptide family showing sequence similarity to tobacco Rapid Alkalinization Factor (RALF), and is believed to play an essential role in the physiology of Arabidopsis. Consists of a single exon and is characterized by a conserved C-terminal motif and N-terminal signal peptide.	-2.133	-1.09265	0.129039	2.89e-05	0.00211785	1.435	0.520648	0.154026	0.00963804	0.159283	1.864	0.898689	0.129039	0.000116713	0.0389923	-1.254	-0.326691	0.154026	0.0667205	0.259287	-3.059	-1.61329	0.231597	0.000116539	0.0194239	-3.976	-1.99133	0.203124	9.84156e-06	0.00155793	-1.7	-0.765955	0.229038	0.0101671	0.0624325	-1.3	-0.37804	0.229038	0.137436	0.658235	1.799	0.847339	0.263726	0.0123694	0.0935057	2.338	1.22538
no gene name	At3g05500.1	rubber elongation factor (REF) family protein; INVOLVED IN: biological_process unknown; LOCATED IN: vacuole; EXPRESSED IN: 24 plant structures; EXPRESSED DURING: 15 growth stages; CONTAINS InterPro DOMAIN/s: Rubber elongation factor (InterPro:IPR008802); BEST Arabidopsis thaliana protein match is: rubber elongation factor (REF) protein-related (TAIR:AT2G47780.1); Has 77 Blast hits to 77 proteins …	1.111	0.15158	0.224753	0.516986	0.413982	1.205	0.26885	0.240271	0.292138	0.474157	1.152	0.204215	0.224753	0.387234	0.688775	-1.542	-0.624645	0.240271	0.0287499	0.166678	-1.085	-0.11727	0.383055	0.766459	0.577299	-1.037	-0.0526355	0.353669	0.884972	0.59812	1.713	0.776225	0.383055	0.0733589	0.188318	1.046	0.0646342	0.383055	0.869737	0.868233	1.858	0.893494	0.392361	0.0487833	0.186712	1.776	0.82886
no gene name	At3g05510.1	phospholipid/glycerol acyltransferase family protein; FUNCTIONS IN: acyltransferase activity; INVOLVED IN: metabolic process; EXPRESSED IN: 20 plant structures; EXPRESSED DURING: 12 growth stages; CONTAINS InterPro DOMAIN/s: Phospholipid/glycerol acyltransferase (InterPro:IPR002123), Tafazzin (InterPro:IPR000872); BEST Arabidopsis thaliana protein match is: phospholipid/glycerol acyltransferase f…	-1.042	-0.0587488	0.177961	0.749787	0.498338	1.148	0.199446	0.212422	0.375254	0.522766	-1.24	-0.310721	0.177961	0.118954	0.493321	1.125	0.170024	0.212422	0.446591	0.584814	-1.196	-0.258195	0.319402	0.442251	0.455664	1.191	0.251972	0.280134	0.39467	0.416629	-1.172	-0.228773	0.315872	0.489544	0.472543	1.424	0.510166	0.315872	0.144952	0.661335	1.021	0.0294219	0.363712	0.937514	0.668059	-1.395	-0.480744
no gene name	AT3G05520.1	Subunits of heterodimeric actin filament capping protein Capz superfamily; FUNCTIONS IN: actin binding; INVOLVED IN: actin cytoskeleton organization; LOCATED IN: nucleus, F-actin capping protein complex; EXPRESSED IN: 24 plant structures; EXPRESSED DURING: 15 growth stages; CONTAINS InterPro DOMAIN/s: F-actin capping protein, alpha subunit, actin binding (InterPro:IPR018315), F-actin capping prot…	-1.038	-0.0534897	0.270641	0.847718	0.526427	1.504	0.589156	0.289327	0.0721962	0.274697	1.156	0.209655	0.270641	0.458407	0.716692	-1.676	-0.745321	0.289327	0.0298897	0.170597	-1.561	-0.642645	0.461263	0.196999	0.311099	-1.2	-0.263145	0.425878	0.551961	0.486913	1.615	0.691831	0.461263	0.167885	0.286797	1.301	0.3795	0.461263	0.431913	0.781352	2.522	1.33448	0.472469	0.0199011	0.121346	1.939	0.954976
REGULATORY PARTICLE TRIPLE-A ATPASE 5A (RPT5A)	At3g05530.1	Encodes RPT5a (Regulatory Particle 5a), one of the six AAA-ATPases of the proteasome regulatory particle. Essential for gametophyte development. In Arabidopsis, the RPT5 subunit is encoded by two highly homologous genes, RPT5a and RPT5b. RPT5a and RPT5b show accession-dependent functional redundancy. In Wassilewskija (Ws) accession: mutant alleles of RPT5a displayed 50% pollen lethality, indicati…	-1.342	-0.424217	0.251637	0.126109	0.191432	1.204	0.267671	0.269012	0.345726	0.506399	-1.016	-0.0231754	0.251637	0.928637	0.829778	1.133	0.179721	0.269012	0.520845	0.616848	-1.615	-0.691888	0.428874	0.141145	0.262663	-1.32	-0.401042	0.395974	0.337609	0.384909	-1.52	-0.603938	0.428874	0.192667	0.306431	1.223	0.290846	0.428874	0.514725	0.802862	1.063	0.0879495	0.439294	0.84577	0.645092	-1.151	-0.202897
no gene name	At3g05540.1	INVOLVED IN: biological_process unknown; LOCATED IN: cytoplasm; CONTAINS InterPro DOMAIN/s: Translationally controlled tumour protein (InterPro:IPR018105), Translationally controlled tumour-associated TCTP (InterPro:IPR001983), Mss4/translationally controlled tumour-associated TCTP (InterPro:IPR011323), Translationally controlled tumour protein, conserved site (InterPro:IPR018103), Mss4-like (Int…	-1.144	-0.193792	0.250084	0.460681	0.390262	1.099	0.136279	0.29851	0.660147	0.641191	1.081	0.112132	0.250084	0.665777	0.780302	-1.039	-0.0546184	0.29851	0.859373	0.720448	-1.257	-0.330072	0.448845	0.483108	0.474325	-1.236	-0.305924	0.393663	0.459448	0.446923	-1.101	-0.139174	0.443885	0.761893	0.570914	1.017	0.0241477	0.443885	0.95795	0.879556	1.141	0.190898	0.511113	0.718484	0.609669	1.123	0.16675
no gene name	At3g05545.1	transcription factor, putative / zinc finger (C3HC4 type RING finger) family protein; FUNCTIONS IN: ubiquitin-protein ligase activity, DNA binding; CONTAINS InterPro DOMAIN/s: Zinc finger, RING-type (InterPro:IPR001841), Zinc finger, RING/FYVE/PHD-type (InterPro:IPR013083), Zinc finger, PHD-type (InterPro:IPR001965); BEST Arabidopsis thaliana protein match is: zinc finger (C3HC4-type RING finger)…	1.612	0.689016	0.424887	0.143538	0.205729	-1.871	-0.903985	0.507163	0.112532	0.322841	-1.075	-0.103866	0.424887	0.813032	0.811072	1.247	0.318835	0.507163	0.547095	0.628494	3.017	1.593	0.76258	0.0701312	0.184623	1.733	0.792881	0.668827	0.269843	0.342731	1.293	0.370181	0.754153	0.636709	0.531832	-1.741	-0.800119	0.754153	0.319689	0.742126	-2.334	-1.22282	0.868372	0.196733	0.360499	-1.34	-0.422701
no gene name	At3g05550.1	hypoxia-responsive family protein; FUNCTIONS IN: molecular_function unknown; INVOLVED IN: response to hypoxia; LOCATED IN: cellular_component unknown; BEST Arabidopsis thaliana protein match is: hypoxia-responsive family protein (TAIR:AT5G27760.1); Has 87 Blast hits to 87 proteins in 25 species: Archae - 0; Bacteria - 0; Metazoa - 0; Fungi - 34; Plants - 53; Viruses - 0; Other Eukaryotes - 0 (sou…	-1.171	-0.227489	0.271773	0.426857	0.37568	1.36	0.443159	0.324399	0.209074	0.413512	-1.261	-0.334407	0.271773	0.253474	0.618246	1.086	0.118736	0.324399	0.723841	0.687436	-1.592	-0.670648	0.487773	0.206431	0.318552	1.077	0.106918	0.427805	0.808946	0.576658	-1.271	-0.346225	0.482383	0.493341	0.474063	1.714	0.777566	0.482383	0.145643	0.662171	1.252	0.324423	0.555441	0.575261	0.559519	-1.369	-0.453143
no gene name	At3g05560.1	60S ribosomal protein L22-2 (RPL22B); FUNCTIONS IN: structural constituent of ribosome; INVOLVED IN: translation; LOCATED IN: cytosolic ribosome, cytosolic large ribosomal subunit, ribosome, plasma membrane; EXPRESSED IN: 22 plant structures; EXPRESSED DURING: 13 growth stages; CONTAINS InterPro DOMAIN/s: Ribosomal protein L22e (InterPro:IPR002671); BEST Arabidopsis thaliana protein match is: 60S…	1.727	0.788506	0.254151	0.0146101	0.0556097	1.928	0.947021	0.303365	0.0141917	0.170754	-1.362	-0.44552	0.254151	0.117699	0.492852	-2.445	-1.29001	0.303365	0.0027903	0.0453208	-1.116	-0.158515	0.456145	0.737174	0.568256	2.352	1.23403	0.400066	0.0150128	0.0681818	4.224	2.07851	0.451105	0.00173808	0.022485	2.625	1.39254	0.451105	0.0149583	0.426462	4.714	2.23703	0.519425	0.00259206	0.0423725	1.796	0.844487
no gene name	At3g05570.1	unknown protein; FUNCTIONS IN: molecular_function unknown; INVOLVED IN: biological_process unknown; LOCATED IN: cellular_component unknown; EXPRESSED IN: 23 plant structures; EXPRESSED DURING: 15 growth stages; BEST Arabidopsis thaliana protein match is: unknown protein (TAIR:AT4G39235.1); Has 39 Blast hits to 39 proteins in 7 species: Archae - 0; Bacteria - 0; Metazoa - 0; Fungi - 0; Plants - 39…	1.152	0.204148	0.175442	0.274498	0.296382	1.13	0.176	0.187556	0.372545	0.521192	1.101	0.138165	0.175442	0.451216	0.71429	-1.432	-0.518313	0.187556	0.0219855	0.144817	1.02	0.0281486	0.299013	0.927062	0.62085	1.047	0.0659832	0.276075	0.816455	0.579027	1.65	0.722461	0.299013	0.0388549	0.133302	1.027	0.0378346	0.299013	0.902093	0.872022	1.618	0.694312	0.306277	0.0496106	0.188355	1.576	0.656478
no gene name	At3g05580.1	serine/threonine protein phosphatase, putative; FUNCTIONS IN: protein serine/threonine phosphatase activity; INVOLVED IN: biological_process unknown; LOCATED IN: cellular_component unknown; EXPRESSED IN: 11 plant structures; EXPRESSED DURING: L mature pollen stage, M germinated pollen stage, 4 anthesis, petal differentiation and expansion stage; CONTAINS InterPro DOMAIN/s: Metallophosphoesterase …	-1.658	-0.729857	0.279547	0.0282309	0.0809325	-1.017	-0.0240823	0.298848	0.937537	0.715804	1.482	0.56748	0.279547	0.0729341	0.41628	1.138	0.186459	0.298848	0.548163	0.628937	-1.631	-0.705775	0.476441	0.172654	0.290578	-2.458	-1.29734	0.439892	0.0162416	0.0710671	-1.887	-0.916316	0.476441	0.0866045	0.204327	-1.507	-0.591563	0.476441	0.245757	0.712619	-1.157	-0.210541	0.488017	0.676312	0.596128	1.302	0.381022
RIBOSOMAL PROTEIN L18 (RPL18)	At3g05590.1	Encodes cytoplasmic ribosomal protein L18.	1.902	0.927498	0.220012	0.00225385	0.0191213	1.543	0.625984	0.235203	0.0259834	0.201965	-1.376	-0.460169	0.220012	0.066016	0.399451	-2.134	-1.09331	0.235203	0.00120488	0.0295613	1.232	0.301513	0.374975	0.442066	0.455664	2.617	1.38767	0.34621	0.00307234	0.0279155	4.058	2.02081	0.374975	0.000439177	0.0102788	2.123	1.08615	0.374975	0.017693	0.448622	3.293	1.7193	0.384085	0.00154051	0.0331599	1.551	0.633144
no gene name	At3g05600.1	epoxide hydrolase, putative; FUNCTIONS IN: epoxide hydrolase activity, catalytic activity; EXPRESSED IN: 17 plant structures; EXPRESSED DURING: 12 growth stages; CONTAINS InterPro DOMAIN/s: Epoxide hydrolase-like (InterPro:IPR000639), Alpha/beta hydrolase fold-1 (InterPro:IPR000073); BEST Arabidopsis thaliana protein match is: epoxide hydrolase, putative (TAIR:AT4G02340.1); Has 10054 Blast hits t…	1.334	0.415711	0.220001	0.0954872	0.163414	-1.028	-0.0392005	0.262603	0.88503	0.704947	-1.379	-0.464087	0.220001	0.067929	0.40506	1.063	0.0875766	0.262603	0.747334	0.693088	1.371	0.454911	0.394854	0.282544	0.371818	1.84	0.879798	0.34631	0.0346843	0.110806	1.255	0.328134	0.390491	0.425134	0.443995	1.342	0.424886	0.390491	0.30825	0.737438	-1.092	-0.126777	0.449632	0.785133	0.628755	-1.466	-0.551664
no gene name	At3g05610.1	pectinesterase family protein; FUNCTIONS IN: enzyme inhibitor activity, pectinesterase activity; INVOLVED IN: cell wall modification; LOCATED IN: cell wall, plant-type cell wall; EXPRESSED IN: 11 plant structures; EXPRESSED DURING: L mature pollen stage, M germinated pollen stage, 4 anthesis, C globular stage, petal differentiation and expansion stage; CONTAINS InterPro DOMAIN/s: Pectin lyase fol…	-1.324	-0.405423	0.191957	0.0638562	0.13034	1.158	0.211846	0.20521	0.328858	0.496633	1.054	0.0752297	0.191957	0.704243	0.790804	1.085	0.118348	0.20521	0.578269	0.640052	-1.534	-0.617269	0.327159	0.0918106	0.211426	-1.395	-0.480653	0.302061	0.146019	0.249092	-1.438	-0.523771	0.327159	0.143848	0.265512	1.099	0.136616	0.327159	0.686038	0.839105	1.067	0.0934977	0.335107	0.786544	0.628935	-1.03	-0.0431183
no gene name	At3g05620.1	pectinesterase family protein; FUNCTIONS IN: enzyme inhibitor activity, pectinesterase activity; INVOLVED IN: cell wall modification; LOCATED IN: endomembrane system, cell wall, plant-type cell wall; EXPRESSED IN: shoot, leaf apex, hypocotyl, flower, pollen tube; EXPRESSED DURING: petal differentiation and expansion stage; CONTAINS InterPro DOMAIN/s: Pectinesterase, active site (InterPro:IPR01804…	-1.266	-0.339802	0.190706	0.108465	0.17546	1.143	0.192335	0.203873	0.370108	0.519796	1.12	0.163774	0.190706	0.412751	0.698103	-1.011	-0.0163059	0.203873	0.938003	0.737796	-1.446	-0.532137	0.325027	0.136013	0.258161	-1.418	-0.503576	0.300093	0.127644	0.23321	-1.251	-0.323497	0.325027	0.345599	0.403969	1.02	0.0285611	0.325027	0.931902	0.876262	1.156	0.208641	0.332923	0.546426	0.548662	1.133	0.18008
no gene name	At3g05625.1	binding; FUNCTIONS IN: binding; INVOLVED IN: biological_process unknown; LOCATED IN: chloroplast, chloroplast stroma; EXPRESSED IN: cotyledon; CONTAINS InterPro DOMAIN/s: Tetratricopeptide-like helical (InterPro:IPR011990), Tetratricopeptide region (InterPro:IPR013026); Has 209 Blast hits to 207 proteins in 91 species: Archae - 14; Bacteria - 152; Metazoa - 0; Fungi - 0; Plants - 18; Viruses - 0;…	1.438	0.524222	0.131952	0.00324072	0.0234583	-1.052	-0.0731098	0.141062	0.616762	0.62754	-1.148	-0.198779	0.131952	0.166218	0.5454	-1.191	-0.252334	0.141062	0.107272	0.323676	1.513	0.597332	0.22489	0.0262125	0.115323	1.651	0.723001	0.207638	0.00691647	0.0436917	1.713	0.776556	0.22489	0.0072398	0.0518629	1.091	0.125669	0.22489	0.589929	0.820178	1.132	0.179224	0.230354	0.456512	0.510344	1.038	0.0535554
(PLDP2)	At3g05630.1	Encodes a member of the PXPH-PLD subfamily of phospholipase D proteins. Regulates vesicle trafficking. Required for auxin transport and distribution and hence auxin responses. This subfamily is novel structurally different from the majority of plant PLDs by having phox homology (PX) and pleckstrin homology (PH) domains. Involved regulating root development in response to nutrient limitation. Play…	-1.19	-0.250572	0.234025	0.312175	0.317679	1.24	0.309933	0.250184	0.246747	0.442639	-1.171	-0.227618	0.234025	0.356154	0.675851	1.124	0.168258	0.250184	0.518135	0.616054	-1.475	-0.560504	0.398858	0.193505	0.308069	-1.016	-0.0229533	0.36826	0.951663	0.614427	-1.337	-0.418829	0.398858	0.321063	0.390747	1.452	0.537551	0.398858	0.210689	0.698461	1.103	0.141675	0.408548	0.736729	0.614663	-1.316	-0.395876
no gene name	At3g05640.1	protein phosphatase 2C, putative / PP2C, putative; FUNCTIONS IN: protein serine/threonine phosphatase activity, catalytic activity; INVOLVED IN: response to water deprivation; LOCATED IN: cellular_component unknown; EXPRESSED IN: 22 plant structures; EXPRESSED DURING: 13 growth stages; CONTAINS InterPro DOMAIN/s: Protein phosphatase 2C-related (InterPro:IPR001932), Protein phosphatase 2C (InterPr…	1.016	0.0225272	0.19606	0.911047	0.544181	1.015	0.0218263	0.209596	0.919346	0.711776	1.112	0.153371	0.19606	0.454145	0.714927	-1.147	-0.197725	0.209596	0.37013	0.544573	1	0.000700914	0.334151	0.998372	0.637788	-1.095	-0.130844	0.308518	0.681445	0.536576	1.165	0.220252	0.334151	0.52631	0.488085	-1.095	-0.131545	0.334151	0.702989	0.84227	1.164	0.219551	0.34227	0.537218	0.545926	1.276	0.351096
RECEPTOR LIKE PROTEIN 32 (AtRLP32)	At3g05650.1	Receptor Like Protein 32 (AtRLP32); FUNCTIONS IN: protein binding, kinase activity; INVOLVED IN: signal transduction, defense response; LOCATED IN: endomembrane system; EXPRESSED IN: 22 plant structures; EXPRESSED DURING: 13 growth stages; CONTAINS InterPro DOMAIN/s: Leucine-rich repeat, N-terminal (InterPro:IPR013210), Leucine-rich repeat (InterPro:IPR001611); BEST Arabidopsis thaliana protein m…	1.19	0.250726	0.152331	0.134187	0.198367	-1.213	-0.278279	0.162849	0.121657	0.332045	1.119	0.162604	0.152331	0.313569	0.654179	-1.098	-0.13505	0.162849	0.428383	0.575475	1.443	0.529005	0.259623	0.0720456	0.187101	1.063	0.0881219	0.239707	0.72165	0.54959	1.307	0.385776	0.259623	0.171469	0.289288	-1.357	-0.440883	0.259623	0.123702	0.647555	-1.104	-0.14323	0.265931	0.603229	0.570461	1.229	0.297654
RECEPTOR LIKE PROTEIN 33 (AtRLP33)	At3g05660.1	Receptor Like Protein 33 (AtRLP33); FUNCTIONS IN: protein binding, kinase activity; INVOLVED IN: signal transduction, defense response; LOCATED IN: chloroplast; EXPRESSED IN: 10 plant structures; EXPRESSED DURING: 10 growth stages; CONTAINS InterPro DOMAIN/s: Leucine-rich repeat, typical subtype (InterPro:IPR003591), Leucine-rich repeat (InterPro:IPR001611), Leucine-rich repeat, N-terminal (Inter…	-1.025	-0.0360727	0.181148	0.847126	0.526217	-1.425	-0.510626	0.216226	0.0458478	0.23746	1.124	0.169185	0.181148	0.377652	0.684952	1.299	0.377513	0.216226	0.118968	0.338364	1.389	0.474553	0.325121	0.182517	0.299418	-1.153	-0.205258	0.28515	0.492124	0.46168	-1.332	-0.413586	0.321528	0.234309	0.335501	-1.602	-0.679811	0.321528	0.0674194	0.584455	-1.851	-0.888139	0.370225	0.0432496	0.175914	-1.155	-0.208328
no gene name	At3g05670.1	PHD finger family protein; FUNCTIONS IN: protein binding, DNA binding, zinc ion binding; INVOLVED IN: regulation of transcription, DNA-dependent; EXPRESSED IN: 23 plant structures; EXPRESSED DURING: 15 growth stages; CONTAINS InterPro DOMAIN/s: Zinc finger, RING-type, conserved site (InterPro:IPR017907), Zinc finger, RING-type (InterPro:IPR001841), Zinc finger, RING/FYVE/PHD-type (InterPro:IPR013…	1.134	0.180948	0.140745	0.230661	0.269096	-1.025	-0.0351328	0.150463	0.8206	0.688058	-1.154	-0.206542	0.140745	0.1763	0.558107	1.043	0.0607266	0.150463	0.69593	0.679693	1.162	0.216081	0.239878	0.391163	0.429541	1.308	0.387491	0.221476	0.114119	0.219106	1.087	0.120222	0.239878	0.628273	0.528464	1.126	0.171409	0.239878	0.492991	0.798444	-1.069	-0.0958594	0.245705	0.705506	0.605819	-1.204	-0.267269
no gene name	AT3G05675.1	BTB/POZ domain-containing protein; CONTAINS InterPro DOMAIN/s: BTB/POZ (InterPro:IPR013069), BTB/POZ fold (InterPro:IPR011333), BTB/POZ-like (InterPro:IPR000210); BEST Arabidopsis thaliana protein match is: unknown protein (TAIR:AT4G10800.1); Has 259 Blast hits to 259 proteins in 17 species: Archae - 0; Bacteria - 0; Metazoa - 0; Fungi - 0; Plants - 257; Viruses - 0; Other Eukaryotes - 2 (source:…	1.137	0.185618	0.306556	0.559808	0.431264	-1.192	-0.253902	0.327722	0.458359	0.563265	1.605	0.682694	0.306556	0.0529573	0.368692	-1.531	-0.61441	0.327722	0.0935813	0.304454	1.356	0.43952	0.522475	0.422008	0.445938	-1.411	-0.497076	0.482394	0.329701	0.380486	1.741	0.800028	0.522475	0.160073	0.280674	-1.914	-0.936597	0.522475	0.106629	0.633149	1.284	0.360508	0.535169	0.517468	0.537872	2.457	1.2971
no gene name	At3g05675.2	protein binding; FUNCTIONS IN: protein binding; EXPRESSED IN: 22 plant structures; EXPRESSED DURING: 13 growth stages; CONTAINS InterPro DOMAIN/s: BTB/POZ fold (InterPro:IPR011333), BTB/POZ-like (InterPro:IPR000210); BEST Arabidopsis thaliana protein match is: unknown protein (TAIR:AT4G10800.1); Has 155 Blast hits to 155 proteins in 9 species: Archae - 0; Bacteria - 0; Metazoa - 0; Fungi - 0; Pla…	1.288	0.365345	0.219041	0.129675	0.194754	1.272	0.346846	0.234164	0.17269	0.381205	-1.09	-0.124489	0.219041	0.583706	0.757225	-1.503	-0.587702	0.234164	0.0333227	0.179889	1.013	0.0184994	0.373319	0.96156	0.628877	1.404	0.489834	0.344681	0.188989	0.286266	1.936	0.953047	0.373319	0.0310466	0.117595	1.386	0.471335	0.373319	0.238482	0.707332	1.911	0.934547	0.382389	0.037122	0.163696	1.379	0.463213
EMBRYO DEFECTIVE 2016 (EMB2016)	At3g05680.1	embryo defective 2016 (EMB2016); FUNCTIONS IN: molecular_function unknown; INVOLVED IN: embryonic development ending in seed dormancy; LOCATED IN: cellular_component unknown; Has 7710 Blast hits to 5348 proteins in 349 species: Archae - 0; Bacteria - 146; Metazoa - 3422; Fungi - 1120; Plants - 652; Viruses - 71; Other Eukaryotes - 2299 (source: NCBI BLink).	1.177	0.235081	0.251543	0.374412	0.349797	-1.063	-0.0884752	0.268911	0.749673	0.669385	-1.073	-0.10211	0.251543	0.694272	0.788504	-1.031	-0.0444957	0.268911	0.872234	0.723239	1.251	0.323557	0.428714	0.469708	0.468207	1.263	0.337192	0.395826	0.416379	0.427536	1.214	0.279577	0.428714	0.530618	0.489489	1.009	0.0136351	0.428714	0.975322	0.880709	-1.031	-0.0439795	0.43913	0.92242	0.664493	-1.041	-0.0576146
no gene name	At3g05685.1	FUNCTIONS IN: molecular_function unknown; INVOLVED IN: biological_process unknown; LOCATED IN: cellular_component unknown; CONTAINS InterPro DOMAIN/s: Cystatin-related, plant (InterPro:IPR006525); BEST Arabidopsis thaliana protein match is: unknown protein (TAIR:AT5G17090.1); Has 28 Blast hits to 26 proteins in 1 species: Archae - 0; Bacteria - 0; Metazoa - 0; Fungi - 0; Plants - 28; Viruses - 0;…	-1.25	-0.321639	0.258618	0.245034	0.278556	1.47	0.555444	0.276474	0.0754463	0.279191	-1.068	-0.0952038	0.258618	0.721289	0.793594	-1.101	-0.138601	0.276474	0.62818	0.65783	-1.837	-0.877083	0.440771	0.0778115	0.194458	-1.17	-0.226435	0.406959	0.591495	0.504031	-1.135	-0.183038	0.440771	0.687672	0.547894	1.57	0.650648	0.440771	0.174011	0.677146	1.618	0.694045	0.45148	0.158606	0.327402	1.031	0.0433974
NUCLEAR FACTOR Y, SUBUNIT A2 (NF-YA2)	At3g05690.1	Encodes a subunit of CCAAT-binding complex, binds to CCAAT box motif present in some plant promoter sequences. One of three members of this class (HAP2A, HAP2B, HAP2C), it is expressed in vegetative and reproductive tissues.	-1.033	-0.0473755	0.104347	0.661879	0.469195	-1.226	-0.294458	0.124553	0.045663	0.237124	1.047	0.0663011	0.104347	0.542916	0.745898	1.21	0.275533	0.124553	0.0578839	0.240405	1.187	0.247083	0.18728	0.223567	0.331133	-1.082	-0.113677	0.164255	0.508476	0.468566	-1.251	-0.322908	0.18521	0.119413	0.242145	-1.284	-0.36076	0.18521	0.0872833	0.617525	-1.485	-0.569991	0.213261	0.0282419	0.143397	-1.156	-0.209232
no gene name	At3g05700.1	INVOLVED IN: response to water deprivation; CONTAINS InterPro DOMAIN/s: Drought induced 19 (InterPro:IPR008598); BEST Arabidopsis thaliana protein match is: drought-responsive family protein (TAIR:AT5G26990.1); Has 167 Blast hits to 167 proteins in 27 species: Archae - 0; Bacteria - 0; Metazoa - 38; Fungi - 0; Plants - 128; Viruses - 0; Other Eukaryotes - 1 (source: NCBI BLink).	-1.043	-0.0614117	0.29588	0.840196	0.524419	1.324	0.405195	0.316309	0.232212	0.430736	1.008	0.011916	0.29588	0.968755	0.835284	-1.28	-0.3557	0.316309	0.289883	0.495124	-1.382	-0.466607	0.504278	0.378954	0.424763	-1.052	-0.0733277	0.465594	0.878333	0.596504	1.226	0.294288	0.504278	0.573833	0.50659	1.313	0.393279	0.504278	0.455478	0.786805	1.695	0.760895	0.51653	0.174818	0.342057	1.29	0.367615
SYNTAXIN OF PLANTS 43 (SYP43)	At3g05710.2	member of SYP4 Gene Family	-1.233	-0.302408	0.154094	0.0813179	0.149554	1.347	0.429439	0.164733	0.028416	0.207826	1.285	0.361737	0.154094	0.0434817	0.343528	-1.403	-0.488768	0.164733	0.0157783	0.119944	-1.661	-0.731846	0.262627	0.02117	0.103996	-1.585	-0.664145	0.242481	0.0228864	0.087016	1.138	0.18636	0.262627	0.495924	0.475234	1.048	0.0677012	0.262627	0.802371	0.859445	1.89	0.918207	0.269008	0.00770916	0.0732003	1.803	0.850505
[truncated: 4,920 more rows]
[truncated: 77 more columns]
