# Supplementary material for: Transcriptional programming during cell wall maturation in the expanding Arabidopsis stem
Source: BMC Plant Biol. 2013 Jan 25;13:14. doi: 10.1186/1471-2229-13-14 (PMC3635874; doi:10.1186/1471-2229-13-14)
Supplement: Additional file 4: Table S1 part 3 — Raw, processed data, TAIR10 annotations and clustering information for all gene-specific array elements. See first tab of file for column header descriptions. [file 1471-2229-13-14-S4.xlsx]

## Sheet: TOC
Table S1. Raw, processed data, TAIR10 annotations and clustering information for all gene-specific array elements (Chromosome4-5). Tab 1 (current) provides a table of contents of all columns for the 'data' tab.
Column alphanumeric		Column Header	Description	Description classification
First character	Second character
-	A	Primary Gene Symbol	Gene name (if available)	Locus info
-	B	Primary Locus Identifier	Unique gene identifier	Locus info
-	C	TAIR9.Annotations	TAIR9 annotations	Locus info
-	D	Yng_FC	Fold-change, 2^(abs(Est))*abs(Est/Est))	"YNG" treatment class and associated statistical values
-	E	Yng_Est	Estimate	"YNG" treatment class and associated statistical values
-	F	Yng_SE	Standard error*	"YNG" treatment class and associated statistical values
-	G	Yng_Pval	Mixed-model p-value of estimate**	"YNG" treatment class and associated statistical values
-	H	Yng_Qval	Correction of p-values for false discovery rate	"YNG" treatment class and associated statistical values
-	I	Max_FC	Fold-change, 2^(abs(Est))*abs(Est/Est))	"MGR" treatment class and associated statistical values
-	J	Max_Est	Estimate	"MGR" treatment class and associated statistical values
-	K	Max_SE	Standard error*	"MGR" treatment class and associated statistical values
-	L	Max_Pval	Mixed-model p-value of estimate**	"MGR" treatment class and associated statistical values
-	M	Max_Qval	Correction of p-values for false discovery rate	"MGR" treatment class and associated statistical values
-	N	Ces_FC	Fold-change, 2^(abs(Est))*abs(Est/Est))	"CSS" treatment class and associated statistical values
-	O	Ces_Est	Estimate	"CSS" treatment class and associated statistical values
-	P	Ces_SE	Standard error*	"CSS" treatment class and associated statistical values
-	Q	Ces_Pval	Mixed-model p-value of estimate**	"CSS" treatment class and associated statistical values
-	R	Ces_Qval	Correction of p-values for false discovery rate	"CSS" treatment class and associated statistical values
-	S	Old_FC	Fold-change, 2^(abs(Est))*abs(Est/Est))	"OLD" treatment class estimates and associated statistical values
-	T	Old_Est	Estimate	"OLD" treatment class estimates and associated statistical values
-	U	Old_SE	Standard error*	"OLD" treatment class estimates and associated statistical values
-	V	Old_Pval	Mixed-model p-value of estimate**	"OLD" treatment class estimates and associated statistical values
-	W	Old_Qval	Correction of p-values for false discovery rate	"OLD" treatment class estimates and associated statistical values
-	X	Yng.MGR_FC	Fold-change, 2^(abs(Est))*abs(Est/Est))	YNGMGR, ratio of treatment classes and associated statistical values
-	Y	Yng.MGR_Est	Estimate of ratio of specified treatment classes	YNGMGR, ratio of treatment classes and associated statistical values
-	Z	Yng.MGR_SE	Standard error*	YNGMGR, ratio of treatment classes and associated statistical values
A	A	Yng.MGR_Pval	Mixed-model p-value of estimate**	YNGMGR, ratio of treatment classes and associated statistical values
A	B	Yng.MGR_Qval	Correction of p-values for false discovery rate	YNGMGR, ratio of treatment classes and associated statistical values
A	C	Yng.Ces_FC	Fold-change, 2^(abs(Est))*abs(Est/Est))	YNG/CSS, ratio of treatment classes and associated statistical values
A	D	Yng.Ces_Est	Estimate of ratio of specified treatment classes	YNG/CSS, ratio of treatment classes and associated statistical values
A	E	Yng.Ces_SE	Standard error*	YNG/CSS, ratio of treatment classes and associated statistical values
A	F	Yng.Ces_Pval	Mixed-model p-value of estimate**	YNG/CSS, ratio of treatment classes and associated statistical values
A	G	Yng.Ces_Qval	Correction of p-values for false discovery rate	YNG/CSS, ratio of treatment classes and associated statistical values
A	H	Yng.Old_FC	Fold-change, 2^(abs(Est))*abs(Est/Est))	YNG/OLD, ratio of treatment classes and associated statistical values
A	I	Yng.Old_Est	Estimate of ratio of specified treatment classes	YNG/OLD, ratio of treatment classes and associated statistical values
A	J	Yng.Old_SE	Standard error*	YNG/OLD, ratio of treatment classes and associated statistical values
A	K	Yng.Old_Pval	Mixed-model p-value of estimate**	YNG/OLD, ratio of treatment classes and associated statistical values
A	L	Yng.Old_Qval	Correction of p-values for false discovery rate	YNG/OLD, ratio of treatment classes and associated statistical values
A	M	MGR.Ces_FC	Fold-change, 2^(abs(Est))*abs(Est/Est))	MGR/CSS, ratio of treatment classes and associated statistical values
A	N	MGR.Ces_Est	Estimate of ratio of specified treatment classes	MGR/CSS, ratio of treatment classes and associated statistical values
A	O	MGR.Ces_SE	Standard error*	MGR/CSS, ratio of treatment classes and associated statistical values
A	P	MGR.Ces_Pval	Mixed-model p-value of estimate**	MGR/CSS, ratio of treatment classes and associated statistical values
A	Q	MGR.Ces_Qval	Correction of p-values for false discovery rate	MGR/CSS, ratio of treatment classes and associated statistical values
A	R	MGR.Old_FC	Fold-change, 2^(abs(Est))*abs(Est/Est))	MGR/OLD, ratio of treatment classes and associated statistical values
A	S	MGR.Old_Est	Estimate of ratio of specified treatment classes	MGR/OLD, ratio of treatment classes and associated statistical values
A	T	MGR.Old_SE	Standard error*	MGR/OLD, ratio of treatment classes and associated statistical values
A	U	MGR.Old_Pval	Mixed-model p-value of estimate**	MGR/OLD, ratio of treatment classes and associated statistical values
A	V	MGR.Old_Qval	Correction of p-values for false discovery rate	MGR/OLD, ratio of treatment classes and associated statistical values
A	W	Ces.Old_FC	Fold-change, 2^(abs(Est))*abs(Est/Est))	CSS/OLD, ratio of treatment classes and associated statistical values
A	X	Ces.Old_Est	Estimate of ratio of specified treatment classes	CSS/OLD, ratio of treatment classes and associated statistical values
A	Y	Ces.Old_SE	Standard error*	CSS/OLD, ratio of treatment classes and associated statistical values
A	Z	Ces.Old_Pval	Mixed-model p-value of estimate**	CSS/OLD, ratio of treatment classes and associated statistical values
B	A	Ces.Old_Qval	Correction of p-values for false discovery rate	CSS/OLD, ratio of treatment classes and associated statistical values
B	B	CE_CAZy	Carbohydrate esterase	Structural category assigned to accession in Carbohydrate active-enzyme (CAZy) database
B	C	GH_CAZy	Glycoside hydrolase	Structural category assigned to accession in Carbohydrate active-enzyme (CAZy) database
B	D	GT_CAZy	Glycosyltransferase	Structural category assigned to accession in Carbohydrate active-enzyme (CAZy) database
B	E	PL_CAZy	Polysaccharide lyase	Structural category assigned to accession in Carbohydrate active-enzyme (CAZy) database
B	F	CesA	Cellulose synthase (CesA) or CesA-like	Search of TAIR10 gene descriptions for additional enzyme terms not mutually-exclusive from CAZy assignments
B	G	EXP	Search for "expansin"	Search of TAIR10 gene descriptions for terms associated with structural proteins
B	H	AGP	Search for "Arabinogalactan" OR "AGP"	Search of TAIR10 gene descriptions for terms associated with structural proteins
B	I	HRGP_EXT	Search for "hydroxyproline-rich glycoprotein" OR "HRGP"	Search of TAIR10 gene descriptions for terms associated with cell wall constituents
B	J	Pectin	Search for "pectic" OR "pectin" OR "pectate"	Search of TAIR10 gene descriptions for terms associated with cell wall constituents
B	K	Cellulose.HC	Search for "cellulose" OR "cellulosic" (note: "hemicellulose" was not excluded)	Search of TAIR10 gene descriptions for terms associated with cell wall constituents
B	L	XG	Search for "xyloglucan"	Search of TAIR10 gene descriptions for terms associated with cell wall constituents
B	M	Lignin		Accessions found in Ehlting et al 2005, as well as a search for "lignin" in TAIR10
B	N	Clusters of genes significantly different among stages (q-value<0.05 for ratios of stages)	Accession appearance in main clusters of genes significantly differentially-expressed between at least two treatment classes	Co-expression analysis (see manuscript or thesis chapter for description of these clusters and union sets.
B	O	Stage-specific [sub-] clusters of genes significantly different among stages (q-value<0.05 for ratios of stages)	Accession appearance in main clusters of genes significantly differentially-expressed between at least two treatment classes , AND also appearing up-regulated in only one of the 4 treatment classes relative to the others	Co-expression analysis (see manuscript or thesis chapter for description of these clusters and union sets.
B	P	Union of co-expressions sets from Ehlting et al. (2005), Imoto et al. (2005) and this study	Assessment of commonality in gene lists among experiments; Ehlting et al. (2005), Imoto et al. (2005) and this study	Co-expression analysis (see manuscript or thesis chapter for description of these clusters and union sets.
B	Q	Clusters of cell wall-related accessions	Accession appearance in clusters of cell wall-related genes, where up-regulation is restricted to one or two subclusters	Co-expression analysis (see manuscript or thesis chapter for description of these clusters and union sets.
B	R	Signal.Median_1923_Cy3.txt	50-percentile signal intensity for pixels within spot	Raw Data for submission to Array Express
B	S	Background.Median_1923_Cy3.txt	Mean of 5% of dimmest spots in array subgrid	Raw Data for submission to Array Express
B	T	Signal.Median_1923_Cy5.txt	50-percentile signal intensity for pixels within spot	Raw Data for submission to Array Express
B	U	Background.Median_1923_Cy5.txt	Mean of 5% of dimmest spots in array subgrid	Raw Data for submission to Array Express
B	V	Signal.Median_1924_Cy3.txt	50-percentile signal intensity for pixels within spot	Raw Data for submission to Array Express
B	W	Background.Median_1924_Cy3.txt	Mean of 5% of dimmest spots in array subgrid	Raw Data for submission to Array Express
B	X	Signal.Median_1924_Cy5.txt	50-percentile signal intensity for pixels within spot	Raw Data for submission to Array Express
B	Y	Background.Median_1924_Cy5.txt	Mean of 5% of dimmest spots in array subgrid	Raw Data for submission to Array Express
B	Z	Signal.Median_1925_Cy3.txt	50-percentile signal intensity for pixels within spot	Raw Data for submission to Array Express
C	A	Background.Median_1925_Cy3.txt	Mean of 5% of dimmest spots in array subgrid	Raw Data for submission to Array Express
C	B	Signal.Median_1925_Cy5.txt	50-percentile signal intensity for pixels within spot	Raw Data for submission to Array Express
C	C	Background.Median_1925_Cy5.txt	Mean of 5% of dimmest spots in array subgrid	Raw Data for submission to Array Express
C	D	Signal.Median_1927_Cy3.txt	50-percentile signal intensity for pixels within spot	Raw Data for submission to Array Express
C	E	Background.Median_1927_Cy3.txt	Mean of 5% of dimmest spots in array subgrid	Raw Data for submission to Array Express
C	F	Signal.Median_1927_Cy5.txt	50-percentile signal intensity for pixels within spot	Raw Data for submission to Array Express
C	G	Background.Median_1927_Cy5.txt	Mean of 5% of dimmest spots in array subgrid	Raw Data for submission to Array Express
C	H	Signal.Median_1928_Cy3.txt	50-percentile signal intensity for pixels within spot	Raw Data for submission to Array Express
C	I	Background.Median_1928_Cy3.txt	Mean of 5% of dimmest spots in array subgrid	Raw Data for submission to Array Express
C	J	Signal.Median_1928_Cy5.txt	50-percentile signal intensity for pixels within spot	Raw Data for submission to Array Express
C	K	Background.Median_1928_Cy5.txt	Mean of 5% of dimmest spots in array subgrid	Raw Data for submission to Array Express
C	L	Signal.Median_1929_Cy3.txt	50-percentile signal intensity for pixels within spot	Raw Data for submission to Array Express
C	M	Background.Median_1929_Cy3.txt	Mean of 5% of dimmest spots in array subgrid	Raw Data for submission to Array Express
C	N	Signal.Median_1929_Cy5.txt	50-percentile signal intensity for pixels within spot	Raw Data for submission to Array Express
C	O	Background.Median_1929_Cy5.txt	Mean of 5% of dimmest spots in array subgrid	Raw Data for submission to Array Express
C	P	Signal.Median_1931_Cy3.txt	50-percentile signal intensity for pixels within spot	Raw Data for submission to Array Express
C	Q	Background.Median_1931_Cy3.txt	Mean of 5% of dimmest spots in array subgrid	Raw Data for submission to Array Express
C	R	Signal.Median_1931_Cy5.txt	50-percentile signal intensity for pixels within spot	Raw Data for submission to Array Express
C	S	Background.Median_1931_Cy5.txt	Mean of 5% of dimmest spots in array subgrid	Raw Data for submission to Array Express
C	T	Signal.Median_1932_Cy3.txt	50-percentile signal intensity for pixels within spot	Raw Data for submission to Array Express
C	U	Background.Median_1932_Cy3.txt	Mean of 5% of dimmest spots in array subgrid	Raw Data for submission to Array Express
C	V	Signal.Median_1932_Cy5.txt	50-percentile signal intensity for pixels within spot	Raw Data for submission to Array Express
C	W	Background.Median_1932_Cy5.txt	Mean of 5% of dimmest spots in array subgrid	Raw Data for submission to Array Express
C	X	Signal.Median_1933_Cy3.txt	50-percentile signal intensity for pixels within spot	Raw Data for submission to Array Express
C	Y	Background.Median_1933_Cy3.txt	Mean of 5% of dimmest spots in array subgrid	Raw Data for submission to Array Express
C	Z	Signal.Median_1933_Cy5.txt	50-percentile signal intensity for pixels within spot	Raw Data for submission to Array Express
C	A	Background.Median_1933_Cy5.txt	Mean of 5% of dimmest spots in array subgrid	Raw Data for submission to Array Express
C	B	Signal.Median_1934_Cy3.txt	50-percentile signal intensity for pixels within spot	Raw Data for submission to Array Express
C	C	Background.Median_1934_Cy3.txt	Mean of 5% of dimmest spots in array subgrid	Raw Data for submission to Array Express
C	D	Signal.Median_1934_Cy5.txt	50-percentile signal intensity for pixels within spot	Raw Data for submission to Array Express
C	E	Background.Median_1934_Cy5.txt	Mean of 5% of dimmest spots in array subgrid	Raw Data for submission to Array Express
C	F	Signal.Median_1936_Cy3.txt	50-percentile signal intensity for pixels within spot	Raw Data for submission to Array Express
C	G	Background.Median_1936_Cy3.txt	Mean of 5% of dimmest spots in array subgrid	Raw Data for submission to Array Express
C	H	Signal.Median_1936_Cy5.txt	50-percentile signal intensity for pixels within spot	Raw Data for submission to Array Express
C	I	Background.Median_1936_Cy5.txt	Mean of 5% of dimmest spots in array subgrid	Raw Data for submission to Array Express
C	J	Signal.Median_1941_Cy3.txt	50-percentile signal intensity for pixels within spot	Raw Data for submission to Array Express
C	K	Background.Median_1941_Cy3.txt	Mean of 5% of dimmest spots in array subgrid	Raw Data for submission to Array Express
C	L	Signal.Median_1941_Cy5.txt	50-percentile signal intensity for pixels within spot	Raw Data for submission to Array Express
C	M	Background.Median_1941_Cy5.txt	Mean of 5% of dimmest spots in array subgrid	Raw Data for submission to Array Express
C	N	Signal.Median_1942_Cy3.txt	50-percentile signal intensity for pixels within spot	Raw Data for submission to Array Express
C	O	Background.Median_1942_Cy3.txt	Mean of 5% of dimmest spots in array subgrid	Raw Data for submission to Array Express
C	P	Signal.Median_1942_Cy5.txt	50-percentile signal intensity for pixels within spot	Raw Data for submission to Array Express
C	Q	Background.Median_1942_Cy5.txt	Mean of 5% of dimmest spots in array subgrid	Raw Data for submission to Array Express
C	R	Oligo_ID	Operon designation for 70mer oligomer	Array layout
C	S	Oligo_Sequence	Sequence of 70mer oligomer	Array layout
C	T	Meta.Row	one of 12 rows of 48 metagrid array layout	Array layout
C	U	Meta.Column	one of 4 columns of 48 metagrid array layout	Array layout
C	V	Row	one of 26 rows of a metagrd	Array layout
C	W	Column	one of 27 rows of a metagrid	Array layout

## Sheet: Data
Primary Gene Symbol	Primary Locus Identifier	TAIR9.Annotations	Yng_FC	Yng_Est	Yng_SE	Yng_Pval	Yng_Qval	Max_FC	Max_Est	Max_SE	Max_Pval	Max_Qval	Ces_FC	Ces_Est	Ces_SE	Ces_Pval	Ces_Qval	Old_FC	Old_Est	Old_SE	Old_Pval	Old_Qval	Yng.MGR_FC	Yng.MGR_Est	Yng.MGR_SE	Yng.MGR_Pval	Yng.MGR_Qval	Yng.Ces_FC	Yng.Ces_Est	Yng.Ces_SE	Yng.Ces_Pval	Yng.Ces_Qval	Yng.Old_FC	Yng.Old_Est	Yng.Old_SE	Yng.Old_Pval	Yng.Old_Qval	MGR.Ces_FC	MGR.Ces_Est	MGR.Ces_SE	MGR.Ces_Pval	MGR.Ces_Qval	MGR.Old_FC	MGR.Old_Est	MGR.Old_SE	MGR.Old_Pval	MGR.Old_Qval	Ces.Old_FC	Ces.Old_Est
no gene name	At4g00010.1	expressed protein	1.049	0.0686416	0.185234	0.720579	0.489466	-1.227	-0.295302	0.221102	0.218432	0.420242	-1.122	-0.166434	0.185234	0.395151	0.692089	1.313	0.393095	0.221102	0.113316	0.331786	1.287	0.363943	0.332454	0.305501	0.385417	1.177	0.235076	0.291581	0.443425	0.439766	-1.252	-0.324453	0.32878	0.352624	0.407631	-1.093	-0.128868	0.32878	0.705325	0.842403	-1.611	-0.688397	0.378575	0.106514	0.272142	-1.474	-0.559529
ARABIDOPSIS NAC DOMAIN CONTAINING PROTEIN 1 (ANAC001)	At4g00020.1	BRCA2 homolog -related (from TAIR5, not found in TAIR10)	1.562	0.643844	0.311387	0.0724919	0.140045	-1.22	-0.287329	0.371685	0.461723	0.564742	-1.305	-0.384444	0.311387	0.252005	0.617233	1.02	0.0279293	0.371685	0.941946	0.738709	1.907	0.931173	0.558872	0.134242	0.256452	2.04	1.02829	0.490163	0.0691687	0.165837	1.533	0.615914	0.552696	0.297472	0.376933	1.07	0.0971151	0.552696	0.864887	0.867967	-1.244	-0.315258	0.636404	0.633655	0.582557	-1.331	-0.412373
no gene name	At4g00030.1	plastid-lipid associated protein PAP / fibrillin family protein; FUNCTIONS IN: structural molecule activity; INVOLVED IN: biological_process unknown; EXPRESSED IN: 17 plant structures; EXPRESSED DURING: 9 growth stages; CONTAINS InterPro DOMAIN/s: PAP fibrillin (InterPro:IPR006843); Has 126 Blast hits to 126 proteins in 26 species: Archae - 0; Bacteria - 11; Metazoa - 0; Fungi - 0; Plants - 112; …	-1.007	-0.0103697	0.274848	0.970727	0.559283	-1.359	-0.442268	0.293825	0.16653	0.376518	-1.045	-0.0636833	0.274848	0.82195	0.812592	1.43	0.516321	0.293825	0.112751	0.330876	1.349	0.431899	0.468433	0.380577	0.425386	1.038	0.0533136	0.432498	0.904603	0.602869	-1.441	-0.526691	0.468433	0.28995	0.372279	-1.3	-0.378585	0.468433	0.439818	0.782368	-1.943	-0.95859	0.479814	0.0768202	0.234253	-1.495	-0.580005
no gene name	At4g00040.1	chalcone and stilbene synthase family protein; FUNCTIONS IN: transferase activity, transferring acyl groups other than amino-acyl groups, catalytic activity, acyltransferase activity; INVOLVED IN: phenylpropanoid biosynthetic process, biosynthetic process, metabolic process; EXPRESSED IN: 21 plant structures; EXPRESSED DURING: 12 growth stages; CONTAINS InterPro DOMAIN/s: Chalcone/stilbene syntha…	-1.046	-0.0648416	0.0952919	0.51334	0.41264	-1.459	-0.544802	0.101871	0.000463604	0.0849868	1.012	0.0170712	0.0952919	0.861791	0.819957	1.508	0.592572	0.101871	0.000254052	0.0130227	1.395	0.47996	0.162409	0.0160832	0.0931322	-1.058	-0.0819128	0.14995	0.598162	0.506115	-1.577	-0.657414	0.162409	0.00289412	0.0303015	-1.476	-0.561873	0.162409	0.00716523	0.364851	-2.2	-1.13737	0.166355	7.58294e-05	0.00827783	-1.49	-0.575501
UNFERTILIZED EMBRYO SAC 10 (UNE10)	At4g00050.1	unfertilized embryo sac 10 (UNE10); FUNCTIONS IN: transcription factor activity, DNA binding; INVOLVED IN: double fertilization forming a zygote and endosperm, regulation of transcription; LOCATED IN: nucleus; EXPRESSED IN: 20 plant structures; EXPRESSED DURING: 13 growth stages; CONTAINS InterPro DOMAIN/s: Basic helix-loop-helix dimerisation region bHLH (InterPro:IPR001092), Helix-loop-helix DNA…	-1.459	-0.545395	0.139625	0.00358575	0.0249569	1.326	0.406706	0.149265	0.0234262	0.196174	1.664	0.734371	0.139625	0.00052101	0.0615786	-1.511	-0.595683	0.149265	0.00315409	0.0486106	-1.935	-0.9521	0.237968	0.00310592	0.0490861	-2.428	-1.27977	0.219713	0.00025157	0.00713751	1.035	0.0502882	0.237968	0.837343	0.593613	-1.255	-0.327666	0.237968	0.201812	0.694324	2.003	1.00239	0.243749	0.00262768	0.0426522	2.514	1.33005
MATERNAL EFFECT EMBRYO ARREST 44 (MEE44)	At4g00060.1	maternal effect embryo arrest 44 (MEE44); FUNCTIONS IN: nucleotidyltransferase activity; INVOLVED IN: embryonic development ending in seed dormancy; CONTAINS InterPro DOMAIN/s: Nucleotidyltransferase (InterPro:IPR002934), PAP/25A-associated (InterPro:IPR002058); BEST Arabidopsis thaliana protein match is: nucleotidyltransferase family protein (TAIR:AT5G53770.1); Has 551 Blast hits to 516 proteins…	1.319	0.39893	0.252354	0.152571	0.213376	-1.374	-0.457879	0.30122	0.166978	0.376849	-1.239	-0.309248	0.252354	0.255255	0.619326	1.291	0.368197	0.30122	0.256363	0.47056	1.811	0.85681	0.45292	0.0951695	0.21525	1.634	0.708178	0.397237	0.112475	0.217544	1.022	0.0307338	0.447915	0.94698	0.62306	-1.109	-0.148631	0.447915	0.748545	0.849468	-1.773	-0.826076	0.515753	0.147892	0.317513	-1.599	-0.677445
no gene name	At4g00070.1	INVOLVED IN: biological_process unknown; LOCATED IN: cellular_component unknown; CONTAINS InterPro DOMAIN/s: Zinc finger, RING/FYVE/PHD-type (InterPro:IPR013083); BEST Arabidopsis thaliana protein match is: zinc finger protein-related (TAIR:AT1G36950.1); Has 412 Blast hits to 412 proteins in 58 species: Archae - 0; Bacteria - 0; Metazoa - 32; Fungi - 25; Plants - 277; Viruses - 0; Other Eukaryote…	-1.17	-0.226392	0.257382	0.404724	0.365323	-1.019	-0.0265563	0.307221	0.933241	0.714965	1.109	0.149601	0.257382	0.577083	0.755743	1.074	0.103347	0.307221	0.745228	0.692673	-1.149	-0.199836	0.461944	0.676733	0.548172	-1.298	-0.375993	0.405152	0.380539	0.409168	-1.257	-0.329739	0.456839	0.490983	0.473292	-1.13	-0.176157	0.456839	0.709844	0.84318	-1.094	-0.129904	0.526029	0.811165	0.636055	1.033	0.0462536
UNFERTILIZED EMBRYO SAC 11 (UNE11)	At4g00080.1	unfertilized embryo sac 11 (UNE11); FUNCTIONS IN: enzyme inhibitor activity, pectinesterase inhibitor activity, pectinesterase activity; INVOLVED IN: double fertilization forming a zygote and endosperm; LOCATED IN: endomembrane system; EXPRESSED IN: root; CONTAINS InterPro DOMAIN/s: Pectinesterase inhibitor (InterPro:IPR006501); BEST Arabidopsis thaliana protein match is: invertase/pectin methyle…	1.023	0.0326297	0.126269	0.801901	0.514232	1.162	0.216822	0.134988	0.142685	0.351841	-1.03	-0.0432998	0.126269	0.739535	0.797414	-1.154	-0.206152	0.134988	0.161061	0.389651	-1.136	-0.184192	0.215205	0.414264	0.441408	1.054	0.0759295	0.198696	0.711226	0.546363	1.18	0.238781	0.215205	0.295958	0.376199	1.198	0.260122	0.215205	0.25757	0.718656	1.341	0.422973	0.220434	0.0872209	0.248204	1.119	0.162852
no gene name	At4g00090.1	transducin family protein / WD-40 repeat family protein; FUNCTIONS IN: nucleotide binding; LOCATED IN: endomembrane system; EXPRESSED IN: 23 plant structures; EXPRESSED DURING: 15 growth stages; CONTAINS InterPro DOMAIN/s: WD40 repeat-like (InterPro:IPR011046), WD40 repeat, region (InterPro:IPR017986), WD40/YVTN repeat-like (InterPro:IPR015943), WD40 repeat (InterPro:IPR001680); BEST Arabidopsis …	1.224	0.2917	0.223995	0.225166	0.265239	-1.17	-0.225928	0.239461	0.370068	0.519773	-1.097	-0.13354	0.223995	0.565749	0.753394	1.048	0.0677687	0.239461	0.783574	0.703263	1.432	0.517628	0.381763	0.208175	0.319805	1.343	0.42524	0.352477	0.258405	0.335596	1.168	0.223931	0.381763	0.571909	0.505755	-1.066	-0.0923882	0.381763	0.814201	0.860961	-1.226	-0.293697	0.391038	0.471791	0.516219	-1.15	-0.201309
ARABIDOPSIS THALIANA RIBOSOMAL PROTEIN S13A (ATRPS13A)	At4g00100.1	Encodes a cytoplasmic ribosomal protein S13 homologue involved in early leaf development	1.806	0.852567	0.125275	7.86e-05	0.003413	1.454	0.540076	0.133925	0.002961	0.122246	-1.34	-0.422532	0.125275	0.00821996	0.182223	-1.959	-0.970111	0.133925	4.85e-05	0.00588981	1.242	0.312491	0.213511	0.177339	0.294735	2.42	1.2751	0.197132	0.00011565	0.00473915	3.537	1.82268	0.213511	1.31281e-05	0.00163405	1.949	0.962608	0.213511	0.00147094	0.250244	2.848	1.51019	0.218698	7.02495e-05	0.00795377	1.462	0.54758
INDEHISCENT (IND)	At4g00120.1	INDEHISCENT (IND); FUNCTIONS IN: transcription factor activity, DNA binding; INVOLVED IN: polar nucleus fusion, regulation of transcription; LOCATED IN: nucleus; CONTAINS InterPro DOMAIN/s: Basic helix-loop-helix dimerisation region bHLH (InterPro:IPR001092), Helix-loop-helix DNA-binding (InterPro:IPR011598); BEST Arabidopsis thaliana protein match is: HEC3 (HECATE 3); DNA binding / transcription…	-1.168	-0.224426	0.233311	0.36426	0.344676	1.306	0.384786	0.27849	0.204424	0.409677	-1.097	-0.132953	0.233311	0.584422	0.757225	-1.019	-0.0274072	0.27849	0.924025	0.734565	-1.525	-0.609212	0.418743	0.183793	0.300423	-1.065	-0.0914737	0.367262	0.809582	0.576833	-1.146	-0.197019	0.414115	0.646966	0.534949	1.432	0.517739	0.414115	0.246547	0.712973	1.331	0.412193	0.476834	0.412516	0.488106	-1.076	-0.105545
no gene name	At4g00130.1	INVOLVED IN: biological_process unknown; LOCATED IN: mitochondrion; CONTAINS InterPro DOMAIN/s: Protein of unknown function DUF573 (InterPro:IPR007592); BEST Arabidopsis thaliana protein match is: transcription regulator (TAIR:AT4G25210.1); Has 54 Blast hits to 54 proteins in 4 species: Archae - 0; Bacteria - 0; Metazoa - 0; Fungi - 0; Plants - 53; Viruses - 0; Other Eukaryotes - 1 (source: NCBI …	1.267	0.341199	0.213984	0.145287	0.207268	1.079	0.110011	0.228758	0.642059	0.636191	-1.09	-0.123778	0.213984	0.577149	0.755791	-1.255	-0.327432	0.228758	0.186126	0.41424	1.174	0.231187	0.3647	0.541913	0.499616	1.38	0.464977	0.336723	0.200635	0.294566	1.59	0.66863	0.3647	0.0999593	0.220182	1.176	0.233789	0.3647	0.537473	0.807374	1.354	0.437443	0.373561	0.271665	0.412606	1.152	0.203654
EMBRYO SAC DEVELOPMENT ARREST 34 (EDA34)	At4g00140.1	embryo sac development arrest 34 (EDA34); INVOLVED IN: polar nucleus fusion; LOCATED IN: chloroplast; BEST Arabidopsis thaliana protein match is: calmodulin-related (TAIR:AT1G73440.1); Has 44 Blast hits to 31 proteins in 9 species: Archae - 1; Bacteria - 0; Metazoa - 4; Fungi - 0; Plants - 38; Viruses - 0; Other Eukaryotes - 1 (source: NCBI BLink).	-1.089	-0.122555	0.107591	0.284076	0.302134	1.288	0.364622	0.115019	0.0113642	0.164078	1.013	0.0183266	0.107591	0.868514	0.821109	-1.198	-0.260393	0.115019	0.0498568	0.222564	-1.402	-0.487177	0.18337	0.0261831	0.115247	-1.103	-0.140882	0.169304	0.426865	0.432223	1.1	0.137838	0.18337	0.471436	0.464326	1.271	0.346295	0.18337	0.0915551	0.623724	1.542	0.625015	0.187825	0.00883223	0.0783025	1.213	0.27872
HAIRY MERISTEM 3 (HAM3)	At4g00150.1	scarecrow-like transcription factor 6 (SCL6); FUNCTIONS IN: transcription factor activity; INVOLVED IN: regulation of transcription; LOCATED IN: chloroplast; EXPRESSED IN: 22 plant structures; EXPRESSED DURING: 13 growth stages; CONTAINS InterPro DOMAIN/s: GRAS transcription factor (InterPro:IPR005202); BEST Arabidopsis thaliana protein match is: scarecrow transcription factor family protein (TAI…	1.065	0.0904523	0.175694	0.619078	0.453974	-1.372	-0.455965	0.187825	0.0381324	0.225523	1.151	0.203365	0.175694	0.276867	0.633486	1.119	0.162148	0.187825	0.410393	0.567411	1.46	0.546417	0.299442	0.101332	0.222183	-1.081	-0.112912	0.276471	0.692522	0.539831	-1.051	-0.0716954	0.299442	0.816136	0.587944	-1.579	-0.659329	0.299442	0.0551733	0.558987	-1.535	-0.618112	0.306717	0.0746925	0.230908	1.029	0.041217
no gene name	At4g00160.1	F-box family protein; FUNCTIONS IN: molecular_function unknown; INVOLVED IN: biological_process unknown; LOCATED IN: cellular_component unknown; EXPRESSED IN: sperm cell, flower; EXPRESSED DURING: 4 anthesis; CONTAINS InterPro DOMAIN/s: FBD (InterPro:IPR013596), Cyclin-like F-box (InterPro:IPR001810), FBD-like (InterPro:IPR006566), Leucine-rich repeat 2 (InterPro:IPR013101); BEST Arabidopsis thal…	-1.172	-0.228677	0.210628	0.309244	0.316436	1.521	0.604611	0.251414	0.0428515	0.232583	-1.145	-0.194732	0.210628	0.382251	0.687175	-1.134	-0.181203	0.251414	0.491593	0.604704	-1.782	-0.833288	0.378031	0.0586007	0.168718	-1.024	-0.033945	0.331555	0.920974	0.607394	-1.033	-0.0474739	0.373853	0.902086	0.61118	1.74	0.799343	0.373853	0.0649663	0.579349	1.724	0.785814	0.430474	0.105367	0.270222	-1.009	-0.0135289
no gene name	At4g00165.1	protease inhibitor/seed storage/lipid transfer protein (LTP) family protein; FUNCTIONS IN: lipid binding; INVOLVED IN: lipid transport; LOCATED IN: endomembrane system; CONTAINS InterPro DOMAIN/s: Bifunctional inhibitor/plant lipid transfer protein/seed storage (InterPro:IPR016140), Plant lipid transfer protein/seed storage/trypsin-alpha amylase inhibitor (InterPro:IPR003612), Plant lipid transfe…	-1.207	-0.271987	0.190484	0.187095	0.238974	1.136	0.183883	0.203636	0.390057	0.530182	1.378	0.462684	0.190484	0.0380459	0.327574	-1.296	-0.374579	0.203636	0.0989982	0.311889	-1.372	-0.45587	0.324649	0.193817	0.308426	-1.664	-0.734671	0.299745	0.0366971	0.1144	1.074	0.102592	0.324649	0.759203	0.57009	-1.213	-0.278801	0.324649	0.412752	0.775441	1.473	0.558461	0.332537	0.12738	0.296787	1.787	0.837262
no gene name	At4g00170.1	vesicle-associated membrane family protein / VAMP family protein; FUNCTIONS IN: structural molecule activity; INVOLVED IN: biological_process unknown; LOCATED IN: cellular_component unknown; EXPRESSED IN: 24 plant structures; EXPRESSED DURING: 14 growth stages; CONTAINS InterPro DOMAIN/s: PapD-like (InterPro:IPR008962), Major sperm protein (InterPro:IPR000535), Vesicle-associated membrane protein…	1.185	0.245048	0.117337	0.0663545	0.13337	-1.153	-0.204782	0.125439	0.137004	0.346052	-1.054	-0.0755697	0.117337	0.535617	0.742893	1.025	0.0353035	0.125439	0.784737	0.703397	1.366	0.44983	0.199982	0.0510574	0.157795	1.249	0.320618	0.184641	0.116501	0.221698	1.156	0.209745	0.199982	0.32161	0.390993	-1.094	-0.129212	0.199982	0.534329	0.807309	-1.181	-0.240086	0.204841	0.271264	0.412508	-1.08	-0.110873
YABBY3 (YAB3)	At4g00180.1	YABBY gene family member, likely has transcription factor activity, involved in specifying abaxial cell fate. Along with FIL, involved in patterning of the fruit. GUS reporter gene expression in seedlings is observed in the young leaves and as the leaf matures, expression is restricted to the abaxial tissues of leaves, expression is also observed on either side of the leaf margin in the younger t…	1.243	0.31394	0.255445	0.253996	0.28397	-1.242	-0.312902	0.30491	0.334818	0.5002	-1.053	-0.0747302	0.255445	0.777311	0.804355	1.052	0.0736924	0.30491	0.815104	0.709468	1.544	0.626842	0.458468	0.208724	0.320054	1.309	0.38867	0.402103	0.362056	0.399069	1.181	0.240248	0.453402	0.610583	0.521362	-1.179	-0.238172	0.453402	0.613619	0.825255	-1.307	-0.386594	0.522071	0.480162	0.520363	-1.108	-0.148423
PECTIN METHYLESTERASE 38 (PME38)	At4g00190.1	pectinesterase family protein; FUNCTIONS IN: enzyme inhibitor activity, pectinesterase activity; INVOLVED IN: cell wall modification; LOCATED IN: cell wall, plant-type cell wall; EXPRESSED IN: flower; CONTAINS InterPro DOMAIN/s: Pectinesterase, active site (InterPro:IPR018040), Pectin lyase fold/virulence factor (InterPro:IPR011050), Pectinesterase inhibitor (InterPro:IPR006501), Pectinesterase, …	2.068	1.04791	0.206893	0.00067647	0.0100343	-1.195	-0.256709	0.221178	0.275646	0.462565	-1.273	-0.348614	0.206893	0.126272	0.501981	-1.359	-0.442582	0.221178	0.0764264	0.276031	2.47	1.30461	0.352615	0.00492188	0.0577191	2.633	1.39652	0.325565	0.00202147	0.0222165	2.81	1.49049	0.352615	0.00221656	0.0257433	1.066	0.091905	0.352615	0.800237	0.859445	1.138	0.185873	0.361182	0.619214	0.577302	1.067	0.0939681
no gene name	At4g00200.1	DNA binding; FUNCTIONS IN: DNA binding; INVOLVED IN: biological_process unknown; LOCATED IN: cellular_component unknown; EXPRESSED IN: 16 plant structures; EXPRESSED DURING: 7 growth stages; CONTAINS InterPro DOMAIN/s: Protein of unknown function DUF296 (InterPro:IPR005175), AT hook, DNA-binding, conserved site (InterPro:IPR017956); BEST Arabidopsis thaliana protein match is: DNA-binding family p…	-1.106	-0.145022	0.368307	0.70405	0.484246	-1.276	-0.352161	0.439627	0.446242	0.55707	-1.013	-0.019166	0.368307	0.959774	0.834214	1.43	0.516349	0.439627	0.273962	0.483866	1.154	0.207138	0.661031	0.762024	0.576038	-1.091	-0.125856	0.579763	0.833578	0.58425	-1.582	-0.661371	0.653727	0.341302	0.401394	-1.26	-0.332995	0.653727	0.624237	0.827706	-1.826	-0.868509	0.752735	0.281883	0.418829	-1.449	-0.535515
LOB DOMAIN-CONTAINING PROTEIN 31 (LBD31)	At4g00210.1	LOB DOMAIN-CONTAINING PROTEIN 31 (LBD31); INVOLVED IN: biological_process unknown; LOCATED IN: cellular_component unknown; CONTAINS InterPro DOMAIN/s: Lateral organ boundaries, LOB (InterPro:IPR004883); BEST Arabidopsis thaliana protein match is: LBD19 (LOB DOMAIN-CONTAINING PROTEIN 19) (TAIR:AT2G45410.1); Has 573 Blast hits to 570 proteins in 18 species: Archae - 0; Bacteria - 0; Metazoa - 0; Fu…	-1.008	-0.0112318	0.190266	0.954216	0.555233	1.162	0.216561	0.203403	0.314746	0.487894	-1.166	-0.221013	0.190266	0.275277	0.632495	1.011	0.015684	0.203403	0.940225	0.738348	-1.171	-0.227793	0.324277	0.500154	0.481921	1.157	0.209781	0.299401	0.50122	0.465598	-1.019	-0.0269158	0.324277	0.935666	0.620258	1.354	0.437574	0.324277	0.210177	0.698461	1.149	0.200877	0.332156	0.560269	0.554224	-1.178	-0.236697
JAGGED LATERAL ORGANS (JLO)	At4g00220.1	Encodes a protein containing a LOB domain that is expressed in embryos, flower primordium and lateral floral organ boundaries. Overexpression is correlated with activation of STM and KNAT1 and down regulation of PIN1 and reduced auxin transport levels. Ectopic expression in plants results in premature termination of the shoot apical meristem and small, lobed leaves.	-1.118	-0.160867	0.111606	0.183351	0.236318	1.203	0.266606	0.119312	0.0523087	0.247723	-1.177	-0.235027	0.111606	0.064502	0.39697	1.094	0.129288	0.119312	0.306712	0.507655	-1.345	-0.427473	0.190214	0.0512271	0.158085	1.053	0.07416	0.175623	0.682737	0.537022	-1.223	-0.290154	0.190214	0.161498	0.281829	1.416	0.501633	0.190214	0.0270378	0.488683	1.1	0.137318	0.194836	0.498772	0.528771	-1.287	-0.364314
XYLEM SERINE PEPTIDASE 1 (XSP1)	At4g00230.1	xylem serine peptidase 1 (XSP1); FUNCTIONS IN: identical protein binding, serine-type endopeptidase activity; INVOLVED IN: proteolysis, negative regulation of catalytic activity; LOCATED IN: cell wall, plant-type cell wall; EXPRESSED IN: 24 plant structures; EXPRESSED DURING: 15 growth stages; CONTAINS InterPro DOMAIN/s: Protease-associated PA (InterPro:IPR003137), Peptidase S8 and S53, subtilisi…	1.097	0.13372	0.239806	0.590702	0.443359	-1.256	-0.328556	0.256363	0.232013	0.430517	-1.101	-0.138278	0.239806	0.578327	0.75603	1.26	0.333114	0.256363	0.226109	0.447806	1.378	0.462276	0.40871	0.287267	0.375249	1.207	0.271998	0.377356	0.489331	0.460454	-1.148	-0.199393	0.40871	0.637313	0.531918	-1.141	-0.190278	0.40871	0.652592	0.833361	-1.582	-0.66167	0.418639	0.148445	0.318115	-1.386	-0.471392
MATERNAL EFFECT EMBRYO ARREST 50 (MEE50)	At4g00231.1	maternal effect embryo arrest 50 (MEE50); FUNCTIONS IN: binding; INVOLVED IN: embryonic development ending in seed dormancy; LOCATED IN: cellular_component unknown; EXPRESSED IN: 24 plant structures; EXPRESSED DURING: 14 growth stages; CONTAINS InterPro DOMAIN/s: Armadillo-like helical (InterPro:IPR011989), Armadillo-type fold (InterPro:IPR016024); Has 208 Blast hits to 206 proteins in 94 species…	2.567	1.35984	0.509828	0.0257382	0.0766489	-1.964	-0.973702	0.545029	0.107662	0.317931	1.027	0.0387622	0.509828	0.941058	0.831438	-1.342	-0.424898	0.545029	0.455644	0.588737	5.04	2.33354	0.868918	0.0249771	0.112538	2.499	1.32108	0.802261	0.134028	0.238754	3.446	1.78474	0.868918	0.070161	0.183446	-2.017	-1.01246	0.868918	0.27389	0.723596	-1.463	-0.548804	0.890028	0.552765	0.550828	1.379	0.46366
no gene name	At4g00232.1	unknown protein; FUNCTIONS IN: molecular_function unknown; INVOLVED IN: biological_process unknown; LOCATED IN: cellular_component unknown; EXPRESSED IN: pollen tube; CONTAINS InterPro DOMAIN/s: Protein of unknown function DUF573 (InterPro:IPR007592); BEST Arabidopsis thaliana protein match is: unknown protein (TAIR:AT5G41765.1); Has 67 Blast hits to 67 proteins in 5 species: Archae - 0; Bacteria…	-1.509	-0.593608	0.221033	0.0249759	0.0752785	1.122	0.166663	0.236295	0.498459	0.580407	1.067	0.0937067	0.221033	0.681557	0.78555	1.26	0.333238	0.236295	0.192074	0.418884	-1.694	-0.760271	0.376715	0.0743428	0.189905	-1.61	-0.687314	0.347816	0.0795595	0.178907	-1.901	-0.926845	0.376715	0.0361389	0.127894	1.052	0.0729565	0.376715	0.850739	0.866976	-1.122	-0.166575	0.385868	0.676125	0.596128	-1.181	-0.239531
no gene name	At4g00234.1	FUNCTIONS IN: molecular_function unknown; INVOLVED IN: biological_process unknown; LOCATED IN: cellular_component unknown; BEST Arabidopsis thaliana protein match is: mechanosensitive ion channel domain-containing protein / MS ion channel domain-containing protein (TAIR:AT4G00290.1); Has 36 Blast hits to 36 proteins in 7 species: Archae - 0; Bacteria - 0; Metazoa - 0; Fungi - 0; Plants - 35; Viru…	1.272	0.347326	0.156096	0.0531223	0.117386	-1.276	-0.352192	0.166874	0.064015	0.263884	1.2	0.263367	0.156096	0.125837	0.501666	-1.196	-0.258501	0.166874	0.155772	0.383742	1.624	0.699517	0.26604	0.0273872	0.117815	1.06	0.0839589	0.245632	0.740341	0.556016	1.522	0.605826	0.26604	0.0487856	0.151335	-1.532	-0.615558	0.26604	0.0459515	0.540456	-1.067	-0.0936909	0.272504	0.738881	0.614931	1.436	0.521867
no gene name	At4g00238.1	DNA-binding storekeeper protein-related; INVOLVED IN: biological_process unknown; LOCATED IN: nucleolus; EXPRESSED IN: cultured cell; CONTAINS InterPro DOMAIN/s: Protein of unknown function DUF573 (InterPro:IPR007592); BEST Arabidopsis thaliana protein match is: DNA-binding storekeeper protein-related (TAIR:AT4G00250.1); Has 798 Blast hits to 547 proteins in 114 species: Archae - 0; Bacteria - 21…	1.787	0.837468	0.179256	0.00116546	0.0133411	-1.224	-0.291166	0.191633	0.162983	0.37249	-1.317	-0.39671	0.179256	0.054172	0.371185	-1.109	-0.149592	0.191633	0.455068	0.588602	2.187	1.12863	0.305513	0.00496481	0.0579004	2.352	1.23418	0.282076	0.0017832	0.0208967	1.982	0.98706	0.305513	0.010309	0.062822	1.076	0.105544	0.305513	0.737682	0.8475	-1.103	-0.141573	0.312936	0.661686	0.592075	-1.187	-0.247117
(PLDBETA2)	At4g00240.1	member of C2-PLD subfamily	-1.131	-0.177452	0.411464	0.676418	0.474604	1.411	0.496388	0.439874	0.2883	0.470945	1.547	0.629124	0.411464	0.16062	0.54021	-1.929	-0.94806	0.439874	0.0595211	0.243994	-1.595	-0.67384	0.701273	0.361715	0.41658	-1.749	-0.806576	0.647477	0.244319	0.326933	1.706	0.770607	0.701273	0.30035	0.378727	-1.096	-0.132737	0.701273	0.854074	0.867012	2.722	1.44445	0.718311	0.0752194	0.231793	2.984	1.57718
no gene name	At4g00250.1	DNA-binding storekeeper protein-related; FUNCTIONS IN: transcription regulator activity; INVOLVED IN: biological_process unknown; LOCATED IN: chloroplast; CONTAINS InterPro DOMAIN/s: Protein of unknown function DUF573 (InterPro:IPR007592); BEST Arabidopsis thaliana protein match is: DNA-binding storekeeper protein-related (TAIR:AT4G00238.1); Has 484 Blast hits to 439 proteins in 80 species: Archa…	1.519	0.603075	0.236759	0.031338	0.0860637	1.046	0.0645797	0.253106	0.804343	0.684937	-1.518	-0.60181	0.236759	0.0316139	0.306405	-1.047	-0.0658445	0.253106	0.800605	0.70645	1.452	0.538495	0.403517	0.214816	0.324304	2.305	1.20488	0.372562	0.0102559	0.0545955	1.59	0.668919	0.403517	0.131751	0.254868	1.587	0.66639	0.403517	0.133041	0.65326	1.095	0.130424	0.413321	0.759537	0.622188	-1.45	-0.535965
MATERNAL EFFECT EMBRYO ARREST 45 (MEE45)	At4g00260.1	maternal effect embryo arrest 45 (MEE45); FUNCTIONS IN: transcription factor activity, DNA binding; INVOLVED IN: embryonic development ending in seed dormancy, regulation of transcription, DNA-dependent; LOCATED IN: endomembrane system; CONTAINS InterPro DOMAIN/s: Transcriptional factor B3 (InterPro:IPR003340); BEST Arabidopsis thaliana protein match is: DNA binding / transcription factor (TAIR:A…	-1.255	-0.327368	0.191999	0.122377	0.18839	1.131	0.177049	0.205255	0.410764	0.541317	-1.074	-0.103216	0.191999	0.603899	0.763577	1.192	0.253535	0.205255	0.248022	0.464483	-1.419	-0.504417	0.32723	0.157592	0.277651	-1.168	-0.224152	0.302128	0.477055	0.454769	-1.496	-0.580903	0.32723	0.109602	0.231479	1.214	0.280265	0.32723	0.413957	0.776033	-1.054	-0.0764857	0.335181	0.824597	0.639618	-1.281	-0.356751
no gene name	At4g00270.1	DNA-binding storekeeper protein-related; FUNCTIONS IN: transcription regulator activity; INVOLVED IN: biological_process unknown; LOCATED IN: chloroplast; EXPRESSED IN: 22 plant structures; EXPRESSED DURING: 13 growth stages; CONTAINS InterPro DOMAIN/s: Protein of unknown function DUF573 (InterPro:IPR007592); BEST Arabidopsis thaliana protein match is: DNA-binding storekeeper protein-related (TAI…	1.252	0.323753	0.257513	0.240315	0.275676	1.057	0.0802628	0.275293	0.777235	0.677279	-1.141	-0.190258	0.257513	0.478835	0.723896	-1.16	-0.213758	0.275293	0.457388	0.589659	1.184	0.24349	0.438888	0.592557	0.519524	1.428	0.514011	0.40522	0.236455	0.321555	1.451	0.537511	0.438888	0.251772	0.34779	1.206	0.270521	0.438888	0.552915	0.812299	1.226	0.294021	0.449551	0.529446	0.542948	1.016	0.0235003
no gene name	At4g00280.1	FUNCTIONS IN: molecular_function unknown; INVOLVED IN: biological_process unknown; LOCATED IN: cellular_component unknown; EXPRESSED IN: stamen; EXPRESSED DURING: 4 anthesis; BEST Arabidopsis thaliana protein match is: leucine-rich repeat protein kinase, putative (TAIR:AT2G19210.1); Has 18 Blast hits to 18 proteins in 2 species: Archae - 0; Bacteria - 0; Metazoa - 0; Fungi - 0; Plants - 18; Virus…	1.441	0.526812	0.249628	0.0678325	0.135039	-1.159	-0.213452	0.297966	0.494146	0.579029	-1.257	-0.330427	0.249628	0.222183	0.596103	1.012	0.0170674	0.297966	0.955727	0.74173	1.67	0.740264	0.448028	0.137082	0.259258	1.812	0.85724	0.392947	0.0607139	0.154012	1.424	0.509745	0.443077	0.283178	0.368041	1.084	0.116975	0.443077	0.798448	0.859164	-1.173	-0.230519	0.510182	0.663385	0.592339	-1.272	-0.347495
no gene name	At4g00300.1	fringe-related protein; FUNCTIONS IN: transferase activity, transferring glycosyl groups; INVOLVED IN: biological_process unknown; EXPRESSED IN: 24 plant structures; EXPRESSED DURING: 15 growth stages; CONTAINS InterPro DOMAIN/s: Protein of unknown function DUF604 (InterPro:IPR006740); BEST Arabidopsis thaliana protein match is: fringe-related protein (TAIR:AT1G01570.1); Has 542 Blast hits to 538…	-1.076	-0.106057	0.13426	0.45234	0.386821	1.422	0.507878	0.160259	0.0132123	0.168614	1.149	0.200872	0.13426	0.172985	0.554256	-1.519	-0.602692	0.160259	0.00553839	0.0659363	-1.53	-0.613935	0.240968	0.0342925	0.130717	-1.237	-0.306929	0.211343	0.184487	0.28249	1.411	0.496635	0.238305	0.070671	0.18442	1.237	0.307005	0.238305	0.233655	0.704656	2.159	1.11057	0.274397	0.00369799	0.0503636	1.745	0.803564
no gene name	At4g00305.1	zinc finger (C3HC4-type RING finger) family protein; FUNCTIONS IN: protein binding, zinc ion binding; LOCATED IN: endomembrane system; CONTAINS InterPro DOMAIN/s: Zinc finger, RING-type (InterPro:IPR001841), Zinc finger, RING/FYVE/PHD-type (InterPro:IPR013083); BEST Arabidopsis thaliana protein match is: BRH1 (BRASSINOSTEROID-RESPONSIVE RING-H2); protein binding / zinc ion binding (TAIR:AT3G61460…	-1.141	-0.190405	0.148131	0.230747	0.269173	-1.159	-0.213009	0.158358	0.2115	0.414986	1.118	0.160518	0.148131	0.306705	0.649325	1.183	0.242896	0.158358	0.159438	0.387849	1.016	0.0226047	0.252464	0.930617	0.621423	-1.275	-0.350923	0.233097	0.166462	0.266927	-1.35	-0.433301	0.252464	0.120244	0.242769	-1.296	-0.373528	0.252464	0.173128	0.677146	-1.372	-0.455905	0.258598	0.111735	0.278375	-1.059	-0.0823774
EMBRYO SAC DEVELOPMENT ARREST 8 (EDA8)	At4g00310.1	EMBRYO SAC DEVELOPMENT ARREST 8 (EDA8); FUNCTIONS IN: molecular_function unknown; INVOLVED IN: embryonic development ending in seed dormancy, megagametogenesis; LOCATED IN: cellular_component unknown; EXPRESSED IN: seed; EXPRESSED DURING: E expanded cotyledon stage; Has 29 Blast hits to 29 proteins in 10 species: Archae - 0; Bacteria - 0; Metazoa - 3; Fungi - 7; Plants - 17; Viruses - 0; Other Eu…	-1.123	-0.167173	0.193733	0.410595	0.368071	1.123	0.167384	0.20711	0.43982	0.554105	-1.221	-0.28801	0.193733	0.171281	0.551582	1.221	0.287799	0.20711	0.198063	0.424123	-1.261	-0.334557	0.330187	0.337411	0.403741	1.087	0.120837	0.304857	0.701064	0.542618	-1.371	-0.454972	0.330187	0.201516	0.312786	1.371	0.455394	0.330187	0.201136	0.693668	-1.087	-0.120415	0.338209	0.730015	0.612883	-1.491	-0.575809
no gene name	At4g00315.1	F-box family protein; FUNCTIONS IN: molecular_function unknown; INVOLVED IN: biological_process unknown; LOCATED IN: cellular_component unknown; CONTAINS InterPro DOMAIN/s: Cyclin-like F-box (InterPro:IPR001810), FBD (InterPro:IPR013596), FBD-like (InterPro:IPR006566), Leucine-rich repeat 2 (InterPro:IPR013101); BEST Arabidopsis thaliana protein match is: F-box family protein (TAIR:AT1G55660.1); …	-1.061	-0.0853213	0.202627	0.683578	0.477014	1.018	0.0263236	0.216618	0.905948	0.709483	-1.162	-0.216251	0.202627	0.313655	0.654215	1.21	0.275249	0.216618	0.235708	0.455877	-1.08	-0.111645	0.345345	0.753865	0.573784	1.095	0.13093	0.318853	0.690949	0.539567	-1.284	-0.36057	0.345345	0.323677	0.392045	1.183	0.242575	0.345345	0.500184	0.799744	-1.188	-0.248925	0.353735	0.499416	0.529205	-1.406	-0.4915
no gene name	At4g00320.1	F-box family protein; FUNCTIONS IN: molecular_function unknown; INVOLVED IN: biological_process unknown; LOCATED IN: membrane; EXPRESSED IN: leaf; CONTAINS InterPro DOMAIN/s: Cyclin-like F-box (InterPro:IPR001810), FBD-like (InterPro:IPR006566), Leucine-rich repeat 2 (InterPro:IPR013101); BEST Arabidopsis thaliana protein match is: F-box family protein-related (TAIR:AT5G41830.1); Has 1116 Blast h…	1.02	0.0282412	0.201611	0.892061	0.538858	1.101	0.13822	0.240651	0.581511	0.614252	-1.137	-0.184788	0.201611	0.386171	0.688395	1.013	0.0183266	0.240651	0.941166	0.738491	-1.079	-0.109979	0.361848	0.768931	0.577767	1.159	0.213029	0.317361	0.520967	0.473777	1.007	0.00991462	0.357849	0.978575	0.629955	1.251	0.323008	0.357849	0.393084	0.768843	1.087	0.119893	0.412046	0.778475	0.626924	-1.151	-0.203114
(CRCK2)	At4g00330.1	high overall homology to CRCK1	-1.214	-0.279199	0.148732	0.0932219	0.160972	-1.369	-0.45339	0.159001	0.0190427	0.184525	1.39	0.475276	0.148732	0.0109094	0.203386	1.195	0.257314	0.159001	0.140048	0.366142	1.128	0.174191	0.253489	0.509291	0.485659	-1.687	-0.754475	0.234043	0.0104281	0.0550569	-1.45	-0.536513	0.253489	0.0633955	0.17477	-1.904	-0.928666	0.253489	0.00520684	0.335248	-1.637	-0.710704	0.259648	0.0229529	0.12926	1.163	0.217962
(RHB1A)	At4g00335.1	RHB1A; FUNCTIONS IN: protein binding, zinc ion binding; EXPRESSED IN: 22 plant structures; EXPRESSED DURING: 13 growth stages; CONTAINS InterPro DOMAIN/s: Zinc finger, RING-type (InterPro:IPR001841), Zinc finger, RING/FYVE/PHD-type (InterPro:IPR013083); BEST Arabidopsis thaliana protein match is: zinc finger (C3HC4-type RING finger) family protein (TAIR:AT5G41350.1); Has 3113 Blast hits to 3113 p…	-1.147	-0.198395	0.292319	0.514403	0.413134	1.469	0.555197	0.312503	0.109359	0.319954	-1.02	-0.0285338	0.292319	0.92438	0.829373	-1.256	-0.328268	0.312503	0.320899	0.517526	-1.686	-0.753592	0.498211	0.164674	0.283685	-1.125	-0.169862	0.459991	0.720464	0.549057	1.094	0.129873	0.498211	0.800207	0.582609	1.499	0.583731	0.498211	0.271418	0.723585	1.845	0.883465	0.510315	0.117461	0.285773	1.231	0.299734
RECEPTOR-LIKE PROTEIN KINASE 4 (RLK4)	At4g00340.1	Encodes a receptor-like protein kinase that is expressed in roots.	1.178	0.235917	0.300389	0.452414	0.386831	-1.563	-0.644084	0.321129	0.075854	0.279546	-1.073	-0.101872	0.300389	0.742288	0.797616	1.424	0.51004	0.321129	0.146688	0.374565	1.84	0.880001	0.511963	0.119757	0.241853	1.264	0.337788	0.472689	0.492968	0.462037	-1.209	-0.274123	0.511963	0.605325	0.519122	-1.456	-0.542213	0.511963	0.317156	0.740256	-2.225	-1.15412	0.524402	0.0552648	0.19946	-1.528	-0.611911
no gene name	At4g00350.1	MATE efflux family protein; FUNCTIONS IN: antiporter activity, drug transporter activity, transporter activity; INVOLVED IN: multidrug transport; LOCATED IN: membrane; EXPRESSED IN: 9 plant structures; EXPRESSED DURING: L mature pollen stage, M germinated pollen stage, 4 anthesis, C globular stage, petal differentiation and expansion stage; CONTAINS InterPro DOMAIN/s: Multi antimicrobial extrusio…	-1.19	-0.251388	0.384883	0.531974	0.419979	-1.624	-0.699328	0.459412	0.16645	0.376454	1.024	0.0335149	0.384883	0.932749	0.830189	1.888	0.917202	0.459412	0.0809576	0.283882	1.364	0.44794	0.69078	0.534856	0.49655	-1.218	-0.284903	0.605854	0.650729	0.525096	-2.248	-1.16859	0.683147	0.125522	0.248721	-1.662	-0.732843	0.683147	0.314675	0.73957	-3.066	-1.61653	0.786611	0.0739254	0.229406	-1.845	-0.883687
no gene name	At4g00355.3	unknown protein; FUNCTIONS IN: molecular_function unknown; INVOLVED IN: biological_process unknown; LOCATED IN: cellular_component unknown; EXPRESSED IN: 22 plant structures; EXPRESSED DURING: 13 growth stages; BEST Arabidopsis thaliana protein match is: unknown protein (TAIR:AT2G45980.1); Has 54 Blast hits to 51 proteins in 10 species: Archae - 0; Bacteria - 0; Metazoa - 0; Fungi - 0; Plants - 5…	-1.694	-0.76068	0.162486	0.00114973	0.013281	-1.018	-0.0257429	0.173704	0.885453	0.705077	1.373	0.456933	0.162486	0.0203057	0.259994	1.257	0.32949	0.173704	0.090343	0.299202	-1.664	-0.734938	0.27693	0.0263086	0.115532	-2.326	-1.21761	0.255686	0.00102658	0.015147	-2.129	-1.09017	0.27693	0.00342343	0.0333861	-1.397	-0.482676	0.27693	0.115315	0.639854	-1.279	-0.355233	0.283658	0.242014	0.393649	1.092	0.127444
CYTOCHROME P450 86 A2 (CYP86A2)	At4g00360.1	Encodes a member of the CYP86A subfamily of cytochrome p450 genes. Expressed at moderate levels in flowers, leaves, roots and stems.	-3.163	-1.66137	0.219943	6.59e-05	0.00304095	-1.075	-0.103777	0.262533	0.702959	0.654677	1.522	0.60613	0.219943	0.0248336	0.281685	2.233	1.15901	0.262533	0.00224222	0.0399618	-2.944	-1.55759	0.39475	0.00426132	0.05431	-4.815	-2.2675	0.346219	0.000178603	0.0058633	-7.063	-2.82038	0.390388	9.02622e-05	0.00440505	-1.636	-0.709908	0.390388	0.106502	0.633149	-2.4	-1.26279	0.449513	0.0228699	0.129112	-1.467	-0.552883
(ANTR2)	At4g00370.1	Encodes an inorganic phosphate transporter (PHT4;4).	2.455	1.29566	0.268367	0.000936555	0.0119815	-1.736	-0.795756	0.286896	0.0216234	0.192143	-1.387	-0.47245	0.268367	0.11218	0.486136	-1.019	-0.027459	0.286896	0.925848	0.73483	4.262	2.09142	0.457387	0.00134203	0.0375455	3.406	1.76811	0.4223	0.002352	0.0241	2.502	1.32312	0.457387	0.0178033	0.0868557	-1.251	-0.323305	0.457387	0.49755	0.799459	-1.703	-0.768297	0.4685	0.135445	0.304786	-1.361	-0.444991
no gene name	At4g00380.1	XH/XS domain-containing protein / XS zinc finger domain-containing protein; FUNCTIONS IN: molecular_function unknown; INVOLVED IN: biological_process unknown; LOCATED IN: cellular_component unknown; CONTAINS InterPro DOMAIN/s: Region of unknown function XS (InterPro:IPR005380), Region of unknown function XH (InterPro:IPR005379), Region of unknown function, putative Zinc finger, XS and XH (InterPr…	1.128	0.173336	0.164204	0.326211	0.325076	-1.01	-0.01496	0.198128	0.941924	0.716619	-1.048	-0.0676141	0.187856	0.729517	0.795262	-1.065	-0.0907614	0.230506	0.705485	0.682087	1.139	0.188296	0.296023	0.544949	0.500765	1.182	0.24095	0.273754	0.407967	0.42351	1.201	0.264097	0.316103	0.431039	0.446627	1.037	0.0526541	0.298025	0.864766	0.867967	1.054	0.0758014	0.367711	0.842546	0.643907	1.016	0.0231473
no gene name	At4g00390.1	transcription regulator; FUNCTIONS IN: transcription regulator activity; LOCATED IN: nucleolus; EXPRESSED IN: seed; EXPRESSED DURING: E expanded cotyledon stage; CONTAINS InterPro DOMAIN/s: Protein of unknown function DUF573 (InterPro:IPR007592); BEST Arabidopsis thaliana protein match is: DNA-binding storekeeper protein-related (TAIR:AT1G61730.1); Has 16329 Blast hits to 5920 proteins in 603 spe…	1.491	0.575887	0.17329	0.0104893	0.0460792	-1.328	-0.40884	0.206847	0.0834946	0.289979	-1.302	-0.380985	0.17329	0.0591291	0.381748	1.16	0.213938	0.206847	0.331253	0.523705	1.979	0.984727	0.311018	0.0132716	0.0862032	1.941	0.956871	0.272781	0.00798688	0.0472872	1.285	0.361948	0.307582	0.273117	0.361499	-1.019	-0.0278558	0.307582	0.930066	0.875849	-1.54	-0.622779	0.354166	0.116724	0.284833	-1.51	-0.594923
GLYCEROL-3-PHOSPHATE ACYLTRANSFERASE 8 (GPAT8)	At4g00400.1	expressed protein,	1.736	0.795735	0.248646	0.0108267	0.0468567	-1.106	-0.144956	0.265814	0.59878	0.621089	1.014	0.0195659	0.248646	0.939001	0.83105	-1.591	-0.670344	0.265814	0.0326691	0.178299	1.919	0.940691	0.423777	0.0535835	0.161176	1.713	0.776169	0.391268	0.0785866	0.178129	2.763	1.46608	0.423777	0.00716586	0.0516563	-1.121	-0.164522	0.423777	0.706871	0.84261	1.439	0.525388	0.434073	0.256965	0.403234	1.613	0.68991
no gene name	AT4G00410.1	expressed protein (from TAIR5, not found in TAIR10)	1.298	0.375847	0.238227	0.149094	0.210392	-1.108	-0.147844	0.254676	0.575809	0.611767	1.2	0.263496	0.238227	0.297385	0.644116	-1.406	-0.491498	0.254676	0.0856863	0.291642	1.438	0.523691	0.406019	0.229269	0.33522	1.081	0.112352	0.374872	0.771208	0.565684	1.824	0.867346	0.406019	0.0613978	0.171746	-1.33	-0.41134	0.406019	0.337471	0.748676	1.269	0.343654	0.415884	0.429982	0.496852	1.688	0.754994
(MBD3)	At4g00416.1	Protein containing methyl-CpG-binding domain.Has sequence similarity to human MBD proteins.	1.028	0.0398147	0.20593	0.85151	0.527563	1.07	0.0970978	0.245806	0.703153	0.654677	-1.197	-0.258991	0.20593	0.243981	0.612187	1.088	0.122078	0.245806	0.632797	0.660406	-1.041	-0.0572831	0.369599	0.88067	0.609163	1.23	0.298806	0.32416	0.383597	0.410665	-1.059	-0.0822637	0.365515	0.827573	0.590714	1.28	0.356089	0.365515	0.358484	0.75638	-1.017	-0.0249805	0.420873	0.954126	0.672202	-1.302	-0.381069
no gene name	AT4G00420.1	Double-stranded RNA-binding domain (DsRBD)-containing protein; FUNCTIONS IN: double-stranded RNA binding, RNA binding; INVOLVED IN: biological_process unknown; LOCATED IN: intracellular, chloroplast; EXPRESSED IN: 23 plant structures; EXPRESSED DURING: 13 growth stages; CONTAINS InterPro DOMAIN/s: Double-stranded RNA-binding (InterPro:IPR001159), Double-stranded RNA-binding-like (InterPro:IPR0147…	1.066	0.092421	0.22715	0.693608	0.480856	1.237	0.306378	0.242833	0.238781	0.436439	1.144	0.193916	0.22715	0.415417	0.698961	-1.508	-0.592716	0.242833	0.0373136	0.189967	-1.16	-0.213957	0.38714	0.593953	0.519855	-1.073	-0.101495	0.357441	0.782873	0.56926	1.608	0.685137	0.38714	0.110552	0.232523	1.081	0.112462	0.38714	0.778021	0.855512	1.865	0.899094	0.396545	0.04958	0.188309	1.725	0.786632
PLASMA MEMBRANE INTRINSIC PROTEIN 1;4 (PIP1;4)	At4g00430.1	a member of the plasma membrane intrinsic protein subfamily PIP1.	-1.015	-0.0216647	0.242581	0.930792	0.549143	1.315	0.395345	0.25933	0.161725	0.371447	1.139	0.18838	0.242581	0.457339	0.716586	-1.476	-0.56206	0.25933	0.0583645	0.241356	-1.335	-0.417009	0.413439	0.339497	0.404813	-1.157	-0.210044	0.381723	0.595537	0.505508	1.454	0.540395	0.413439	0.223595	0.328168	1.154	0.206965	0.413439	0.62867	0.82891	1.942	0.957404	0.423484	0.0501127	0.189215	1.682	0.750439
no gene name	AT4G00440.1	FUNCTIONS IN: molecular_function unknown; INVOLVED IN: biological_process unknown; LOCATED IN: mitochondrion; EXPRESSED IN: 22 plant structures; EXPRESSED DURING: 13 growth stages; CONTAINS InterPro DOMAIN/s: Protein of unknown function DUF3741 (InterPro:IPR022212); BEST Arabidopsis thaliana protein match is: Phosphatidylinositol N-acetyglucosaminlytransferase subunit P-related (TAIR:AT2G45900.1)…	-1.358	-0.44155	0.169745	0.0315564	0.0863639	-1.234	-0.303432	0.202615	0.172617	0.38116	1.549	0.631686	0.169745	0.00585979	0.155193	1.082	0.113296	0.202615	0.591351	0.644583	-1.1	-0.138117	0.304655	0.662337	0.543186	-2.104	-1.07324	0.267201	0.00385942	0.0314547	-1.469	-0.554846	0.301289	0.102797	0.223392	-1.912	-0.935119	0.301289	0.0145833	0.422175	-1.335	-0.416728	0.34692	0.264018	0.407907	1.432	0.51839
CENTER CITY (CCT)	At4g00450.1	Encodes the Arabidopsis homolog of the transcriptional regulator MED12, is dynamically expressed during embryogenesis and regulates both developmental timing and the radial pattern formation. Involved in flowering time. The mutant enhances the expression of the flowering time (FT) gene. A knockout mutant of this gene showed late-flowering phenotype.	1.667	0.737648	0.376334	0.0816327	0.149824	-2.356	-1.23652	0.402318	0.013279	0.168804	1.01	0.0143579	0.376334	0.970399	0.835616	1.399	0.484512	0.402318	0.259187	0.472485	3.929	1.97417	0.641399	0.0131845	0.0859732	1.651	0.72329	0.592196	0.252974	0.332355	1.192	0.253136	0.641399	0.702282	0.552347	-2.38	-1.25088	0.641399	0.0829361	0.610714	-3.297	-1.72103	0.656982	0.0278292	0.14226	-1.385	-0.470155
RHO GUANYL-NUCLEOTIDE EXCHANGE FACTOR 3 (ROPGEF3)	AT4G00460.1	Encodes a member of KPP-like gene family, homolog of KPP (kinase partner protein) gene in tomato. Also a member of the RopGEF (guanine nucleotide exchange factor) family, containing the novel PRONE domain (plant-specific Rop nucleotide exchanger), which is exclusively active towards members of the Rop subfamily.	1.129	0.175529	0.140582	0.243319	0.277572	-1.264	-0.338073	0.150289	0.0510462	0.24617	1.112	0.153173	0.140582	0.304218	0.647685	1.007	0.00937054	0.150289	0.951647	0.740604	1.428	0.513601	0.2396	0.0606669	0.171987	1.016	0.0223552	0.221219	0.921723	0.607657	1.122	0.166158	0.2396	0.505509	0.479537	-1.406	-0.491246	0.2396	0.0705819	0.592828	-1.272	-0.347443	0.245421	0.190523	0.355826	1.105	0.143803
RHO GUANYL-NUCLEOTIDE EXCHANGE FACTOR 3 (ROPGEF3)	AT4G00460.1	Encodes a member of KPP-like gene family, homolog of KPP (kinase partner protein) gene in tomato. Also a member of the RopGEF (guanine nucleotide exchange factor) family, containing the novel PRONE domain (plant-specific Rop nucleotide exchanger), which is exclusively active towards members of the Rop subfamily.	-1.253	-0.325611	0.234016	0.201573	0.248825	1.513	0.597562	0.279331	0.064851	0.264928	1.222	0.289719	0.234016	0.250803	0.616892	-1.476	-0.56167	0.279331	0.0791837	0.281218	-1.896	-0.923172	0.420007	0.059179	0.169588	-1.532	-0.61533	0.368371	0.133386	0.238174	1.178	0.23606	0.415366	0.585414	0.510957	1.238	0.307843	0.415366	0.479798	0.794245	2.233	1.15923	0.478274	0.041604	0.173241	1.804	0.851389
(ATMYC1)	AT4G00480.1	MYC-related protein with a basic helix-loop-helix motif at the C-terminus and a region similar to the maize B/R family at the N-terminus	1.304	0.382436	0.181458	0.0643226	0.130854	-1.072	-0.0997485	0.193987	0.619497	0.628718	-1.159	-0.212405	0.181458	0.27184	0.629751	-1.05	-0.0702821	0.193987	0.725487	0.687856	1.397	0.482184	0.309265	0.153396	0.274223	1.51	0.594841	0.285541	0.0669159	0.162937	1.369	0.452718	0.309265	0.177268	0.293831	1.081	0.112657	0.309265	0.724066	0.845339	-1.021	-0.0294664	0.316779	0.927926	0.666022	-1.104	-0.142123
BETA-AMYLASE 2 (BAM2)	At4g00490.1	Encodes a chloroplast beta-amylase. The enzyme activity is very weak compared to BAM1 and BAM3. Mutant of BAM2 has no visible phenotype.	1.064	0.0896987	0.106383	0.423627	0.374277	1.395	0.479859	0.106383	0.00197408	0.113174	1.16	0.214037	0.106383	0.0790399	0.427148	-1.721	-0.783595	0.106383	7.87e-05	0.00732864	-1.311	-0.390161	0.173723	0.0549197	0.163233	-1.09	-0.124338	0.173723	0.494517	0.462535	1.832	0.873294	0.173723	0.00101805	0.0166761	1.202	0.265822	0.173723	0.16451	0.676059	2.401	1.26345	0.173723	8.61263e-05	0.0088836	1.997	0.997633
no gene name	At4g00500.1	lipase class 3 family protein / calmodulin-binding heat-shock protein-related; FUNCTIONS IN: triacylglycerol lipase activity, calmodulin binding; INVOLVED IN: lipid catabolic process, lipid metabolic process; LOCATED IN: endomembrane system; EXPRESSED IN: 21 plant structures; EXPRESSED DURING: 9 growth stages; CONTAINS InterPro DOMAIN/s: Lipase, class 3 (InterPro:IPR002921), Mono- and diacylglyce…	-1.108	-0.147339	0.278554	0.609641	0.450336	1.122	0.166013	0.297787	0.590788	0.618036	1.193	0.255095	0.278554	0.383663	0.687842	-1.209	-0.273769	0.297787	0.381895	0.55113	-1.243	-0.313352	0.47475	0.52576	0.492746	-1.322	-0.402434	0.438331	0.382508	0.410236	1.092	0.126429	0.47475	0.796004	0.581408	-1.064	-0.089082	0.47475	0.855321	0.867012	1.356	0.439781	0.486284	0.389365	0.4763	1.443	0.528863
no gene name	At4g00510.1	cyclic nucleotide-binding domain-containing protein, contains Pfam profile: PF00027 cyclic nucleotide-binding domain	-1.151	-0.202557	0.205416	0.349857	0.337283	1.125	0.169607	0.219599	0.459708	0.563768	-1.061	-0.0856244	0.205416	0.686566	0.786932	1.086	0.118575	0.219599	0.602326	0.648896	-1.294	-0.372164	0.350097	0.315458	0.390727	-1.084	-0.116933	0.32324	0.725885	0.551143	-1.249	-0.321132	0.350097	0.382926	0.423539	1.194	0.255231	0.350097	0.484522	0.796047	1.036	0.0510319	0.358603	0.889972	0.656456	-1.152	-0.204199
ARABIDOPSIS NAC DOMAIN CONTAINING PROTEIN 1 (ANAC001)	At4g00520.1	acetyl CoA thioesterase -related (from TAIR5, not found in TAIR10)	1.031	0.0443406	0.168725	0.798623	0.513258	1.21	0.274996	0.180374	0.1617	0.371432	-1.134	-0.18119	0.168725	0.310823	0.652031	-1.1	-0.138147	0.180374	0.463355	0.591915	-1.173	-0.230656	0.287564	0.443156	0.456102	1.169	0.225531	0.265504	0.417656	0.428143	1.135	0.182487	0.287564	0.541484	0.493426	1.372	0.456186	0.287564	0.147114	0.662917	1.332	0.413143	0.29455	0.19427	0.358354	-1.03	-0.0430434
no gene name	At4g00525.1	unknown protein; FUNCTIONS IN: molecular_function unknown; INVOLVED IN: biological_process unknown; LOCATED IN: cellular_component unknown; Has 12 Blast hits to 12 proteins in 6 species: Archae - 0; Bacteria - 0; Metazoa - 0; Fungi - 0; Plants - 12; Viruses - 0; Other Eukaryotes - 0 (source: NCBI BLink).	-1.104	-0.143348	0.120624	0.265094	0.290817	1.101	0.138332	0.128953	0.311308	0.485571	-1.121	-0.164665	0.120624	0.205366	0.584211	1.125	0.169681	0.128953	0.220757	0.442888	-1.216	-0.28168	0.205584	0.203846	0.316431	1.015	0.0213176	0.189813	0.913044	0.605203	-1.242	-0.313029	0.205584	0.162182	0.282356	1.234	0.302998	0.205584	0.17462	0.677146	-1.022	-0.0313483	0.210579	0.88494	0.655314	-1.261	-0.334346
no gene name	At4g00530.1	unknown protein; FUNCTIONS IN: molecular_function unknown; INVOLVED IN: biological_process unknown; LOCATED IN: mitochondrion; EXPRESSED IN: 19 plant structures; EXPRESSED DURING: 9 growth stages; Has 9 Blast hits to 9 proteins in 2 species: Archae - 0; Bacteria - 0; Metazoa - 0; Fungi - 0; Plants - 9; Viruses - 0; Other Eukaryotes - 0 (source: NCBI BLink).	1.025	0.0357873	0.172312	0.840661	0.524485	1.933	0.950542	0.205679	0.00170688	0.107403	-1.348	-0.430487	0.172312	0.0370401	0.324207	-1.47	-0.555842	0.205679	0.0269704	0.161029	-1.885	-0.914754	0.309262	0.0182057	0.0972991	1.382	0.466274	0.271241	0.123926	0.229377	1.507	0.591629	0.305845	0.0891123	0.207552	2.605	1.38103	0.305845	0.00196164	0.258288	2.841	1.50638	0.352166	0.00269669	0.0433151	1.091	0.125355
MYB DOMAIN PROTEIN 3R2 (MYB3R2)	AT4G00540.2	Encodes a putative c-myb-like transcription factor. Member of a class of domain proteins containing structural features of the vertebrate c-Myb proto-oncoprotein, including the presence of three Myb motifs (R1,R2,R3).	1.1	0.138137	0.203366	0.516143	0.413715	-1.029	-0.0415251	0.242746	0.868421	0.700421	-1.067	-0.0937268	0.203366	0.657157	0.778498	-1.002	-0.0028854	0.242746	0.990807	0.747602	1.133	0.179662	0.364997	0.63578	0.533713	1.174	0.231864	0.320124	0.489522	0.46054	1.103	0.141023	0.360964	0.706229	0.553678	1.037	0.0522017	0.360964	0.88859	0.87066	-1.027	-0.0386397	0.415633	0.928217	0.666022	-1.065	-0.0908414
(DGD2)	At4g00550.1	encodes a UDP-galactose-dependent digalactosyldiacylglycerol(DGDG) synthase. Located in chloroplast outer membrane.	-1.096	-0.132137	0.371319	0.730145	0.492214	-1.501	-0.585559	0.396956	0.174283	0.382809	1.23	0.298909	0.371319	0.441569	0.711188	1.337	0.418786	0.396956	0.318925	0.51628	1.369	0.453422	0.632852	0.491871	0.477948	-1.348	-0.431046	0.584304	0.479483	0.455922	-1.465	-0.550923	0.632852	0.406625	0.435202	-1.846	-0.884468	0.632852	0.195728	0.69157	-2.006	-1.00435	0.648227	0.155702	0.324629	-1.087	-0.119877
no gene name	At4g00560.1	methionine adenosyltransferase regulatory beta subunit-related; FUNCTIONS IN: coenzyme binding, binding, catalytic activity; INVOLVED IN: cellular metabolic process, metabolic process; LOCATED IN: endomembrane system; EXPRESSED IN: 17 plant structures; EXPRESSED DURING: 13 growth stages; CONTAINS InterPro DOMAIN/s: NAD-dependent epimerase/dehydratase (InterPro:IPR001509), NAD(P)-binding (InterPro…	1.956	0.967773	0.211367	0.00180523	0.0169636	-1.592	-0.670663	0.252296	0.0288844	0.208795	-1.104	-0.142855	0.211367	0.518185	0.737553	-1.113	-0.154255	0.252296	0.557901	0.632745	3.113	1.63844	0.379357	0.00254958	0.0455816	2.159	1.11063	0.332718	0.010261	0.054607	2.177	1.12203	0.375165	0.017314	0.0854995	-1.442	-0.527808	0.375165	0.197107	0.69193	-1.43	-0.516408	0.431985	0.26615	0.409103	1.008	0.0114003
no gene name	At4g00570.1	malate oxidoreductase, putative; FUNCTIONS IN: oxidoreductase activity, acting on NADH or NADPH, NAD or NADP as acceptor, malic enzyme activity, ATP binding; INVOLVED IN: oxidation reduction, malate metabolic process, metabolic process; LOCATED IN: mitochondrion, chloroplast; EXPRESSED IN: 25 plant structures; EXPRESSED DURING: 15 growth stages; CONTAINS InterPro DOMAIN/s: Malic oxidoreductase (I…	1.389	0.474159	0.186061	0.0312767	0.0860201	-1.624	-0.699547	0.198908	0.00654684	0.145559	1.207	0.270984	0.186061	0.179259	0.56131	-1.032	-0.0455954	0.198908	0.823816	0.711344	2.256	1.17371	0.317111	0.00491108	0.0577191	1.151	0.203175	0.292785	0.505234	0.467251	1.434	0.519754	0.317111	0.13563	0.258329	-1.96	-0.970531	0.317111	0.0135598	0.42099	-1.573	-0.653952	0.324815	0.0749276	0.231126	1.245	0.316579
no gene name	At4g00580.1	COP1-interacting protein-related; FUNCTIONS IN: molecular_function unknown; INVOLVED IN: biological_process unknown; LOCATED IN: cellular_component unknown; BEST Arabidopsis thaliana protein match is: COP1-interacting protein-related (TAIR:AT2G01800.1); Has 2444 Blast hits to 1816 proteins in 226 species: Archae - 6; Bacteria - 114; Metazoa - 675; Fungi - 230; Plants - 145; Viruses - 20; Other Eu…	1.032	0.0456167	0.218793	0.839487	0.524308	-1.062	-0.0869466	0.2339	0.718698	0.659561	-1.022	-0.0308574	0.218793	0.890949	0.824707	1.051	0.0721873	0.2339	0.764631	0.698052	1.096	0.132563	0.372897	0.730408	0.566909	1.054	0.0764741	0.344291	0.829179	0.582762	-1.019	-0.0265706	0.372897	0.944754	0.622712	-1.04	-0.0560893	0.372897	0.883754	0.87017	-1.117	-0.159134	0.381957	0.686711	0.599451	-1.074	-0.103045
no gene name	At4g00585.1	unknown protein; FUNCTIONS IN: molecular_function unknown; INVOLVED IN: photorespiration; LOCATED IN: mitochondrial membrane, respiratory chain complex I; EXPRESSED IN: 24 plant structures; EXPRESSED DURING: 15 growth stages; Has 29 Blast hits to 29 proteins in 15 species: Archae - 0; Bacteria - 0; Metazoa - 2; Fungi - 6; Plants - 20; Viruses - 0; Other Eukaryotes - 1 (source: NCBI BLink).	1.054	0.0758417	0.260803	0.777793	0.507199	1.521	0.604625	0.27881	0.0582471	0.255778	-1.008	-0.0115269	0.260803	0.965712	0.83451	-1.59	-0.668939	0.27881	0.0399459	0.197383	-1.443	-0.528783	0.444496	0.26463	0.360444	1.062	0.0873686	0.410397	0.836158	0.584786	1.676	0.744781	0.444496	0.128143	0.251745	1.533	0.616151	0.444496	0.199069	0.692977	2.418	1.27356	0.455295	0.0208066	0.12373	1.577	0.657412
no gene name	At4g00590.1	asparaginase 2 family protein; FUNCTIONS IN: hydrolase activity; EXPRESSED IN: 19 plant structures; EXPRESSED DURING: 8 growth stages; CONTAINS InterPro DOMAIN/s: Peptidase T2, asparaginase 2 (InterPro:IPR000246); BEST Arabidopsis thaliana protein match is: L-asparaginase, putative / L-asparagine amidohydrolase, putative (TAIR:AT3G16150.1); Has 2162 Blast hits to 2119 proteins in 522 species: Arc…	-1.149	-0.200431	0.179268	0.292498	0.307448	1.087	0.12044	0.191645	0.545325	0.599908	1.048	0.0673421	0.179268	0.715878	0.793103	1.009	0.0126493	0.191645	0.948818	0.740296	-1.249	-0.320871	0.305533	0.321006	0.393857	-1.204	-0.267773	0.282094	0.367293	0.401596	-1.159	-0.21308	0.305533	0.503164	0.478633	1.037	0.0530977	0.305533	0.865879	0.867967	1.078	0.10779	0.312955	0.738436	0.614874	1.039	0.0546927
no gene name	At4g00600.1	tetrahydrofolate dehydrogenase/cyclohydrolase, putative; FUNCTIONS IN: binding, catalytic activity; INVOLVED IN: folic acid and derivative biosynthetic process, metabolic process; LOCATED IN: chloroplast; CONTAINS InterPro DOMAIN/s: Tetrahydrofolate dehydrogenase/cyclohydrolase (InterPro:IPR000672), NAD(P)-binding (InterPro:IPR016040); BEST Arabidopsis thaliana protein match is: tetrahydrofolate …	1.271	0.346268	0.22832	0.163678	0.222322	1.326	0.407517	0.244085	0.129344	0.339446	-1.204	-0.268041	0.22832	0.270535	0.628737	-1.4	-0.485745	0.244085	0.0777883	0.278609	-1.043	-0.061249	0.389135	0.878406	0.608438	1.531	0.61431	0.359283	0.121467	0.226346	1.78	0.832013	0.389135	0.061209	0.171617	1.597	0.675559	0.389135	0.116572	0.640818	1.857	0.893262	0.398589	0.0517534	0.192639	1.163	0.217703
no gene name	At4g00610.1	DNA-binding storekeeper protein-related; FUNCTIONS IN: transcription regulator activity; INVOLVED IN: biological_process unknown; LOCATED IN: chloroplast; CONTAINS InterPro DOMAIN/s: Protein of unknown function DUF573 (InterPro:IPR007592); BEST Arabidopsis thaliana protein match is: transcription regulator (TAIR:AT1G44810.1); Has 1607 Blast hits to 1219 proteins in 168 species: Archae - 0; Bacter…	2.535	1.34206	0.390112	0.00738821	0.0376846	-1.176	-0.233682	0.417047	0.588932	0.617311	-1.3	-0.378717	0.390112	0.357017	0.676159	-1.658	-0.729662	0.417047	0.114117	0.332478	2.981	1.57574	0.664881	0.0419117	0.143745	3.296	1.72078	0.613876	0.0206068	0.081483	4.204	2.07172	0.664881	0.0123998	0.0701395	1.106	0.145036	0.664881	0.832188	0.864421	1.41	0.49598	0.681035	0.484962	0.522785	1.275	0.350944
no gene name	At4g00620.1	tetrahydrofolate dehydrogenase/cyclohydrolase, putative; FUNCTIONS IN: binding, catalytic activity; INVOLVED IN: folic acid and derivative biosynthetic process, metabolic process; LOCATED IN: chloroplast; CONTAINS InterPro DOMAIN/s: Tetrahydrofolate dehydrogenase/cyclohydrolase (InterPro:IPR000672), NAD(P)-binding (InterPro:IPR016040); BEST Arabidopsis thaliana protein match is: tetrahydrofolate …	1.698	0.763844	0.218485	0.00812541	0.0398589	-1.185	-0.245051	0.260792	0.374903	0.522511	-1.119	-0.162102	0.218485	0.479338	0.724266	-1.28	-0.356691	0.260792	0.208584	0.432738	2.012	1.00889	0.392132	0.0329813	0.128684	1.9	0.925946	0.343922	0.0273984	0.0969298	2.174	1.12053	0.387799	0.0202155	0.0931928	-1.059	-0.0829485	0.387799	0.835979	0.864913	1.08	0.11164	0.446532	0.808876	0.635309	1.144	0.194588
(KEA2)	At4g00630.1	member of Putative potassium transporter family	1.959	0.969824	0.289909	0.00858794	0.0408829	-1.431	-0.517115	0.309926	0.129559	0.339517	-1.303	-0.382249	0.289909	0.219898	0.594835	-1.05	-0.0704603	0.309926	0.825235	0.711819	2.803	1.48694	0.494103	0.0147309	0.090153	2.553	1.35207	0.456199	0.0158618	0.0702912	2.057	1.04028	0.494103	0.0645501	0.176226	-1.098	-0.134866	0.494103	0.791051	0.857602	-1.363	-0.446654	0.506107	0.400448	0.481994	-1.241	-0.311789
no gene name	At4g00640.1	similar to unknown protein [Arabidopsis thaliana] (TAIR:AT1G12150.1); similar to hypothetical protein MtrDRAFT_AC123899g21v1 [Medicago truncatula] (GB:ABE84735.1); contains InterPro domain Protein kinase PKN/PRK1, effector; (InterPro:IPR011072)	3.866	1.95076	0.741154	0.0300822	0.0841328	-3.347	-1.74296	0.884671	0.0843201	0.290684	-1.269	-0.343168	0.741154	0.655686	0.778254	1.098	0.135375	0.884671	0.882169	0.725166	12.94	3.69372	1.33021	0.0240431	0.110586	4.904	2.29392	1.16667	0.0848389	0.185459	3.52	1.81538	1.31551	0.204928	0.315032	-2.639	-1.39979	1.31551	0.318357	0.740992	-3.677	-1.87834	1.51475	0.2501	0.398298	-1.393	-0.478543
FRIGIDA (FRI)	At4g00650.1	Encodes a major determinant of natural variation in Arabidopsis flowering time. Dominant alleles of FRI confer a vernalization requirement causing plants to overwinter vegetatively. Many early flowering accessions carry loss-of-function fri alleles .Twenty distinct haplotypes that contain non-functional FRI alleles have been identified and the distribution analyzed in over 190 accessions. The com…	1.294	0.372169	0.126338	0.0185435	0.0638254	-1.199	-0.262131	0.150802	0.120365	0.330795	-1.005	-0.00666264	0.126338	0.959235	0.834214	-1.074	-0.103376	0.150802	0.512392	0.613502	1.552	0.6343	0.226748	0.0232919	0.108628	1.3	0.378832	0.198871	0.0932599	0.195554	1.39	0.475546	0.224243	0.0667551	0.178687	-1.194	-0.255468	0.224243	0.287561	0.728489	-1.116	-0.158754	0.258205	0.555742	0.552068	1.069	0.0967137
ARABIDOPSIS NAC DOMAIN CONTAINING PROTEIN 1 (ANAC001)	At4g00660.1	DEAD/DEAH box helicase, putative (from TAIR5, not found in TAIR10)	1.003	0.00435293	0.141588	0.976145	0.560517	-1.055	-0.0770327	0.151364	0.623047	0.629897	1.087	0.12024	0.141588	0.417774	0.699918	-1.034	-0.0475598	0.151364	0.760524	0.697293	1.058	0.0813857	0.241313	0.743652	0.5708	-1.084	-0.115887	0.222802	0.615521	0.512396	1.037	0.0519127	0.241313	0.834465	0.592665	-1.147	-0.197272	0.241313	0.434753	0.781582	-1.021	-0.0294729	0.247176	0.907705	0.660312	1.123	0.167799
RNA HELICASE-LIKE 8 (RH8)	At4g00660.2	DEAD/DEAH box helicase, putative; FUNCTIONS IN: helicase activity, nucleic acid binding, ATP binding, ATP-dependent helicase activity; EXPRESSED IN: 24 plant structures; EXPRESSED DURING: 15 growth stages; CONTAINS InterPro DOMAIN/s: RNA helicase, DEAD-box type, Q motif (InterPro:IPR014014), DNA/RNA helicase, DEAD/DEAH box type, N-terminal (InterPro:IPR011545), RNA helicase, ATP-dependent, DEAD-b…	1.466	0.55168	0.116029	0.00103736	0.0126128	1.092	0.12659	0.12404	0.334112	0.499971	-1.053	-0.0743569	0.116029	0.537595	0.743595	-1.52	-0.603914	0.12404	0.000885107	0.0249138	1.343	0.42509	0.197752	0.0600746	0.171069	1.543	0.626037	0.182582	0.00752249	0.0456667	2.228	1.15559	0.197752	0.000245696	0.0072859	1.149	0.200947	0.197752	0.336092	0.747737	1.659	0.730504	0.202556	0.00569101	0.0630192	1.443	0.529557
no gene name	At4g00670.1	DNA binding; FUNCTIONS IN: DNA binding; EXPRESSED IN: vascular tissue; CONTAINS InterPro DOMAIN/s: Remorin, C-terminal region (InterPro:IPR005516); BEST Arabidopsis thaliana protein match is: remorin family protein (TAIR:AT5G23750.2); Has 220 Blast hits to 220 proteins in 22 species: Archae - 0; Bacteria - 0; Metazoa - 1; Fungi - 7; Plants - 196; Viruses - 0; Other Eukaryotes - 16 (source: NCBI B…	-2.002	-1.00163	0.207247	0.00129966	0.0142432	1.139	0.187795	0.247379	0.469543	0.56761	1.674	0.743188	0.207247	0.00712585	0.171846	1.05	0.0706425	0.247379	0.782467	0.702906	-2.281	-1.18942	0.371964	0.0126564	0.0845192	-3.352	-1.74481	0.326234	0.000687203	0.0123904	-2.103	-1.07227	0.367853	0.0194416	0.0913614	-1.47	-0.555393	0.367853	0.169529	0.677146	1.085	0.117153	0.423566	0.789109	0.62961	1.594	0.672546
ACTIN DEPOLYMERIZING FACTOR 8 (ADF8)	At4g00680.1	ACTIN DEPOLYMERIZING FACTOR 8 (ADF8); FUNCTIONS IN: actin binding; INVOLVED IN: biological_process unknown; LOCATED IN: intracellular; EXPRESSED IN: flower, root; EXPRESSED DURING: petal differentiation and expansion stage; CONTAINS InterPro DOMAIN/s: Actin-binding, cofilin/tropomyosin type (InterPro:IPR002108); BEST Arabidopsis thaliana protein match is: ADF11 (ACTIN DEPOLYMERIZING FACTOR 11); a…	-1.608	-0.685023	0.211979	0.0102968	0.0456523	1.003	0.00474735	0.226615	0.983743	0.725608	1.54	0.623297	0.211979	0.0164766	0.239886	1.04	0.0569782	0.226615	0.807127	0.707935	-1.613	-0.68977	0.361283	0.0885713	0.207478	-2.477	-1.30832	0.333568	0.00349923	0.0297925	-1.672	-0.742001	0.361283	0.0701814	0.183446	-1.535	-0.61855	0.361283	0.121035	0.644942	-1.037	-0.0522308	0.37006	0.890867	0.65667	1.481	0.566319
UB-LIKE PROTEASE 1B (ULP1B)	At4g00690.1	UB-LIKE PROTEASE 1B (ULP1B); FUNCTIONS IN: cysteine-type peptidase activity; INVOLVED IN: proteolysis; LOCATED IN: chloroplast; EXPRESSED IN: sperm cell; CONTAINS InterPro DOMAIN/s: Peptidase C48, SUMO/Sentrin/Ubl1 (InterPro:IPR003653); BEST Arabidopsis thaliana protein match is: ESD4 (EARLY IN SHORT DAYS 4); SUMO-specific protease/ cysteine-type peptidase (TAIR:AT4G15880.1); Has 999 Blast hits t…	-1.478	-0.563281	0.215581	0.0309925	0.0855561	1.528	0.611433	0.257326	0.0448175	0.235846	1.291	0.368256	0.215581	0.125978	0.501666	-1.335	-0.416408	0.257326	0.144278	0.37166	-2.257	-1.17471	0.38692	0.0161597	0.0933197	-1.907	-0.931538	0.339352	0.0252513	0.0921074	-1.107	-0.146874	0.382645	0.711099	0.555161	1.184	0.243177	0.382645	0.542839	0.809414	2.039	1.02784	0.440597	0.047949	0.184857	1.723	0.784664
no gene name	At4g00695.1	FUNCTIONS IN: molecular_function unknown; INVOLVED IN: microtubule cytoskeleton organization; LOCATED IN: spindle pole, microtubule organizing center; EXPRESSED IN: cotyledon; CONTAINS InterPro DOMAIN/s: Spc97/Spc98 (InterPro:IPR007259); BEST Arabidopsis thaliana protein match is: unknown protein (TAIR:AT1G80245.3); Has 17 Blast hits to 17 proteins in 4 species: Archae - 0; Bacteria - 0; Metazoa …	-1.1	-0.137904	0.196663	0.500893	0.407303	1.176	0.2344	0.210241	0.293774	0.475104	1.005	0.00730079	0.196663	0.971197	0.835802	-1.075	-0.103797	0.210241	0.63334	0.66059	-1.294	-0.372304	0.335179	0.295465	0.380104	-1.106	-0.145205	0.309467	0.650079	0.524923	-1.024	-0.0341071	0.335179	0.92118	0.616356	1.17	0.227099	0.335179	0.515098	0.803012	1.264	0.338196	0.343323	0.35033	0.455775	1.08	0.111098
no gene name	At4g00700.1	C2 domain-containing protein; FUNCTIONS IN: molecular_function unknown; INVOLVED IN: biological_process unknown; LOCATED IN: cellular_component unknown; EXPRESSED IN: 14 plant structures; EXPRESSED DURING: 8 growth stages; CONTAINS InterPro DOMAIN/s: C2 membrane targeting protein (InterPro:IPR018029), C2 calcium/lipid-binding region, CaLB (InterPro:IPR008973), Phosphoribosyltransferase C-terminal…	1.575	0.655324	0.252016	0.0316019	0.0863766	-1.56	-0.641159	0.300817	0.0656504	0.265838	-1.075	-0.104553	0.252016	0.689142	0.787574	1.065	0.0903886	0.300817	0.771474	0.699876	2.456	1.29648	0.452314	0.0209466	0.103736	1.693	0.759876	0.396706	0.0917546	0.19384	1.479	0.564935	0.447316	0.242174	0.341101	-1.451	-0.536606	0.447316	0.264609	0.720954	-1.66	-0.731548	0.515063	0.193296	0.357586	-1.145	-0.194941
BR-SIGNALING KINASE 3 (BSK3)	At4g00710.1	Encodes BR-signaling kinase 3 (BSK3), one of the three homologous BR-signaling kinases (BSK1, AT4G35230; BSK2, AT5G46570; BSK3, AT4G00710). Mediates signal transduction from receptor kinase BRI1 by functioning as the substrate of BRI1. Plasma membrane localized.	1.651	0.723522	0.119168	0.000185571	0.00514116	-1.211	-0.275802	0.127396	0.058596	0.256002	-1.058	-0.0813362	0.119168	0.512084	0.735851	-1.289	-0.366384	0.127396	0.0182983	0.130698	1.999	0.999324	0.203102	0.000824259	0.0313998	1.747	0.804858	0.187521	0.00201389	0.0222165	2.129	1.08991	0.203102	0.000452554	0.0104034	-1.144	-0.194466	0.203102	0.363338	0.75775	1.065	0.0905824	0.208036	0.673516	0.595099	1.218	0.285048
SHAGGY-LIKE PROTEIN KINASE 32 (ATSK32)	At4g00720.1	Encodes ASKtheta, a group III Arabidopsis GSK3/shaggy-like kinase. Functions in the brassinosteroid signalling pathway.	1.382	0.466805	0.274148	0.122819	0.188732	-1.428	-0.514173	0.293076	0.113257	0.323648	-1.063	-0.0876517	0.274148	0.756475	0.801024	1.098	0.13502	0.293076	0.655945	0.666886	1.974	0.980978	0.46724	0.0651696	0.178399	1.469	0.554456	0.431397	0.230789	0.317176	1.259	0.331785	0.46724	0.495631	0.475156	-1.344	-0.426521	0.46724	0.385121	0.765284	-1.568	-0.649193	0.478592	0.207999	0.369353	-1.167	-0.222671
ANTHOCYANINLESS 2 (ANL2)	At4g00730.1	Encodes a homeodomain protein of the HD-GLABRA2 group. Involved in the accumulation of anthocyanin and in root development	1.83	0.871698	0.328253	0.0262356	0.0774726	-1.681	-0.74912	0.350917	0.0615443	0.260189	-1.065	-0.0910513	0.328253	0.787753	0.806717	-1.022	-0.0315266	0.350917	0.930381	0.735924	3.075	1.62082	0.559453	0.0176773	0.0962141	1.949	0.96275	0.516536	0.0952262	0.197884	1.87	0.903225	0.559453	0.140881	0.263298	-1.578	-0.658069	0.559453	0.269661	0.723585	-1.644	-0.717594	0.573045	0.242042	0.393649	-1.042	-0.0595248
no gene name	At4g00740.1	dehydration-responsive protein-related; INVOLVED IN: biological_process unknown; LOCATED IN: Golgi apparatus; EXPRESSED IN: 22 plant structures; EXPRESSED DURING: 13 growth stages; CONTAINS InterPro DOMAIN/s: Protein of unknown function DUF248, methyltransferase putative (InterPro:IPR004159); BEST Arabidopsis thaliana protein match is: dehydration-responsive family protein (TAIR:AT4G10440.1); Has…	1.188	0.247953	0.251671	0.353368	0.339116	-1.286	-0.363219	0.300405	0.261143	0.451722	1.114	0.155602	0.251671	0.553585	0.749588	-1.028	-0.0403363	0.300405	0.896503	0.729129	1.527	0.611172	0.451694	0.213027	0.323296	1.066	0.0923515	0.396162	0.821526	0.580411	1.221	0.28829	0.446703	0.536752	0.491291	-1.433	-0.51882	0.446703	0.27894	0.726178	-1.251	-0.322882	0.514357	0.54767	0.548991	1.145	0.195938
no gene name	At4g00750.1	dehydration-responsive family protein; INVOLVED IN: biological_process unknown; LOCATED IN: Golgi apparatus; EXPRESSED IN: 22 plant structures; EXPRESSED DURING: 12 growth stages; CONTAINS InterPro DOMAIN/s: Protein of unknown function DUF248, methyltransferase putative (InterPro:IPR004159); BEST Arabidopsis thaliana protein match is: dehydration-responsive family protein (TAIR:AT2G45750.1); Has …	1.036	0.0513862	0.218688	0.819487	0.518987	-1.042	-0.0586899	0.233787	0.807421	0.685714	1.046	0.0652928	0.218688	0.77205	0.802923	-1.041	-0.0579891	0.233787	0.809668	0.708599	1.079	0.110076	0.372717	0.774439	0.579353	-1.01	-0.0139065	0.344125	0.968648	0.618763	1.079	0.109375	0.372717	0.77583	0.575411	-1.09	-0.123983	0.372717	0.747019	0.849191	-1	-0.000700831	0.381773	0.998575	0.681267	1.089	0.123282
no gene name	At4g00752.1	UBX domain-containing protein; FUNCTIONS IN: molecular_function unknown; INVOLVED IN: biological_process unknown; LOCATED IN: cellular_component unknown; EXPRESSED IN: cultured cell; CONTAINS InterPro DOMAIN/s: UBX (InterPro:IPR001012), Ubiquitin interacting motif (InterPro:IPR003903), UBA-like (InterPro:IPR009060); BEST Arabidopsis thaliana protein match is: SAY1 (TAIR:AT4G11740.1); Has 333 Blas…	1.298	0.376693	0.248105	0.167425	0.224894	-1.537	-0.620234	0.240912	0.0328952	0.217094	1.182	0.241058	0.248105	0.359708	0.677665	1.002	0.00248434	0.240912	0.992025	0.747756	1.996	0.996927	0.397853	0.0366117	0.134853	1.099	0.135635	0.410901	0.749809	0.558894	1.296	0.374208	0.397853	0.374455	0.419214	-1.817	-0.861292	0.397853	0.0623168	0.57306	-1.54	-0.622719	0.393408	0.152106	0.32172	1.18	0.238573
no gene name	AT4G00755.2	F-box family protein; CONTAINS InterPro DOMAIN/s: F-box domain, cyclin-like (InterPro:IPR001810), F-box domain, Skp2-like (InterPro:IPR022364); Has 80 Blast hits to 80 proteins in 29 species: Archae - 0; Bacteria - 0; Metazoa - 0; Fungi - 11; Plants - 57; Viruses - 0; Other Eukaryotes - 12 (source: NCBI BLink).	-1.186	-0.24589	0.197949	0.24556	0.278946	1.057	0.0806076	0.211616	0.712103	0.657508	-1.008	-0.0114718	0.197949	0.955052	0.834067	1.13	0.176754	0.211616	0.42519	0.574286	-1.254	-0.326498	0.337372	0.358446	0.415099	-1.176	-0.234418	0.311491	0.470934	0.45204	-1.34	-0.422644	0.337372	0.241866	0.340775	1.066	0.0920794	0.337372	0.791065	0.857602	-1.069	-0.0961465	0.345568	0.787124	0.629005	-1.139	-0.188226
PSEUDO-RESPONSE REGULATOR 8 (APRR8)	At4g00760.1	Encodes a response-regulator like protein.	-1.273	-0.34871	0.142101	0.0365191	0.0936324	-1.096	-0.132471	0.151913	0.405859	0.538976	1.225	0.292436	0.142101	0.0697127	0.40831	1.14	0.188746	0.151913	0.245464	0.463067	-1.162	-0.216239	0.242189	0.395182	0.431634	-1.56	-0.641146	0.22361	0.0185595	0.0767508	-1.451	-0.537456	0.242189	0.0536373	0.159456	-1.342	-0.424907	0.242189	0.113248	0.639561	-1.249	-0.321217	0.248073	0.227602	0.383326	1.075	0.10369
no gene name	At4g00770.1	unknown protein; FUNCTIONS IN: molecular_function unknown; INVOLVED IN: biological_process unknown; LOCATED IN: cellular_component unknown; EXPRESSED IN: stem, flower, pedicel, root; EXPRESSED DURING: 4 anthesis, petal differentiation and expansion stage; Has 119 Blast hits to 105 proteins in 30 species: Archae - 0; Bacteria - 2; Metazoa - 22; Fungi - 7; Plants - 36; Viruses - 4; Other Eukaryotes…	-1.308	-0.387166	0.240768	0.142286	0.204786	1.122	0.166075	0.257392	0.534883	0.595466	1.354	0.436763	0.240768	0.103072	0.472464	-1.161	-0.215671	0.257392	0.423773	0.573804	-1.467	-0.553241	0.410349	0.210536	0.321465	-1.77	-0.823929	0.37887	0.0576702	0.149294	-1.126	-0.171495	0.410349	0.685797	0.547317	-1.206	-0.270688	0.410349	0.525995	0.805711	1.303	0.381746	0.420319	0.387429	0.475392	1.572	0.652434
no gene name	At4g00780.1	meprin and TRAF homology domain-containing protein / MATH domain-containing protein; FUNCTIONS IN: molecular_function unknown; INVOLVED IN: biological_process unknown; LOCATED IN: cellular_component unknown; EXPRESSED IN: 20 plant structures; EXPRESSED DURING: 11 growth stages; CONTAINS InterPro DOMAIN/s: TRAF-like (InterPro:IPR008974), MATH (InterPro:IPR002083); BEST Arabidopsis thaliana protein…	-3.356	-1.74665	0.220065	4.62e-05	0.00253633	1.528	0.611616	0.262679	0.0482834	0.241906	1.441	0.526848	0.220065	0.0435792	0.343528	1.524	0.608185	0.262679	0.0492781	0.220752	-5.128	-2.35826	0.394968	0.000334119	0.0260964	-4.835	-2.2735	0.34641	0.000176058	0.00581755	-5.115	-2.35483	0.390604	0.00031323	0.00832771	1.061	0.0847686	0.390604	0.833626	0.864672	1.002	0.00343121	0.449762	0.9941	0.680447	-1.058	-0.0813374
no gene name	At4g00790.1	similar to unnamed protein product [Vitis vinifera] (GB:CAO24322.1); contains InterPro domain Armadillo-type fold; (InterPro:IPR016024); contains InterPro domain Restriction endonuclease, type II-like, core; (InterPro:IPR011335); contains InterPro domain Zinc finger, RING-type; (InterPro:IPR001841)	1.271	0.346298	0.293932	0.268946	0.292932	-1.209	-0.273436	0.314227	0.406808	0.539403	-1.134	-0.180938	0.293932	0.55342	0.749588	1.078	0.108076	0.314227	0.738788	0.691133	1.537	0.619734	0.500959	0.247357	0.348311	1.441	0.527236	0.462529	0.283756	0.352704	1.18	0.238221	0.500959	0.645738	0.534542	-1.066	-0.0924986	0.500959	0.857603	0.867097	-1.303	-0.381513	0.51313	0.476139	0.518452	-1.222	-0.289014
no gene name	At4g00800.1	binding / protein binding / zinc ion binding; FUNCTIONS IN: protein binding, binding, zinc ion binding; INVOLVED IN: biological_process unknown; LOCATED IN: cellular_component unknown; EXPRESSED IN: 13 plant structures; EXPRESSED DURING: 4 anthesis, F mature embryo stage, petal differentiation and expansion stage, D bilateral stage, E expanded cotyledon stage; CONTAINS InterPro DOMAIN/s: WD40 rep…	1.857	0.892811	0.494145	0.104266	0.171729	-2.062	-1.04416	0.528264	0.0794954	0.284945	1.007	0.00943345	0.494145	0.985185	0.837641	1.103	0.141913	0.528264	0.794262	0.705734	3.829	1.93697	0.84219	0.0470056	0.151568	1.845	0.883378	0.777583	0.285278	0.353585	1.683	0.750898	0.84219	0.395818	0.429782	-2.076	-1.05359	0.84219	0.242471	0.710752	-2.275	-1.18607	0.862651	0.202415	0.365376	-1.096	-0.13248
ARABIDOPSIS NAC DOMAIN CONTAINING PROTEIN 1 (ANAC001)	At4g00810.2	60S acidic ribosomal protein P1 (RPP1B) (from TAIR5, not found in TAIR10)	1.542	0.624389	0.13342	0.00158211	0.0158419	1.073	0.102224	0.159255	0.538898	0.597234	-1.177	-0.235635	0.13342	0.115367	0.490444	-1.405	-0.490978	0.159255	0.0150491	0.116651	1.436	0.522165	0.239459	0.0608054	0.172211	1.815	0.860023	0.210019	0.00346172	0.0296176	2.167	1.11537	0.236813	0.00152186	0.0206842	1.264	0.337859	0.236813	0.191508	0.687732	1.509	0.593202	0.272679	0.0612945	0.210281	1.194	0.255343
IQ-DOMAIN 17 (iqd17)	At4g00820.1	IQ-domain 17 (iqd17); FUNCTIONS IN: calmodulin binding; INVOLVED IN: biological_process unknown; EXPRESSED IN: 16 plant structures; EXPRESSED DURING: 7 growth stages; CONTAINS InterPro DOMAIN/s: IQ calmodulin-binding region (InterPro:IPR000048); BEST Arabidopsis thaliana protein match is: IQD18 (IQ-domain 18) (TAIR:AT1G01110.2); Has 886 Blast hits to 700 proteins in 90 species: Archae - 0; Bacter…	1.553	0.635398	0.257966	0.0359746	0.0929584	-1.411	-0.496611	0.275777	0.105262	0.315226	1.441	0.527204	0.257966	0.0713372	0.412256	-1.587	-0.665991	0.275777	0.0389308	0.19419	2.192	1.13201	0.43966	0.0299542	0.122706	1.078	0.108194	0.405933	0.795836	0.573479	2.465	1.30139	0.43966	0.0159598	0.0819006	-2.033	-1.02381	0.43966	0.0448462	0.535832	1.125	0.16938	0.450342	0.715544	0.609146	2.287	1.1932
no gene name	At4g00830.1	RNA recognition motif (RRM)-containing protein; FUNCTIONS IN: RNA binding, nucleotide binding, nucleic acid binding; INVOLVED IN: biological_process unknown; LOCATED IN: cellular_component unknown; EXPRESSED IN: 23 plant structures; EXPRESSED DURING: 15 growth stages; CONTAINS InterPro DOMAIN/s: RNA recognition motif, RNP-1 (InterPro:IPR000504), Nucleotide-binding, alpha-beta plait (InterPro:IPR0…	1.662	0.733077	0.216604	0.00957882	0.0435865	-1.58	-0.659541	0.258547	0.0341242	0.218567	-1.322	-0.402196	0.216604	0.100418	0.467504	1.256	0.32866	0.258547	0.239377	0.458546	2.626	1.39262	0.388756	0.0071649	0.0671267	2.197	1.13527	0.340962	0.0103903	0.0549876	1.324	0.404417	0.384461	0.323575	0.391997	-1.195	-0.257345	0.384461	0.522107	0.804512	-1.984	-0.988201	0.442688	0.0560976	0.200898	-1.66	-0.730856
no gene name	At4g00840.1	zinc ion binding; FUNCTIONS IN: zinc ion binding; INVOLVED IN: biological_process unknown; LOCATED IN: endomembrane system; EXPRESSED IN: male gametophyte, pollen tube; EXPRESSED DURING: L mature pollen stage, M germinated pollen stage; CONTAINS InterPro DOMAIN/s: Zinc finger, DHHC-type (InterPro:IPR001594); BEST Arabidopsis thaliana protein match is: zinc finger (DHHC type) family protein (TAIR:…	-1.252	-0.32447	0.152171	0.0617922	0.127724	-1.097	-0.134076	0.162677	0.431133	0.551111	1.152	0.204471	0.152171	0.211941	0.589168	1.193	0.254076	0.162677	0.15276	0.381292	-1.141	-0.190394	0.25935	0.481563	0.473845	-1.443	-0.528941	0.239455	0.0545394	0.144547	-1.493	-0.578546	0.25935	0.0526319	0.158057	-1.264	-0.338547	0.25935	0.22415	0.700666	-1.309	-0.388152	0.265651	0.177993	0.345014	-1.035	-0.0496055
GRF1-INTERACTING FACTOR 3 (GIF3)	At4g00850.1	Arabidopsis thaliana GRF1-interacting factor 3 (GIF3) mRNA	1.37	0.454238	0.272167	0.133675	0.197887	-1.326	-0.406895	0.324869	0.245764	0.442106	-1.58	-0.660194	0.272167	0.0414796	0.337472	1.529	0.612851	0.324869	0.0959478	0.307425	1.816	0.861134	0.488479	0.115936	0.23726	2.165	1.11443	0.428425	0.0315573	0.104779	-1.116	-0.158613	0.483082	0.751087	0.567674	1.192	0.253299	0.483082	0.614256	0.825328	-2.028	-1.01975	0.556246	0.104115	0.268776	-2.417	-1.27305
(ATOZI1)	At4g00860.1	putative pathogenesis-related protein whose transcript level is induced in response to ozone and pathogenic Pseudomonas strains.	1.082	0.114344	0.126494	0.392431	0.359419	1.055	0.0775702	0.150989	0.621313	0.62921	-1.133	-0.180159	0.126494	0.192192	0.572558	-1.008	-0.0117556	0.150989	0.939854	0.738239	1.026	0.0367738	0.22703	0.875339	0.607996	1.226	0.294503	0.199118	0.177393	0.276549	1.091	0.1261	0.224521	0.589746	0.512219	1.196	0.257729	0.224521	0.284173	0.727011	1.064	0.0893258	0.258525	0.738613	0.614874	-1.124	-0.168403
no gene name	At4g00880.1	auxin-responsive family protein; FUNCTIONS IN: molecular_function unknown; INVOLVED IN: response to auxin stimulus; LOCATED IN: cellular_component unknown; EXPRESSED IN: 19 plant structures; EXPRESSED DURING: 9 growth stages; CONTAINS InterPro DOMAIN/s: Auxin responsive SAUR protein (InterPro:IPR003676); BEST Arabidopsis thaliana protein match is: auxin-responsive family protein (TAIR:AT2G46690.1…	-1.691	-0.757993	0.220139	0.00735277	0.0376077	-1.198	-0.260765	0.235339	0.296577	0.476795	1.442	0.528534	0.220139	0.0398388	0.334524	1.405	0.490224	0.235339	0.0669327	0.25957	-1.411	-0.497228	0.375192	0.217739	0.326413	-2.439	-1.28653	0.34641	0.00481592	0.0355992	-2.375	-1.24822	0.375192	0.0088429	0.0582118	-1.728	-0.789298	0.375192	0.0647263	0.578405	-1.683	-0.750989	0.384307	0.082417	0.242429	1.027	0.0383093
no gene name	At4g00890.1	Encodes a putative glycosyl hydrolase family 10 protein (xylanase).	1.127	0.172218	0.201046	0.413886	0.36981	-1.098	-0.135179	0.214927	0.545009	0.599712	1.167	0.222525	0.201046	0.297068	0.644107	-1.197	-0.259564	0.214927	0.257946	0.47157	1.237	0.307397	0.342649	0.393021	0.430571	-1.035	-0.0503075	0.316364	0.877166	0.59637	1.349	0.431782	0.342649	0.239315	0.339138	-1.281	-0.357705	0.342649	0.323742	0.743992	1.09	0.124385	0.350974	0.731202	0.613174	1.397	0.482089
no gene name	At4g00895.1	ATP synthase delta chain-related; FUNCTIONS IN: hydrogen ion transporting ATP synthase activity, rotational mechanism, proton-transporting ATPase activity, rotational mechanism; INVOLVED IN: ATP synthesis coupled proton transport; LOCATED IN: proton-transporting ATP synthase complex, catalytic core F(1), chloroplast; EXPRESSED IN: 22 plant structures; EXPRESSED DURING: 14 growth stages; CONTAINS …	1.193	0.254175	0.340079	0.476214	0.396391	1.065	0.0912251	0.405933	0.827823	0.689612	-1.012	-0.0174925	0.340079	0.960239	0.834214	-1.255	-0.327908	0.405933	0.442567	0.582754	1.12	0.16295	0.610368	0.796245	0.585847	1.207	0.271667	0.535328	0.625511	0.516155	1.497	0.582082	0.603623	0.363129	0.413168	1.078	0.108718	0.603623	0.861546	0.867738	1.337	0.419133	0.695044	0.563189	0.555421	1.24	0.310415
ER-TYPE CA2+-ATPASE 2 (ECA2)	At4g00900.1	Type IIA (SERCA-type) Ca2+ ATPase, catalyzes the efflux of calcium from the cytoplasm.	1.08	0.110844	0.162855	0.513233	0.412574	-1.005	-0.00675683	0.174099	0.969889	0.723079	1.117	0.160061	0.162855	0.351366	0.673589	-1.201	-0.264148	0.174099	0.16352	0.391952	1.085	0.117601	0.27756	0.681734	0.550015	-1.035	-0.0492168	0.256267	0.851964	0.589244	1.297	0.374992	0.27756	0.209668	0.318514	-1.123	-0.166818	0.27756	0.562659	0.812974	1.195	0.257391	0.284303	0.388878	0.476124	1.342	0.424209
no gene name	At4g00905.1	FUNCTIONS IN: molecular_function unknown; INVOLVED IN: biological_process unknown; LOCATED IN: cellular_component unknown; CONTAINS InterPro DOMAIN/s: NC (InterPro:IPR007053); BEST Arabidopsis thaliana protein match is: NC domain-containing protein-related (TAIR:AT1G01225.1); Has 84 Blast hits to 83 proteins in 19 species: Archae - 0; Bacteria - 10; Metazoa - 6; Fungi - 0; Plants - 66; Viruses - …	-1.287	-0.364468	0.0963125	0.00432089	0.0278285	-1.006	-0.00844758	0.102962	0.936406	0.715653	1.131	0.177114	0.0963125	0.0990763	0.465672	1.145	0.195801	0.102962	0.0896477	0.297707	-1.28	-0.35602	0.164149	0.0582191	0.16823	-1.456	-0.541582	0.151557	0.00599169	0.040173	-1.475	-0.560269	0.164149	0.00771079	0.0536831	-1.137	-0.185562	0.164149	0.287512	0.728489	-1.152	-0.204249	0.168137	0.25536	0.402113	-1.013	-0.0186867
no gene name	At4g00910.1	unknown protein; FUNCTIONS IN: molecular_function unknown; INVOLVED IN: biological_process unknown; LOCATED IN: cellular_component unknown; EXPRESSED IN: sepal, pedicel, root; EXPRESSED DURING: 4 anthesis; CONTAINS InterPro DOMAIN/s: Uncharacterised protein family UPF0005 (InterPro:IPR006214); BEST Arabidopsis thaliana protein match is: unknown protein (TAIR:AT1G08440.1); Has 593 Blast hits to 59…	-1.159	-0.212504	0.396991	0.609028	0.45016	1.221	0.288303	0.443849	0.536706	0.596402	1.036	0.0513789	0.396991	0.900665	0.825619	-1.092	-0.127178	0.443849	0.782765	0.702948	-1.415	-0.500807	0.677991	0.484137	0.47462	-1.201	-0.263883	0.648283	0.696131	0.541155	-1.061	-0.0853263	0.677991	0.903388	0.6115	1.178	0.236924	0.677991	0.737028	0.84745	1.334	0.41548	0.760179	0.601663	0.570272	1.132	0.178556
no gene name	At4g00920.1	COP1-interacting protein-related; FUNCTIONS IN: molecular_function unknown; INVOLVED IN: biological_process unknown; LOCATED IN: cellular_component unknown; EXPRESSED IN: sperm cell; BEST Arabidopsis thaliana protein match is: holo-[acyl-carrier-protein] synthase/ magnesium ion binding (TAIR:AT2G02770.1); Has 237 Blast hits to 214 proteins in 63 species: Archae - 0; Bacteria - 8; Metazoa - 66; Fu…	1.121	0.164679	0.292655	0.589051	0.442674	-1.022	-0.0316481	0.349325	0.930039	0.714311	-1.144	-0.194145	0.292655	0.52573	0.739388	1.043	0.0611141	0.349325	0.865466	0.72162	1.146	0.196327	0.525251	0.718281	0.562797	1.282	0.358824	0.460676	0.458452	0.44649	1.074	0.103565	0.519447	0.846944	0.596289	1.119	0.162497	0.519447	0.762412	0.85345	-1.066	-0.0927623	0.598119	0.880592	0.654072	-1.194	-0.255259
(CIP4.1)	At4g00930.1	Encodes COP1-interacting protein CIP4.1.	1.175	0.232169	0.24784	0.373332	0.349232	1.023	0.0322611	0.264952	0.905763	0.709448	-1.238	-0.307741	0.24784	0.245734	0.613819	1.03	0.0433111	0.264952	0.873762	0.723701	1.149	0.199908	0.422403	0.647293	0.537681	1.454	0.53991	0.389999	0.199598	0.293828	1.14	0.188858	0.422403	0.665366	0.540501	1.266	0.340002	0.422403	0.441608	0.783094	-1.008	-0.0110499	0.432665	0.980182	0.677401	-1.275	-0.351052
no gene name	At4g00940.1	Dof-type zinc finger domain-containing protein; FUNCTIONS IN: transcription factor activity, DNA binding; INVOLVED IN: regulation of transcription; LOCATED IN: nucleus; EXPRESSED IN: 17 plant structures; EXPRESSED DURING: 7 growth stages; CONTAINS InterPro DOMAIN/s: Zinc finger, Dof-type (InterPro:IPR003851); BEST Arabidopsis thaliana protein match is: DAG1 (dof affecting germination 1); DNA bind…	-1.186	-0.245982	0.224779	0.302232	0.31272	1.223	0.290439	0.240299	0.257591	0.449245	-1.095	-0.131576	0.224779	0.572691	0.75495	1.062	0.0871194	0.240299	0.725312	0.687785	-1.45	-0.536421	0.383099	0.194966	0.309334	-1.083	-0.114407	0.353711	0.753745	0.559892	-1.26	-0.333102	0.383099	0.407168	0.435503	1.34	0.422014	0.383099	0.299231	0.732998	1.151	0.203319	0.392407	0.61686	0.576245	-1.164	-0.218695
MATERNAL EFFECT EMBRYO ARREST 47 (MEE47)	At4g00950.1	maternal effect embryo arrest 47 (MEE47); FUNCTIONS IN: transcription factor activity; INVOLVED IN: embryonic development ending in seed dormancy, regulation of transcription; LOCATED IN: cellular_component unknown; EXPRESSED IN: 20 plant structures; EXPRESSED DURING: 12 growth stages; Has 80 Blast hits to 68 proteins in 21 species: Archae - 0; Bacteria - 0; Metazoa - 30; Fungi - 7; Plants - 39; …	-1.041	-0.0575766	0.208828	0.789756	0.510235	1.436	0.522315	0.249266	0.0694312	0.271001	-1.134	-0.181966	0.208828	0.408941	0.697169	-1.217	-0.282772	0.249266	0.289464	0.494719	-1.495	-0.579891	0.374801	0.160403	0.280272	1.09	0.124389	0.328722	0.714976	0.547486	1.169	0.225195	0.370659	0.560329	0.501303	1.629	0.70428	0.370659	0.093957	0.625301	1.747	0.805087	0.426796	0.0959637	0.25859	1.072	0.100806
no gene name	At4g00955.1	FUNCTIONS IN: molecular_function unknown; INVOLVED IN: biological_process unknown; LOCATED IN: endomembrane system; EXPRESSED IN: 14 plant structures; EXPRESSED DURING: 9 growth stages; CONTAINS InterPro DOMAIN/s: EGF (InterPro:IPR006210); BEST Arabidopsis thaliana protein match is: protein kinase family protein (TAIR:AT2G23450.2); Has 62 Blast hits to 56 proteins in 8 species: Archae - 0; Bacter…	-1.104	-0.142871	0.07232	0.0796286	0.147684	1.057	0.0800558	0.0773133	0.327468	0.495929	-1.132	-0.179264	0.07232	0.0350624	0.318542	1.183	0.24208	0.0773133	0.0120992	0.1027	-1.167	-0.222927	0.123258	0.103961	0.22494	1.026	0.036393	0.113802	0.756425	0.560656	-1.306	-0.384951	0.123258	0.0122564	0.0696689	1.197	0.25932	0.123258	0.0647087	0.578405	-1.119	-0.162024	0.126252	0.231432	0.386128	-1.339	-0.421344
no gene name	At4g00960.1	protein kinase family protein; FUNCTIONS IN: protein serine/threonine kinase activity, protein kinase activity, ATP binding; INVOLVED IN: protein amino acid phosphorylation; LOCATED IN: endomembrane system; EXPRESSED IN: stem, leaf; EXPRESSED DURING: LP.10 ten leaves visible; CONTAINS InterPro DOMAIN/s: Protein kinase, ATP binding site (InterPro:IPR017441), Protein kinase, core (InterPro:IPR00071…	-1.058	-0.0813609	0.19951	0.694114	0.48099	-1.13	-0.176214	0.238144	0.480481	0.57215	1.128	0.173756	0.19951	0.409175	0.697241	1.06	0.0838186	0.238144	0.733955	0.69038	1.068	0.0948529	0.358078	0.797788	0.58625	-1.193	-0.255117	0.314055	0.440102	0.438535	-1.121	-0.165179	0.354121	0.653332	0.536742	-1.275	-0.34997	0.354121	0.351961	0.754947	-1.198	-0.260032	0.407753	0.541474	0.547423	1.064	0.0899375
CYSTEINE-RICH RLK (RECEPTOR-LIKE PROTEIN KINASE) 41 (CRK41)	At4g00970.1	Encodes a cysteine-rich receptor-like protein kinase.	1.054	0.0754261	0.167322	0.66281	0.46952	1.029	0.0415815	0.178875	0.82138	0.688252	-1.023	-0.0326892	0.167322	0.849445	0.818524	-1.06	-0.0843184	0.178875	0.648586	0.664777	1.024	0.0338446	0.285173	0.908135	0.616102	1.078	0.108115	0.263297	0.690954	0.539567	1.117	0.159744	0.285173	0.589035	0.512141	1.053	0.0742707	0.285173	0.800385	0.859445	1.091	0.1259	0.292102	0.676597	0.596162	1.036	0.0516292
no gene name	At4g00980.1	zinc knuckle (CCHC-type) family protein; FUNCTIONS IN: zinc ion binding, nucleic acid binding; INVOLVED IN: biological_process unknown; LOCATED IN: cellular_component unknown; EXPRESSED IN: 13 plant structures; EXPRESSED DURING: 7 growth stages; CONTAINS InterPro DOMAIN/s: Zinc finger, CCHC-type (InterPro:IPR001878), DEK, C-terminal (InterPro:IPR014876); BEST Arabidopsis thaliana protein match is…	-1.022	-0.031298	0.225814	0.892817	0.539171	-1.103	-0.141794	0.241405	0.571396	0.610115	-1.123	-0.16705	0.225814	0.478291	0.723674	1.266	0.340142	0.241405	0.192433	0.419307	1.08	0.110496	0.384863	0.780533	0.581337	1.099	0.135752	0.355339	0.711299	0.546397	-1.294	-0.37144	0.384863	0.359699	0.411343	1.018	0.0252566	0.384863	0.949111	0.87818	-1.397	-0.481935	0.394213	0.252557	0.399867	-1.421	-0.507192
no gene name	At4g00990.1	transcription factor jumonji (jmjC) domain-containing protein; FUNCTIONS IN: protein binding, transcription factor activity, zinc ion binding; EXPRESSED IN: 19 plant structures; EXPRESSED DURING: 8 growth stages; CONTAINS InterPro DOMAIN/s: Transcription factor jumonji/aspartyl beta-hydroxylase (InterPro:IPR003347), Zinc finger, RING-type (InterPro:IPR001841), Transcription factor jumonji (InterP…	1.26	0.333275	0.148614	0.0516279	0.115217	-1.192	-0.25294	0.158876	0.145834	0.355305	-1.086	-0.119418	0.148614	0.442366	0.711594	1.027	0.039083	0.158876	0.811203	0.708855	1.501	0.586215	0.253289	0.0459038	0.1501	1.369	0.452693	0.233858	0.0848851	0.185517	1.226	0.294192	0.253289	0.27532	0.362811	-1.097	-0.133522	0.253289	0.610833	0.824431	-1.224	-0.292023	0.259443	0.289463	0.423611	-1.116	-0.158501
no gene name	At4g01000.1	ubiquitin family protein; FUNCTIONS IN: molecular_function unknown; INVOLVED IN: protein modification process; LOCATED IN: cellular_component unknown; EXPRESSED IN: cultured cell; CONTAINS InterPro DOMAIN/s: Ubiquitin (InterPro:IPR000626); BEST Arabidopsis thaliana protein match is: splicing factor-related (TAIR:AT3G06455.1); Has 6590 Blast hits to 3359 proteins in 562 species: Archae - 0; Bacter…	-1.439	-0.524872	0.261807	0.0759622	0.143707	-1.16	-0.214083	0.279884	0.463915	0.565645	1.324	0.404935	0.261807	0.156342	0.534624	1.261	0.33402	0.279884	0.263212	0.475717	-1.24	-0.310789	0.446208	0.503698	0.483208	-1.905	-0.929807	0.411978	0.0504286	0.138112	-1.814	-0.858893	0.446208	0.0863797	0.203949	-1.536	-0.619018	0.446208	0.198743	0.692977	-1.462	-0.548103	0.457049	0.26106	0.405744	1.05	0.0709145
CYCLIC NUCLEOTIDE-GATED CHANNEL 13 (ATCNGC13)	At4g01010.1	member of Cyclic nucleotide gated channel family	-1.376	-0.460371	0.240562	0.0920001	0.15981	-1.027	-0.0382362	0.287144	0.897355	0.707752	1.106	0.145669	0.240562	0.561604	0.752181	1.277	0.352939	0.287144	0.253946	0.468638	-1.34	-0.422135	0.431756	0.35685	0.414247	-1.522	-0.60604	0.378675	0.148172	0.250833	-1.757	-0.81331	0.426985	0.0932792	0.212593	-1.136	-0.183905	0.426985	0.678051	0.837235	-1.311	-0.391175	0.491653	0.449207	0.506975	-1.155	-0.20727
no gene name	At4g01020.1	helicase domain-containing protein / IBR domain-containing protein / zinc finger protein-related; FUNCTIONS IN: in 6 functions; LOCATED IN: intracellular, chloroplast; CONTAINS InterPro DOMAIN/s: Helicase-associated region (InterPro:IPR007502), Zinc finger, RING-type, conserved site (InterPro:IPR017907), Zinc finger, C6HC-type (InterPro:IPR002867), Region of unknown function DUF1605 (InterPro:IPR…	1.059	0.082316	0.172084	0.645201	0.463635	1.021	0.0296125	0.167095	0.863741	0.699591	-1.061	-0.0853018	0.172084	0.633436	0.772435	-1.019	-0.0266267	0.167095	0.877342	0.724275	1.037	0.0527035	0.275948	0.853291	0.601976	1.123	0.167618	0.284998	0.572665	0.495604	1.078	0.108943	0.275948	0.703312	0.552743	1.083	0.114914	0.275948	0.68804	0.839105	1.04	0.0562392	0.272865	0.841856	0.643865	-1.042	-0.0586752
no gene name	At4g01023.1	zinc finger (C3HC4-type RING finger) family protein; FUNCTIONS IN: protein binding, zinc ion binding; CONTAINS InterPro DOMAIN/s: Zinc finger, RING-type, conserved site (InterPro:IPR017907), Zinc finger, RING-type (InterPro:IPR001841), Zinc finger, RING/FYVE/PHD-type (InterPro:IPR013083); BEST Arabidopsis thaliana protein match is: zinc finger (CCCH-type/C3HC4-type RING finger) family protein (TA…	-1.293	-0.371182	0.482457	0.463788	0.391567	-1.021	-0.0302939	0.575881	0.959337	0.720799	1.357	0.440089	0.482457	0.388334	0.688974	-1.027	-0.0386126	0.575881	0.948188	0.739974	-1.267	-0.340888	0.865905	0.704103	0.557725	-1.755	-0.811271	0.759449	0.316585	0.372868	-1.259	-0.33257	0.856337	0.707878	0.554178	-1.385	-0.470383	0.856337	0.597796	0.822248	1.006	0.00831861	0.986031	0.993475	0.68027	1.393	0.478701
(PYL7)	At4g01026.1	unknown protein; FUNCTIONS IN: molecular_function unknown; INVOLVED IN: biological_process unknown; LOCATED IN: cellular_component unknown; EXPRESSED IN: 23 plant structures; EXPRESSED DURING: 13 growth stages; BEST Arabidopsis thaliana protein match is: unknown protein (TAIR:AT1G01360.1); Has 184 Blast hits to 184 proteins in 20 species: Archae - 0; Bacteria - 2; Metazoa - 2; Fungi - 0; Plants -…	-1.056	-0.0781194	0.188921	0.690101	0.479586	-1.213	-0.278403	0.225504	0.252019	0.445825	1.311	0.390495	0.188921	0.0725695	0.414713	-1.024	-0.0339734	0.225504	0.883977	0.72578	1.149	0.200283	0.339072	0.571041	0.511256	-1.384	-0.468615	0.297386	0.153726	0.255793	-1.031	-0.044146	0.335325	0.898511	0.610075	-1.59	-0.668898	0.335325	0.081171	0.609399	-1.185	-0.244429	0.386111	0.544366	0.54807	1.342	0.424469
no gene name	At4g01030.1	pentatricopeptide (PPR) repeat-containing protein; INVOLVED IN: biological_process unknown; LOCATED IN: cellular_component unknown; EXPRESSED IN: shoot, sepal, flower; EXPRESSED DURING: petal differentiation and expansion stage; CONTAINS InterPro DOMAIN/s: Pentatricopeptide repeat (InterPro:IPR002885); BEST Arabidopsis thaliana protein match is: pentatricopeptide (PPR) repeat-containing protein (…	1.114	0.156071	0.145771	0.312193	0.317679	-1.129	-0.174936	0.155836	0.290674	0.473045	-1.015	-0.0218614	0.145771	0.884095	0.823447	1.029	0.0407265	0.155836	0.799711	0.70645	1.258	0.331007	0.248443	0.215501	0.324721	1.131	0.177932	0.229384	0.457825	0.446227	1.083	0.115345	0.248443	0.65348	0.536811	-1.112	-0.153075	0.248443	0.553066	0.812299	-1.161	-0.215663	0.254479	0.4187	0.491559	-1.044	-0.0625879
no gene name	At4g01040.1	glycosyl hydrolase family 18 protein; FUNCTIONS IN: cation binding, hydrolase activity, hydrolyzing O-glycosyl compounds, chitinase activity, catalytic activity; INVOLVED IN: carbohydrate metabolic process; LOCATED IN: cellular_component unknown; EXPRESSED IN: 24 plant structures; EXPRESSED DURING: 15 growth stages; CONTAINS InterPro DOMAIN/s: Chitinase II (InterPro:IPR011583), Glycoside hydrolas…	1.163	0.218466	0.16241	0.211489	0.255992	1.218	0.284697	0.173624	0.135482	0.344767	-1.126	-0.17076	0.16241	0.320479	0.657469	-1.259	-0.332402	0.173624	0.0878272	0.294823	-1.047	-0.0662313	0.276802	0.816253	0.591339	1.31	0.389226	0.255567	0.162094	0.26329	1.465	0.550868	0.276802	0.0777819	0.194138	1.371	0.455457	0.276802	0.134291	0.655012	1.534	0.617099	0.283527	0.0575003	0.203199	1.119	0.161642
THYLAKOID RHODANESE-LIKE (TROL)	At4g01050.1	hydroxyproline-rich glycoprotein family protein, contains a rhodanese homology domain. Required for anchoring the FNR flavoenzyme to the thylakoid membranes and sustaining high efficiency photosynthetic linear electron flow.	1.739	0.797865	0.295072	0.0269081	0.0786069	-1.189	-0.249144	0.35221	0.499418	0.580842	1.113	0.154282	0.295072	0.615238	0.767078	-1.628	-0.703003	0.35221	0.0810194	0.283926	2.066	1.04701	0.529589	0.0834323	0.201313	1.562	0.643583	0.46448	0.203272	0.296157	2.83	1.50087	0.523737	0.0209673	0.0950832	-1.323	-0.403426	0.523737	0.46327	0.788563	1.37	0.453859	0.603058	0.473254	0.517152	1.812	0.857284
CAPRICE-LIKE MYB3 (CPL3)	At4g01060.1	Encodes a Myb-related protein similar to CPC. Involved in epidermal cell differentiation. Mutants have reduced numbers of root hairs and increased trichome branching. Involved in endoreduplication. Loss of function mutants are hypertrophic and early flowering.	-1.284	-0.360523	0.181398	0.0820935	0.15029	-1.004	-0.00561957	0.216524	0.97993	0.724962	1.162	0.216845	0.181398	0.266157	0.627111	1.109	0.149298	0.216524	0.509996	0.612334	-1.279	-0.354904	0.325569	0.307411	0.386496	-1.492	-0.577368	0.285543	0.077817	0.177375	-1.424	-0.509821	0.321972	0.151981	0.273428	-1.167	-0.222464	0.321972	0.509149	0.801852	-1.113	-0.154918	0.370735	0.687035	0.599517	1.048	0.0675464
(GT72B1)	At4g01070.1	the glycosyltransferase (UGT72B1) is involved in metabolizing xenobiotica (chloroaniline and chlorophenole). Comparison between wild type and knock-out mutant demonstrates the central role of this gene for metabolizing chloroaniline but significantly less for chlorophenole. The glucosyltransferase preferred UDP-xylose over UDP-glucose indicating its (additional) functioning as a xylosyltransferas…	-1.731	-0.792	0.196501	0.00297069	0.0223666	-1.212	-0.277115	0.210068	0.219688	0.420906	1.372	0.456224	0.196501	0.0453566	0.34943	1.529	0.612891	0.210068	0.0170991	0.125834	-1.429	-0.514885	0.334904	0.158572	0.278736	-2.375	-1.24822	0.309212	0.0029428	0.0272657	-2.648	-1.40489	0.334904	0.00232416	0.0263934	-1.662	-0.733339	0.334904	0.0562778	0.560991	-1.853	-0.890006	0.34304	0.0290003	0.145394	-1.115	-0.156667
no gene name	At4g01080.1	unknown protein; INVOLVED IN: biological_process unknown; LOCATED IN: cellular_component unknown; EXPRESSED IN: 23 plant structures; EXPRESSED DURING: 13 growth stages; CONTAINS InterPro DOMAIN/s: Protein of unknown function DUF231, plant (InterPro:IPR004253); BEST Arabidopsis thaliana protein match is: unknown protein (TAIR:AT1G01430.1); Has 703 Blast hits to 691 proteins in 18 species: Archae -…	1.023	0.0324536	0.20888	0.880379	0.535978	1.094	0.129806	0.249328	0.616727	0.62754	1.043	0.0610483	0.20888	0.77752	0.804472	-1.167	-0.223308	0.249328	0.396594	0.559359	-1.07	-0.0973523	0.374894	0.801669	0.587604	-1.02	-0.0285948	0.328804	0.932836	0.609896	1.194	0.255761	0.370751	0.509803	0.481366	1.049	0.0687575	0.370751	0.857488	0.867097	1.277	0.353114	0.426903	0.432129	0.497669	1.218	0.284356
no gene name	At4g01090.1	extra-large G-protein-related; EXPRESSED IN: 23 plant structures; EXPRESSED DURING: 13 growth stages; BEST Arabidopsis thaliana protein match is: extra-large G-protein-related (TAIR:AT1G01440.1); Has 1293 Blast hits to 1199 proteins in 189 species: Archae - 0; Bacteria - 45; Metazoa - 453; Fungi - 263; Plants - 305; Viruses - 2; Other Eukaryotes - 225 (source: NCBI BLink).	1.379	0.463522	0.28224	0.134944	0.199096	-1.479	-0.565058	0.301727	0.0938865	0.302099	1.14	0.189367	0.28224	0.519103	0.737677	-1.063	-0.0878307	0.301727	0.777577	0.701551	2.04	1.02858	0.481031	0.061192	0.172883	1.209	0.274155	0.44413	0.552341	0.487041	1.465	0.551353	0.481031	0.281277	0.36703	-1.687	-0.754424	0.481031	0.151245	0.665807	-1.392	-0.477227	0.492718	0.358071	0.459097	1.212	0.277197
ADENINE NUCLEOTIDE TRANSPORTER 1 (ADNT1)	At4g01100.1	ADENINE NUCLEOTIDE TRANSPORTER 1 (ADNT1); FUNCTIONS IN: binding, ADP transmembrane transporter activity, AMP transmembrane transporter activity, ATP transmembrane transporter activity; INVOLVED IN: in 6 processes; LOCATED IN: mitochondrion, mitochondrial inner membrane, plasma membrane, plastid, membrane; EXPRESSED IN: 27 plant structures; EXPRESSED DURING: 15 growth stages; CONTAINS InterPro DOM…	1.038	0.0537954	0.273713	0.848554	0.526698	1.208	0.272273	0.292611	0.376399	0.523036	-1.005	-0.00733704	0.273713	0.9792	0.836877	-1.247	-0.318732	0.292611	0.304342	0.506348	-1.164	-0.218478	0.466499	0.65068	0.538922	1.043	0.0611324	0.430712	0.890259	0.599633	1.295	0.372527	0.466499	0.445107	0.452706	1.214	0.27961	0.466499	0.563701	0.812974	1.506	0.591005	0.477833	0.247445	0.397074	1.241	0.311395
no gene name	At4g01110.1	FUNCTIONS IN: molecular_function unknown; INVOLVED IN: biological_process unknown; LOCATED IN: cellular_component unknown; EXPRESSED IN: hypocotyl, root; CONTAINS InterPro DOMAIN/s: Harpin-induced 1 (InterPro:IPR010847); BEST Arabidopsis thaliana protein match is: unknown protein (TAIR:AT1G01453.1); Has 141 Blast hits to 140 proteins in 12 species: Archae - 0; Bacteria - 0; Metazoa - 0; Fungi - 0…	-1.136	-0.184232	0.169248	0.308062	0.315814	1.134	0.181991	0.202021	0.393978	0.532174	-1.128	-0.173891	0.169248	0.334276	0.665236	1.13	0.176132	0.202021	0.408694	0.566557	-1.289	-0.366223	0.303763	0.262409	0.359031	-1.007	-0.0103408	0.266418	0.96999	0.619134	-1.284	-0.360363	0.300406	0.264619	0.356506	1.28	0.355882	0.300406	0.270146	0.723585	1.004	0.00585951	0.345903	0.9869	0.678626	-1.275	-0.350023
no gene name	At4g01130.1	acetylesterase, putative; FUNCTIONS IN: hydrolase activity, acting on ester bonds, carboxylesterase activity; INVOLVED IN: lipid metabolic process; LOCATED IN: endomembrane system; EXPRESSED IN: 18 plant structures; EXPRESSED DURING: 13 growth stages; CONTAINS InterPro DOMAIN/s: Lipase, GDSL (InterPro:IPR001087); BEST Arabidopsis thaliana protein match is: GDSL-motif lipase/hydrolase family prote…	1.32	0.400298	0.207584	0.0899475	0.157506	1.083	0.115166	0.248028	0.654788	0.639928	-1.222	-0.288819	0.233683	0.251538	0.617095	-1.17	-0.226645	0.221886	0.336934	0.526852	1.219	0.285132	0.371751	0.465114	0.466194	1.612	0.689116	0.342738	0.0792016	0.178634	1.544	0.626943	0.353761	0.114298	0.236599	1.323	0.403985	0.41563	0.359528	0.756832	1.267	0.341811	0.378911	0.393358	0.478392	-1.044	-0.0621734
no gene name	At4g01140.1	unknown protein; FUNCTIONS IN: molecular_function unknown; INVOLVED IN: biological_process unknown; LOCATED IN: endomembrane system; EXPRESSED IN: leaf whorl, inflorescence meristem, flower, root; EXPRESSED DURING: 4 anthesis; CONTAINS InterPro DOMAIN/s: Protein of unknown function DUF1191 (InterPro:IPR010605); BEST Arabidopsis thaliana protein match is: unknown protein (TAIR:AT4G23720.1); Has 62…	1.055	0.077109	0.221145	0.736328	0.494134	-1.093	-0.12882	0.263968	0.638632	0.635508	1.266	0.340452	0.221145	0.162246	0.542038	-1.222	-0.28874	0.263968	0.30586	0.507293	1.153	0.205929	0.396907	0.617918	0.5278	-1.2	-0.263343	0.34811	0.471042	0.45208	1.289	0.365849	0.392521	0.37858	0.420951	-1.384	-0.469272	0.392521	0.266111	0.721725	1.117	0.15992	0.451969	0.732611	0.613528	1.547	0.629192
no gene name	At4g01150.1	unknown protein; FUNCTIONS IN: molecular_function unknown; INVOLVED IN: biological_process unknown; LOCATED IN: chloroplast thylakoid membrane, chloroplast, plastoglobule; EXPRESSED IN: 22 plant structures; EXPRESSED DURING: 14 growth stages; Has 10 Blast hits to 10 proteins in 1 species: Archae - 0; Bacteria - 0; Metazoa - 0; Fungi - 0; Plants - 10; Viruses - 0; Other Eukaryotes - 0 (source: NCB…	-1.014	-0.0193869	0.338745	0.955611	0.555524	1.6	0.678472	0.362134	0.0937677	0.301806	1.253	0.325122	0.338745	0.362237	0.678607	-1.978	-0.984207	0.362134	0.023693	0.149748	-1.622	-0.697859	0.577336	0.257553	0.355759	-1.27	-0.344509	0.533046	0.534215	0.479737	1.952	0.964821	0.577336	0.129025	0.252489	1.278	0.35335	0.577336	0.555659	0.812299	3.166	1.66268	0.591362	0.0203235	0.122616	2.478	1.30933
no gene name	At4g01160.1	BTB/POZ domain-containing protein; FUNCTIONS IN: protein binding; LOCATED IN: cellular_component unknown; CONTAINS InterPro DOMAIN/s: BTB/POZ (InterPro:IPR013069), BTB/POZ fold (InterPro:IPR011333), BTB/Kelch-associated (InterPro:IPR011705), Kelch related (InterPro:IPR013089), BTB/POZ-like (InterPro:IPR000210); BEST Arabidopsis thaliana protein match is: ATPOB1; protein binding (TAIR:AT3G61600.2)…	-1.1	-0.137794	0.16897	0.435839	0.379631	-1.14	-0.189154	0.180637	0.322336	0.493113	-1.11	-0.150485	0.16897	0.396326	0.692651	1.392	0.477433	0.180637	0.0267792	0.160516	1.036	0.0513601	0.287982	0.862402	0.604281	1.009	0.012691	0.26589	0.962974	0.617432	-1.532	-0.615227	0.287982	0.0613856	0.171746	-1.027	-0.0386691	0.287982	0.896139	0.871324	-1.587	-0.666587	0.294979	0.0501944	0.189369	-1.545	-0.627918
no gene name	At4g01170.1	unknown protein; FUNCTIONS IN: molecular_function unknown; INVOLVED IN: biological_process unknown; LOCATED IN: cellular_component unknown; BEST Arabidopsis thaliana protein match is: unknown protein (TAIR:AT3G07730.1); Has 154 Blast hits to 154 proteins in 42 species: Archae - 0; Bacteria - 14; Metazoa - 44; Fungi - 4; Plants - 45; Viruses - 0; Other Eukaryotes - 47 (source: NCBI BLink).	1.044	0.0626798	0.203751	0.765364	0.503337	-1.06	-0.0845938	0.217819	0.706771	0.655897	1.075	0.104552	0.203751	0.620213	0.769006	-1.059	-0.0826381	0.217819	0.713196	0.684275	1.107	0.147274	0.34726	0.681449	0.549952	-1.029	-0.0418723	0.320621	0.898966	0.601916	1.106	0.145318	0.34726	0.685413	0.54713	-1.14	-0.189146	0.34726	0.599208	0.822252	-1.001	-0.0019557	0.355697	0.995733	0.680624	1.139	0.18719
no gene name	At4g01180.1	XH/XS domain-containing protein; FUNCTIONS IN: molecular_function unknown; INVOLVED IN: biological_process unknown; LOCATED IN: mitochondrion; CONTAINS InterPro DOMAIN/s: Region of unknown function XS (InterPro:IPR005380), Region of unknown function XH (InterPro:IPR005379); BEST Arabidopsis thaliana protein match is: XH/XS domain-containing protein (TAIR:AT5G59390.1); Has 41326 Blast hits to 2585…	1.106	0.14505	0.230724	0.545186	0.425565	1.146	0.196387	0.246654	0.446406	0.55707	-1.074	-0.102825	0.230724	0.666367	0.780442	-1.18	-0.238611	0.246654	0.358623	0.539101	-1.036	-0.0513374	0.393231	0.899001	0.613553	1.187	0.247875	0.363065	0.511966	0.470102	1.305	0.383661	0.393231	0.354725	0.408655	1.23	0.299213	0.393231	0.466179	0.789988	1.352	0.434999	0.402784	0.308242	0.433905	1.099	0.135786
ARABIDOPSIS PHOSPHATIDYLINOSITOL PHOSPHATE KINASE 10 (ATPIPK10)	At4g01190.1	Type I phosphatidylinositol-4-phosphate 5-kinase, subfamily A. Preferentially phosphorylates PtdIns4P. Expressed in flowers and inflorescence stems.	-1.189	-0.250175	0.235217	0.315218	0.319544	-1.023	-0.0328271	0.251458	0.899005	0.708162	1.178	0.235772	0.235217	0.342357	0.668345	1.033	0.0472296	0.251458	0.855182	0.71954	-1.163	-0.217347	0.40089	0.60087	0.521929	-1.401	-0.485947	0.370136	0.221709	0.310033	-1.229	-0.297404	0.40089	0.477084	0.467069	-1.205	-0.268599	0.40089	0.519672	0.804336	-1.057	-0.0800568	0.410629	0.849753	0.646044	1.14	0.188542
no gene name	At4g01200.1	C2 domain-containing protein; FUNCTIONS IN: molecular_function unknown; INVOLVED IN: biological_process unknown; LOCATED IN: cellular_component unknown; CONTAINS InterPro DOMAIN/s: C2 membrane targeting protein (InterPro:IPR018029), C2 calcium/lipid-binding region, CaLB (InterPro:IPR008973), C2 calcium-dependent membrane targeting (InterPro:IPR000008); BEST Arabidopsis thaliana protein match is: …	1.251	0.323628	0.290528	0.294171	0.308382	-1.516	-0.600132	0.310587	0.0853641	0.292014	1.019	0.0273342	0.290528	0.927103	0.829517	1.189	0.249169	0.310587	0.443074	0.582958	1.897	0.92376	0.495157	0.0949637	0.215133	1.228	0.296294	0.457172	0.533102	0.479308	1.053	0.0744591	0.495157	0.883785	0.605929	-1.545	-0.627466	0.495157	0.236888	0.706349	-1.802	-0.849301	0.507187	0.128349	0.297541	-1.166	-0.221835
no gene name	At4g01210.1	transferase, transferring glycosyl groups; FUNCTIONS IN: transferase activity, transferring glycosyl groups; INVOLVED IN: biosynthetic process; LOCATED IN: cellular_component unknown; EXPRESSED IN: 22 plant structures; EXPRESSED DURING: 13 growth stages; CONTAINS InterPro DOMAIN/s: Glycosyl transferase, group 1 (InterPro:IPR001296); BEST Arabidopsis thaliana protein match is: unknown protein (TAI…	1.208	0.272932	0.132735	0.0699071	0.137288	-1.236	-0.306068	0.1419	0.0593632	0.257351	1.145	0.194734	0.132735	0.176407	0.558107	-1.119	-0.161597	0.1419	0.284185	0.490679	1.494	0.579	0.226225	0.0307175	0.124706	1.056	0.0781985	0.208871	0.716785	0.547997	1.351	0.434529	0.226225	0.0869476	0.204791	-1.415	-0.500802	0.226225	0.0541149	0.557408	-1.105	-0.144471	0.231721	0.54845	0.549223	1.28	0.356331
no gene name	At4g01220.1	FUNCTIONS IN: molecular_function unknown; INVOLVED IN: biological_process unknown; LOCATED IN: endoplasmic reticulum; EXPRESSED IN: 22 plant structures; EXPRESSED DURING: 13 growth stages; CONTAINS InterPro DOMAIN/s: Reticulon (InterPro:IPR003388); BEST Arabidopsis thaliana protein match is: RGXT1 (rhamnogalacturonan xylosyltransferase 1); UDP-xylosyltransferase (TAIR:AT4G01770.1); Has 153 Blast …	-1.237	-0.306835	0.112501	0.0233239	0.0725508	1.133	0.179925	0.120269	0.168864	0.378487	1.322	0.402532	0.112501	0.00594911	0.155925	-1.211	-0.275623	0.120269	0.0476405	0.217604	-1.401	-0.486761	0.19174	0.0317811	0.126726	-1.635	-0.709368	0.177031	0.00307766	0.0279155	-1.022	-0.0312127	0.19174	0.874283	0.603335	-1.167	-0.222607	0.19174	0.275516	0.723685	1.371	0.455548	0.196398	0.0455223	0.180087	1.6	0.678155
MALE GAMETOPHYTE DEFECTIVE 4 (MGP4)	AT4G01220.2	The gene encodes a putative glycosyltransferases belongs to CAZy GTfamily77. It is similar to that is similar to three known xylosyltransferases involved in the biosynthesis of the pectic polysaccharide, rhamnogalacturonan II.	-1.049	-0.0687718	0.125292	0.596432	0.445533	1.11	0.150517	0.133943	0.2902	0.472805	-1.02	-0.0281421	0.125292	0.827298	0.814036	-1.038	-0.0536036	0.133943	0.698344	0.680689	-1.164	-0.219289	0.21354	0.331263	0.400058	-1.029	-0.0406297	0.197158	0.841317	0.586499	-1.011	-0.0151682	0.21354	0.944926	0.622752	1.132	0.17866	0.21354	0.424442	0.779599	1.152	0.204121	0.218728	0.375065	0.469001	1.018	0.0254615
no gene name	At4g01230.1	reticulon family protein (RTNLB7); FUNCTIONS IN: molecular_function unknown; INVOLVED IN: biological_process unknown; LOCATED IN: endoplasmic reticulum; CONTAINS InterPro DOMAIN/s: Reticulon (InterPro:IPR003388); BEST Arabidopsis thaliana protein match is: reticulon family protein (RTNLB5) (TAIR:AT2G46170.1); Has 861 Blast hits to 861 proteins in 85 species: Archae - 0; Bacteria - 0; Metazoa - 57…	-1.098	-0.134634	0.241761	0.59118	0.443563	1.179	0.238053	0.258454	0.381042	0.525717	1.049	0.0686374	0.241761	0.782906	0.805915	-1.127	-0.172056	0.258454	0.522288	0.617742	-1.295	-0.372687	0.412042	0.389306	0.428635	-1.151	-0.203272	0.380433	0.606068	0.509063	1.026	0.0374219	0.412042	0.929624	0.618596	1.125	0.169416	0.412042	0.690572	0.839525	1.329	0.410109	0.422053	0.356588	0.458362	1.182	0.240694
no gene name	At4g01240.1	unknown protein; FUNCTIONS IN: molecular_function unknown; INVOLVED IN: biological_process unknown; LOCATED IN: cellular_component unknown; EXPRESSED IN: root; BEST Arabidopsis thaliana protein match is: unknown protein (TAIR:AT3G05390.1); Has 228 Blast hits to 218 proteins in 18 species: Archae - 0; Bacteria - 0; Metazoa - 0; Fungi - 0; Plants - 228; Viruses - 0; Other Eukaryotes - 0 (source: NC…	-1.074	-0.102864	0.230175	0.665511	0.470802	1.145	0.195212	0.246067	0.447997	0.557797	-1.312	-0.391997	0.230175	0.122763	0.498272	1.231	0.299649	0.246067	0.25428	0.468945	-1.23	-0.298076	0.392295	0.466795	0.466769	1.222	0.289132	0.362201	0.445269	0.440517	-1.322	-0.402513	0.392295	0.331656	0.396096	1.502	0.587208	0.392295	0.168653	0.677146	-1.075	-0.104437	0.401826	0.800784	0.632818	-1.615	-0.691646
no gene name	At4g01245.1	FUNCTIONS IN: molecular_function unknown; INVOLVED IN: biological_process unknown; LOCATED IN: endomembrane system; BEST Arabidopsis thaliana protein match is: zinc finger (C3HC4-type RING finger) family protein (TAIR:AT4G01270.1); Has 14 Blast hits to 14 proteins in 5 species: Archae - 0; Bacteria - 0; Metazoa - 0; Fungi - 0; Plants - 14; Viruses - 0; Other Eukaryotes - 0 (source: NCBI BLink).	1.169	0.225657	0.225043	0.342189	0.333137	-1.001	-0.00196317	0.240581	0.993667	0.727314	-1.229	-0.29692	0.225043	0.219615	0.594835	1.052	0.0732269	0.240581	0.767763	0.698862	1.171	0.22762	0.383549	0.567489	0.509953	1.437	0.522577	0.354126	0.174136	0.273805	1.111	0.15243	0.383549	0.700319	0.551766	1.227	0.294957	0.383549	0.461585	0.788079	-1.053	-0.0751901	0.392868	0.85247	0.646834	-1.292	-0.370147
(WRKY22)	At4g01250.1	member of WRKY Transcription Factor; Group II-e	1.204	0.268359	0.33732	0.449244	0.385583	-1.588	-0.667139	0.402638	0.136126	0.345115	-1.102	-0.140066	0.33732	0.688884	0.787574	1.453	0.538846	0.402638	0.21759	0.440181	1.913	0.935499	0.605415	0.160875	0.280636	1.327	0.408425	0.530984	0.463885	0.448669	-1.206	-0.270487	0.598725	0.66343	0.53969	-1.441	-0.527073	0.598725	0.404352	0.773131	-2.307	-1.20599	0.689403	0.118355	0.28684	-1.601	-0.678913
no gene name	At4g01260.1	transcription regulator; FUNCTIONS IN: transcription regulator activity; INVOLVED IN: biological_process unknown; CONTAINS InterPro DOMAIN/s: Protein of unknown function DUF573 (InterPro:IPR007592); BEST Arabidopsis thaliana protein match is: transcription regulator (TAIR:AT4G25210.1); Has 1006 Blast hits to 789 proteins in 130 species: Archae - 0; Bacteria - 42; Metazoa - 303; Fungi - 98; Plants…	1.202	0.26547	0.282335	0.371632	0.348291	-1.045	-0.0635556	0.301829	0.837914	0.692226	-1.073	-0.101476	0.282335	0.727573	0.794811	-1.072	-0.100438	0.301829	0.746932	0.692961	1.256	0.329025	0.481194	0.511341	0.48676	1.29	0.366945	0.44428	0.430192	0.434156	1.289	0.365908	0.481194	0.466459	0.462038	1.027	0.0379201	0.481194	0.938913	0.877211	1.026	0.0368825	0.492885	0.941987	0.668891	-1.001	-0.00103757
no gene name	At4g01265.1	Pseudogene of AT4G01265; raffinose synthase family protein	-1.241	-0.312011	0.208764	0.173387	0.229173	1.004	0.00645344	0.24919	0.979973	0.724962	1.095	0.131189	0.208764	0.547253	0.747301	1.128	0.174368	0.24919	0.503924	0.609753	-1.247	-0.318465	0.374686	0.42006	0.444819	-1.36	-0.443201	0.328621	0.214377	0.304782	-1.401	-0.48638	0.370546	0.22572	0.329725	-1.09	-0.124736	0.370546	0.745058	0.848635	-1.123	-0.167915	0.426666	0.704193	0.605138	-1.03	-0.043179
no gene name	At4g01270.1	zinc finger (C3HC4-type RING finger) family protein; FUNCTIONS IN: protein binding, zinc ion binding; EXPRESSED IN: 12 plant structures; EXPRESSED DURING: 7 growth stages; CONTAINS InterPro DOMAIN/s: Zinc finger, RING-type (InterPro:IPR001841), Zinc finger, RING/FYVE/PHD-type (InterPro:IPR013083); BEST Arabidopsis thaliana protein match is: unknown protein (TAIR:AT4G01245.1); Has 4672 Blast hits …	1.086	0.11846	0.155746	0.466355	0.392458	1.261	0.335027	0.166499	0.0750629	0.278888	1.371	0.455738	0.155746	0.0168617	0.24115	-1.878	-0.909225	0.166499	0.000399989	0.0163129	-1.162	-0.216567	0.265443	0.435635	0.452584	-1.263	-0.337278	0.24508	0.202032	0.295424	2.039	1.02769	0.265443	0.00377961	0.0351813	-1.087	-0.120711	0.265443	0.660057	0.83358	2.369	1.24425	0.271892	0.00133489	0.0310351	2.576	1.36496
no gene name	AT4G01280.1	Homeodomain-like superfamily protein; CONTAINS InterPro DOMAIN/s: SANT, DNA-binding (InterPro:IPR001005), Homeodomain-like (InterPro:IPR009057), Myb, DNA-binding (InterPro:IPR014778), HTH transcriptional regulator, Myb-type, DNA-binding (InterPro:IPR017930), Myb-like DNA-binding domain, SHAQKYF class (InterPro:IPR006447); BEST Arabidopsis thaliana protein match is: Homeodomain-like superfamily pr…	1.149	0.200848	0.243878	0.431472	0.377715	1.198	0.260409	0.260716	0.343977	0.505165	-1.196	-0.257874	0.243878	0.317888	0.655858	-1.151	-0.203382	0.260716	0.455363	0.588737	-1.042	-0.0595615	0.41565	0.889212	0.611234	1.374	0.458722	0.383764	0.262506	0.338197	1.323	0.40423	0.41565	0.356201	0.409471	1.432	0.518284	0.41565	0.243899	0.711947	1.379	0.463791	0.425748	0.304304	0.43147	-1.038	-0.0544921
no gene name	At4g01290.1	unknown protein; FUNCTIONS IN: molecular_function unknown; INVOLVED IN: biological_process unknown; LOCATED IN: cellular_component unknown; EXPRESSED IN: 24 plant structures; EXPRESSED DURING: 15 growth stages; Has 1565 Blast hits to 1181 proteins in 159 species: Archae - 0; Bacteria - 113; Metazoa - 805; Fungi - 222; Plants - 70; Viruses - 0; Other Eukaryotes - 355 (source: NCBI BLink).	1.264	0.338563	0.17475	0.0846598	0.152987	-1.66	-0.731305	0.186816	0.00353998	0.127371	-1.018	-0.0257964	0.17475	0.885898	0.823898	1.337	0.418539	0.186816	0.0518107	0.226957	2.099	1.06987	0.297833	0.00581893	0.0623088	1.287	0.36436	0.274985	0.217819	0.307029	-1.057	-0.0799756	0.297833	0.794349	0.580903	-1.631	-0.705509	0.297833	0.0419908	0.529081	-2.219	-1.14984	0.305069	0.00442235	0.055637	-1.361	-0.444335
no gene name	At4g01310.1	ribosomal protein L5 family protein; FUNCTIONS IN: structural constituent of ribosome; INVOLVED IN: translation; LOCATED IN: in 6 components; EXPRESSED IN: 24 plant structures; EXPRESSED DURING: 13 growth stages; CONTAINS InterPro DOMAIN/s: Ribosomal protein L5 (InterPro:IPR002132); Has 6408 Blast hits to 6408 proteins in 1765 species: Archae - 218; Bacteria - 2994; Metazoa - 181; Fungi - 187; Pl…	2.199	1.13697	0.200492	0.000305376	0.00669155	1.622	0.697492	0.214335	0.00993014	0.160365	-1.153	-0.205092	0.200492	0.333043	0.664487	-3.094	-1.62937	0.214335	3.32e-05	0.00494641	1.356	0.439476	0.341706	0.230499	0.336238	2.535	1.34206	0.315492	0.00213032	0.0228173	6.804	2.76634	0.341706	2.01267e-05	0.0019928	1.869	0.902584	0.341706	0.0268517	0.487724	5.017	2.32686	0.350007	9.39496e-05	0.00917806	2.684	1.42428
(ATSTE24)	At4g01320.1	CAAX protease with broad substrate specificity. Localized exclusively to the endoplasmic reticulum.	1.389	0.473962	0.0846098	0.000333532	0.00692283	1.098	0.135442	0.0904517	0.168514	0.378078	-1.02	-0.0289996	0.0846098	0.739659	0.797414	-1.495	-0.580404	0.0904517	0.000122836	0.00924346	1.264	0.33852	0.144204	0.0434819	0.146326	1.417	0.502961	0.133141	0.00436476	0.0337175	2.077	1.05437	0.144204	4.5081e-05	0.00309021	1.121	0.164441	0.144204	0.28358	0.727011	1.642	0.715846	0.147707	0.000912894	0.0260898	1.466	0.551404
no gene name	At4g01330.1	ATP binding / kinase/ protein kinase/ protein serine/threonine kinase/ protein tyrosine kinase; FUNCTIONS IN: protein serine/threonine kinase activity, protein tyrosine kinase activity, protein kinase activity, kinase activity, ATP binding; INVOLVED IN: protein amino acid phosphorylation; LOCATED IN: plasma membrane; EXPRESSED IN: 23 plant structures; EXPRESSED DURING: 13 growth stages; CONTAINS …	1.182	0.241382	0.165253	0.178114	0.232564	-1.237	-0.30711	0.176663	0.116143	0.326359	1.243	0.31397	0.165253	0.0898972	0.449781	-1.188	-0.248242	0.176663	0.193534	0.420142	1.463	0.548492	0.281646	0.0833068	0.20124	-1.052	-0.0725874	0.26004	0.786446	0.570168	1.404	0.489624	0.281646	0.116136	0.23875	-1.538	-0.62108	0.281646	0.0548752	0.558698	-1.042	-0.0588685	0.288489	0.842848	0.64395	1.477	0.562211
no gene name	At4g01340.1	CHP-rich zinc finger protein-related; FUNCTIONS IN: molecular_function unknown; INVOLVED IN: biological_process unknown; LOCATED IN: cellular_component unknown; BEST Arabidopsis thaliana protein match is: protein binding / zinc ion binding (TAIR:AT4G01350.1); Has 183 Blast hits to 174 proteins in 2 species: Archae - 0; Bacteria - 0; Metazoa - 0; Fungi - 0; Plants - 183; Viruses - 0; Other Eukaryo…	-1.151	-0.203194	0.2023	0.341418	0.332731	1.006	0.00858853	0.216268	0.969189	0.722962	1.126	0.171216	0.2023	0.419295	0.700344	1.016	0.0233894	0.216268	0.91625	0.732578	-1.158	-0.211782	0.344788	0.554265	0.504888	-1.296	-0.374409	0.318338	0.269712	0.34266	-1.17	-0.226583	0.344788	0.527521	0.488586	-1.119	-0.162627	0.344788	0.648386	0.832108	-1.01	-0.0148008	0.353165	0.967486	0.67514	1.108	0.147826
no gene name	At4g01350.1	protein binding / zinc ion binding; FUNCTIONS IN: protein binding, zinc ion binding; INVOLVED IN: response to chitin; CONTAINS InterPro DOMAIN/s: Protein kinase C, phorbol ester/diacylglycerol binding (InterPro:IPR002219), DC1 (InterPro:IPR004146), Zinc finger, PHD-type (InterPro:IPR001965), C1-like (InterPro:IPR011424); BEST Arabidopsis thaliana protein match is: ULI3; diacylglycerol binding / h…	1.175	0.232594	0.214647	0.310113	0.316916	-1.287	-0.364258	0.256212	0.192903	0.399389	-1.294	-0.371794	0.214647	0.121491	0.49684	1.418	0.503458	0.256212	0.0849977	0.290243	1.512	0.596852	0.385245	0.159908	0.27994	1.52	0.604388	0.337882	0.111452	0.216523	-1.207	-0.270864	0.380988	0.497316	0.475914	1.005	0.00753571	0.380988	0.984704	0.881243	-1.825	-0.867716	0.43869	0.0833098	0.243925	-1.834	-0.875252
no gene name	At4g01360.1	FUNCTIONS IN: molecular_function unknown; INVOLVED IN: biological_process unknown; BEST Arabidopsis thaliana protein match is: BPS1 (BYPASS 1) (TAIR:AT1G01550.2); Has 59 Blast hits to 59 proteins in 12 species: Archae - 0; Bacteria - 1; Metazoa - 0; Fungi - 0; Plants - 58; Viruses - 0; Other Eukaryotes - 0 (source: NCBI BLink).	-1.02	-0.0291448	0.250178	0.910131	0.543903	-1.414	-0.500107	0.298623	0.132523	0.342286	1.489	0.573986	0.250178	0.0509213	0.363594	-1.031	-0.0447342	0.298623	0.884629	0.725883	1.386	0.470962	0.449015	0.324885	0.395999	-1.519	-0.603131	0.393813	0.164176	0.265082	1.011	0.0155894	0.444054	0.972855	0.628933	-2.105	-1.07409	0.444054	0.0419262	0.529081	-1.371	-0.455373	0.511307	0.399132	0.481122	1.536	0.61872
ARABIDOPSIS THALIANA MAP KINASE 4 (ATMPK4)	At4g01370.1	Encodes a nuclear and cytoplasmically localized MAP kinase involved in mediating responses to pathogens. Its substrates include MKS1 and probably MAP65-1.The MAP65-1 interaction is involved in mediating cortical microtuble organization.	1.098	0.13523	0.205108	0.526203	0.417373	1.36	0.443616	0.219269	0.0737454	0.277133	-1.108	-0.148228	0.205108	0.488227	0.728169	-1.348	-0.430618	0.219269	0.0811372	0.284119	-1.238	-0.308386	0.349573	0.400628	0.434048	1.217	0.283458	0.322756	0.402648	0.420778	1.48	0.565849	0.349573	0.139968	0.262708	1.507	0.591844	0.349573	0.124695	0.647758	1.833	0.874234	0.358066	0.0372699	0.163851	1.216	0.28239
no gene name	At4g01380.1	plastocyanin-like domain-containing protein; FUNCTIONS IN: electron carrier activity, copper ion binding; INVOLVED IN: biological_process unknown; LOCATED IN: cellular_component unknown; CONTAINS InterPro DOMAIN/s: Plastocyanin-like (InterPro:IPR003245), Cupredoxin (InterPro:IPR008972); BEST Arabidopsis thaliana protein match is: copper ion binding / electron carrier (TAIR:AT1G45063.2); Has 714 B…	-1.22	-0.287031	0.289468	0.34731	0.335936	-1.023	-0.0334566	0.309454	0.916276	0.710945	1.138	0.187031	0.289468	0.534328	0.742401	1.097	0.133457	0.309454	0.676422	0.673577	-1.192	-0.253575	0.493351	0.619644	0.528447	-1.389	-0.474062	0.455504	0.325145	0.377873	-1.338	-0.420488	0.493351	0.416146	0.439675	-1.165	-0.220488	0.493351	0.665494	0.834074	-1.123	-0.166913	0.505337	0.748732	0.61847	1.038	0.0535747
no gene name	At4g01390.1	FUNCTIONS IN: molecular_function unknown; INVOLVED IN: biological_process unknown; EXPRESSED IN: stem, cotyledon, hypocotyl, root, leaf; EXPRESSED DURING: LP.06 six leaves visible, LP.04 four leaves visible; CONTAINS InterPro DOMAIN/s: TRAF-like (InterPro:IPR008974), MATH (InterPro:IPR002083); BEST Arabidopsis thaliana protein match is: meprin and TRAF homology domain-containing protein / MATH do…	1.014	0.0196406	0.119123	0.873131	0.533796	1.156	0.209149	0.14219	0.179519	0.387618	-1.102	-0.139805	0.119123	0.2743	0.632495	-1.064	-0.0889847	0.14219	0.548869	0.629066	-1.14	-0.189509	0.213799	0.401268	0.434445	1.117	0.159446	0.187514	0.41987	0.429148	1.078	0.108625	0.211436	0.621313	0.525654	1.274	0.348954	0.211436	0.137469	0.658235	1.23	0.298134	0.243459	0.255569	0.402193	-1.036	-0.0508204
no gene name	At4g01400.1	FUNCTIONS IN: molecular_function unknown; INVOLVED IN: biological_process unknown; LOCATED IN: cellular_component unknown; EXPRESSED IN: 23 plant structures; EXPRESSED DURING: 15 growth stages; CONTAINS InterPro DOMAIN/s: COG4 transport (InterPro:IPR013167).	1.159	0.213398	0.2427	0.404892	0.365367	-1.344	-0.426025	0.289697	0.179606	0.387685	1.212	0.27687	0.2427	0.286955	0.638909	-1.046	-0.0642429	0.289697	0.830058	0.71283	1.558	0.639423	0.435594	0.180306	0.297328	-1.045	-0.0634715	0.382041	0.87217	0.594826	1.212	0.277641	0.43078	0.537284	0.491683	-1.628	-0.702895	0.43078	0.141392	0.660101	-1.285	-0.361782	0.496023	0.486581	0.523141	1.267	0.341113
no gene name	At4g01410.1	harpin-induced family protein / HIN1 family protein / harpin-responsive family protein; FUNCTIONS IN: molecular_function unknown; INVOLVED IN: biological_process unknown; LOCATED IN: plasma membrane; EXPRESSED IN: 11 plant structures; EXPRESSED DURING: 6 growth stages; CONTAINS InterPro DOMAIN/s: Harpin-induced 1 (InterPro:IPR010847); BEST Arabidopsis thaliana protein match is: hairpin-responsive…	1.22	0.287191	0.281557	0.334358	0.328828	1.154	0.206987	0.300997	0.508993	0.584168	1.032	0.0457856	0.281557	0.874414	0.821828	-1.454	-0.539963	0.300997	0.10641	0.321899	1.057	0.0802047	0.479868	0.870956	0.606715	1.182	0.241406	0.443056	0.599086	0.506441	1.774	0.827155	0.479868	0.118851	0.241576	1.118	0.161201	0.479868	0.744624	0.848635	1.678	0.74695	0.491526	0.162917	0.331108	1.501	0.585749
CALCINEURIN B-LIKE PROTEIN 5 (CBL5)	At4g01420.1	Encodes calcineurin B-like protein 5 (CBL5). Overexpression confers tolerance to drought and salt stress.	1.241	0.311851	0.186992	0.133926	0.198138	1.081	0.11192	0.223201	0.629572	0.63211	-1.292	-0.370016	0.186992	0.0832053	0.436613	-1.038	-0.0537553	0.223201	0.815738	0.709622	1.149	0.199931	0.335609	0.567825	0.51011	1.604	0.681867	0.294349	0.0491852	0.136173	1.288	0.365606	0.331901	0.302691	0.380095	1.397	0.481936	0.331901	0.18455	0.681284	1.122	0.165675	0.382168	0.676093	0.596128	-1.245	-0.316261
no gene name	At4g01430.1	nodulin MtN21 family protein; LOCATED IN: endomembrane system; EXPRESSED IN: 19 plant structures; EXPRESSED DURING: 6 growth stages; BEST Arabidopsis thaliana protein match is: nodulin MtN21 family protein (TAIR:AT1G01070.1); Has 630 Blast hits to 586 proteins in 21 species: Archae - 0; Bacteria - 2; Metazoa - 0; Fungi - 0; Plants - 628; Viruses - 0; Other Eukaryotes - 0 (source: NCBI BLink).	-1.476	-0.561712	0.218068	0.029899	0.0838373	-1.159	-0.21272	0.233125	0.38531	0.527876	1.064	0.0897721	0.218068	0.690212	0.787574	1.607	0.68466	0.233125	0.0165704	0.123487	-1.274	-0.348993	0.371661	0.372242	0.421586	-1.571	-0.651485	0.34315	0.0900979	0.192012	-2.372	-1.24637	0.371661	0.00847601	0.0566644	-1.233	-0.302492	0.371661	0.43671	0.781694	-1.863	-0.89738	0.380691	0.0427943	0.175409	-1.51	-0.594888
no gene name	At4g01440.1	nodulin MtN21 family protein; LOCATED IN: endomembrane system, membrane; EXPRESSED IN: 21 plant structures; EXPRESSED DURING: 13 growth stages; CONTAINS InterPro DOMAIN/s: Protein of unknown function DUF6, transmembrane (InterPro:IPR000620); BEST Arabidopsis thaliana protein match is: nodulin MtN21 family protein (TAIR:AT4G01450.2); Has 1756 Blast hits to 1741 proteins in 258 species: Archae - 16…	1.156	0.208947	0.208115	0.344778	0.334438	-1.013	-0.0190517	0.248415	0.940751	0.716241	-1.259	-0.332128	0.208115	0.149181	0.525328	1.104	0.142232	0.248415	0.582671	0.640999	1.171	0.227999	0.373521	0.558532	0.506182	1.455	0.541074	0.327599	0.137213	0.241275	1.047	0.0667143	0.369393	0.861169	0.600499	1.242	0.313076	0.369393	0.421325	0.778452	-1.118	-0.161284	0.425339	0.714413	0.608734	-1.389	-0.47436
no gene name	At4g01450.2	nodulin MtN21 family protein; LOCATED IN: endomembrane system, membrane; EXPRESSED IN: 21 plant structures; EXPRESSED DURING: 11 growth stages; CONTAINS InterPro DOMAIN/s: Protein of unknown function DUF6, transmembrane (InterPro:IPR000620); BEST Arabidopsis thaliana protein match is: nodulin MtN21 family protein (TAIR:AT4G01440.1); Has 1498 Blast hits to 1482 proteins in 243 species: Archae - 12…	-1.046	-0.0653142	0.272709	0.816082	0.517957	-1.437	-0.523316	0.291538	0.106225	0.316122	1.28	0.356037	0.272709	0.224088	0.597388	1.175	0.232593	0.291538	0.445518	0.584197	1.374	0.458002	0.464788	0.350176	0.41061	-1.339	-0.421352	0.429133	0.351821	0.392732	-1.229	-0.297907	0.464788	0.53753	0.491829	-1.84	-0.879354	0.464788	0.0910527	0.623724	-1.689	-0.755909	0.47608	0.146799	0.316667	1.089	0.123444
no gene name	At4g01460.1	basic helix-loop-helix (bHLH) family protein; FUNCTIONS IN: transcription factor activity, DNA binding; INVOLVED IN: regulation of transcription; LOCATED IN: nucleus; EXPRESSED IN: 16 plant structures; EXPRESSED DURING: 11 growth stages; CONTAINS InterPro DOMAIN/s: Basic helix-loop-helix dimerisation region bHLH (InterPro:IPR001092), Helix-loop-helix DNA-binding (InterPro:IPR011598); BEST Arabido…	2.156	1.10862	0.247233	0.00152339	0.0154439	1.518	0.602383	0.264303	0.048631	0.24255	-1.161	-0.215259	0.247233	0.406556	0.696228	-2.82	-1.49574	0.264303	0.000309953	0.0143804	1.42	0.506235	0.421368	0.260253	0.357631	2.503	1.32388	0.389043	0.00783721	0.0468016	6.081	2.60436	0.421368	0.000162588	0.00570696	1.763	0.817642	0.421368	0.0842488	0.611353	4.282	2.09813	0.431605	0.000894325	0.0257568	2.429	1.28048
TONOPLAST INTRINSIC PROTEIN 1;3 (TIP1;3)	At4g01470.1	Encodes AtTIP1;3, functions as water and urea channels in pollen.	1.034	0.0488646	0.308414	0.877609	0.534981	1.584	0.663159	0.329708	0.0751641	0.278896	1.677	0.745836	0.308414	0.0387187	0.329984	-2.747	-1.45786	0.329708	0.00166716	0.0342148	-1.531	-0.614294	0.525641	0.272564	0.365881	-1.621	-0.696972	0.485318	0.184802	0.282721	2.842	1.50672	0.525641	0.0185839	0.0890112	-1.059	-0.0826772	0.525641	0.87849	0.869302	4.35	2.12102	0.538412	0.00340905	0.0485093	4.607	2.2037
ARABIDOPSIS THALIANA PYROPHOSPHORYLASE 5 (AtPPa5)	At4g01480.1	Encodes a protein that might have inorganic pyrophosphatase activity.	-2.894	-1.53313	0.172981	2.07e-05	0.00182563	1.212	0.277665	0.206478	0.215578	0.417932	1.888	0.91698	0.172981	0.000727481	0.0684294	1.264	0.338481	0.206478	0.13978	0.366142	-3.508	-1.81079	0.310464	0.000390437	0.0264387	-5.465	-2.45011	0.272295	1.85615e-05	0.00200417	-3.659	-1.87161	0.307033	0.000290818	0.00803224	-1.558	-0.639315	0.307033	0.0708685	0.592838	-1.043	-0.0608164	0.353534	0.867691	0.65101	1.493	0.578499
no gene name	At4g01490.1	transposable element gene; non-LTR retrotransposon family (LINE), has a 2.4e-44 P-value blast match to GB:AAB41224 ORF2 (LINE-element) (Rattus norvegicus)	-1.119	-0.161627	0.112779	0.185628	0.237735	-1.157	-0.210411	0.120565	0.114908	0.32562	1.226	0.294528	0.112779	0.0281984	0.293297	1.055	0.0775096	0.120565	0.536332	0.623819	1.034	0.0487835	0.192213	0.805354	0.588384	-1.372	-0.456156	0.177468	0.0301699	0.102465	-1.18	-0.239137	0.192213	0.244879	0.343155	-1.419	-0.504939	0.192213	0.0274944	0.489938	-1.221	-0.28792	0.196883	0.177656	0.34476	1.162	0.217019
NGATHA4 (NGA4)	At4g01500.1	NGATHA4 (NGA4); FUNCTIONS IN: transcription factor activity; INVOLVED IN: flower development, leaf development; LOCATED IN: cellular_component unknown; EXPRESSED IN: 11 plant structures; EXPRESSED DURING: 4 anthesis, F mature embryo stage, petal differentiation and expansion stage, D bilateral stage, E expanded cotyledon stage; CONTAINS InterPro DOMAIN/s: Transcriptional factor B3 (InterPro:IPR00…	-1.12	-0.163707	0.285206	0.581745	0.440099	1.058	0.0812935	0.340433	0.817268	0.687827	1.38	0.464998	0.285206	0.141664	0.519275	-1.304	-0.382585	0.340433	0.293679	0.497961	-1.185	-0.245	0.511881	0.645011	0.537217	-1.546	-0.628705	0.44895	0.198967	0.293436	1.164	0.218878	0.506225	0.676888	0.544068	-1.305	-0.383705	0.506225	0.470204	0.791381	1.379	0.463879	0.582894	0.449104	0.506956	1.799	0.847584
(ARV2)	At4g01510.1	ARV2; FUNCTIONS IN: molecular_function unknown; INVOLVED IN: sterol metabolic process, sphingolipid metabolic process; LOCATED IN: endoplasmic reticulum, membrane; EXPRESSED IN: 23 plant structures; EXPRESSED DURING: 15 growth stages; CONTAINS InterPro DOMAIN/s: Arv1-like protein (InterPro:IPR007290); BEST Arabidopsis thaliana protein match is: ARV1 (TAIR:AT1G01020.1); Has 227 Blast hits to 227 p…	-1.041	-0.0585039	0.118146	0.633784	0.459226	1.204	0.267842	0.141024	0.0940735	0.302321	1.043	0.0612968	0.118146	0.617926	0.768275	-1.206	-0.270635	0.141024	0.0912455	0.300291	-1.254	-0.326346	0.212046	0.162358	0.281599	-1.087	-0.119801	0.185977	0.537492	0.481005	1.158	0.212131	0.209703	0.341352	0.401402	1.154	0.206546	0.209703	0.353499	0.754959	1.452	0.538478	0.241463	0.0562914	0.20129	1.259	0.331932
ARABIDOPSIS NAC DOMAIN CONTAINING PROTEIN 67 (anac067)	At4g01520.1	Arabidopsis NAC domain containing protein 67 (anac067); FUNCTIONS IN: transcription factor activity; INVOLVED IN: multicellular organismal development, regulation of transcription; LOCATED IN: cellular_component unknown; CONTAINS InterPro DOMAIN/s: No apical meristem (NAM) protein (InterPro:IPR003441); BEST Arabidopsis thaliana protein match is: NTM1 (NAC WITH TRANSMEMBRANE MOTIF1); transcription…	-1.344	-0.426012	0.293879	0.185209	0.237354	1.026	0.0365338	0.350786	0.919615	0.711932	1.206	0.270103	0.293879	0.38492	0.688392	1.086	0.119375	0.350786	0.742388	0.692031	-1.378	-0.462546	0.527449	0.406077	0.437036	-1.62	-0.696114	0.462603	0.170796	0.271015	-1.459	-0.545387	0.52162	0.326323	0.393563	-1.176	-0.233569	0.52162	0.666192	0.83417	-1.059	-0.0828413	0.600621	0.893707	0.656995	1.11	0.150728
SADHU NON-CODING RETROTRANSPOSON (SADHU5-1)	At4g01525.1	Member of Sadhu non-coding retrotransposon family	1.782	0.833859	0.175103	0.00142298	0.0149353	-1.256	-0.328985	0.209011	0.154131	0.362973	-1.448	-0.533798	0.175103	0.0158578	0.236209	1.02	0.0289247	0.209011	0.893353	0.728282	2.239	1.16284	0.314272	0.0060416	0.0629487	2.581	1.36766	0.275635	0.00110435	0.0157471	1.747	0.804934	0.3108	0.0321191	0.119951	1.153	0.204812	0.3108	0.528413	0.806123	-1.282	-0.35791	0.357871	0.346544	0.454123	-1.477	-0.562723
no gene name	At4g01530.1	transposable element gene; similar to unknown protein [Arabidopsis thaliana] (TAIR:AT1G26860.1); similar to 52O08_2 [Brassica rapa subsp. pekinensis] (GB:AAZ67547.1); contains domain NON-LTR RETROELEMENT REVERSE TRANSCRIPTASE RELATED (PTHR19446:SF34); contains domain REVERSE TRANSCRIPTASES (PTHR19446)	1.525	0.608571	0.268406	0.049577	0.112311	-1.736	-0.795724	0.286938	0.0216414	0.192143	1.019	0.0265917	0.268406	0.923252	0.829199	1.118	0.160561	0.286938	0.589426	0.643919	2.647	1.40429	0.457454	0.0133581	0.0864475	1.497	0.581979	0.422361	0.201518	0.295064	1.364	0.44801	0.457454	0.352995	0.407824	-1.768	-0.822316	0.457454	0.105793	0.633	-1.94	-0.956285	0.468567	0.0716642	0.225917	-1.097	-0.13397
no gene name	At4g01535.1	unknown protein; FUNCTIONS IN: molecular_function unknown; INVOLVED IN: biological_process unknown; LOCATED IN: endomembrane system; Has 0 Blast hits to 0 proteins in 0 species (source: NCBI BLink).	-1.281	-0.357318	0.247656	0.182962	0.236032	-1.14	-0.188608	0.264756	0.49428	0.579029	1.251	0.323044	0.247656	0.224464	0.597937	1.167	0.222882	0.264756	0.421683	0.573067	-1.124	-0.168711	0.42209	0.698695	0.555967	-1.603	-0.680363	0.38971	0.114797	0.219798	-1.495	-0.5802	0.42209	0.202512	0.31333	-1.426	-0.511652	0.42209	0.256301	0.718656	-1.33	-0.411489	0.432344	0.366076	0.464162	1.072	0.100163
NAC WITH TRANSMEMBRANE MOTIF1 (NTM1)	At4g01540.1	Encodes a membrane-bound NAC (for NAM, ATAF1/2, CUC2) transcription factor, designated NTM1 (for NAC with transmembrane motif1). NTM1 regulates cell division in Arabidopsis.	-1.096	-0.132709	0.178661	0.476546	0.396589	-1.214	-0.279542	0.190997	0.177336	0.385763	-1.039	-0.0554465	0.178661	0.763366	0.801636	1.383	0.467697	0.190997	0.0368343	0.18915	1.107	0.146833	0.304499	0.641165	0.536067	-1.055	-0.077262	0.28114	0.789661	0.571318	-1.516	-0.600405	0.304499	0.0801121	0.197236	-1.168	-0.224095	0.304499	0.480502	0.794245	-1.679	-0.747239	0.311897	0.0401742	0.170548	-1.437	-0.523143
ARABIDOPSIS NAC DOMAIN CONTAINING PROTEIN 69 (anac069)	At4g01550.1	Arabidopsis NAC domain containing protein 69 (anac069); FUNCTIONS IN: transcription factor activity; INVOLVED IN: multicellular organismal development; LOCATED IN: cellular_component unknown; EXPRESSED IN: 23 plant structures; EXPRESSED DURING: 13 growth stages; BEST Arabidopsis thaliana protein match is: NTM1 (NAC WITH TRANSMEMBRANE MOTIF1); transcription activator/ transcription factor (TAIR:AT…	-1.154	-0.206594	0.150036	0.205825	0.251857	1.114	0.156227	0.17909	0.408441	0.540035	1.087	0.120707	0.150036	0.444348	0.711604	-1.05	-0.0703399	0.17909	0.704752	0.681848	-1.286	-0.362821	0.269283	0.214779	0.324304	-1.255	-0.3273	0.236176	0.203204	0.296081	-1.099	-0.136254	0.266307	0.622722	0.526123	1.025	0.0355204	0.266307	0.897186	0.871548	1.17	0.226567	0.30664	0.481099	0.52085	1.142	0.191047
MATERNAL EFFECT EMBRYO ARREST 49 (MEE49)	At4g01560.1	maternal effect embryo arrest 49 (MEE49); FUNCTIONS IN: molecular_function unknown; INVOLVED IN: embryonic development ending in seed dormancy; LOCATED IN: cellular_component unknown; EXPRESSED IN: 22 plant structures; EXPRESSED DURING: 13 growth stages; CONTAINS InterPro DOMAIN/s: Brix domain (InterPro:IPR007109); BEST Arabidopsis thaliana protein match is: IMP4 (TAIR:AT1G63780.1); Has 636 Blast…	1.484	0.569619	0.329166	0.117595	0.183671	1.502	0.5869	0.351894	0.129695	0.339517	-1.332	-0.413322	0.329166	0.240857	0.61009	-1.674	-0.743197	0.351894	0.0638627	0.25383	-1.012	-0.017281	0.56101	0.976099	0.632841	1.976	0.982942	0.517974	0.0902239	0.192076	2.484	1.31282	0.56101	0.0440135	0.143019	2	1.00022	0.56101	0.10828	0.635346	2.514	1.3301	0.57464	0.045885	0.180882	1.257	0.329875
no gene name	At4g01570.1	pentatricopeptide (PPR) repeat-containing protein; INVOLVED IN: biological_process unknown; EXPRESSED IN: 22 plant structures; EXPRESSED DURING: 13 growth stages; CONTAINS InterPro DOMAIN/s: Pentatricopeptide repeat (InterPro:IPR002885); BEST Arabidopsis thaliana protein match is: pentatricopeptide (PPR) repeat-containing protein (TAIR:AT1G62910.1); Has 25223 Blast hits to 5430 proteins in 165 sp…	1.138	0.186254	0.150974	0.248566	0.280597	1.069	0.0966669	0.161398	0.563985	0.607069	1.197	0.259656	0.150974	0.119569	0.493556	-1.457	-0.542577	0.161398	0.00836599	0.0826771	1.064	0.0895872	0.25731	0.735719	0.567863	-1.052	-0.0734019	0.237571	0.764378	0.563555	1.657	0.728831	0.25731	0.019642	0.0918016	-1.12	-0.162989	0.25731	0.54221	0.80924	1.558	0.639244	0.263561	0.0382696	0.166181	1.744	0.802233
no gene name	At4g01575.1	serine protease inhibitor, Kazal-type family protein; FUNCTIONS IN: serine-type endopeptidase inhibitor activity; INVOLVED IN: biological_process unknown; LOCATED IN: endomembrane system; EXPRESSED IN: 24 plant structures; EXPRESSED DURING: 15 growth stages; CONTAINS InterPro DOMAIN/s: Proteinase inhibitor I1, Kazal (InterPro:IPR002350); BEST Arabidopsis thaliana protein match is: serine protease…	-1.236	-0.305183	0.12527	0.0375985	0.0952397	-1.057	-0.0805977	0.13392	0.562135	0.606269	1.238	0.308407	0.12527	0.0360443	0.322098	1.055	0.0773738	0.13392	0.57759	0.639767	-1.168	-0.224585	0.213503	0.320264	0.393819	-1.53	-0.613589	0.197124	0.0124644	0.0609658	-1.304	-0.382557	0.213503	0.106765	0.227503	-1.309	-0.389004	0.213503	0.101778	0.629602	-1.116	-0.157972	0.21869	0.48842	0.524009	1.174	0.231033
no gene name	At4g01580.1	transcriptional factor B3 family protein; FUNCTIONS IN: transcription factor activity, DNA binding; INVOLVED IN: regulation of transcription, DNA-dependent; CONTAINS InterPro DOMAIN/s: Transcriptional factor B3 (InterPro:IPR003340); BEST Arabidopsis thaliana protein match is: transcriptional factor B3 family protein (TAIR:AT3G18960.1); Has 221 Blast hits to 202 proteins in 11 species: Archae - 0;…	2.024	1.01692	0.418483	0.041201	0.100532	1.672	0.741577	0.499519	0.175952	0.384552	-1.511	-0.595385	0.418483	0.192618	0.573222	-2.239	-1.16311	0.499519	0.0482769	0.219167	1.21	0.275346	0.751086	0.723426	0.564367	3.057	1.61231	0.658746	0.0400901	0.120416	4.532	2.18004	0.742786	0.0188549	0.0896981	2.526	1.33696	0.742786	0.109565	0.635437	3.744	1.90469	0.855283	0.0565636	0.201713	1.482	0.567729
no gene name	At4g01590.1	unknown protein; FUNCTIONS IN: molecular_function unknown; INVOLVED IN: biological_process unknown; LOCATED IN: cellular_component unknown; BEST Arabidopsis thaliana protein match is: unknown protein (TAIR:AT4G35680.1); Has 2441 Blast hits to 1620 proteins in 153 species: Archae - 2; Bacteria - 115; Metazoa - 896; Fungi - 326; Plants - 108; Viruses - 80; Other Eukaryotes - 914 (source: NCBI BLink…	1.053	0.0739402	0.185692	0.699772	0.482847	1.102	0.140755	0.198513	0.49625	0.579747	-1.022	-0.0309967	0.185692	0.871119	0.821423	-1.136	-0.183699	0.198513	0.378915	0.549189	-1.047	-0.066815	0.316481	0.837498	0.597422	1.075	0.104937	0.292203	0.727784	0.551875	1.196	0.257639	0.316481	0.436611	0.449096	1.126	0.171752	0.316481	0.60052	0.822448	1.252	0.324454	0.32417	0.343035	0.452653	1.112	0.152702
no gene name	At4g01595.1	ATP binding / MAP kinase/ protein kinase; FUNCTIONS IN: MAP kinase activity, protein kinase activity, ATP binding; INVOLVED IN: protein amino acid phosphorylation; LOCATED IN: cellular_component unknown; CONTAINS InterPro DOMAIN/s: Serine/threonine protein kinase-related (InterPro:IPR017442), Protein kinase-like (InterPro:IPR011009); BEST Arabidopsis thaliana protein match is: ATMPK18; MAP kinase…	1.126	0.171183	0.288759	0.567895	0.434877	-1.135	-0.182257	0.308696	0.569443	0.609382	-1.106	-0.145161	0.288759	0.627242	0.770262	1.114	0.156235	0.308696	0.624943	0.656551	1.278	0.353439	0.492142	0.490877	0.477496	1.245	0.316343	0.454388	0.503887	0.466623	1.01	0.0149482	0.492142	0.976432	0.629555	-1.026	-0.0370962	0.492142	0.941564	0.87734	-1.264	-0.338491	0.504099	0.518777	0.538409	-1.232	-0.301395
no gene name	At4g01600.1	GRAM domain-containing protein / ABA-responsive protein-related; FUNCTIONS IN: molecular_function unknown; CONTAINS InterPro DOMAIN/s: GRAM (InterPro:IPR004182); BEST Arabidopsis thaliana protein match is: GEM (GL2-EXPRESSION MODULATOR) (TAIR:AT2G22475.1); Has 194 Blast hits to 194 proteins in 11 species: Archae - 0; Bacteria - 0; Metazoa - 0; Fungi - 0; Plants - 194; Viruses - 0; Other Eukaryote…	-1.156	-0.209503	0.0614281	0.00774309	0.0388068	1.116	0.158718	0.0656694	0.0388058	0.226583	1.092	0.126633	0.0614281	0.0693138	0.407211	-1.054	-0.0758484	0.0656694	0.277833	0.486086	-1.291	-0.368221	0.104694	0.00654511	0.0646293	-1.262	-0.336136	0.0966628	0.006967	0.0438062	-1.097	-0.133654	0.104694	0.233693	0.335049	1.022	0.0320852	0.104694	0.766221	0.853859	1.177	0.234567	0.107238	0.0564937	0.201605	1.151	0.202481
ARABIDOPSIS NAC DOMAIN CONTAINING PROTEIN 1 (ANAC001)	At4g01610.2	cathepsin B-like cysteine protease, putative (from TAIR5, not found in TAIR10)	-1.283	-0.359554	0.236275	0.162397	0.221257	1.298	0.376313	0.252588	0.170455	0.379722	1.132	0.178256	0.236275	0.469861	0.721157	-1.145	-0.195016	0.252588	0.459864	0.59067	-1.665	-0.735867	0.402691	0.100916	0.221821	-1.452	-0.53781	0.3718	0.181948	0.280329	-1.121	-0.164537	0.402691	0.692388	0.54931	1.147	0.198057	0.402691	0.63461	0.82982	1.486	0.57133	0.412475	0.19938	0.362494	1.295	0.373272
ARABIDOPSIS THALIANA EXPANSIN A17 (ATEXPA17)	At4g01630.1	member of Alpha-Expansin Gene Family. Naming convention from the Expansin Working Group (Kende et al, 2004. Plant Mol Bio)	-1.051	-0.0718161	0.29847	0.815905	0.517934	1.03	0.0421829	0.356266	0.908667	0.70974	1.041	0.0577422	0.29847	0.85142	0.818718	-1.02	-0.0281089	0.356266	0.939051	0.738179	-1.082	-0.113999	0.535688	0.836799	0.597273	-1.094	-0.129558	0.469829	0.789724	0.571318	-1.031	-0.0437072	0.529768	0.936274	0.620444	-1.011	-0.0155593	0.529768	0.977289	0.881059	1.05	0.0702918	0.610003	0.911101	0.661388	1.061	0.0858511
no gene name	At4g01640.1	FUNCTIONS IN: molecular_function unknown; INVOLVED IN: biological_process unknown; LOCATED IN: cellular_component unknown; CONTAINS InterPro DOMAIN/s: F-box associated (InterPro:IPR006527), F-box associated type 1 (InterPro:IPR017451); BEST Arabidopsis thaliana protein match is: S locus F-box-related / SLF-related (TAIR:AT2G34280.1); Has 151 Blast hits to 146 proteins in 14 species: Archae - 0; B…	1.162	0.216876	0.217453	0.344653	0.334418	1.061	0.0859204	0.232467	0.720225	0.660012	-1.376	-0.460677	0.217453	0.06319	0.393534	1.116	0.15788	0.232467	0.514127	0.614394	1.095	0.130956	0.370613	0.731961	0.567119	1.599	0.677553	0.342182	0.0790474	0.178545	1.042	0.0589964	0.370613	0.877037	0.604039	1.461	0.546597	0.370613	0.174355	0.677146	-1.051	-0.0719596	0.379617	0.853861	0.646892	-1.535	-0.618557
no gene name	At4g01650.1	FUNCTIONS IN: molecular_function unknown; INVOLVED IN: biological_process unknown; LOCATED IN: chloroplast; EXPRESSED IN: 21 plant structures; EXPRESSED DURING: 13 growth stages; CONTAINS InterPro DOMAIN/s: Streptomyces cyclase/dehydrase (InterPro:IPR005031); BEST Arabidopsis thaliana protein match is: unknown protein (TAIR:AT5G08720.1); Has 322 Blast hits to 309 proteins in 56 species: Archae - …	-1.336	-0.417577	0.18294	0.0518613	0.115538	1.137	0.185468	0.218365	0.420376	0.545973	1.259	0.331989	0.18294	0.107111	0.478725	-1.072	-0.0998792	0.218365	0.659552	0.668077	-1.519	-0.603044	0.328337	0.103574	0.224579	-1.681	-0.749565	0.287971	0.0314746	0.10471	-1.246	-0.317698	0.324709	0.356529	0.409724	-1.107	-0.146521	0.324709	0.663799	0.833955	1.219	0.285347	0.373887	0.467257	0.514415	1.349	0.431868
no gene name	AT4G01650.2	Polyketide cyclase / dehydrase and lipid transport protein; FUNCTIONS IN: molecular_function unknown; INVOLVED IN: biological_process unknown; LOCATED IN: chloroplast; EXPRESSED IN: 21 plant structures; EXPRESSED DURING: 13 growth stages; CONTAINS InterPro DOMAIN/s: Streptomyces cyclase/dehydrase (InterPro:IPR005031); BEST Arabidopsis thaliana protein match is: unknown protein (TAIR:AT5G08720.1);…	-1.366	-0.450324	0.291816	0.161363	0.2204	-1.034	-0.0481259	0.348324	0.893525	0.707045	1.054	0.0757566	0.291816	0.801725	0.808545	1.34	0.422693	0.348324	0.259545	0.472631	-1.322	-0.402198	0.523746	0.464592	0.46599	-1.44	-0.52608	0.459356	0.285206	0.353565	-1.831	-0.873017	0.517959	0.130382	0.253671	-1.09	-0.123882	0.517959	0.816984	0.861325	-1.386	-0.470819	0.596405	0.452621	0.508975	-1.272	-0.346937
ARABIDOPSIS THALIANA ABC TRANSPORTER 1 (ATABC1)	At4g01660.1	Encodes an ABC1-like protein, member of the ATH subfamily; putative ABC transporter; isolated by functional complementation of a yeast abc1 mutant	1.366	0.449839	0.240578	0.0943244	0.16204	-1.322	-0.40266	0.257188	0.151877	0.36124	-1.218	-0.284892	0.240578	0.266665	0.627111	1.179	0.237713	0.257188	0.379457	0.549404	1.806	0.852499	0.410025	0.0673591	0.181495	1.664	0.734731	0.378571	0.0842011	0.184688	1.158	0.212126	0.410025	0.617387	0.524205	-1.085	-0.117769	0.410025	0.780445	0.855839	-1.559	-0.640374	0.419987	0.16166	0.330262	-1.437	-0.522605
no gene name	At4g01670.1	unknown protein; FUNCTIONS IN: molecular_function unknown; INVOLVED IN: biological_process unknown; LOCATED IN: cellular_component unknown; BEST Arabidopsis thaliana protein match is: unknown protein (TAIR:AT3G62070.1); Has 76 Blast hits to 75 proteins in 8 species: Archae - 0; Bacteria - 0; Metazoa - 0; Fungi - 0; Plants - 73; Viruses - 0; Other Eukaryotes - 3 (source: NCBI BLink).	-1.156	-0.208603	0.199786	0.326947	0.325211	-1.508	-0.592507	0.238473	0.0378403	0.224995	1.165	0.219809	0.199786	0.303237	0.647435	1.496	0.581301	0.238473	0.0407171	0.199249	1.305	0.383904	0.358573	0.315564	0.390822	-1.346	-0.428412	0.314489	0.210234	0.301431	-1.729	-0.789903	0.354611	0.0565149	0.164016	-1.756	-0.812316	0.354611	0.0512067	0.551521	-2.256	-1.17381	0.408317	0.0206777	0.123271	-1.285	-0.361492
MYB DOMAIN PROTEIN 55 (MYB55)	AT4G01680.1	Encodes a putative transcription factor (MYB55).	-1.908	-0.932092	0.166015	0.000328127	0.00690145	-1.272	-0.347461	0.177477	0.0819368	0.28781	2.05	1.03552	0.166015	0.000151886	0.0434049	1.184	0.244035	0.177477	0.202384	0.427952	-1.5	-0.584631	0.282945	0.0687824	0.183125	-3.911	-1.96761	0.26124	3.57169e-05	0.0027269	-2.26	-1.17613	0.282945	0.00245964	0.0273734	-2.608	-1.38298	0.282945	0.000862045	0.212159	-1.507	-0.591496	0.289819	0.0716594	0.225917	1.731	0.791483
ARABIDOPSIS NAC DOMAIN CONTAINING PROTEIN 1 (ANAC001)	At4g01690.2	protoporphyrinogen oxidase (PPO) (PPOX) (from TAIR5, not found in TAIR10)	-1.658	-0.729297	0.233189	0.0121706	0.0500436	1.52	0.603843	0.249289	0.0384679	0.226128	1.358	0.441639	0.233189	0.0907672	0.450926	-1.245	-0.316184	0.249289	0.2365	0.456152	-2.52	-1.33314	0.397432	0.00846431	0.0711709	-2.252	-1.17094	0.366944	0.010988	0.0565897	-1.332	-0.413113	0.397432	0.32571	0.393109	1.119	0.162204	0.397432	0.692716	0.840003	1.892	0.920027	0.407087	0.0501747	0.18933	1.691	0.757823
no gene name	At4g01700.1	chitinase, putative; FUNCTIONS IN: chitinase activity; INVOLVED IN: cell wall macromolecule catabolic process; LOCATED IN: cell wall; EXPRESSED IN: 18 plant structures; EXPRESSED DURING: 13 growth stages; CONTAINS InterPro DOMAIN/s: Glycoside hydrolase, family 19 (InterPro:IPR016283), Glycoside hydrolase, family 19, catalytic (InterPro:IPR000726); BEST Arabidopsis thaliana protein match is: chiti…	1.302	0.38099	0.235221	0.143954	0.206126	1.157	0.210037	0.28077	0.475828	0.569917	-1.114	-0.155717	0.235221	0.526576	0.739942	-1.352	-0.43531	0.28077	0.159638	0.388033	1.126	0.170953	0.42217	0.696134	0.554857	1.451	0.536707	0.370268	0.185237	0.283046	1.761	0.816301	0.417505	0.0862978	0.203838	1.289	0.365754	0.417505	0.40654	0.773462	1.564	0.645347	0.480738	0.216308	0.375915	1.214	0.279594
CROOKED (CRK)	At4g01710.1	belongs to the DIS(distorted) gene family. Encodes a actin polymerization factor. Involved in cell expansion of trichome.	-1.585	-0.664606	0.332449	0.0806258	0.148716	1.422	0.508174	0.396825	0.236211	0.43408	1.008	0.011652	0.332449	0.972899	0.83612	1.106	0.14478	0.396825	0.724683	0.68759	-2.254	-1.17278	0.596673	0.0849284	0.203095	-1.598	-0.676258	0.523317	0.232345	0.318289	-1.752	-0.809386	0.59008	0.207405	0.316773	1.411	0.496522	0.59008	0.424533	0.779599	1.286	0.363395	0.679449	0.607303	0.572662	-1.097	-0.133128
(WRKY47)	At4g01720.1	member of WRKY Transcription Factor; Group II-b	1.142	0.191322	0.180805	0.317552	0.320626	1.101	0.138472	0.193288	0.491914	0.578174	-1.03	-0.0430457	0.180805	0.817152	0.811855	-1.22	-0.286748	0.193288	0.172086	0.400207	1.037	0.0528498	0.308152	0.86762	0.605707	1.176	0.234368	0.284513	0.431368	0.434591	1.393	0.47807	0.308152	0.155218	0.27652	1.134	0.181518	0.308152	0.570314	0.814694	1.343	0.42522	0.315639	0.21086	0.371769	1.184	0.243703
no gene name	At4g01730.1	zinc ion binding; FUNCTIONS IN: zinc ion binding; INVOLVED IN: biological_process unknown; EXPRESSED IN: 20 plant structures; EXPRESSED DURING: 13 growth stages; CONTAINS InterPro DOMAIN/s: Zinc finger, DHHC-type (InterPro:IPR001594); BEST Arabidopsis thaliana protein match is: zinc finger (DHHC type) family protein (TAIR:AT2G33640.1); Has 3751 Blast hits to 3746 proteins in 182 species: Archae -…	1.599	0.677108	0.192537	0.00788299	0.0391711	-1.097	-0.13333	0.22982	0.577784	0.612706	-1.461	-0.546759	0.192537	0.0218198	0.267772	1.002	0.00298016	0.22982	0.989971	0.747436	1.754	0.810438	0.345561	0.0470263	0.151568	2.336	1.22387	0.303077	0.00374543	0.0309196	1.596	0.674128	0.341743	0.0840025	0.201692	1.332	0.413429	0.341743	0.2609	0.719456	-1.099	-0.13631	0.3935	0.737974	0.614819	-1.464	-0.549739
no gene name	At4g01735.1	unknown protein; FUNCTIONS IN: molecular_function unknown; INVOLVED IN: biological_process unknown; LOCATED IN: cellular_component unknown; Has 21 Blast hits to 21 proteins in 10 species: Archae - 0; Bacteria - 0; Metazoa - 8; Fungi - 2; Plants - 0; Viruses - 0; Other Eukaryotes - 11 (source: NCBI BLink).	2.562	1.35731	0.350391	0.0047166	0.0290805	-2.145	-1.10092	0.418241	0.0300722	0.210956	-1.305	-0.384342	0.350391	0.304604	0.647835	1.093	0.127954	0.418241	0.767465	0.698754	5.495	2.45823	0.628875	0.00448779	0.0555257	3.344	1.74165	0.55156	0.0134418	0.0638217	2.345	1.22936	0.621926	0.0834751	0.201327	-1.643	-0.71658	0.621926	0.282507	0.727011	-2.344	-1.22888	0.716119	0.124494	0.293954	-1.426	-0.512297
no gene name	At4g01740.1	DC1 domain-containing protein; FUNCTIONS IN: molecular_function unknown; INVOLVED IN: biological_process unknown; LOCATED IN: cellular_component unknown; EXPRESSED IN: stem, embryo, hypocotyl, flower, root; EXPRESSED DURING: petal differentiation and expansion stage, D bilateral stage; CONTAINS InterPro DOMAIN/s: DC1 (InterPro:IPR004146), C1-like (InterPro:IPR011424); BEST Arabidopsis thaliana pr…	-1.154	-0.206247	0.126794	0.138259	0.201536	1.016	0.0233579	0.135548	0.866998	0.700158	1.152	0.204095	0.126794	0.141933	0.519351	-1.015	-0.0212058	0.135548	0.879136	0.724621	-1.173	-0.229605	0.2161	0.315687	0.390898	-1.329	-0.410342	0.199522	0.0698606	0.16696	-1.137	-0.185041	0.2161	0.414061	0.439013	-1.133	-0.180737	0.2161	0.424601	0.779599	1.031	0.0445638	0.22135	0.844919	0.644903	1.169	0.225301
RHAMNOGALACTURONAN XYLOSYLTRANSFERASE 2 (RGXT2)	At4g01750.1	Encodes a protein with UDP-xylose-dependent xylosyltransferase activity, which transfers Xyl onto L-fucose and (albeit less efficiently) L-arabinose. The linkage to L-fucose was shown to be preferentially to the <i>O</i>-4 position. Analysis of mutant containing T-DNA insertion in this gene indicate that the RGXT2 protein might be involved in the synthesis of the &alpha;-D-Xyl-(1,3)-&alpha;-L-Fuc…	-1.123	-0.167385	0.169523	0.352369	0.338537	1.046	0.0655441	0.202349	0.754308	0.670877	-1.131	-0.176972	0.169523	0.327028	0.661358	1.213	0.278813	0.202349	0.20555	0.430274	-1.175	-0.232929	0.304256	0.465916	0.466636	1.007	0.00958676	0.26685	0.972222	0.619617	-1.362	-0.446199	0.300894	0.176386	0.293036	1.183	0.242516	0.300894	0.443548	0.78323	-1.159	-0.213269	0.346465	0.55529	0.551944	-1.372	-0.455785
no gene name	At4g01760.1	DC1 domain-containing protein; FUNCTIONS IN: protein binding, zinc ion binding; INVOLVED IN: intracellular signaling cascade; LOCATED IN: cellular_component unknown; EXPRESSED IN: 6 plant structures; EXPRESSED DURING: L mature pollen stage, 4 anthesis, petal differentiation and expansion stage; CONTAINS InterPro DOMAIN/s: Protein kinase C, phorbol ester/diacylglycerol binding (InterPro:IPR002219)…	1.098	0.135009	0.087827	0.15862	0.218151	1.082	0.11408	0.093891	0.255268	0.44784	-1.033	-0.0466864	0.087827	0.607891	0.76478	-1.151	-0.202402	0.093891	0.0594808	0.243963	1.015	0.0209285	0.149687	0.891885	0.611669	1.134	0.181695	0.138204	0.221128	0.309654	1.263	0.337411	0.149687	0.0506615	0.154469	1.118	0.160767	0.149687	0.310764	0.738595	1.245	0.316483	0.153323	0.0690148	0.222457	1.114	0.155716
RHAMNOGALACTURONAN XYLOSYLTRANSFERASE 1 (RGXT1)	At4g01770.1	Encodes a protein with UDP-xylose-dependent xylosyltransferase activity, which transfers Xyl onto L-fucose and (albeit less efficiently) L-arabinose. The linkage to L-fucose was shown to be preferentially to the <i>O</i>-4 position. Analysis of mutant containing T-DNA insertion in this gene indicate that the RGXT1 protein might be involved in the synthesis of the &alpha;-D-Xyl-(1,3)-&alpha;-L-Fuc…	-1.727	-0.788137	0.467569	0.135738	0.199829	1.404	0.489702	0.506195	0.365563	0.517391	1.315	0.394868	0.467569	0.426301	0.703563	-1.069	-0.0964328	0.506195	0.85432	0.71929	-2.425	-1.27784	0.793728	0.151451	0.27228	-2.27	-1.183	0.775754	0.171094	0.271316	-1.615	-0.691704	0.76967	0.398669	0.431323	1.068	0.0948343	0.76967	0.905401	0.872508	1.501	0.586135	0.86732	0.520861	0.539528	1.406	0.491301
no gene name	At4g01780.1	XH/XS domain-containing protein; FUNCTIONS IN: molecular_function unknown; INVOLVED IN: biological_process unknown; LOCATED IN: cellular_component unknown; CONTAINS InterPro DOMAIN/s: Region of unknown function XS (InterPro:IPR005380), Region of unknown function XH (InterPro:IPR005379); BEST Arabidopsis thaliana protein match is: XH/XS domain-containing protein / XS zinc finger domain-containing …	1.806	0.852741	0.270991	0.0117991	0.0491214	1.041	0.0585177	0.289702	0.844414	0.694645	-1.279	-0.355282	0.270991	0.222304	0.596185	-1.47	-0.555977	0.289702	0.0871771	0.293447	1.734	0.794223	0.46186	0.119617	0.241689	2.31	1.20802	0.426429	0.0196299	0.0793331	2.655	1.40872	0.46186	0.0137907	0.0750176	1.332	0.4138	0.46186	0.393616	0.768859	1.531	0.614495	0.473081	0.226261	0.383004	1.149	0.200695
no gene name	At4g01790.1	ribosomal protein L7Ae/L30e/S12e/Gadd45 family protein / ribonuclease P-related; FUNCTIONS IN: ribonuclease P activity; INVOLVED IN: biological_process unknown; LOCATED IN: cellular_component unknown; EXPRESSED IN: 21 plant structures; EXPRESSED DURING: 11 growth stages; CONTAINS InterPro DOMAIN/s: Ribosomal protein L7Ae/L30e/S12e/Gadd45 (InterPro:IPR004038); Has 68 Blast hits to 68 proteins in 2…	1.163	0.217783	0.18433	0.27134	0.29441	1.272	0.347148	0.220024	0.15327	0.362568	-1.199	-0.261741	0.18433	0.193394	0.573924	-1.234	-0.303189	0.220024	0.205521	0.430274	-1.094	-0.129365	0.330832	0.705984	0.558195	1.394	0.479524	0.290159	0.137009	0.241144	1.435	0.520972	0.327177	0.149977	0.271865	1.525	0.608889	0.327177	0.0997712	0.628537	1.57	0.650337	0.376728	0.122573	0.291725	1.029	0.0414478
ALBINO OR GLASSY YELLOW 1 (AGY1)	At4g01800.1	Encodes the ATPase subunit of the chloroplast Sec translocation machinery which plays an essential role in chloroplast biogenesis and the regulation of photosynthesis, the absence of which triggers a retrograde signal, eventually leading to a reprogramming of chloroplast and mitochondrial gene expression.	1.408	0.493625	0.166975	0.0182499	0.0632395	1.197	0.259514	0.199309	0.229129	0.428432	-1.132	-0.179456	0.166975	0.313832	0.654367	-1.488	-0.573683	0.199309	0.0205631	0.139813	1.176	0.234111	0.299684	0.457182	0.462803	1.594	0.67308	0.26284	0.0336054	0.108939	2.096	1.06731	0.296373	0.00696979	0.0508665	1.356	0.438969	0.296373	0.176845	0.677146	1.782	0.833196	0.341259	0.0404674	0.170883	1.314	0.394227
no gene name	At4g01810.1	protein transport protein-related; FUNCTIONS IN: protein binding, zinc ion binding; INVOLVED IN: intracellular protein transport, ER to Golgi vesicle-mediated transport; LOCATED IN: COPII vesicle coat; EXPRESSED IN: 24 plant structures; EXPRESSED DURING: 13 growth stages; CONTAINS InterPro DOMAIN/s: Sec23/Sec24 helical region (InterPro:IPR006900), Sec23/Sec24 beta-sandwich (InterPro:IPR012990), S…	1.034	0.0478896	0.119664	0.698342	0.482298	1.049	0.0685559	0.127926	0.605015	0.62297	1.067	0.0931089	0.119664	0.456485	0.716174	-1.156	-0.209554	0.127926	0.135828	0.36119	-1.014	-0.0206663	0.203948	0.921509	0.619628	-1.032	-0.0452193	0.188302	0.815601	0.578761	1.195	0.257444	0.203948	0.238567	0.338751	-1.017	-0.0245529	0.203948	0.90682	0.872671	1.213	0.27811	0.208903	0.215828	0.37535	1.233	0.302663
P-GLYCOPROTEIN 3 (PGP3)	At4g01820.1	member of MDR subfamily	1.055	0.0775656	0.167096	0.65353	0.466308	1.382	0.467195	0.178633	0.0280218	0.207027	-1.404	-0.490045	0.167096	0.0166831	0.240517	-1.039	-0.0547159	0.178633	0.766341	0.69838	-1.31	-0.38963	0.284788	0.20445	0.317057	1.482	0.567611	0.262941	0.0591923	0.151878	1.096	0.132282	0.284788	0.653327	0.536742	1.942	0.957241	0.284788	0.00837259	0.3755	1.436	0.521911	0.291706	0.107212	0.273243	-1.352	-0.435329
P-GLYCOPROTEIN 5 (PGP5)	At4g01830.1	P-GLYCOPROTEIN 5 (PGP5); FUNCTIONS IN: ATPase activity, coupled to transmembrane movement of substances; INVOLVED IN: transport; LOCATED IN: integral to membrane; CONTAINS InterPro DOMAIN/s: ATPase, AAA+ type, core (InterPro:IPR003593), ABC transporter-like (InterPro:IPR003439), ABC transporter, transmembrane region, type 1 (InterPro:IPR011527), ABC transporter integral membrane type 1 (InterPro:…	-1.131	-0.177283	0.147297	0.259454	0.287183	1.26	0.333085	0.157467	0.0635235	0.263241	-1.254	-0.32638	0.147297	0.0539321	0.370232	1.126	0.170578	0.157467	0.306857	0.50774	-1.424	-0.510368	0.251043	0.0725828	0.18783	1.109	0.149097	0.231785	0.536101	0.480517	-1.273	-0.347862	0.251043	0.199221	0.311237	1.579	0.659466	0.251043	0.0274979	0.489938	1.119	0.162507	0.257142	0.543123	0.547836	-1.411	-0.496959
CA2+ ACTIVATED OUTWARD RECTIFYING K+ CHANNEL 5 (KCO5)	At4g01840.1	Encodes AtTPK5, a member of the Arabidopsis thaliana K+ channel family of AtTPK/KCO proteins. AtTPK5 is targeted to the vacuolar membrane. May form homomeric ion channels in vivo.	-1.138	-0.186187	0.178107	0.326411	0.325076	-1.148	-0.19958	0.212596	0.37532	0.522766	1.178	0.236601	0.178107	0.220685	0.595279	1.109	0.149166	0.212596	0.5028	0.609131	1.009	0.0133937	0.319664	0.967606	0.630338	-1.341	-0.422787	0.280364	0.169987	0.270282	-1.262	-0.335353	0.316131	0.319752	0.390267	-1.353	-0.436181	0.316131	0.204998	0.696121	-1.273	-0.348747	0.36401	0.366083	0.464162	1.062	0.0874342
S-ADENOSYLMETHIONINE SYNTHETASE 2 (SAM-2)	At4g01850.1	S-ADENOSYLMETHIONINE SYNTHETASE 2 (SAM-2); FUNCTIONS IN: methionine adenosyltransferase activity; INVOLVED IN: one-carbon compound metabolic process, S-adenosylmethionine biosynthetic process; EXPRESSED IN: 27 plant structures; EXPRESSED DURING: 15 growth stages; CONTAINS InterPro DOMAIN/s: S-adenosylmethionine synthetase (InterPro:IPR002133); BEST Arabidopsis thaliana protein match is: SAM1 (S-A…	1.022	0.0319216	0.312389	0.921124	0.546779	-1.856	-0.892277	0.37288	0.0436555	0.233679	-1.112	-0.153383	0.312389	0.636611	0.773196	2.019	1.01374	0.37288	0.0263027	0.159222	1.898	0.924199	0.560669	0.137886	0.259835	1.137	0.185305	0.49174	0.716095	0.547772	-1.975	-0.981817	0.554474	0.114561	0.236919	-1.669	-0.738894	0.554474	0.219367	0.700057	-3.748	-1.90602	0.638451	0.0174566	0.113921	-2.246	-1.16712
no gene name	At4g01860.1	transducin family protein / WD-40 repeat family protein; FUNCTIONS IN: nucleotide binding; INVOLVED IN: biological_process unknown; LOCATED IN: CUL4 RING ubiquitin ligase complex; EXPRESSED IN: 13 plant structures; EXPRESSED DURING: 6 growth stages; CONTAINS InterPro DOMAIN/s: WD40 repeat-like (InterPro:IPR011046), WD40 repeat, region (InterPro:IPR017986), WD40/YVTN repeat-like (InterPro:IPR01594…	1.452	0.538355	0.114542	0.00112007	0.0130959	-1.237	-0.307255	0.122451	0.0333538	0.218002	-1.214	-0.279823	0.114542	0.0371831	0.324587	1.034	0.0487226	0.122451	0.69998	0.680856	1.797	0.84561	0.195218	0.00190062	0.0419549	1.763	0.818178	0.180243	0.00140729	0.0181235	1.404	0.489632	0.195218	0.0334133	0.12264	-1.019	-0.027432	0.195218	0.891344	0.871056	-1.28	-0.355977	0.199961	0.108736	0.275053	-1.256	-0.328545
no gene name	At4g01880.1	methyltransferase; FUNCTIONS IN: methyltransferase activity; INVOLVED IN: tRNA processing; EXPRESSED IN: 22 plant structures; EXPRESSED DURING: 13 growth stages; CONTAINS InterPro DOMAIN/s: Methyltransferase TRM13 (InterPro:IPR007871); Has 242 Blast hits to 229 proteins in 98 species: Archae - 2; Bacteria - 2; Metazoa - 110; Fungi - 38; Plants - 22; Viruses - 0; Other Eukaryotes - 68 (source: NCB…	1.27	0.344329	0.162124	0.0626437	0.128995	1.032	0.0456876	0.173318	0.79802	0.683453	-1.032	-0.0455673	0.162124	0.785016	0.806207	-1.27	-0.344449	0.173318	0.0781254	0.27919	1.23	0.298641	0.276314	0.307894	0.386678	1.31	0.389896	0.255117	0.160788	0.262333	1.612	0.688778	0.276314	0.0342679	0.124415	1.065	0.0912549	0.276314	0.748763	0.849468	1.311	0.390137	0.283027	0.201362	0.364481	1.23	0.298882
no gene name	At4g01890.1	glycoside hydrolase family 28 protein / polygalacturonase (pectinase) family protein; FUNCTIONS IN: polygalacturonase activity; INVOLVED IN: carbohydrate metabolic process; LOCATED IN: endomembrane system; EXPRESSED IN: root; CONTAINS InterPro DOMAIN/s: Pectin lyase fold/virulence factor (InterPro:IPR011050), Parallel beta-helix repeat (InterPro:IPR006626), Pectin lyase fold (InterPro:IPR012334),…	-1.233	-0.302636	0.289011	0.325638	0.324826	1.129	0.175206	0.344976	0.625242	0.630328	1	0.000111214	0.289011	0.999702	0.840204	1.092	0.127319	0.344976	0.721656	0.686997	-1.393	-0.477841	0.518712	0.383881	0.426628	-1.233	-0.302747	0.45494	0.524471	0.475283	-1.347	-0.429954	0.51298	0.426277	0.444483	1.129	0.175095	0.51298	0.741648	0.848099	1.034	0.0478871	0.590672	0.937376	0.668059	-1.092	-0.127207
no gene name	At4g01895.1	systemic acquired resistance (SAR) regulator protein NIMIN-1-related; FUNCTIONS IN: molecular_function unknown; INVOLVED IN: biological_process unknown; LOCATED IN: cellular_component unknown; BEST Arabidopsis thaliana protein match is: NIMIN1 (NIM1-INTERACTING 1); protein binding (TAIR:AT1G02450.1); Has 9740 Blast hits to 2901 proteins in 194 species: Archae - 4; Bacteria - 24; Metazoa - 7117; F…	1.327	0.408695	0.152538	0.0252347	0.0757999	1.237	0.307197	0.16307	0.0922391	0.300301	-1.162	-0.216955	0.152538	0.188657	0.569665	-1.413	-0.498938	0.16307	0.0135791	0.110005	1.073	0.101498	0.259976	0.70531	0.558035	1.543	0.62565	0.240032	0.0284322	0.099041	1.876	0.907633	0.259976	0.006817	0.0502489	1.438	0.524152	0.259976	0.074583	0.600998	1.749	0.806135	0.266292	0.01431	0.102027	1.216	0.281983
no gene name	At4g01897.1	unknown protein; FUNCTIONS IN: molecular_function unknown; INVOLVED IN: biological_process unknown; LOCATED IN: cellular_component unknown; EXPRESSED IN: 22 plant structures; EXPRESSED DURING: 13 growth stages; CONTAINS InterPro DOMAIN/s: Protein of unknown function DUF952 (InterPro:IPR009297); Has 597 Blast hits to 597 proteins in 111 species: Archae - 0; Bacteria - 200; Metazoa - 0; Fungi - 0; …	-1.095	-0.131373	0.260696	0.626414	0.456356	-1.3	-0.377979	0.278696	0.208068	0.412749	-1.019	-0.026889	0.260696	0.920111	0.829011	1.45	0.536241	0.278696	0.0864858	0.292731	1.186	0.246606	0.444314	0.592402	0.519475	-1.075	-0.104484	0.41023	0.804682	0.575793	-1.588	-0.667614	0.444314	0.167198	0.286431	-1.276	-0.35109	0.444314	0.449739	0.785073	-1.885	-0.914219	0.455109	0.075475	0.232158	-1.477	-0.56313
GLNB1 HOMOLOG (GLB1)	At4g01900.1	encodes a PII protein that may function as part of a signal transduction network involved in perceiving the status of carbon and organic nitrogen. Forms a protein complex with N-acetylglutamate kinase and regulates the kinase activity by relieving the feedback inhibition of the kinase by arginine. Regulates acetyl-CoA carboxylase activity.	1.467	0.552838	0.217742	0.0387226	0.0969343	1.172	0.228443	0.235729	0.364783	0.51704	-1.01	-0.0139204	0.217742	0.950813	0.833395	-1.702	-0.767361	0.235729	0.0139553	0.111669	1.252	0.324395	0.36963	0.409259	0.438703	1.481	0.566758	0.36126	0.160674	0.262284	2.497	1.3202	0.358427	0.00782532	0.0540722	1.183	0.242364	0.358427	0.520629	0.804403	1.994	0.995804	0.403901	0.0431185	0.175914	1.686	0.753441
no gene name	At4g01910.1	DC1 domain-containing protein; FUNCTIONS IN: protein binding, zinc ion binding; INVOLVED IN: intracellular signaling cascade; LOCATED IN: cellular_component unknown; EXPRESSED IN: 8 plant structures; EXPRESSED DURING: 4 anthesis, petal differentiation and expansion stage, D bilateral stage; CONTAINS InterPro DOMAIN/s: Protein kinase C, phorbol ester/diacylglycerol binding (InterPro:IPR002219), DC…	-1.033	-0.047004	0.158974	0.774189	0.505941	-1.135	-0.182419	0.16995	0.311041	0.485322	-1.101	-0.138658	0.158974	0.405763	0.695892	1.291	0.368081	0.16995	0.0585107	0.241715	1.098	0.135415	0.270945	0.629214	0.531692	1.066	0.0916539	0.25016	0.722546	0.549855	-1.333	-0.415085	0.270945	0.159887	0.280582	-1.031	-0.0437613	0.270945	0.875257	0.869124	-1.465	-0.5505	0.277528	0.0786043	0.236906	-1.421	-0.506739
no gene name	At4g01920.1	DC1 domain-containing protein; INVOLVED IN: intracellular signaling cascade; LOCATED IN: cellular_component unknown; EXPRESSED IN: 13 plant structures; EXPRESSED DURING: 8 growth stages; CONTAINS InterPro DOMAIN/s: Protein kinase C, phorbol ester/diacylglycerol binding (InterPro:IPR002219), DC1 (InterPro:IPR004146), C1-like (InterPro:IPR011424); BEST Arabidopsis thaliana protein match is: DC1 dom…	-1.163	-0.218046	0.221371	0.350371	0.337526	1.229	0.297637	0.236655	0.240159	0.437843	1.126	0.171308	0.221371	0.458862	0.717052	-1.19	-0.250899	0.236655	0.316681	0.514324	-1.43	-0.515682	0.37729	0.204853	0.317305	-1.31	-0.389354	0.348347	0.292634	0.35815	1.023	0.032853	0.37729	0.932517	0.619312	1.092	0.126328	0.37729	0.745424	0.848635	1.463	0.548535	0.386456	0.189477	0.355211	1.34	0.422207
no gene name	At4g01925.1	DC1 domain-containing protein; FUNCTIONS IN: molecular_function unknown; INVOLVED IN: intracellular signaling cascade; LOCATED IN: cellular_component unknown; CONTAINS InterPro DOMAIN/s: Protein kinase C, phorbol ester/diacylglycerol binding (InterPro:IPR002219), DC1 (InterPro:IPR004146), C1-like (InterPro:IPR011424); BEST Arabidopsis thaliana protein match is: DC1 domain-containing protein (TAIR…	-1.085	-0.117108	0.158946	0.480022	0.39813	1.061	0.085672	0.16992	0.62624	0.630749	-1.019	-0.0274091	0.158946	0.866905	0.82053	1.042	0.0588447	0.16992	0.73707	0.690664	-1.151	-0.20278	0.270897	0.473237	0.469637	-1.064	-0.0896985	0.250116	0.728142	0.551958	-1.13	-0.175952	0.270897	0.532229	0.489971	1.082	0.113081	0.270897	0.686144	0.839105	1.019	0.0268272	0.277479	0.925098	0.665315	-1.062	-0.0862539
no gene name	At4g01930.1	DC1 domain-containing protein; FUNCTIONS IN: protein binding, zinc ion binding; INVOLVED IN: intracellular signaling cascade; LOCATED IN: cellular_component unknown; EXPRESSED IN: embryo, petal, flower, root, seed; EXPRESSED DURING: 4 anthesis, petal differentiation and expansion stage, D bilateral stage, E expanded cotyledon stage; CONTAINS InterPro DOMAIN/s: Protein kinase C, phorbol ester/diac…	1.062	0.0865989	0.200848	0.67649	0.474616	-1.04	-0.056894	0.214715	0.796998	0.683061	-1.188	-0.248338	0.200848	0.247586	0.615611	1.164	0.218633	0.214715	0.335151	0.526086	1.105	0.143493	0.342312	0.684907	0.551314	1.261	0.334937	0.316052	0.316869	0.373099	-1.096	-0.132034	0.342312	0.708669	0.554374	1.142	0.191444	0.342312	0.589624	0.819935	-1.21	-0.275527	0.350629	0.452171	0.508639	-1.382	-0.466971
no gene name	At4g01935.1	unknown protein; FUNCTIONS IN: molecular_function unknown; INVOLVED IN: biological_process unknown; LOCATED IN: chloroplast; Has 11 Blast hits to 11 proteins in 6 species: Archae - 0; Bacteria - 0; Metazoa - 0; Fungi - 0; Plants - 11; Viruses - 0; Other Eukaryotes - 0 (source: NCBI BLink).	-1.518	-0.602497	0.288105	0.0660502	0.132901	1.111	0.151378	0.307997	0.634841	0.634093	1.318	0.398448	0.288105	0.20001	0.579569	1.037	0.0526706	0.307997	0.867999	0.722278	-1.686	-0.753876	0.491028	0.159082	0.279139	-2.001	-1.00095	0.45336	0.0546375	0.144766	-1.575	-0.655168	0.491028	0.214887	0.322148	-1.187	-0.24707	0.491028	0.626929	0.828526	1.071	0.0987078	0.502957	0.848771	0.645796	1.271	0.345778
(NFU1)	At4g01940.1	Encodes a protein containing the NFU domain that may be involved in iron-sulfur cluster assembly. Part of a five member gene family, more closely related to NFU2 and 3 than to NFU4 and 5. Targeted to the chloroplast.	1.161	0.215511	0.146487	0.175317	0.230516	1.154	0.206885	0.156601	0.219069	0.42069	1.051	0.0716253	0.146487	0.636568	0.773196	-1.408	-0.494021	0.156601	0.01165	0.100258	1.006	0.00862561	0.249662	0.973193	0.632036	1.105	0.143885	0.23051	0.547987	0.484781	1.635	0.709532	0.249662	0.019341	0.0910101	1.098	0.13526	0.249662	0.601129	0.822871	1.626	0.700906	0.255728	0.0228166	0.128929	1.48	0.565646
GLYCEROL-3-PHOSPHATE ACYLTRANSFERASE 3 (GPAT3)	At4g01950.1	Encodes a member of a family of proteins with glycerol-3-phosphate acyltransferase activity.	-1.669	-0.739117	0.288775	0.0307127	0.0851022	1.217	0.282915	0.308714	0.383339	0.52713	1.418	0.503871	0.288775	0.11497	0.489341	-1.034	-0.0476683	0.308714	0.880694	0.724894	-2.031	-1.02203	0.49217	0.0676385	0.181861	-2.367	-1.24299	0.454414	0.0230215	0.0872049	-1.615	-0.691449	0.49217	0.193613	0.30699	-1.166	-0.220956	0.49217	0.664089	0.833955	1.258	0.330583	0.504127	0.528388	0.542515	1.466	0.551539
no gene name	At4g01960.1	unknown protein; FUNCTIONS IN: molecular_function unknown; INVOLVED IN: biological_process unknown; LOCATED IN: cellular_component unknown; EXPRESSED IN: 24 plant structures; EXPRESSED DURING: 15 growth stages; BEST Arabidopsis thaliana protein match is: unknown protein (TAIR:AT1G02380.1); Has 32 Blast hits to 32 proteins in 6 species: Archae - 0; Bacteria - 0; Metazoa - 0; Fungi - 0; Plants - 32…	-1.055	-0.0778487	0.108732	0.492166	0.403743	-1.345	-0.427496	0.116239	0.00509336	0.134964	1.09	0.124605	0.108732	0.281356	0.635623	1.302	0.380739	0.116239	0.00959819	0.0896045	1.274	0.349647	0.185315	0.0918087	0.211426	-1.151	-0.202454	0.171099	0.26702	0.341241	-1.374	-0.458588	0.185315	0.0353006	0.126537	-1.466	-0.552101	0.185315	0.0154683	0.429087	-1.751	-0.808235	0.189817	0.0021175	0.0387039	-1.194	-0.256134
ARABIDOPSIS THALIANA STACHYOSE SYNTHASE (AtSTS)	At4g01970.1	Encodes a putative stachyose synthetase.	-1.923	-0.943522	0.225406	0.00235546	0.019581	1.27	0.344357	0.240969	0.186765	0.394086	1.382	0.466954	0.225406	0.0681854	0.405269	1.096	0.132211	0.240969	0.596583	0.646554	-2.442	-1.28788	0.384168	0.00849122	0.0712802	-2.658	-1.41048	0.354697	0.00322247	0.0285823	-2.108	-1.07573	0.384168	0.020707	0.0945696	-1.089	-0.122597	0.384168	0.756915	0.850936	1.158	0.212147	0.393501	0.602879	0.570461	1.261	0.334744
no gene name	At4g01980.1	transposable element gene; similar to myb family protein [Arabidopsis thaliana] (TAIR:AT2G22710.1); similar to hypothetical protein 26.t00020 [Brassica oleracea] (GB:ABD65000.1); contains InterPro domain Homeodomain-related; (InterPro:IPR012287); contains InterPro domain Homeodomain-like; (InterPro:IPR009057); contains InterPro domain Myb, DNA-binding; (InterPro:IPR001005)	1.04	0.0561996	0.131359	0.678829	0.475487	-1.039	-0.054624	0.140429	0.706334	0.655632	-1.022	-0.0317273	0.131359	0.814557	0.81143	1.021	0.0301517	0.140429	0.834779	0.714409	1.08	0.110824	0.223881	0.632451	0.532564	1.063	0.0879269	0.206706	0.680556	0.536257	1.018	0.0260479	0.223881	0.909932	0.612978	-1.016	-0.0228967	0.223881	0.920783	0.874531	-1.061	-0.0847757	0.22932	0.720167	0.610019	-1.044	-0.061879
no gene name	At4g01990.1	pentatricopeptide (PPR) repeat-containing protein; FUNCTIONS IN: binding; INVOLVED IN: biological_process unknown; LOCATED IN: cellular_component unknown; EXPRESSED IN: 22 plant structures; EXPRESSED DURING: 13 growth stages; CONTAINS InterPro DOMAIN/s: Pentatricopeptide repeat (InterPro:IPR002885), Tetratricopeptide-like helical (InterPro:IPR011990); BEST Arabidopsis thaliana protein match is: p…	1.374	0.458254	0.200468	0.048095	0.110389	-1.281	-0.357664	0.21431	0.129478	0.339517	-1.341	-0.422775	0.200468	0.0641805	0.396055	1.25	0.322185	0.21431	0.166998	0.395537	1.76	0.815917	0.341666	0.0406867	0.14156	1.842	0.881029	0.315455	0.020955	0.0823891	1.099	0.136069	0.341666	0.699728	0.551576	1.046	0.0651116	0.341666	0.853091	0.867012	-1.602	-0.679849	0.349966	0.0839568	0.244586	-1.676	-0.74496
no gene name	At4g01995.1	unknown protein; FUNCTIONS IN: molecular_function unknown; INVOLVED IN: biological_process unknown; LOCATED IN: cellular_component unknown; BEST Arabidopsis thaliana protein match is: unknown protein (TAIR:AT1G64680.1); Has 64 Blast hits to 64 proteins in 14 species: Archae - 0; Bacteria - 5; Metazoa - 0; Fungi - 0; Plants - 54; Viruses - 0; Other Eukaryotes - 5 (source: NCBI BLink).	1.061	0.0855173	0.265152	0.755325	0.500248	1.066	0.0918143	0.316497	0.77912	0.677589	1.712	0.775668	0.265152	0.0191334	0.253919	-1.936	-0.953	0.316497	0.0167857	0.124595	-1.004	-0.00629693	0.47589	0.989767	0.635778	-1.613	-0.690151	0.417384	0.136825	0.241002	2.054	1.03852	0.470632	0.0583858	0.167113	-1.606	-0.683854	0.470632	0.184279	0.680794	2.063	1.04481	0.54191	0.0899952	0.251642	3.314	1.72867
no gene name	At4g02010.1	protein kinase family protein; FUNCTIONS IN: kinase activity; INVOLVED IN: protein amino acid phosphorylation; LOCATED IN: plasma membrane; EXPRESSED IN: 22 plant structures; EXPRESSED DURING: 13 growth stages; CONTAINS InterPro DOMAIN/s: Protein kinase, ATP binding site (InterPro:IPR017441), Protein kinase, core (InterPro:IPR000719), Serine/threonine protein kinase-related (InterPro:IPR017442), …	-1.077	-0.107556	0.130086	0.429721	0.376881	1.106	0.145145	0.139068	0.323848	0.494071	1.055	0.0766084	0.130086	0.570408	0.754407	-1.082	-0.114197	0.139068	0.432767	0.577775	-1.191	-0.252701	0.22171	0.283803	0.372635	-1.136	-0.184164	0.204702	0.391732	0.415299	1.005	0.00664108	0.22171	0.976758	0.629556	1.049	0.0685362	0.22171	0.764263	0.853793	1.197	0.259342	0.227097	0.28293	0.419401	1.141	0.190805
SWINGER (SWN)	At4g02020.1	Encodes a polycomb group protein. Forms part of a large protein complex that can include VRN2 (VERNALIZATION 2), VIN3 (VERNALIZATION INSENSITIVE 3) and polycomb group proteins FERTILIZATION INDEPENDENT ENDOSPERM (FIE) and CURLY LEAF (CLF). The complex has a role in establishing FLC (FLOWERING LOCUS C) repression during vernalization. Performs a partially redundant role to MEA in controlling seed …	-1.059	-0.0832389	0.127381	0.529795	0.419089	-1.335	-0.416556	0.136176	0.0135944	0.169514	1.157	0.210963	0.127381	0.13207	0.507838	1.222	0.288832	0.136176	0.0629327	0.251476	1.26	0.333318	0.217099	0.159077	0.279139	-1.226	-0.294202	0.200445	0.176231	0.275428	-1.294	-0.372071	0.217099	0.120707	0.243361	-1.545	-0.62752	0.217099	0.0178705	0.448622	-1.631	-0.705388	0.222374	0.011328	0.0895049	-1.055	-0.0778686
no gene name	At4g02030.1	FUNCTIONS IN: molecular_function unknown; INVOLVED IN: biological_process unknown; LOCATED IN: cellular_component unknown; EXPRESSED IN: 23 plant structures; EXPRESSED DURING: 13 growth stages; CONTAINS InterPro DOMAIN/s: Vps51/Vps67 (InterPro:IPR014812); BEST Arabidopsis thaliana protein match is: SEC5B (TAIR:AT1G21170.1); Has 386 Blast hits to 358 proteins in 130 species: Archae - 0; Bacteria -…	1.037	0.0528781	0.388172	0.89548	0.539969	-1.176	-0.233551	0.535202	0.675705	0.645962	1.483	0.568296	0.423646	0.221663	0.59564	-1.308	-0.387623	0.465298	0.432311	0.577766	1.22	0.286429	0.758926	0.717049	0.562248	-1.429	-0.515418	0.623521	0.435717	0.43652	1.357	0.440501	0.686338	0.541433	0.493403	-1.743	-0.801846	0.81764	0.359419	0.756832	1.113	0.154072	0.856948	0.86241	0.649415	1.94	0.955919
no gene name	At4g02040.1	unknown protein; FUNCTIONS IN: molecular_function unknown; INVOLVED IN: biological_process unknown; LOCATED IN: chloroplast; Has 12 Blast hits to 12 proteins in 3 species: Archae - 0; Bacteria - 0; Metazoa - 0; Fungi - 0; Plants - 12; Viruses - 0; Other Eukaryotes - 0 (source: NCBI BLink).	1.081	0.112004	0.160824	0.503741	0.408419	1.136	0.183425	0.171928	0.313811	0.487202	-1.077	-0.107549	0.160824	0.520445	0.737677	-1.139	-0.18788	0.171928	0.302875	0.505002	-1.051	-0.0714207	0.274098	0.80029	0.587273	1.164	0.219553	0.253071	0.408173	0.423582	1.231	0.299884	0.274098	0.302337	0.379941	1.223	0.290974	0.274098	0.316086	0.739686	1.294	0.371305	0.280757	0.218617	0.377261	1.057	0.0803309
SUGAR TRANSPORTER PROTEIN 7 (STP7)	At4g02050.1	sugar transporter, putative; FUNCTIONS IN: carbohydrate transmembrane transporter activity, sugar:hydrogen symporter activity; INVOLVED IN: transport, transmembrane transport; LOCATED IN: plasma membrane, membrane; EXPRESSED IN: 22 plant structures; EXPRESSED DURING: 13 growth stages; CONTAINS InterPro DOMAIN/s: Sugar transporter, conserved site (InterPro:IPR005829), General substrate transporter…	-1.333	-0.414675	0.292053	0.193421	0.243029	1.459	0.544584	0.348607	0.156873	0.366026	1.149	0.200691	0.292053	0.511398	0.73572	-1.258	-0.3306	0.348607	0.370716	0.544803	-1.944	-0.959259	0.524172	0.104629	0.225674	-1.532	-0.615367	0.459729	0.217511	0.306942	-1.06	-0.084075	0.518379	0.875179	0.603572	1.269	0.343892	0.518379	0.525726	0.805566	1.834	0.875184	0.596889	0.180755	0.347122	1.445	0.531292
PROLIFERA (PRL)	At4g02060.1	Member of the minichromosome maintenance complex, involved in DNA replication initiation. Abundant in proliferating and endocycling tissues. Localized in the nucleus during G1, S and G2 phases of the cell cycle, and are released into the cytoplasmic compartment during mitosis. Binds chromatin.	2.057	1.0407	0.218883	0.00143674	0.0150159	-1.648	-0.721098	0.261268	0.0246749	0.199015	-1.276	-0.352038	0.218883	0.146428	0.52277	1.023	0.0324357	0.261268	0.904261	0.730163	3.391	1.7618	0.392847	0.00204306	0.042656	2.626	1.39274	0.34455	0.00372437	0.0308238	2.011	1.00826	0.388506	0.0318529	0.119239	-1.292	-0.36906	0.388506	0.36995	0.760902	-1.686	-0.753534	0.447346	0.130587	0.29946	-1.305	-0.384473
MUTS HOMOLOG 6 (MSH6)	At4g02070.1	encodes a DNA mismatch repair homolog of human MutS gene, MSH6. There are four MutS genes in Arabidopsis, MSH2, MSH3, MSH6, and MSH7, which all act as heterodimers and bind to 51-mer duplexes. MSH2*MSH6 bound the (+T) substrate strongly, (T/G) well, and (+AAG) no better than it did a (T/A) homoduplex.	-1.021	-0.0294616	0.341407	0.933121	0.549814	-1.342	-0.424558	0.364979	0.274646	0.461902	1.355	0.438676	0.341407	0.230907	0.603663	1.011	0.0153431	0.364979	0.967386	0.744148	1.315	0.395096	0.581872	0.514213	0.487991	-1.383	-0.468138	0.537235	0.406189	0.42247	-1.032	-0.0448048	0.581872	0.940307	0.621616	-1.819	-0.863234	0.581872	0.172081	0.677146	-1.357	-0.439901	0.596009	0.479269	0.519895	1.341	0.423333
PITCHOUN 1 (PIT1)	At4g02075.1	pitchoun 1 (PIT1); FUNCTIONS IN: protein binding, zinc ion binding; LOCATED IN: plasma membrane; EXPRESSED IN: 18 plant structures; EXPRESSED DURING: 10 growth stages; CONTAINS InterPro DOMAIN/s: Zinc finger, RING/FYVE/PHD-type (InterPro:IPR013083), Zinc finger, RING-CH-type (InterPro:IPR011016); BEST Arabidopsis thaliana protein match is: zinc finger (C3HC4-type RING finger) family protein (TAIR…	-1.78	-0.832142	0.169906	0.000850377	0.0113159	-1.142	-0.191114	0.181637	0.320147	0.491669	1.441	0.527393	0.169906	0.0126399	0.216678	1.41	0.495862	0.181637	0.0232258	0.148351	-1.559	-0.641028	0.289576	0.0541198	0.162045	-2.566	-1.35953	0.267362	0.000658371	0.0120925	-2.511	-1.328	0.289576	0.00131646	0.0192181	-1.645	-0.718507	0.289576	0.0349206	0.512658	-1.61	-0.686976	0.296612	0.0457786	0.180589	1.022	0.0315307
ARABIDOPSIS THALIANA SECRETION-ASSOCIATED RAS SUPER FAMILY 2 (ATSAR2)	At4g02080.1	A member of ARF-like GTPase family. A thaliana has 21 members, in two subfamilies, ARF and ARF-like (ARL) GTPases.	-1.504	-0.58872	0.243776	0.0421776	0.101988	-1.271	-0.346021	0.290981	0.268475	0.457758	1.433	0.518973	0.243776	0.0659067	0.399089	1.334	0.415769	0.290981	0.190906	0.418051	-1.183	-0.242699	0.437525	0.594259	0.519855	-2.155	-1.10769	0.383734	0.0203044	0.0808693	-2.006	-1.00449	0.43269	0.0488052	0.151371	-1.821	-0.864994	0.43269	0.0806275	0.609399	-1.696	-0.76179	0.498222	0.164785	0.3327	1.074	0.103204
no gene name	At4g02090.1	unknown protein; FUNCTIONS IN: molecular_function unknown; INVOLVED IN: N-terminal protein myristoylation; LOCATED IN: cellular_component unknown; EXPRESSED IN: root; Has 71 Blast hits to 71 proteins in 8 species: Archae - 0; Bacteria - 0; Metazoa - 0; Fungi - 0; Plants - 71; Viruses - 0; Other Eukaryotes - 0 (source: NCBI BLink).	-1.293	-0.370725	0.287967	0.230079	0.268707	-1.096	-0.13229	0.30785	0.677502	0.64654	1.066	0.0926922	0.287967	0.754891	0.800767	1.329	0.410322	0.30785	0.215332	0.438139	-1.18	-0.238435	0.490793	0.638707	0.534967	-1.379	-0.463417	0.453143	0.333164	0.382309	-1.718	-0.781047	0.490793	0.145984	0.267887	-1.169	-0.224982	0.490793	0.657529	0.833468	-1.457	-0.542612	0.502717	0.308503	0.434001	-1.246	-0.31763
no gene name	At4g02100.1	DNAJ heat shock N-terminal domain-containing protein; FUNCTIONS IN: binding, heat shock protein binding; INVOLVED IN: protein folding; LOCATED IN: cellular_component unknown; EXPRESSED IN: leaf; CONTAINS InterPro DOMAIN/s: Tetratricopeptide TPR-1 (InterPro:IPR001440), Tetratricopeptide-like helical (InterPro:IPR011990), Heat shock protein DnaJ, N-terminal (InterPro:IPR001623); BEST Arabidopsis th…	1.03	0.0423436	0.216025	0.848955	0.526755	-1.061	-0.0851734	0.230941	0.720796	0.660201	1.156	0.209252	0.216025	0.358031	0.676681	-1.122	-0.166422	0.230941	0.489433	0.60347	1.092	0.127517	0.36818	0.737043	0.568256	-1.123	-0.166908	0.339936	0.635177	0.519712	1.156	0.208766	0.36818	0.584563	0.510786	-1.226	-0.294425	0.36818	0.44449	0.783384	1.058	0.0812486	0.377125	0.834226	0.642265	1.297	0.375674
no gene name	At4g02110.1	transcription coactivator; FUNCTIONS IN: transcription coactivator activity; INVOLVED IN: biological_process unknown; LOCATED IN: intracellular; CONTAINS InterPro DOMAIN/s: BRCT (InterPro:IPR001357); BEST Arabidopsis thaliana protein match is: zinc finger (C3HC4-type RING finger) family protein / BRCT domain-containing protein (TAIR:AT1G67180.1); Has 4717 Blast hits to 3618 proteins in 334 specie…	1.581	0.660811	0.179519	0.0050675	0.0302507	1.224	0.292125	0.191914	0.162296	0.371911	-1.164	-0.219369	0.179519	0.252753	0.617905	-1.663	-0.733567	0.191914	0.00407501	0.0557708	1.291	0.368687	0.30596	0.258926	0.356761	1.841	0.88018	0.282489	0.0124023	0.0607891	2.629	1.39438	0.30596	0.00137139	0.0195336	1.426	0.511493	0.30596	0.128904	0.650206	2.036	1.02569	0.313394	0.00963866	0.081989	1.428	0.514199
no gene name	At4g02120.1	CTP synthase, putative / UTP--ammonia ligase, putative; FUNCTIONS IN: CTP synthase activity, catalytic activity; INVOLVED IN: pyrimidine ribonucleotide metabolic process, pyrimidine nucleotide biosynthetic process; LOCATED IN: endomembrane system; EXPRESSED IN: 24 plant structures; EXPRESSED DURING: 13 growth stages; CONTAINS InterPro DOMAIN/s: Glutamine amidotransferase class-I, C-terminal (Inte…	1.424	0.510139	0.157971	0.0103338	0.0457409	-1.232	-0.300888	0.168878	0.108486	0.31899	-1.044	-0.0627538	0.157971	0.70044	0.789532	-1.107	-0.146497	0.168878	0.408216	0.566401	1.754	0.811028	0.269235	0.0146602	0.0899277	1.488	0.572893	0.248582	0.0466432	0.132082	1.576	0.656637	0.269235	0.0374325	0.130233	-1.179	-0.238135	0.269235	0.399447	0.771825	-1.113	-0.154391	0.275776	0.589247	0.565423	1.06	0.0837433
(GATL6)	At4g02130.1	Encodes a protein with putative galacturonosyltransferase activity.	1.453	0.538991	0.259435	0.071386	0.139036	1.008	0.0111762	0.309673	0.972095	0.723578	1.038	0.0535366	0.259435	0.841666	0.816718	-1.52	-0.603704	0.309673	0.0870607	0.293432	1.442	0.527815	0.46563	0.289808	0.376817	1.4	0.485455	0.408384	0.268636	0.342104	2.208	1.1427	0.460484	0.0380222	0.131269	-1.03	-0.0423604	0.460484	0.928967	0.875625	1.531	0.61488	0.530226	0.279627	0.417576	1.577	0.657241
no gene name	At4g02140.1	unknown protein; FUNCTIONS IN: molecular_function unknown; INVOLVED IN: biological_process unknown; LOCATED IN: mitochondrion; EXPRESSED IN: 13 plant structures; EXPRESSED DURING: 4 anthesis, F mature embryo stage, petal differentiation and expansion stage, D bilateral stage; BEST Arabidopsis thaliana protein match is: unknown protein (TAIR:AT1G02700.1); Has 10 Blast hits to 10 proteins in 2 spec…	-1.175	-0.232843	0.193285	0.259054	0.286957	1.495	0.580527	0.20663	0.0203937	0.188037	-1.213	-0.278533	0.193285	0.183442	0.564101	-1.049	-0.0691509	0.20663	0.745549	0.692684	-1.757	-0.81337	0.329422	0.0356239	0.133207	1.032	0.0456897	0.304151	0.883903	0.597853	-1.12	-0.163692	0.329422	0.631166	0.529577	1.814	0.85906	0.329422	0.0283739	0.494412	1.569	0.649678	0.337426	0.086307	0.247172	-1.156	-0.209382
MODIFIER OF SNC1, 6 (MOS6)	At4g02150.1	Encodes IMPORTIN ALPHA 3. Mutant plants act as suppressors of snc1 response and salicylic acid accumulation. Located in the nucleus. Involved in protein import. Protein interacts with Agrobacterium proteins VirD2 and VirE2. Is not individually essential for Agrobacterium-mediated root transformation, but when overexpressed can rescue the impa-4 decreased transformation susceptibility phenotype.	1.181	0.240462	0.159931	0.171109	0.227711	1.56	0.641443	0.1909	0.00993037	0.160365	-1.261	-0.334792	0.159931	0.069654	0.408244	-1.461	-0.547113	0.1909	0.0209584	0.1409	-1.32	-0.400981	0.287041	0.199962	0.313341	1.49	0.575254	0.251752	0.0516661	0.140194	1.726	0.787575	0.283869	0.0241311	0.102305	1.967	0.976234	0.283869	0.00883643	0.382965	2.279	1.18856	0.326862	0.00662469	0.0679997	1.159	0.212321
no gene name	At4g02160.1	unknown protein; FUNCTIONS IN: molecular_function unknown; INVOLVED IN: biological_process unknown; LOCATED IN: cellular_component unknown; EXPRESSED IN: leaf whorl, embryo, hypocotyl, pollen tube; EXPRESSED DURING: E expanded cotyledon stage; BEST Arabidopsis thaliana protein match is: unknown protein (TAIR:AT5G61710.1); Has 18 Blast hits to 18 proteins in 4 species: Archae - 0; Bacteria - 0; Me…	-1.293	-0.371031	0.220574	0.136428	0.200261	1.159	0.212359	0.238796	0.403371	0.537343	1.211	0.276234	0.220574	0.250665	0.616892	-1.085	-0.117561	0.238796	0.637565	0.661838	-1.498	-0.58339	0.374439	0.163184	0.282228	-1.566	-0.647265	0.36596	0.120269	0.225242	-1.192	-0.25347	0.36309	0.507639	0.480401	-1.045	-0.0638746	0.36309	0.865338	0.867967	1.257	0.32992	0.409156	0.44657	0.505451	1.314	0.393795
no gene name	At4g02180.1	DC1 domain-containing protein; FUNCTIONS IN: protein binding, zinc ion binding; INVOLVED IN: intracellular signaling cascade; LOCATED IN: cellular_component unknown; EXPRESSED IN: root; CONTAINS InterPro DOMAIN/s: Protein kinase C, phorbol ester/diacylglycerol binding (InterPro:IPR002219), DC1 (InterPro:IPR004146), Zinc finger, PHD-type (InterPro:IPR001965), C1-like (InterPro:IPR011424); BEST Ara…	-1.273	-0.348155	0.213783	0.13785	0.201316	1.13	0.17585	0.228543	0.461349	0.564538	-1.11	-0.149942	0.213783	0.500801	0.732615	1.25	0.322247	0.228543	0.192148	0.418988	-1.438	-0.524005	0.364358	0.184237	0.300702	-1.147	-0.198214	0.336407	0.570213	0.49449	-1.592	-0.670402	0.364358	0.0989183	0.218888	1.253	0.325792	0.364358	0.394522	0.769301	-1.107	-0.146397	0.37321	0.70399	0.60509	-1.387	-0.472189
no gene name	At4g02190.1	DC1 domain-containing protein; FUNCTIONS IN: protein binding, zinc ion binding; INVOLVED IN: intracellular signaling cascade; LOCATED IN: cellular_component unknown; CONTAINS InterPro DOMAIN/s: Protein kinase C, phorbol ester/diacylglycerol binding (InterPro:IPR002219), DC1 (InterPro:IPR004146), Zinc finger, PHD-type (InterPro:IPR001965), C1-like (InterPro:IPR011424); BEST Arabidopsis thaliana pr…	1.093	0.128491	0.210446	0.55843	0.430615	-1.032	-0.0459823	0.251198	0.859311	0.698622	-1.033	-0.0472876	0.210446	0.827845	0.814075	-1.025	-0.0352214	0.251198	0.891957	0.727701	1.129	0.174474	0.377705	0.656433	0.540932	1.13	0.175779	0.331269	0.61009	0.510331	1.12	0.163713	0.373532	0.672775	0.542883	1.001	0.00130534	0.373532	0.997297	0.882758	-1.007	-0.0107609	0.430104	0.980652	0.677432	-1.008	-0.0120662
SYNTAXIN OF PLANTS 42 (SYP42)	At4g02195.1	Expressed protein	1.2	0.262622	0.157184	0.129098	0.194248	-1.099	-0.135977	0.168036	0.439262	0.554105	1.034	0.0488216	0.157184	0.763176	0.801636	-1.129	-0.175467	0.168036	0.32362	0.519235	1.318	0.398599	0.267894	0.170953	0.28907	1.16	0.2138	0.247343	0.409821	0.424096	1.355	0.438089	0.267894	0.136415	0.259228	-1.137	-0.184799	0.267894	0.507703	0.801582	1.028	0.0394896	0.274402	0.888741	0.656096	1.168	0.224288
no gene name	AT4G02200.2	Drought-responsive family protein; FUNCTIONS IN: zinc ion binding; INVOLVED IN: response to water deprivation; LOCATED IN: intracellular; EXPRESSED IN: 23 plant structures; EXPRESSED DURING: 13 growth stages; CONTAINS InterPro DOMAIN/s: Zinc finger, C2H2-like (InterPro:IPR015880), Drought induced 19/ RING finger protein 114 (InterPro:IPR008598); BEST Arabidopsis thaliana protein match is: Drought…	-1.283	-0.359584	0.292715	0.250435	0.28159	-1.087	-0.120435	0.312926	0.709274	0.656824	-1.089	-0.122372	0.292715	0.685704	0.786686	1.518	0.60239	0.312926	0.0863586	0.292543	-1.18	-0.239149	0.498886	0.643111	0.536782	-1.179	-0.237212	0.460615	0.618969	0.513724	-1.948	-0.961974	0.498886	0.0859139	0.203561	1.001	0.00193706	0.498886	0.996987	0.882758	-1.65	-0.722824	0.511006	0.190862	0.355861	-1.653	-0.724762
no gene name	At4g02210.1	unknown protein; FUNCTIONS IN: molecular_function unknown; INVOLVED IN: biological_process unknown; LOCATED IN: cellular_component unknown; EXPRESSED IN: 22 plant structures; EXPRESSED DURING: 13 growth stages; BEST Arabidopsis thaliana protein match is: unknown protein (TAIR:AT2G24960.2); Has 475 Blast hits to 288 proteins in 12 species: Archae - 0; Bacteria - 0; Metazoa - 0; Fungi - 12; Plants …	1.116	0.158359	0.391553	0.696488	0.481756	1.607	0.684025	0.467374	0.181469	0.389583	1.283	0.359442	0.391553	0.385464	0.688392	-2.3	-1.20183	0.467374	0.0330532	0.179224	-1.44	-0.525667	0.702752	0.475865	0.471088	-1.15	-0.201083	0.616354	0.752609	0.559704	2.567	1.36019	0.694987	0.0860377	0.203587	1.252	0.324584	0.694987	0.65293	0.833378	3.696	1.88585	0.800244	0.0462031	0.181348	2.951	1.56127
no gene name	At4g02220.1	zinc finger (MYND type) family protein / programmed cell death 2 C-terminal domain-containing protein; FUNCTIONS IN: zinc ion binding; LOCATED IN: cytoplasm; EXPRESSED IN: 20 plant structures; EXPRESSED DURING: 13 growth stages; CONTAINS InterPro DOMAIN/s: Programmed cell death protein 2, C-terminal (InterPro:IPR007320), Zinc finger, MYND-type (InterPro:IPR002893); BEST Arabidopsis thaliana prote…	1.418	0.503597	0.212788	0.0421389	0.101967	-1.036	-0.0510587	0.22748	0.827417	0.689536	-1.414	-0.499899	0.212788	0.0433561	0.343134	1.033	0.0473606	0.22748	0.83971	0.715413	1.469	0.554656	0.362662	0.160519	0.280321	2.005	1.0035	0.334842	0.015031	0.0682314	1.372	0.456237	0.362662	0.240042	0.339495	1.365	0.448841	0.362662	0.247169	0.713369	-1.071	-0.0984194	0.371473	0.797021	0.631717	-1.461	-0.54726
no gene name	At4g02230.1	60S ribosomal protein L19 (RPL19C); FUNCTIONS IN: structural constituent of ribosome; INVOLVED IN: translation, ribosome biogenesis; LOCATED IN: cytosolic ribosome, cytosolic large ribosomal subunit, ribosome, plasma membrane; EXPRESSED IN: 24 plant structures; EXPRESSED DURING: 15 growth stages; CONTAINS InterPro DOMAIN/s: Ribosomal protein L19/L19e (InterPro:IPR000196), Ribosomal protein L19/L1…	1.415	0.500819	0.348718	0.184786	0.237047	1.716	0.778967	0.372795	0.0662335	0.267101	-1.17	-0.227096	0.348718	0.53117	0.741324	-2.074	-1.05269	0.372795	0.0199238	0.136926	-1.213	-0.278148	0.594332	0.65091	0.538948	1.656	0.727915	0.548739	0.217339	0.306759	2.935	1.55351	0.594332	0.0280918	0.110992	2.008	1.00606	0.594332	0.12475	0.647758	3.559	1.83166	0.608771	0.0147451	0.103544	1.772	0.825593
no gene name	At4g02250.1	invertase/pectin methylesterase inhibitor family protein; FUNCTIONS IN: enzyme inhibitor activity, pectinesterase inhibitor activity, pectinesterase activity; INVOLVED IN: biological_process unknown; LOCATED IN: endomembrane system; EXPRESSED IN: 9 plant structures; EXPRESSED DURING: L mature pollen stage, M germinated pollen stage, 4 anthesis, C globular stage, petal differentiation and expansio…	1.334	0.415223	0.166392	0.0341156	0.0902547	1.013	0.0182742	0.177881	0.920428	0.712142	-1.202	-0.264933	0.166392	0.145799	0.522467	-1.124	-0.168564	0.177881	0.368068	0.543456	1.317	0.396949	0.283588	0.195105	0.309424	1.602	0.680156	0.261833	0.0288483	0.0999763	1.499	0.583787	0.283588	0.0696407	0.18274	1.217	0.283207	0.283588	0.344052	0.751914	1.138	0.186838	0.290478	0.53613	0.545483	-1.069	-0.096369
RELA-SPOT HOMOLOG 1 (RSH1)	At4g02260.1	RELA-SPOT HOMOLOG 1 (RSH1); FUNCTIONS IN: catalytic activity; INVOLVED IN: response to wounding; LOCATED IN: chloroplast; EXPRESSED IN: 24 plant structures; EXPRESSED DURING: 13 growth stages; CONTAINS InterPro DOMAIN/s: Metal-dependent phosphohydrolase, HD region, subdomain (InterPro:IPR006674), TGS-like (InterPro:IPR012676), TGS (InterPro:IPR004095), Metal-dependent phosphohydrolase, HD region …	1.136	0.18443	0.268868	0.510027	0.411158	-1.072	-0.100017	0.287432	0.735866	0.665376	1.121	0.164297	0.268868	0.556272	0.750296	-1.188	-0.248711	0.287432	0.409355	0.56692	1.218	0.284447	0.458242	0.550168	0.503131	1.014	0.0201337	0.423089	0.963084	0.617432	1.35	0.433141	0.458242	0.369228	0.41622	-1.201	-0.264313	0.458242	0.578215	0.816855	1.109	0.148694	0.469375	0.758627	0.621847	1.331	0.413007
ROOT HAIR SPECIFIC 13 (RHS13)	At4g02270.1	pollen Ole e 1 allergen and extensin family protein; FUNCTIONS IN: molecular_function unknown; INVOLVED IN: biological_process unknown; LOCATED IN: endomembrane system; EXPRESSED IN: hypocotyl, root; CONTAINS InterPro DOMAIN/s: Pollen Ole e 1 allergen and extensin (InterPro:IPR006041); BEST Arabidopsis thaliana protein match is: pollen Ole e 1 allergen and extensin family protein (TAIR:AT2G47540.…	-1.245	-0.315973	0.324081	0.355046	0.339993	1.779	0.830684	0.346457	0.0400518	0.228181	-1.083	-0.115561	0.324081	0.729623	0.795292	-1.319	-0.399151	0.346457	0.278967	0.48679	-2.214	-1.14666	0.552343	0.0677043	0.181961	-1.149	-0.200412	0.509971	0.703476	0.54352	1.059	0.0831783	0.552343	0.883619	0.605902	1.927	0.946245	0.552343	0.120836	0.644942	2.345	1.22984	0.565763	0.0577582	0.203571	1.217	0.28359
SUCROSE SYNTHASE 3 (SUS3)	At4g02280.1	Encodes a protein with sucrose synthase activity (SUS3).	-1.071	-0.0988967	0.154	0.536766	0.421957	-1.103	-0.141246	0.164633	0.413189	0.542365	1.012	0.0175001	0.154	0.91202	0.827357	1.167	0.222642	0.164633	0.209261	0.433162	1.03	0.042349	0.262468	0.875383	0.607998	-1.084	-0.116397	0.242334	0.642462	0.522179	-1.25	-0.321539	0.262468	0.251647	0.347674	-1.116	-0.158746	0.262468	0.560237	0.812974	-1.287	-0.363888	0.268845	0.208901	0.370338	-1.153	-0.205142
ARABIDOPSIS THALIANA GLYCOSYL HYDROLASE 9B13 (AtGH9B13)	At4g02290.1	Arabidopsis thaliana glycosyl hydrolase 9B13 (AtGH9B13); FUNCTIONS IN: hydrolase activity, hydrolyzing O-glycosyl compounds, catalytic activity; INVOLVED IN: carbohydrate metabolic process; LOCATED IN: endomembrane system; EXPRESSED IN: 20 plant structures; EXPRESSED DURING: 9 growth stages; CONTAINS InterPro DOMAIN/s: Six-hairpin glycosidase (InterPro:IPR012341), Glycoside hydrolase, family 9, a…	1.901	0.927014	0.146121	0.000133797	0.00435501	1.432	0.518424	0.15621	0.00895789	0.155785	-1.062	-0.0867253	0.146121	0.56745	0.754037	-2.565	-1.35871	0.15621	1.13e-05	0.00286434	1.327	0.408589	0.249039	0.135287	0.257573	2.019	1.01374	0.229935	0.00169852	0.0203251	4.876	2.28573	0.249039	7.2709e-06	0.00115597	1.521	0.60515	0.249039	0.0379865	0.51487	3.673	1.87714	0.25509	4.28725e-05	0.00631443	2.415	1.27199
no gene name	At4g02300.1	pectinesterase family protein; FUNCTIONS IN: enzyme inhibitor activity, pectinesterase activity; INVOLVED IN: cell wall modification; LOCATED IN: endomembrane system, cell wall, plant-type cell wall; EXPRESSED IN: flower, cultured cell; CONTAINS InterPro DOMAIN/s: Pectinesterase, active site (InterPro:IPR018040), Pectin lyase fold/virulence factor (InterPro:IPR011050), Pectinesterase inhibitor (I…	-1.044	-0.0615634	0.187451	0.750104	0.498458	-1.067	-0.0942357	0.200394	0.649361	0.638415	1.084	0.116922	0.187451	0.548274	0.747879	1.027	0.0388767	0.200394	0.850483	0.718215	1.023	0.0326723	0.31948	0.920787	0.619526	-1.132	-0.178486	0.294972	0.560062	0.49033	-1.072	-0.10044	0.31948	0.760394	0.570552	-1.158	-0.211158	0.31948	0.525205	0.805437	-1.097	-0.133112	0.327242	0.69368	0.601649	1.056	0.0780457
no gene name	At4g02310.1	kelch repeat-containing F-box family protein; FUNCTIONS IN: molecular_function unknown; INVOLVED IN: biological_process unknown; CONTAINS InterPro DOMAIN/s: Cyclin-like F-box (InterPro:IPR001810), Galactose oxidase/kelch, beta-propeller (InterPro:IPR011043), Kelch repeat type 1 (InterPro:IPR006652), Kelch-type beta propeller (InterPro:IPR015915); BEST Arabidopsis thaliana protein match is: kelch …	-1.11	-0.151199	0.212306	0.494403	0.404875	1.222	0.289351	0.226964	0.234281	0.432745	-1.117	-0.159853	0.212306	0.470724	0.721157	1.015	0.0217	0.226964	0.925926	0.73483	-1.357	-0.44055	0.36184	0.254362	0.35339	1.006	0.00865368	0.334083	0.9799	0.621752	-1.127	-0.172899	0.36184	0.644162	0.534305	1.365	0.449204	0.36184	0.245822	0.712622	1.204	0.267651	0.370631	0.48854	0.524009	-1.134	-0.181552
no gene name	At4g02320.1	pectinesterase family protein; FUNCTIONS IN: enzyme inhibitor activity, pectinesterase activity; INVOLVED IN: cell wall modification; LOCATED IN: endomembrane system, cell wall, plant-type cell wall; EXPRESSED IN: flower; CONTAINS InterPro DOMAIN/s: Pectinesterase, active site (InterPro:IPR018040), Pectin lyase fold/virulence factor (InterPro:IPR011050), Pectinesterase inhibitor (InterPro:IPR0065…	-1.085	-0.117993	0.148753	0.448057	0.385073	-1.071	-0.098573	0.159024	0.550716	0.601637	1.575	0.655355	0.148753	0.0017063	0.0938063	-1.355	-0.438788	0.159024	0.0221387	0.145269	-1.014	-0.0194204	0.253525	0.940616	0.624257	-1.709	-0.773348	0.234076	0.00917372	0.051122	1.249	0.320795	0.253525	0.237526	0.337679	-1.686	-0.753928	0.253525	0.0156063	0.429087	1.266	0.340215	0.259684	0.222608	0.380561	2.135	1.09414
(ATPMEPCRB)	At4g02330.1	ATPMEPCRB; FUNCTIONS IN: pectinesterase activity; INVOLVED IN: response to salt stress; LOCATED IN: endomembrane system, cell wall; EXPRESSED IN: 20 plant structures; EXPRESSED DURING: 13 growth stages; CONTAINS InterPro DOMAIN/s: Pectinesterase, active site (InterPro:IPR018040), Pectin lyase fold/virulence factor (InterPro:IPR011050), Pectinesterase inhibitor (InterPro:IPR006501), Pectinesterase…	1.428	0.514066	0.182278	0.0200393	0.0665537	-1.254	-0.327011	0.194863	0.127626	0.33784	-1.324	-0.405401	0.182278	0.053208	0.369308	1.163	0.218346	0.194863	0.291505	0.496187	1.791	0.841076	0.310662	0.0241012	0.110796	1.891	0.919467	0.28683	0.0107342	0.0558991	1.227	0.29572	0.310662	0.36601	0.414636	1.056	0.0783905	0.310662	0.806452	0.859622	-1.459	-0.545357	0.31821	0.120707	0.289708	-1.541	-0.623747
EXOCYST COMPLEX COMPONENT SEC15B (SEC15B)	At4g02350.1	Encodes a member of the exocyst complex gene family. The exocyst is a protein complex involved in tethering vesicles to the plasma membrane during regulated or polarized secretion.	1.165	0.219793	0.27886	0.453308	0.387144	-1.252	-0.324166	0.332858	0.358636	0.51384	1.13	0.176022	0.27886	0.545503	0.74637	-1.051	-0.0716492	0.332858	0.834955	0.714409	1.458	0.543959	0.500492	0.308762	0.387288	1.031	0.0437705	0.43896	0.923025	0.607802	1.224	0.291442	0.494962	0.57223	0.505897	-1.414	-0.500189	0.494962	0.341812	0.751606	-1.191	-0.252517	0.569925	0.669451	0.593771	1.187	0.247672
no gene name	At4g02360.1	unknown protein; FUNCTIONS IN: molecular_function unknown; INVOLVED IN: biological_process unknown; LOCATED IN: endomembrane system; EXPRESSED IN: 9 plant structures; EXPRESSED DURING: 4 anthesis, LP.04 four leaves visible, C globular stage, petal differentiation and expansion stage, E expanded cotyledon stage; CONTAINS InterPro DOMAIN/s: Protein of unknown function DUF538 (InterPro:IPR007493); B…	1.132	0.179411	0.189926	0.369513	0.347275	1.069	0.0960696	0.20304	0.647367	0.637463	-1.326	-0.407517	0.189926	0.0604621	0.385193	1.096	0.132037	0.20304	0.531746	0.621524	1.059	0.083341	0.323698	0.80261	0.587887	1.502	0.586928	0.298866	0.0811411	0.180976	1.033	0.0473739	0.323698	0.886869	0.606836	1.418	0.503587	0.323698	0.154196	0.668963	-1.025	-0.0359671	0.331562	0.915997	0.662828	-1.454	-0.539554
no gene name	At4g02370.1	unknown protein; INVOLVED IN: biological_process unknown; LOCATED IN: plasma membrane, vacuole; EXPRESSED IN: 25 plant structures; EXPRESSED DURING: 13 growth stages; CONTAINS InterPro DOMAIN/s: Protein of unknown function DUF538 (InterPro:IPR007493); BEST Arabidopsis thaliana protein match is: unknown protein (TAIR:AT1G02816.1); Has 336 Blast hits to 333 proteins in 14 species: Archae - 0; Bacte…	-1.271	-0.346007	0.123702	0.0208114	0.0679358	1.272	0.347595	0.132243	0.0274286	0.205879	1.224	0.291535	0.123702	0.0428295	0.341523	-1.225	-0.293122	0.132243	0.0538678	0.230944	-1.617	-0.693601	0.210831	0.00938057	0.074723	-1.556	-0.637541	0.194657	0.00960258	0.052614	-1.037	-0.0528844	0.210831	0.807572	0.585257	1.04	0.0560599	0.210831	0.796307	0.859037	1.559	0.640717	0.215953	0.0157809	0.107208	1.5	0.584657
SENESCENCE-ASSOCIATED GENE 21 (SAG21)	At4g02380.1	Encodes AtLEA5 (late embryogenesis abundant like protein). Also known as SENESCENCE-ASSOCIATED GENE 21 (SAG21). Has a role on oxidative stress tolerance. mRNA levels are elevated in response to various stresses.	-3.759	-1.9103	0.168792	1.27e-06	0.000533061	1.226	0.293961	0.180446	0.137736	0.346769	1.768	0.822018	0.168792	0.000883513	0.0728213	1.734	0.794317	0.180446	0.0017155	0.0348232	-4.608	-2.20426	0.287679	3.11906e-05	0.0138023	-6.645	-2.73231	0.26561	2.82611e-06	0.000865415	-6.519	-2.70461	0.287679	5.96619e-06	0.00108277	-1.442	-0.528057	0.287679	0.099609	0.628356	-1.415	-0.500355	0.294668	0.123728	0.292919	1.019	0.0277015
ARABIDOPSIS POLY(ADP-RIBOSE) POLYMERASE (APP)	At4g02390.1	Encodes a DNA dependent nuclear poly (ADP-ribose) polymerase (E.C.2.4.2.30), thought to be involved in post-translational modification .	1.155	0.208429	0.189152	0.302543	0.312947	1.331	0.412031	0.225779	0.105453	0.315449	-1.236	-0.305538	0.189152	0.144907	0.521995	-1.244	-0.314921	0.225779	0.200578	0.426404	-1.152	-0.203603	0.339486	0.565276	0.509117	1.428	0.513967	0.297749	0.122591	0.227787	1.437	0.52335	0.335734	0.157656	0.278684	1.644	0.71757	0.335734	0.0650479	0.57988	1.655	0.726953	0.386582	0.0968367	0.25992	1.007	0.00938313
no gene name	At4g02400.1	FUNCTIONS IN: molecular_function unknown; INVOLVED IN: rRNA processing; LOCATED IN: small-subunit processome; EXPRESSED IN: 23 plant structures; EXPRESSED DURING: 13 growth stages; CONTAINS InterPro DOMAIN/s: Small-subunit processome, Utp14 (InterPro:IPR006709); BEST Arabidopsis thaliana protein match is: U3 ribonucleoprotein (Utp) family protein (TAIR:AT5G08600.1); Has 7412 Blast hits to 4272 pr…	1.444	0.529875	0.145398	0.00654792	0.0351355	-1.16	-0.214635	0.173552	0.251264	0.445318	-1.286	-0.362508	0.145398	0.0373345	0.325042	1.033	0.0472681	0.173552	0.792246	0.705336	1.675	0.74451	0.260957	0.0213801	0.104598	1.856	0.892383	0.228874	0.004551	0.0346134	1.397	0.482607	0.258073	0.098401	0.218302	1.108	0.147872	0.258073	0.582397	0.817612	-1.199	-0.261904	0.297159	0.403825	0.483425	-1.328	-0.409776
no gene name	At4g02410.1	lectin protein kinase family protein; FUNCTIONS IN: kinase activity; INVOLVED IN: protein amino acid phosphorylation; LOCATED IN: endomembrane system; EXPRESSED IN: 19 plant structures; EXPRESSED DURING: 10 growth stages; CONTAINS InterPro DOMAIN/s: Legume lectin, beta domain (InterPro:IPR001220), Protein kinase, ATP binding site (InterPro:IPR017441), Serine/threonine protein kinase-related (Inte…	-1.195	-0.256705	0.180964	0.189719	0.24058	1.273	0.34871	0.193459	0.104974	0.314877	1.135	0.183181	0.180964	0.337857	0.66682	-1.21	-0.275185	0.193459	0.188616	0.416463	-1.521	-0.605415	0.308424	0.0812604	0.198429	-1.356	-0.439887	0.284764	0.156807	0.258664	1.013	0.01848	0.308424	0.953531	0.624672	1.122	0.165529	0.308424	0.604491	0.823314	1.541	0.623895	0.315917	0.079715	0.238626	1.374	0.458366
no gene name	At4g02420.1	lectin protein kinase, putative; FUNCTIONS IN: kinase activity; INVOLVED IN: protein amino acid phosphorylation; LOCATED IN: endomembrane system; EXPRESSED IN: 21 plant structures; EXPRESSED DURING: 13 growth stages; CONTAINS InterPro DOMAIN/s: Legume lectin, beta domain (InterPro:IPR001220), Protein kinase, ATP binding site (InterPro:IPR017441), Serine/threonine protein kinase-related (InterPro:…	1.457	0.543389	0.155001	0.00666332	0.035445	-1.278	-0.354361	0.165703	0.061167	0.260189	-1.044	-0.061621	0.155001	0.700224	0.789478	-1.092	-0.127407	0.165703	0.461659	0.591472	1.863	0.897749	0.264173	0.00789411	0.0694773	1.521	0.60501	0.243908	0.0349635	0.111204	1.592	0.670796	0.264173	0.031751	0.119094	-1.225	-0.29274	0.264173	0.296537	0.73128	-1.17	-0.226954	0.270591	0.423336	0.493523	1.047	0.065786
no gene name	At4g02425.1	unknown protein; FUNCTIONS IN: molecular_function unknown; INVOLVED IN: biological_process unknown; LOCATED IN: chloroplast; Has 17 Blast hits to 16 proteins in 9 species: Archae - 0; Bacteria - 0; Metazoa - 6; Fungi - 0; Plants - 11; Viruses - 0; Other Eukaryotes - 0 (source: NCBI BLink).	1.027	0.0378596	0.210522	0.861752	0.53079	-1.343	-0.424954	0.251288	0.12928	0.339407	1.059	0.0820975	0.210522	0.706735	0.791345	1.235	0.304997	0.251288	0.259462	0.472561	1.378	0.462814	0.377841	0.255456	0.354336	-1.031	-0.0442379	0.331388	0.897101	0.601573	-1.203	-0.267138	0.373666	0.494995	0.47479	-1.421	-0.507052	0.373666	0.211836	0.698461	-1.659	-0.729951	0.430258	0.128222	0.297419	-1.167	-0.2229
ARABIDOPSIS NAC DOMAIN CONTAINING PROTEIN 1 (ANAC001)	At4g02430.1	arginine/serine-rich splicing factor (atSRp34), putative (from TAIR5, not found in TAIR10)	-1.242	-0.312103	0.210225	0.175945	0.230965	-1.186	-0.246475	0.250933	0.354753	0.511704	1.069	0.0963284	0.210225	0.658988	0.778615	1.378	0.462249	0.250933	0.102711	0.316711	-1.047	-0.0656273	0.377308	0.866237	0.605386	-1.327	-0.408431	0.330921	0.252144	0.331661	-1.71	-0.774352	0.373139	0.0716436	0.185715	-1.268	-0.342804	0.373139	0.385113	0.765284	-1.634	-0.708725	0.429652	0.137648	0.306674	-1.289	-0.365921
EMPFINDLICHER IM DUNKELROTEN LICHT 1 (EID1)	At4g02440.1	EID1 is an F-box protein that functions as a negative regulator in phytochrome A (phyA)-specific light signalling. Expressed at all stages of plant development independently of light conditions, localizes to the nucleus, and forms nuclear speckles under continuous far-red light. Forms stable dimeric and trimeric complexes with several ASK proteins and Cullin1 in yeast and in planta.	1.925	0.945066	0.351075	0.0247185	0.0748401	-1.93	-0.948889	0.375315	0.0323281	0.21601	1.121	0.164812	0.351075	0.649912	0.776737	-1.118	-0.16099	0.375315	0.678047	0.674196	3.717	1.89396	0.598349	0.0114522	0.0811725	1.717	0.780254	0.552448	0.191476	0.287988	2.153	1.10606	0.598349	0.0975816	0.217224	-2.164	-1.1137	0.598349	0.0956167	0.626391	-1.727	-0.787899	0.612886	0.23069	0.385364	1.253	0.325802
no gene name	At4g02450.1	glycine-rich protein; FUNCTIONS IN: molecular_function unknown; EXPRESSED IN: 23 plant structures; EXPRESSED DURING: 13 growth stages; CONTAINS InterPro DOMAIN/s: CS domain (InterPro:IPR007052), HSP20-like chaperone (InterPro:IPR008978), CS (InterPro:IPR017447); BEST Arabidopsis thaliana protein match is: unknown protein (TAIR:AT3G03773.1).	2.155	1.10748	0.280051	0.00333156	0.0238167	-1.567	-0.64767	0.299387	0.058749	0.25614	-1.462	-0.547645	0.280051	0.0822343	0.434403	1.063	0.087834	0.299387	0.775885	0.70118	3.376	1.75515	0.477301	0.00509723	0.0587821	3.15	1.65513	0.440686	0.00451415	0.0344563	2.027	1.01965	0.477301	0.0613917	0.171746	-1.072	-0.100025	0.477301	0.838675	0.865528	-1.665	-0.735504	0.488897	0.166731	0.334049	-1.553	-0.635479
POSTMEIOTIC SEGREGATION 1 (PMS1)	At4g02460.1	Encodes a protein similar to PMS1 in yeast, a member of the family of eukaryotic MutL homologs. The protein appears to play a role in DNA mismatch repair and in the suppression of somatic homeologous recombination.	1.265	0.339522	0.33115	0.335229	0.329359	-1.064	-0.0899393	0.395274	0.825714	0.689082	-1.173	-0.230718	0.33115	0.505715	0.73439	-1.013	-0.018865	0.395274	0.963104	0.743104	1.347	0.429462	0.594341	0.490516	0.477397	1.485	0.570241	0.521272	0.305822	0.365888	1.282	0.358387	0.587774	0.558952	0.500851	1.103	0.140779	0.587774	0.816731	0.861314	-1.05	-0.0710743	0.676793	0.918948	0.663743	-1.158	-0.211853
no gene name	At4g02465.1	unknown protein; FUNCTIONS IN: molecular_function unknown; INVOLVED IN: biological_process unknown; LOCATED IN: cellular_component unknown; Has 0 Blast hits to 0 proteins in 0 species (source: NCBI BLink).	-1.014	-0.0206713	0.226896	0.929405	0.548726	-1.115	-0.156668	0.242562	0.53447	0.59526	-1.048	-0.0670388	0.226896	0.774345	0.803686	1.185	0.244379	0.242562	0.340018	0.528729	1.099	0.135997	0.386707	0.733172	0.567183	1.033	0.0463675	0.357042	0.899529	0.602025	-1.202	-0.26505	0.386707	0.510357	0.481653	-1.064	-0.0896296	0.386707	0.821896	0.862128	-1.32	-0.401047	0.396102	0.337751	0.449977	-1.241	-0.311417
no gene name	At4g02480.1	AAA-type ATPase family protein; FUNCTIONS IN: nucleoside-triphosphatase activity, ATPase activity, nucleotide binding, ATP binding; LOCATED IN: chloroplast; EXPRESSED IN: 24 plant structures; EXPRESSED DURING: 14 growth stages; CONTAINS InterPro DOMAIN/s: ATPase, AAA+ type, core (InterPro:IPR003593), ATPase, AAA-type, core (InterPro:IPR003959), SMAD/FHA domain (InterPro:IPR008984), ATPase, AAA-ty…	-1.235	-0.304137	0.187169	0.138622	0.201764	1.17	0.226962	0.200092	0.285979	0.469308	-1.066	-0.0928331	0.187169	0.63179	0.771898	1.125	0.170008	0.200092	0.417548	0.57076	-1.445	-0.531099	0.318998	0.130289	0.252846	-1.158	-0.211304	0.294527	0.491306	0.461244	-1.389	-0.474144	0.318998	0.171352	0.289117	1.248	0.319795	0.318998	0.342292	0.751914	1.04	0.0569547	0.326748	0.865482	0.650292	-1.2	-0.262841
no gene name	At4g02480.1	AAA-type ATPase family protein; FUNCTIONS IN: nucleoside-triphosphatase activity, ATPase activity, nucleotide binding, ATP binding; LOCATED IN: chloroplast; EXPRESSED IN: 24 plant structures; EXPRESSED DURING: 14 growth stages; CONTAINS InterPro DOMAIN/s: ATPase, AAA+ type, core (InterPro:IPR003593), ATPase, AAA-type, core (InterPro:IPR003959), SMAD/FHA domain (InterPro:IPR008984), ATPase, AAA-ty…	1.017	0.0243959	0.148332	0.873442	0.533857	-1.014	-0.0200218	0.177055	0.912752	0.710635	-1	-0.000378269	0.148332	0.998028	0.839977	-1.003	-0.00399582	0.177055	0.982547	0.74595	1.031	0.0444176	0.266223	0.871633	0.606782	1.017	0.0247741	0.233493	0.918114	0.606554	1.02	0.0283917	0.263281	0.91678	0.614957	-1.014	-0.0196435	0.263281	0.942357	0.87734	-1.011	-0.0160259	0.303156	0.959137	0.673461	1.003	0.00361755
no gene name	At4g02482.1	chloroplast outer envelope GTP-binding protein, putative; FUNCTIONS IN: GTP binding; INVOLVED IN: biological_process unknown; LOCATED IN: chloroplast outer membrane; BEST Arabidopsis thaliana protein match is: TOC159 (TRANSLOCON AT THE OUTER ENVELOPE MEMBRANE OF CHLOROPLASTS 159); transmembrane receptor (TAIR:AT4G02510.1); Has 63 Blast hits to 63 proteins in 11 species: Archae - 0; Bacteria - 0; …	-1.319	-0.398959	0.191691	0.0671275	0.134317	-1.009	-0.0132173	0.204926	0.949984	0.71839	1.188	0.248684	0.191691	0.226788	0.599947	1.12	0.163492	0.204926	0.445519	0.584197	-1.307	-0.385742	0.326706	0.267983	0.362727	-1.567	-0.647643	0.301643	0.0603254	0.153501	-1.477	-0.562451	0.326706	0.119249	0.24202	-1.199	-0.261901	0.326706	0.443409	0.78323	-1.13	-0.17671	0.334643	0.610232	0.574164	1.061	0.0851915
no gene name	At4g02485.1	oxidoreductase, 2OG-Fe(II) oxygenase family protein; FUNCTIONS IN: oxidoreductase activity; LOCATED IN: cellular_component unknown; EXPRESSED IN: 10 plant structures; EXPRESSED DURING: 6 growth stages; CONTAINS InterPro DOMAIN/s: 2OG-Fe(II) oxygenase (InterPro:IPR005123); BEST Arabidopsis thaliana protein match is: oxidoreductase, 2OG-Fe(II) oxygenase family protein (TAIR:AT1G31600.3); Has 348 Bl…	-1.067	-0.093758	0.177403	0.609934	0.450488	1.116	0.158079	0.189652	0.426119	0.548992	-1.058	-0.0810315	0.177403	0.658665	0.778593	1.012	0.0167107	0.189652	0.931717	0.736092	-1.191	-0.251837	0.302355	0.426441	0.448307	-1.009	-0.0127265	0.27916	0.964634	0.617805	-1.08	-0.110469	0.302355	0.723281	0.558886	1.18	0.23911	0.302355	0.449382	0.785073	1.103	0.141368	0.309701	0.65887	0.5914	-1.07	-0.0977421
no gene name	At4g02490.1	transposable element gene; non-LTR retrotransposon family (LINE), has a 2.3e-36 P-value blast match to GB:AAA67727 reverse transcriptase (LINE-element) (Mus musculus)	-1.201	-0.26461	0.0896493	0.0161784	0.0588743	1.366	0.449839	0.0958392	0.00113018	0.103398	-1.064	-0.0900793	0.0896493	0.341244	0.667996	-1.068	-0.0951491	0.0958392	0.346748	0.532373	-1.641	-0.714449	0.152793	0.00115883	0.0353443	-1.129	-0.174531	0.141071	0.247326	0.328821	-1.125	-0.169461	0.152793	0.296146	0.376199	1.454	0.539918	0.152793	0.00637715	0.363332	1.459	0.544988	0.156505	0.00691406	0.0692422	1.004	0.00506978
UDP-XYLOSYLTRANSFERASE 2 (XT2)	At4g02500.1	Encodes a protein with xylosyltransferase activity, which is specific for UDP-xylose as donor substrate and for oligosaccharides with a degree of polymerization >4. Although the enzyme utilizes either cellopentaose or cellohexaose, its activity is four-fold higher with cellohexaose as an acceptor compared to cellopentaose. The enzyme is able to add several xylosyl residues to the acceptor forming…	1.155	0.207909	0.166	0.241967	0.276716	1.342	0.424163	0.177461	0.0405458	0.228729	1.153	0.204847	0.166	0.248446	0.615797	-1.786	-0.83692	0.177461	0.00109512	0.0281267	-1.162	-0.216255	0.282919	0.464216	0.465735	1.002	0.00306126	0.261216	0.990905	0.623979	2.063	1.04483	0.282919	0.00497403	0.041806	1.164	0.219316	0.282919	0.458111	0.787502	2.397	1.26108	0.289793	0.00184576	0.0362022	2.059	1.04177
TRANSLOCON AT THE OUTER ENVELOPE MEMBRANE OF CHLOROPLASTS 159 (TOC159)	At4g02510.1	An integral membrane GTPase that functions as a transit-sequence receptor required for the import of proteins necessary for chloroplast biogenesis. Located in the outer chloroplast membrane. Phosphorylation of the G-domains regulate translocon assembly.	2.11	1.07704	0.257788	0.00308811	0.022879	-1.452	-0.538181	0.307707	0.118412	0.329285	-1.418	-0.504316	0.257788	0.0861471	0.441546	-1.024	-0.0345399	0.307707	0.913391	0.732173	3.064	1.61522	0.462674	0.00818576	0.0702781	2.993	1.58135	0.405792	0.0045642	0.0346714	2.161	1.11158	0.457561	0.0412439	0.137861	-1.024	-0.0338654	0.457561	0.942817	0.87734	-1.418	-0.503641	0.52686	0.367098	0.464618	-1.385	-0.469776
GLUTATHIONE S-TRANSFERASE PHI 2 (ATGSTF2)	At4g02520.1	Encodes glutathione transferase belonging to the phi class of GSTs. Naming convention according to Wagner et al. (2002). The expression of this gene is upregulated by herbicide safeners such as benoxacor and fenclorim.	-1.468	-0.554169	0.262895	0.0642838	0.130811	1.013	0.0187063	0.281047	0.948388	0.718052	-1.638	-0.711947	0.262895	0.0240721	0.277548	2.374	1.24741	0.281047	0.00162715	0.0338483	-1.487	-0.572875	0.448062	0.233036	0.337434	1.116	0.157778	0.41369	0.71176	0.546547	-3.486	-1.80158	0.448062	0.0030143	0.0310782	1.659	0.730654	0.448062	0.137391	0.658235	-2.344	-1.2287	0.458947	0.0253211	0.135364	-3.889	-1.95936
no gene name	At4g02530.1	chloroplast thylakoid lumen protein; FUNCTIONS IN: molecular_function unknown; INVOLVED IN: biological_process unknown; LOCATED IN: in 6 components; EXPRESSED IN: 22 plant structures; EXPRESSED DURING: 13 growth stages; Has 29 Blast hits to 29 proteins in 11 species: Archae - 0; Bacteria - 0; Metazoa - 0; Fungi - 0; Plants - 29; Viruses - 0; Other Eukaryotes - 0 (source: NCBI BLink).	1.118	0.16036	0.124251	0.229007	0.268006	1.814	0.858886	0.13283	0.000115949	0.0755891	1.235	0.305027	0.124251	0.0364612	0.322768	-2.504	-1.32427	0.13283	3.67e-06	0.00191753	-1.623	-0.698526	0.211766	0.00925099	0.0740549	-1.105	-0.144667	0.195521	0.478212	0.455228	2.798	1.48463	0.211766	6.25039e-05	0.00367245	1.468	0.553858	0.211766	0.0280204	0.492279	4.541	2.18316	0.216911	3.39095e-06	0.00231436	3.094	1.6293
no gene name	At4g02540.1	DC1 domain-containing protein; FUNCTIONS IN: protein binding, zinc ion binding; INVOLVED IN: biological_process unknown; LOCATED IN: cellular_component unknown; EXPRESSED IN: 22 plant structures; EXPRESSED DURING: 13 growth stages; CONTAINS InterPro DOMAIN/s: DC1 (InterPro:IPR004146), Zinc finger, PHD-type (InterPro:IPR001965), C1-like (InterPro:IPR011424); BEST Arabidopsis thaliana protein match…	1.153	0.204948	0.165562	0.247076	0.27973	1.173	0.230705	0.176993	0.224771	0.424948	-1.079	-0.109476	0.165562	0.525022	0.739097	-1.254	-0.326176	0.176993	0.0984611	0.311206	-1.018	-0.0257572	0.282174	0.929268	0.621183	1.244	0.314424	0.260527	0.258243	0.335479	1.445	0.531124	0.282174	0.0924723	0.211704	1.266	0.340181	0.282174	0.25872	0.718687	1.471	0.556881	0.289029	0.0861227	0.247163	1.162	0.2167
no gene name	AT4G02550.1	unknown protein; BEST Arabidopsis thaliana protein match is: unknown protein (TAIR:AT4G02210.2); Has 370 Blast hits to 300 proteins in 18 species: Archae - 0; Bacteria - 0; Metazoa - 0; Fungi - 10; Plants - 354; Viruses - 0; Other Eukaryotes - 6 (source: NCBI BLink).	-1.044	-0.0623871	0.199905	0.762956	0.502584	1.147	0.198018	0.238615	0.430681	0.550888	1.151	0.20269	0.199905	0.340296	0.66778	-1.264	-0.33832	0.238615	0.193987	0.420568	-1.198	-0.260405	0.358785	0.488651	0.476581	-1.202	-0.265077	0.314676	0.424041	0.431011	1.211	0.275933	0.354821	0.459142	0.458727	-1.003	-0.00467217	0.354821	0.989816	0.882016	1.45	0.536338	0.408559	0.225672	0.38233	1.455	0.54101
LUMINIDEPENDENS (LD)	At4g02560.1	Encodes a nuclear localized protein with similarity to transcriptional regulators. Recessive mutants are late flowering. Expression of LFY is reduced in LD mutants.	1.362	0.445292	0.199314	0.0559358	0.120937	-1.069	-0.0964393	0.237909	0.695835	0.652487	-1.148	-0.19945	0.199314	0.346282	0.670319	-1.109	-0.149402	0.237909	0.54752	0.62866	1.456	0.541731	0.357724	0.168392	0.286657	1.563	0.644742	0.313745	0.0739336	0.172243	1.51	0.594694	0.353772	0.131268	0.254388	1.074	0.103011	0.353772	0.778322	0.855512	1.037	0.0529632	0.407351	0.899762	0.658524	-1.035	-0.0500475
ARABIDOPSIS THALIANA CULLIN 1 (ATCUL1)	At4g02570.1	Encodes a cullin that is a component of SCF ubiquitin ligase complexes involved in mediating responses to auxin and jasmonic acid. Homozygous auxin-resistant mutants arrest growth soon after germination, lacking a root and hypocotyl. Heterozygotes display a variety of phenotypes consistent with impaired auxin response.	1.041	0.0582907	0.100334	0.575519	0.437712	-1.081	-0.112851	0.107261	0.320173	0.491669	1.083	0.115025	0.100334	0.281184	0.635415	-1.043	-0.0604643	0.107261	0.58672	0.642964	1.126	0.171142	0.171002	0.343062	0.406646	-1.04	-0.0567343	0.157884	0.727626	0.551834	1.086	0.118755	0.171002	0.504922	0.479244	-1.171	-0.227876	0.171002	0.215418	0.69938	-1.037	-0.0523872	0.175157	0.771665	0.625031	1.129	0.175489
no gene name	At4g02580.1	NADH-ubiquinone oxidoreductase 24 kDa subunit, putative; FUNCTIONS IN: electron carrier activity, NAD or NADH binding, oxidoreductase activity, NADH dehydrogenase (ubiquinone) activity; INVOLVED IN: response to oxidative stress, mitochondrial electron transport, NADH to ubiquinone; LOCATED IN: mitochondrion, respiratory chain complex I; EXPRESSED IN: 24 plant structures; EXPRESSED DURING: 15 grow…	1.274	0.349264	0.140137	0.0342917	0.0905361	-1.017	-0.0244536	0.149812	0.873945	0.701984	-1.038	-0.0535878	0.140137	0.711041	0.792393	-1.207	-0.271223	0.149812	0.103666	0.318032	1.296	0.373718	0.23884	0.152088	0.272859	1.322	0.402852	0.220518	0.101	0.204891	1.537	0.620487	0.23884	0.0288364	0.112674	1.02	0.0291342	0.23884	0.905594	0.872614	1.187	0.246769	0.244643	0.33947	0.450622	1.163	0.217635
UNFERTILIZED EMBRYO SAC 12 (UNE12)	At4g02590.1	unfertilized embryo sac 12 (UNE12); FUNCTIONS IN: transcription factor activity, DNA binding; INVOLVED IN: double fertilization forming a zygote and endosperm, regulation of transcription; LOCATED IN: nucleus; EXPRESSED IN: 22 plant structures; EXPRESSED DURING: 13 growth stages; CONTAINS InterPro DOMAIN/s: Basic helix-loop-helix dimerisation region bHLH (InterPro:IPR001092), Helix-loop-helix DNA…	1.43	0.516327	0.293213	0.116283	0.182602	-1.481	-0.56667	0.349992	0.144087	0.352986	-1.083	-0.114745	0.293213	0.705765	0.791141	1.121	0.165089	0.349992	0.649743	0.664955	2.118	1.083	0.526254	0.0735956	0.189159	1.549	0.631072	0.461555	0.208718	0.300421	1.276	0.351238	0.520439	0.518772	0.484831	-1.368	-0.451925	0.520439	0.410492	0.774435	-1.661	-0.731759	0.59926	0.256811	0.40309	-1.214	-0.279834
(MLO1)	At4g02600.1	A member of a large family of seven-transmembrane domain proteins specific to plants, homologs of the barley mildew resistance locus o (MLO) protein. The Arabidopsis genome contains 15 genes encoding MLO proteins, with localization in plasma membrane. Phylogenetic analysis revealed four clades of closely-related AtMLO genes. ATMLO1 belongs to the clade II, with ATMLO13 and ATMLO15. The gene is ex…	-1.067	-0.0930534	0.163363	0.582877	0.440463	-1.477	-0.562569	0.174643	0.0104682	0.161389	1.423	0.509096	0.163363	0.0123913	0.214719	1.107	0.146526	0.174643	0.42319	0.573734	1.385	0.469516	0.278426	0.126011	0.248445	-1.518	-0.60215	0.257067	0.0438485	0.127078	-1.181	-0.23958	0.278426	0.41186	0.438047	-2.102	-1.07167	0.278426	0.00391218	0.316907	-1.635	-0.709096	0.28519	0.0346261	0.158754	1.286	0.36257
no gene name	At4g02610.1	tryptophan synthase, alpha subunit, putative; FUNCTIONS IN: tryptophan synthase activity; INVOLVED IN: tryptophan biosynthetic process; LOCATED IN: chloroplast; EXPRESSED IN: 22 plant structures; EXPRESSED DURING: 13 growth stages; CONTAINS InterPro DOMAIN/s: Tryptophan synthase, alpha chain, active site (InterPro:IPR018204), Aldolase-type TIM barrel (InterPro:IPR013785), Ribulose-phosphate bindi…	-1.036	-0.0514686	0.15983	0.756841	0.500663	1.234	0.3031	0.220392	0.211443	0.41495	1.129	0.175	0.15983	0.309793	0.6512	-1.344	-0.426631	0.220392	0.0941178	0.305147	-1.279	-0.354569	0.305855	0.284358	0.372906	-1.17	-0.226468	0.251644	0.398045	0.418098	1.297	0.375163	0.305855	0.259626	0.353447	1.093	0.1281	0.305855	0.687895	0.839105	1.658	0.729731	0.39425	0.10662	0.272379	1.517	0.601631
no gene name	At4g02620.1	vacuolar ATPase subunit F family protein; FUNCTIONS IN: hydrogen ion transporting ATP synthase activity, rotational mechanism, proton-transporting ATPase activity, rotational mechanism; INVOLVED IN: ATP synthesis coupled proton transport; LOCATED IN: plasma membrane, vacuole; EXPRESSED IN: 25 plant structures; EXPRESSED DURING: 15 growth stages; CONTAINS InterPro DOMAIN/s: ATPase, V1 complex, sub…	-1.3	-0.3781	0.145402	0.0315997	0.0863766	1.358	0.441082	0.173558	0.034635	0.219349	1.277	0.352374	0.145402	0.0416263	0.337866	-1.334	-0.415355	0.173558	0.0436392	0.207291	-1.764	-0.819182	0.260966	0.0138252	0.0877725	-1.659	-0.730474	0.228882	0.0127748	0.0618686	1.026	0.0372551	0.258082	0.888791	0.60738	1.063	0.0887081	0.258082	0.739916	0.847831	1.811	0.856437	0.297169	0.0204491	0.122875	1.703	0.767729
no gene name	At4g02630.1	protein kinase family protein; FUNCTIONS IN: protein serine/threonine kinase activity, protein kinase activity, kinase activity, ATP binding; INVOLVED IN: protein amino acid phosphorylation; LOCATED IN: plasma membrane; EXPRESSED IN: 22 plant structures; EXPRESSED DURING: 13 growth stages; CONTAINS InterPro DOMAIN/s: Protein kinase, ATP binding site (InterPro:IPR017441), Protein kinase, core (Int…	-1.641	-0.714652	0.263471	0.0265572	0.0779864	1.04	0.0564826	0.31449	0.861932	0.699221	1.427	0.513017	0.263471	0.0873765	0.444176	1.106	0.145153	0.31449	0.656695	0.667062	-1.707	-0.771135	0.472873	0.141591	0.262977	-2.342	-1.22767	0.414737	0.0181431	0.0757863	-1.815	-0.859805	0.467648	0.103271	0.223831	-1.372	-0.456534	0.467648	0.35754	0.756168	-1.063	-0.08867	0.538474	0.873289	0.652257	1.29	0.367864
ARABIDOPSIS NAC DOMAIN CONTAINING PROTEIN 1 (ANAC001)	At4g02640.1	bZIP protein (from TAIR5, not found in TAIR10)	-1.427	-0.512949	0.190708	0.0248082	0.075014	-1.025	-0.0354264	0.203875	0.865896	0.699948	1.065	0.0906688	0.190708	0.645805	0.775984	1.373	0.457707	0.203875	0.0514187	0.226082	-1.392	-0.477523	0.32503	0.175855	0.293886	-1.52	-0.603618	0.300096	0.0751563	0.173824	-1.96	-0.970656	0.32503	0.015291	0.0798499	-1.091	-0.126095	0.32503	0.70707	0.842721	-1.407	-0.493133	0.332927	0.17269	0.340046	-1.29	-0.367038
no gene name	At4g02650.1	epsin N-terminal homology (ENTH) domain-containing protein / clathrin assembly protein-related; FUNCTIONS IN: phospholipid binding, clathrin binding, binding, phosphatidylinositol binding; INVOLVED IN: clathrin coat assembly; LOCATED IN: clathrin coat; EXPRESSED IN: male gametophyte, pollen tube; EXPRESSED DURING: L mature pollen stage, M germinated pollen stage; CONTAINS InterPro DOMAIN/s: Epsin…	-1.099	-0.136323	0.207252	0.527152	0.417761	1.088	0.121934	0.221562	0.595479	0.620111	1.032	0.0454453	0.207252	0.831328	0.814918	-1.022	-0.0310561	0.221562	0.891613	0.727676	-1.196	-0.258258	0.353227	0.483295	0.474326	-1.134	-0.181769	0.32613	0.590878	0.503739	-1.076	-0.105267	0.353227	0.772456	0.574443	1.054	0.076489	0.353227	0.833393	0.864647	1.112	0.15299	0.361809	0.682329	0.598238	1.054	0.0765014
ARABIDOPSIS THALIANA INDETERMINATE(ID)-DOMAIN 12 (AtIDD12)	At4g02670.1	Arabidopsis thaliana Indeterminate(ID)-Domain 12 (AtIDD12); FUNCTIONS IN: transcription factor activity, zinc ion binding, nucleic acid binding; INVOLVED IN: regulation of transcription; LOCATED IN: intracellular, chloroplast; EXPRESSED IN: shoot apex, embryo, pedicel, flower, seed; EXPRESSED DURING: 4 anthesis, C globular stage, petal differentiation and expansion stage, D bilateral stage, E exp…	-1.12	-0.163647	0.109017	0.171721	0.228167	1.186	0.245852	0.109017	0.0541292	0.249757	-1	-0.000539174	0.109017	0.996175	0.839499	-1.058	-0.0816655	0.109017	0.475241	0.598182	-1.328	-0.4095	0.178025	0.0504518	0.157043	-1.12	-0.163108	0.178025	0.386341	0.412075	-1.058	-0.081982	0.178025	0.65741	0.538011	1.186	0.246391	0.178025	0.203733	0.695493	1.255	0.327518	0.178025	0.103088	0.267531	1.058	0.0811263
ETO1-LIKE 1 (EOL1)	At4g02680.1	Encodes a paralog of ETO1, which is a negative regulator of ACS5 (a key enzyme in ethylene biosynthesis pathway). EOL1 also interacts with and inhibits the activity of ACS5.	-1.033	-0.0471701	0.148936	0.759568	0.501592	-1.112	-0.152906	0.177776	0.414763	0.542934	1.078	0.108325	0.148936	0.487762	0.728038	1.066	0.0917504	0.177776	0.619742	0.6553	1.076	0.105736	0.267308	0.70277	0.557304	-1.114	-0.155495	0.234444	0.525816	0.475826	-1.101	-0.138921	0.264354	0.613479	0.522578	-1.199	-0.261231	0.264354	0.352003	0.754947	-1.185	-0.244656	0.304391	0.444762	0.504577	1.012	0.0165749
no gene name	At4g02690.1	glutamate binding; FUNCTIONS IN: glutamate binding; EXPRESSED IN: embryo, hypocotyl; EXPRESSED DURING: E expanded cotyledon stage; CONTAINS InterPro DOMAIN/s: Uncharacterised protein family UPF0005 (InterPro:IPR006214); BEST Arabidopsis thaliana protein match is: glutamate binding (TAIR:AT1G03070.1); Has 3271 Blast hits to 3271 proteins in 813 species: Archae - 0; Bacteria - 1455; Metazoa - 699; …	1.078	0.109004	0.13532	0.441279	0.382065	-1.071	-0.0984985	0.144663	0.513082	0.585881	1.034	0.0482137	0.13532	0.729831	0.795355	-1.042	-0.0587189	0.144663	0.694297	0.679274	1.155	0.207502	0.230631	0.39171	0.429868	1.043	0.06079	0.212939	0.781737	0.569035	1.123	0.167723	0.230631	0.485569	0.470541	-1.107	-0.146712	0.230631	0.540527	0.808516	-1.028	-0.0397796	0.236234	0.87	0.651468	1.077	0.106933
SULFATE TRANSPORTER 3;2 (SULTR3;2)	At4g02700.1	sulfate transporter 3;2 (SULTR3;2); FUNCTIONS IN: sulfate transmembrane transporter activity; INVOLVED IN: sulfate transport, transport; LOCATED IN: integral to membrane, membrane; EXPRESSED IN: 12 plant structures; EXPRESSED DURING: 4 anthesis, C globular stage, petal differentiation and expansion stage; CONTAINS InterPro DOMAIN/s: Sulphate transporter (InterPro:IPR011547), Sulphate transporter/…	1.788	0.838099	0.219561	0.00410777	0.0271598	-1.622	-0.697805	0.23472	0.0156282	0.175041	-1.132	-0.179093	0.219561	0.435734	0.707992	1.027	0.0387993	0.23472	0.872361	0.723262	2.9	1.5359	0.374206	0.00265901	0.0461393	2.024	1.01719	0.345499	0.0163766	0.0713736	1.74	0.7993	0.374206	0.0614204	0.171746	-1.433	-0.518712	0.374206	0.199072	0.692977	-1.666	-0.736604	0.383297	0.0868115	0.247731	-1.163	-0.217892
no gene name	At4g02710.1	kinase interacting family protein; FUNCTIONS IN: molecular_function unknown; INVOLVED IN: biological_process unknown; LOCATED IN: plasma membrane; EXPRESSED IN: 22 plant structures; EXPRESSED DURING: 10 growth stages; CONTAINS InterPro DOMAIN/s: KIP1-like (InterPro:IPR011684); BEST Arabidopsis thaliana protein match is: unknown protein (TAIR:AT1G03080.1); Has 88324 Blast hits to 43603 proteins in…	-1.066	-0.0926987	0.164097	0.585943	0.441653	-1.435	-0.520613	0.175427	0.0157613	0.175276	1.267	0.341631	0.164097	0.0670595	0.402368	1.207	0.271681	0.175427	0.155865	0.383855	1.345	0.427914	0.279676	0.160364	0.280272	-1.351	-0.43433	0.258221	0.126862	0.232304	-1.287	-0.364379	0.279676	0.224968	0.329091	-1.818	-0.862244	0.279676	0.0130762	0.420961	-1.732	-0.792294	0.28647	0.0219067	0.126755	1.05	0.0699502
no gene name	At4g02715.1	unknown protein; FUNCTIONS IN: molecular_function unknown; INVOLVED IN: biological_process unknown; LOCATED IN: cellular_component unknown; Has 22 Blast hits to 22 proteins in 6 species: Archae - 0; Bacteria - 0; Metazoa - 0; Fungi - 0; Plants - 21; Viruses - 0; Other Eukaryotes - 1 (source: NCBI BLink).	1.075	0.104892	0.35333	0.774129	0.505937	-1.661	-0.732311	0.421749	0.120709	0.330889	1.338	0.419713	0.35333	0.268949	0.627731	1.155	0.207705	0.421749	0.635606	0.661509	1.787	0.837204	0.63415	0.223289	0.330849	-1.244	-0.314821	0.556186	0.586892	0.501891	-1.074	-0.102813	0.627142	0.873845	0.603335	-2.222	-1.15202	0.627142	0.10353	0.630244	-1.919	-0.940017	0.722125	0.229237	0.384518	1.158	0.212008
no gene name	At4g02720.1	unknown protein; FUNCTIONS IN: molecular_function unknown; INVOLVED IN: biological_process unknown; EXPRESSED IN: 25 plant structures; EXPRESSED DURING: 14 growth stages; CONTAINS InterPro DOMAIN/s: Protein of unknown function DUF926 (InterPro:IPR009269); Has 94634 Blast hits to 43088 proteins in 1394 species: Archae - 72; Bacteria - 10621; Metazoa - 45152; Fungi - 10187; Plants - 3989; Viruses -…	1.454	0.540452	0.210491	0.0303081	0.0844798	-1.253	-0.325417	0.225025	0.182047	0.390092	-1.038	-0.0541399	0.210491	0.802803	0.808554	-1.118	-0.160895	0.225025	0.492732	0.605177	1.822	0.865869	0.358748	0.0390188	0.138621	1.51	0.594592	0.331227	0.106208	0.210898	1.626	0.701347	0.358748	0.0823049	0.199917	-1.207	-0.271277	0.358748	0.468872	0.791033	-1.121	-0.164522	0.367464	0.664935	0.592684	1.077	0.106755
no gene name	At4g02730.1	transducin family protein / WD-40 repeat family protein; FUNCTIONS IN: nucleotide binding; INVOLVED IN: biological_process unknown; LOCATED IN: CUL4 RING ubiquitin ligase complex, heterotrimeric G-protein complex; EXPRESSED IN: 24 plant structures; EXPRESSED DURING: 15 growth stages; CONTAINS InterPro DOMAIN/s: WD40 repeat-like (InterPro:IPR011046), WD40 repeat, region (InterPro:IPR017986), WD40/…	1.087	0.12012	0.209425	0.580306	0.439531	-1.39	-0.474606	0.223885	0.0630515	0.262347	1.08	0.111212	0.209425	0.608249	0.76478	1.184	0.243273	0.223885	0.305457	0.50685	1.51	0.594726	0.356931	0.130021	0.252583	1.006	0.00890823	0.32955	0.979024	0.621481	-1.089	-0.123153	0.356931	0.737995	0.563658	-1.501	-0.585818	0.356931	0.135161	0.656175	-1.645	-0.717879	0.365603	0.0811798	0.240776	-1.096	-0.132062
no gene name	At4g02740.1	CONTAINS InterPro DOMAIN/s: Cyclin-like F-box (InterPro:IPR001810); BEST Arabidopsis thaliana protein match is: unknown protein (TAIR:AT4G02760.2); Has 1691 Blast hits to 1200 proteins in 170 species: Archae - 2; Bacteria - 109; Metazoa - 687; Fungi - 197; Plants - 199; Viruses - 23; Other Eukaryotes - 474 (source: NCBI BLink).	-1.259	-0.332319	0.156431	0.062591	0.128918	-1.085	-0.117518	0.167232	0.499998	0.581045	1.362	0.445522	0.156431	0.0191505	0.253919	1.003	0.00431514	0.167232	0.979977	0.745623	-1.161	-0.214801	0.266612	0.4412	0.455468	-1.715	-0.777841	0.246159	0.0115519	0.058462	-1.263	-0.336634	0.266612	0.238452	0.338667	-1.477	-0.56304	0.266612	0.063879	0.576207	-1.088	-0.121833	0.273089	0.666043	0.59294	1.358	0.441207
no gene name	At4g02750.1	pentatricopeptide (PPR) repeat-containing protein; LOCATED IN: mitochondrion; EXPRESSED IN: 16 plant structures; EXPRESSED DURING: 7 growth stages; CONTAINS InterPro DOMAIN/s: Pentatricopeptide repeat (InterPro:IPR002885); BEST Arabidopsis thaliana protein match is: pentatricopeptide (PPR) repeat-containing protein (TAIR:AT1G09410.1); Has 18491 Blast hits to 5444 proteins in 177 species: Archae -…	-1.111	-0.152092	0.200454	0.467415	0.393028	1.329	0.410806	0.214294	0.0874732	0.294476	-1.151	-0.20275	0.200454	0.338217	0.666905	-1.04	-0.0559644	0.214294	0.79985	0.70645	-1.477	-0.562898	0.341641	0.133832	0.25604	1.036	0.0506585	0.315433	0.875955	0.595973	-1.069	-0.0961272	0.341641	0.784789	0.578028	1.53	0.613556	0.341641	0.106075	0.633	1.382	0.46677	0.349941	0.21502	0.374811	-1.107	-0.146786
no gene name	At4g02760.1	FUNCTIONS IN: molecular_function unknown; INVOLVED IN: biological_process unknown; LOCATED IN: cellular_component unknown; CONTAINS InterPro DOMAIN/s: Cyclin-like F-box (InterPro:IPR001810); BEST Arabidopsis thaliana protein match is: unknown protein (TAIR:AT4G02740.1); Has 3231 Blast hits to 948 proteins in 145 species: Archae - 0; Bacteria - 50; Metazoa - 1253; Fungi - 344; Plants - 69; Viruses…	1.293	0.370207	0.25746	0.184303	0.236887	1.064	0.0889838	0.275236	0.753853	0.670748	-1.127	-0.172794	0.25746	0.518977	0.737677	-1.22	-0.286396	0.275236	0.32523	0.520357	1.215	0.281223	0.438798	0.537567	0.497712	1.457	0.543001	0.405136	0.213001	0.303795	1.576	0.656603	0.438798	0.168776	0.28719	1.199	0.261778	0.438798	0.56549	0.813746	1.297	0.37538	0.449458	0.425229	0.494555	1.082	0.113602
PHOTOSYSTEM I SUBUNIT D-1 (PSAD-1)	At4g02770.1	Encodes a protein predicted by sequence similarity with spinach PsaD to be photosystem I reaction center subunit II (PsaD1)	-1.795	-0.844078	0.144574	0.000387857	0.00732649	1.739	0.79799	0.172569	0.00170092	0.107403	1.593	0.671926	0.144574	0.00164976	0.0924792	-1.543	-0.625839	0.172569	0.00671811	0.0735347	-3.121	-1.64207	0.259479	0.000225798	0.0232565	-2.86	-1.516	0.227578	0.000158907	0.00553789	-1.163	-0.218239	0.256611	0.419792	0.441531	1.091	0.126064	0.256611	0.636432	0.830011	2.683	1.42383	0.295476	0.00132344	0.0308395	2.458	1.29777
GA REQUIRING 1 (GA1)	At4g02780.1	Catalyzes the conversion of geranylgeranyl pyrophosphate (GGPP) to copalyl pyrophosphate (CPP) of gibberellin biosynthesis	-1.066	-0.0928149	0.173677	0.607585	0.449692	1.204	0.267728	0.207308	0.232609	0.431069	-1.274	-0.34951	0.173677	0.0789819	0.427148	1.129	0.174597	0.207308	0.42413	0.573921	-1.284	-0.360543	0.311712	0.280783	0.370691	1.195	0.256695	0.27339	0.375243	0.405962	-1.204	-0.267412	0.308268	0.41095	0.437554	1.534	0.617238	0.308268	0.0802323	0.609256	1.067	0.0931307	0.354956	0.799664	0.632578	-1.438	-0.524108
no gene name	At4g02790.1	GTP-binding family protein; FUNCTIONS IN: GTP binding; INVOLVED IN: biological_process unknown; LOCATED IN: intracellular, chloroplast; EXPRESSED IN: 22 plant structures; EXPRESSED DURING: 13 growth stages; CONTAINS InterPro DOMAIN/s: GTP-binding (InterPro:IPR005289), GTP1/OBG (InterPro:IPR006073), GTP-binding protein, HSR1-related (InterPro:IPR002917); BEST Arabidopsis thaliana protein match is:…	2.097	1.06815	0.267912	0.00317224	0.0232481	1.204	0.267738	0.28641	0.37429	0.522193	-1.453	-0.538887	0.267912	0.0751537	0.419759	-1.737	-0.797005	0.28641	0.021305	0.142177	1.742	0.800417	0.456612	0.113516	0.234706	3.046	1.60704	0.421584	0.00414092	0.0327836	3.643	1.86516	0.456612	0.00273833	0.0292862	1.749	0.806625	0.456612	0.11111	0.637097	2.092	1.06474	0.467705	0.0488392	0.186712	1.196	0.258118
no gene name	At4g02800.1	unknown protein; FUNCTIONS IN: molecular_function unknown; INVOLVED IN: biological_process unknown; LOCATED IN: chloroplast; EXPRESSED IN: 16 plant structures; EXPRESSED DURING: 9 growth stages; BEST Arabidopsis thaliana protein match is: unknown protein (TAIR:AT1G30050.1); Has 2998 Blast hits to 2475 proteins in 233 species: Archae - 9; Bacteria - 141; Metazoa - 1235; Fungi - 189; Plants - 103; …	1.875	0.906651	0.272689	0.0104643	0.0460413	1.372	0.456165	0.325493	0.198659	0.404055	-1.885	-0.914924	0.272689	0.010003	0.197977	-1.364	-0.447892	0.325493	0.206097	0.430922	1.366	0.450485	0.489418	0.384252	0.426628	3.535	1.82157	0.429248	0.00282344	0.0266098	2.557	1.35454	0.48401	0.0232484	0.10017	2.587	1.37109	0.48401	0.0220559	0.474435	1.871	0.904057	0.557314	0.143424	0.312936	-1.382	-0.467032
no gene name	At4g02810.1	unknown protein; FUNCTIONS IN: molecular_function unknown; INVOLVED IN: biological_process unknown; LOCATED IN: cellular_component unknown; EXPRESSED IN: 20 plant structures; EXPRESSED DURING: 12 growth stages; BEST Arabidopsis thaliana protein match is: unknown protein (TAIR:AT1G03170.1); Has 65617 Blast hits to 21082 proteins in 779 species: Archae - 112; Bacteria - 1974; Metazoa - 30414; Fungi…	-1.554	-0.636026	0.214224	0.0157284	0.0578978	-1.107	-0.146392	0.229015	0.538604	0.597111	1.073	0.101621	0.214224	0.646536	0.77646	1.603	0.680797	0.229015	0.0156332	0.119165	-1.404	-0.489634	0.365109	0.21276	0.323211	-1.667	-0.737647	0.337101	0.0564146	0.147508	-2.491	-1.31682	0.365109	0.00568891	0.0450713	-1.188	-0.248012	0.365109	0.514047	0.802685	-1.774	-0.827189	0.37398	0.0542807	0.197772	-1.494	-0.579176
no gene name	At4g02820.1	pentatricopeptide (PPR) repeat-containing protein; FUNCTIONS IN: molecular_function unknown; INVOLVED IN: biological_process unknown; LOCATED IN: cellular_component unknown; EXPRESSED IN: 20 plant structures; EXPRESSED DURING: 10 growth stages; CONTAINS InterPro DOMAIN/s: Pentatricopeptide repeat (InterPro:IPR002885); BEST Arabidopsis thaliana protein match is: pentatricopeptide (PPR) repeat-cont…	1.407	0.492991	0.163188	0.014456	0.0552472	-1.03	-0.0419671	0.174455	0.815286	0.687573	-1.249	-0.320217	0.163188	0.0813492	0.432214	-1.095	-0.130807	0.174455	0.472518	0.596808	1.449	0.534958	0.278127	0.0865799	0.204936	1.757	0.813207	0.256791	0.0114246	0.058114	1.541	0.623798	0.278127	0.0516027	0.156306	1.213	0.278249	0.278127	0.343235	0.751914	1.064	0.0888399	0.284885	0.762261	0.622699	-1.14	-0.18941
no gene name	At4g02830.1	unknown protein; FUNCTIONS IN: molecular_function unknown; INVOLVED IN: biological_process unknown; LOCATED IN: cellular_component unknown; Has 34 Blast hits to 34 proteins in 8 species: Archae - 0; Bacteria - 0; Metazoa - 0; Fungi - 0; Plants - 34; Viruses - 0; Other Eukaryotes - 0 (source: NCBI BLink).	-1.044	-0.0619531	0.250705	0.810364	0.516402	1.173	0.23069	0.268015	0.411728	0.541832	-1.031	-0.0446714	0.250705	0.862526	0.820115	-1.09	-0.124065	0.268015	0.654422	0.666309	-1.225	-0.292643	0.427286	0.510667	0.486336	-1.012	-0.0172817	0.394508	0.966016	0.617996	1.044	0.0621122	0.427286	0.887627	0.607067	1.21	0.275361	0.427286	0.535367	0.807309	1.279	0.354755	0.437667	0.438526	0.501097	1.057	0.0793939
no gene name	At4g02840.1	small nuclear ribonucleoprotein D1, putative / snRNP core protein D1, putative / Sm protein D1, putative; FUNCTIONS IN: molecular_function unknown; LOCATED IN: nucleolus, small nucleolar ribonucleoprotein complex, nucleus, plasma membrane, membrane; EXPRESSED IN: 23 plant structures; EXPRESSED DURING: 13 growth stages; CONTAINS InterPro DOMAIN/s: Like-Sm ribonucleoprotein, core (InterPro:IPR00116…	1.12	0.163761	0.113696	0.183637	0.23642	1.16	0.21464	0.121546	0.111221	0.322154	-1.173	-0.229693	0.113696	0.0740939	0.418049	-1.109	-0.148708	0.121546	0.252216	0.467673	-1.036	-0.0508791	0.193776	0.798796	0.586653	1.314	0.393454	0.178911	0.0554167	0.145961	1.242	0.312469	0.193776	0.141306	0.263468	1.361	0.444333	0.193776	0.0475392	0.544065	1.286	0.363349	0.198484	0.100397	0.264152	-1.058	-0.0809841
no gene name	At4g02850.1	phenazine biosynthesis PhzC/PhzF family protein; FUNCTIONS IN: catalytic activity; INVOLVED IN: biosynthetic process; LOCATED IN: endomembrane system; EXPRESSED IN: 14 plant structures; EXPRESSED DURING: 9 growth stages; CONTAINS InterPro DOMAIN/s: Phenazine biosynthesis PhzC/PhzF protein (InterPro:IPR003719); BEST Arabidopsis thaliana protein match is: phenazine biosynthesis PhzC/PhzF family pro…	-1.056	-0.078781	0.230382	0.740232	0.49513	1.067	0.0933713	0.246289	0.713394	0.657802	-1.148	-0.198836	0.230382	0.410508	0.697926	1.136	0.184246	0.246289	0.473502	0.597271	-1.127	-0.172152	0.392649	0.671404	0.546421	1.087	0.120055	0.362528	0.748103	0.558432	-1.2	-0.263027	0.392649	0.519751	0.485453	1.225	0.292207	0.392649	0.475739	0.792615	-1.065	-0.0908745	0.402189	0.826288	0.64001	-1.304	-0.383082
no gene name	At4g02860.1	catalytic; FUNCTIONS IN: catalytic activity; INVOLVED IN: biosynthetic process; LOCATED IN: cellular_component unknown; EXPRESSED IN: 23 plant structures; EXPRESSED DURING: 13 growth stages; CONTAINS InterPro DOMAIN/s: Phenazine biosynthesis PhzC/PhzF protein (InterPro:IPR003719); BEST Arabidopsis thaliana protein match is: phenazine biosynthesis PhzC/PhzF family protein (TAIR:AT1G03210.1); Has 2…	-1.426	-0.511608	0.143161	0.00598981	0.0332217	-1.022	-0.0314187	0.153045	0.841913	0.69369	1.324	0.404691	0.143161	0.0198248	0.257594	1.101	0.138336	0.153045	0.389606	0.555094	-1.395	-0.480189	0.243994	0.080596	0.197539	-1.887	-0.916299	0.225276	0.0028104	0.0265755	-1.569	-0.649944	0.243994	0.0258853	0.106236	-1.353	-0.436109	0.243994	0.107516	0.634254	-1.125	-0.169755	0.249922	0.514078	0.536543	1.203	0.266354
no gene name	At4g02870.1	unknown protein; FUNCTIONS IN: molecular_function unknown; INVOLVED IN: response to cadmium ion; LOCATED IN: cellular_component unknown; EXPRESSED IN: cultured cell; BEST Arabidopsis thaliana protein match is: unknown protein (TAIR:AT1G78640.1); Has 22 Blast hits to 20 proteins in 2 species: Archae - 0; Bacteria - 0; Metazoa - 0; Fungi - 0; Plants - 22; Viruses - 0; Other Eukaryotes - 0 (source: …	1.298	0.376361	0.175384	0.0604362	0.126187	-1.14	-0.188666	0.187493	0.340579	0.503794	-1.002	-0.00281602	0.175384	0.98754	0.838049	-1.137	-0.184878	0.187493	0.349873	0.534187	1.479	0.565027	0.298913	0.0912969	0.210826	1.301	0.379177	0.275983	0.202715	0.295872	1.476	0.561239	0.298913	0.0931628	0.212487	-1.137	-0.18585	0.298913	0.549528	0.811602	-1.003	-0.00378799	0.306176	0.990399	0.679751	1.135	0.182062
no gene name	At4g02880.1	unknown protein; FUNCTIONS IN: molecular_function unknown; INVOLVED IN: biological_process unknown; LOCATED IN: cellular_component unknown; EXPRESSED IN: 24 plant structures; EXPRESSED DURING: 15 growth stages; BEST Arabidopsis thaliana protein match is: unknown protein (TAIR:AT1G03290.1); Has 3704 Blast hits to 3126 proteins in 384 species: Archae - 40; Bacteria - 363; Metazoa - 1661; Fungi - 33…	1.115	0.156894	0.23032	0.514975	0.413297	-1.097	-0.134144	0.274919	0.638685	0.635508	1.049	0.0692692	0.23032	0.771271	0.802534	-1.066	-0.0920196	0.274919	0.746447	0.692836	1.224	0.291037	0.413374	0.501375	0.482365	1.063	0.0876246	0.362553	0.815102	0.578647	1.188	0.248913	0.408806	0.559493	0.501068	-1.151	-0.203413	0.408806	0.632168	0.829161	-1.03	-0.042124	0.47072	0.930894	0.666482	1.118	0.161289
(UBQ14)	At4g02890.3	Polyubiquitin gene containing 4 ubiquitin repeats.	-1.529	-0.61256	0.218053	0.0204028	0.0672392	1.01	0.0140497	0.233108	0.953257	0.71912	1.297	0.374991	0.218053	0.119597	0.493556	1.168	0.223519	0.233108	0.362676	0.540614	-1.544	-0.626609	0.371635	0.126057	0.248511	-1.983	-0.98755	0.343126	0.0182344	0.0759611	-1.785	-0.836079	0.371635	0.0510257	0.15508	-1.284	-0.360941	0.371635	0.356813	0.755462	-1.156	-0.209469	0.380664	0.595523	0.568078	1.111	0.151472
no gene name	At4g02900.1	early-responsive to dehydration protein-related / ERD protein-related; INVOLVED IN: biological_process unknown; LOCATED IN: endomembrane system, membrane; EXPRESSED IN: 21 plant structures; EXPRESSED DURING: 10 growth stages; CONTAINS InterPro DOMAIN/s: Protein of unknown function DUF221 (InterPro:IPR003864); BEST Arabidopsis thaliana protein match is: early-responsive to dehydration protein-rela…	1.48	0.565306	0.167992	0.00832174	0.0402406	-1.194	-0.25558	0.179591	0.188427	0.395494	-1.15	-0.201862	0.167992	0.260176	0.622055	-1.078	-0.107865	0.179591	0.562914	0.634828	1.766	0.820886	0.286315	0.018565	0.0979335	1.702	0.767168	0.264351	0.0175357	0.0744172	1.595	0.673171	0.286315	0.043223	0.141455	-1.038	-0.0537176	0.286315	0.855338	0.867012	-1.108	-0.147715	0.293271	0.626584	0.580148	-1.067	-0.0939969
no gene name	At4g02910.1	unknown protein; FUNCTIONS IN: molecular_function unknown; INVOLVED IN: biological_process unknown; LOCATED IN: cellular_component unknown; Has 3 Blast hits to 3 proteins in 1 species: Archae - 0; Bacteria - 0; Metazoa - 0; Fungi - 0; Plants - 3; Viruses - 0; Other Eukaryotes - 0 (source: NCBI BLink).	1.431	0.516729	0.247803	0.070538	0.13794	-1.45	-0.536451	0.295787	0.107292	0.317542	-1.091	-0.12499	0.247803	0.627581	0.770264	1.106	0.144712	0.295787	0.637801	0.661838	2.075	1.05318	0.444752	0.0453867	0.149168	1.56	0.641719	0.390073	0.138564	0.242637	1.294	0.372017	0.439837	0.422237	0.442548	-1.33	-0.41146	0.439837	0.376913	0.761786	-1.603	-0.681163	0.506451	0.215516	0.375192	-1.206	-0.269702
no gene name	At4g02920.2	unknown protein; FUNCTIONS IN: molecular_function unknown; INVOLVED IN: biological_process unknown; LOCATED IN: cellular_component unknown; EXPRESSED IN: 24 plant structures; EXPRESSED DURING: 14 growth stages; BEST Arabidopsis thaliana protein match is: unknown protein (TAIR:AT1G03340.1); Has 21 Blast hits to 21 proteins in 7 species: Archae - 0; Bacteria - 0; Metazoa - 0; Fungi - 0; Plants - 21…	-1.033	-0.0468728	0.145529	0.755643	0.500341	-1.116	-0.157966	0.173709	0.389727	0.530151	1.329	0.409978	0.145529	0.0225924	0.27039	-1.153	-0.205138	0.173709	0.271546	0.482097	1.08	0.111094	0.261192	0.681804	0.550024	-1.373	-0.45685	0.229081	0.081233	0.181076	1.116	0.158266	0.258306	0.557082	0.500334	-1.482	-0.567944	0.258306	0.0591111	0.566257	1.033	0.0471719	0.297427	0.877915	0.65344	1.532	0.615116
no gene name	At4g02930.1	elongation factor Tu, putative / EF-Tu, putative; FUNCTIONS IN: translation elongation factor activity, ATP binding; INVOLVED IN: translational elongation; LOCATED IN: mitochondrion, cell wall; EXPRESSED IN: 27 plant structures; EXPRESSED DURING: 13 growth stages; CONTAINS InterPro DOMAIN/s: Translation elongation factor EFTu/EF1A, bacterial and organelle (InterPro:IPR004541), Translation elongat…	2.536	1.34267	0.250452	0.000676875	0.0100343	1.692	0.758419	0.298949	0.034876	0.219556	-1.478	-0.564071	0.250452	0.0543788	0.371366	-2.902	-1.53701	0.298949	0.000883623	0.0249094	1.499	0.584248	0.449506	0.229883	0.335783	3.75	1.90674	0.394243	0.00129395	0.017259	7.36	2.87968	0.444539	0.00019254	0.0063573	2.501	1.32249	0.444539	0.017736	0.448622	4.909	2.29543	0.511865	0.00204371	0.0379136	1.963	0.972943
no gene name	At4g02940.1	oxidoreductase, 2OG-Fe(II) oxygenase family protein; FUNCTIONS IN: oxidoreductase activity; INVOLVED IN: biological_process unknown; EXPRESSED IN: 22 plant structures; EXPRESSED DURING: 13 growth stages; CONTAINS InterPro DOMAIN/s: 2OG-Fe(II) oxygenase (InterPro:IPR005123); BEST Arabidopsis thaliana protein match is: oxidoreductase, 2OG-Fe(II) oxygenase family protein (TAIR:AT2G48080.1); Has 143 …	1.719	0.781954	0.414809	0.0920546	0.159838	-1.493	-0.578381	0.443449	0.224506	0.424855	-1.1	-0.137767	0.414809	0.747401	0.799038	-1.047	-0.0658053	0.443449	0.885303	0.726142	2.567	1.36033	0.706973	0.0864773	0.204868	1.892	0.919721	0.652739	0.192431	0.288716	1.8	0.847759	0.706973	0.261092	0.354196	-1.357	-0.440614	0.706973	0.548593	0.811344	-1.427	-0.512576	0.724149	0.49697	0.528018	-1.051	-0.0719618
ARABIDOPSIS THALIANA RETRO ELEMENT 2 (ATRE2)	At4g02960.1	a copia-type retrotransposon element containing LTRs and encoding a polyprotein. This retro element exists in two loci in Landsberg erecta but only once in Columbia	-1.365	-0.449334	0.159687	0.0227084	0.0714649	-1.01	-0.0143331	0.190609	0.941905	0.716619	1.194	0.255938	0.159687	0.147657	0.523896	1.155	0.207728	0.190609	0.307531	0.508103	-1.352	-0.435001	0.286603	0.167548	0.286167	-1.63	-0.705272	0.251368	0.0229936	0.0871751	-1.577	-0.657062	0.283436	0.0490571	0.151853	-1.206	-0.270272	0.283436	0.36823	0.760066	-1.166	-0.222061	0.326364	0.515449	0.537125	1.034	0.0482102
ARABIDOPSIS 7SL RNA 1 (AT7SL-1)	At4g02970.1	Signal recognition particle. Type 4 of RNA polymerase III dependent genes.	-1.19	-0.250426	0.136582	0.0999356	0.167449	-1.03	-0.0425566	0.146013	0.777307	0.677279	1.21	0.27489	0.136582	0.0750085	0.419495	1.013	0.0180926	0.146013	0.904109	0.730163	-1.155	-0.207869	0.232782	0.395118	0.431634	-1.439	-0.525316	0.214925	0.0371089	0.115261	-1.205	-0.268519	0.232782	0.27841	0.364941	-1.246	-0.317447	0.232782	0.205791	0.697104	-1.043	-0.0606492	0.238437	0.804933	0.634299	1.195	0.256797
ENDOPLASMIC RETICULUM AUXIN BINDING PROTEIN 1 (ABP1)	At4g02980.1	Auxin binding protein involved in cell elongation and cell division. ABP1 is ubiquitinated in vitro and in planta by AtRma2.	-1.33	-0.411863	0.212023	0.0880005	0.156027	1.29	0.36762	0.253079	0.184405	0.391846	1.229	0.297934	0.212023	0.197586	0.577804	-1.192	-0.253691	0.253079	0.345495	0.532057	-1.717	-0.779483	0.380535	0.0746948	0.190333	-1.636	-0.709797	0.333751	0.0661294	0.161875	-1.116	-0.158172	0.37633	0.685326	0.54711	1.049	0.0696866	0.37633	0.857701	0.867097	1.538	0.621311	0.433326	0.18953	0.355229	1.466	0.551624
no gene name	At4g02990.1	mitochondrial transcription termination factor family protein / mTERF family protein; FUNCTIONS IN: molecular_function unknown; INVOLVED IN: biological_process unknown; LOCATED IN: cellular_component unknown; EXPRESSED IN: 22 plant structures; EXPRESSED DURING: 13 growth stages; CONTAINS InterPro DOMAIN/s: Mitochodrial transcription termination factor-related (InterPro:IPR003690); BEST Arabidopsi…	1.409	0.494203	0.321763	0.158932	0.218381	-1.052	-0.0732751	0.343979	0.836057	0.692088	-1.28	-0.356399	0.321763	0.296738	0.643969	-1.046	-0.0645288	0.343979	0.855355	0.71954	1.482	0.567478	0.548392	0.327764	0.397774	1.803	0.850602	0.506323	0.127268	0.232751	1.473	0.558732	0.548392	0.334878	0.397822	1.217	0.283124	0.548392	0.618103	0.826138	-1.006	-0.00874637	0.561715	0.987917	0.678919	-1.224	-0.29187
no gene name	At4g03000.1	protein binding / zinc ion binding; FUNCTIONS IN: protein binding, zinc ion binding; INVOLVED IN: biological_process unknown; LOCATED IN: cellular_component unknown; CONTAINS InterPro DOMAIN/s: Zinc finger, RING-type (InterPro:IPR001841); BEST Arabidopsis thaliana protein match is: protein binding / zinc ion binding (TAIR:AT1G03370.1); Has 39923 Blast hits to 24215 proteins in 1366 species: Archa…	-1.084	-0.116104	0.200265	0.576306	0.437969	1.092	0.126615	0.214093	0.568804	0.609209	1.092	0.127067	0.200265	0.541548	0.745466	-1.1	-0.137579	0.214093	0.5365	0.623819	-1.183	-0.242719	0.341319	0.495026	0.479242	-1.184	-0.243171	0.315136	0.460108	0.447146	1.015	0.0214747	0.341319	0.951208	0.624281	-1	-0.00045217	0.341319	0.998972	0.882868	1.201	0.264194	0.349612	0.469158	0.515299	1.201	0.264646
no gene name	At4g03010.1	leucine-rich repeat family protein; FUNCTIONS IN: protein binding; INVOLVED IN: signal transduction; LOCATED IN: endomembrane system; EXPRESSED IN: 7 plant structures; EXPRESSED DURING: 4 anthesis, F mature embryo stage, petal differentiation and expansion stage, D bilateral stage, E expanded cotyledon stage; CONTAINS InterPro DOMAIN/s: Leucine-rich repeat, N-terminal (InterPro:IPR013210), Leucin…	1.178	0.236001	0.198648	0.26889	0.29293	-1.03	-0.0424739	0.237114	0.862291	0.699221	-1.04	-0.0571397	0.198648	0.780931	0.805592	-1.099	-0.136388	0.237114	0.58097	0.640945	1.213	0.278475	0.35653	0.457249	0.462821	1.225	0.293141	0.312697	0.375957	0.406236	1.294	0.372389	0.35259	0.321746	0.391084	1.01	0.0146658	0.35259	0.967841	0.880619	1.067	0.0939138	0.405991	0.822873	0.639241	1.056	0.0792479
no gene name	At4g03020.1	transducin family protein / WD-40 repeat family protein; FUNCTIONS IN: nucleotide binding; INVOLVED IN: biological_process unknown; LOCATED IN: CUL4 RING ubiquitin ligase complex; EXPRESSED IN: 22 plant structures; EXPRESSED DURING: 13 growth stages; CONTAINS InterPro DOMAIN/s: WD40 repeat-like (InterPro:IPR011046), WD40 repeat, region (InterPro:IPR017986), WD40/YVTN repeat-like (InterPro:IPR0159…	1.011	0.0161122	0.134208	0.907078	0.543192	1.024	0.0346982	0.143474	0.814322	0.687249	-1.045	-0.0628319	0.134208	0.650794	0.777059	1.008	0.0120215	0.143474	0.935059	0.737114	-1.013	-0.018586	0.228735	0.937017	0.623262	1.056	0.0789441	0.211188	0.7172	0.548094	1.003	0.0040907	0.228735	0.986122	0.631432	1.07	0.0975302	0.228735	0.679841	0.837594	1.016	0.0226767	0.234292	0.925016	0.665303	-1.053	-0.0748534
no gene name	At4g03030.1	kelch repeat-containing F-box family protein; FUNCTIONS IN: molecular_function unknown; INVOLVED IN: biological_process unknown; LOCATED IN: chloroplast; EXPRESSED IN: 24 plant structures; EXPRESSED DURING: 15 growth stages; CONTAINS InterPro DOMAIN/s: Cyclin-like F-box (InterPro:IPR001810), Galactose oxidase/kelch, beta-propeller (InterPro:IPR011043), Kelch repeat type 1 (InterPro:IPR006652), Ke…	-1.531	-0.614879	0.183796	0.00858547	0.0408827	-1.168	-0.224227	0.196486	0.283247	0.467602	1.12	0.163776	0.183796	0.396086	0.69252	1.597	0.675331	0.196486	0.00742515	0.0773297	-1.311	-0.390653	0.31325	0.243839	0.345556	-1.716	-0.778655	0.28922	0.0247048	0.0907163	-2.446	-1.29021	0.31325	0.00260265	0.0283751	-1.309	-0.388003	0.31325	0.246812	0.712973	-1.865	-0.899557	0.32086	0.0205919	0.123214	-1.426	-0.511555
no gene name	At4g03040.1	unknown protein; FUNCTIONS IN: molecular_function unknown; INVOLVED IN: biological_process unknown; LOCATED IN: cellular_component unknown; Has 4 Blast hits to 4 proteins in 1 species: Archae - 0; Bacteria - 0; Metazoa - 0; Fungi - 0; Plants - 4; Viruses - 0; Other Eukaryotes - 0 (source: NCBI BLink).	-1.167	-0.222584	0.136219	0.136687	0.200449	1.103	0.142075	0.145624	0.354742	0.511704	-1.042	-0.0588402	0.136219	0.675939	0.783886	1.101	0.13935	0.145624	0.363607	0.541181	-1.288	-0.364659	0.232163	0.150699	0.271693	-1.12	-0.163744	0.214353	0.464481	0.448877	-1.285	-0.361934	0.232163	0.153434	0.275127	1.149	0.200915	0.232163	0.409291	0.774135	1.002	0.0027248	0.237803	0.991108	0.679829	-1.147	-0.19819
ARABIDOPSIS NAC DOMAIN CONTAINING PROTEIN 1 (ANAC001)	At4g03050.1	2-oxoglutarate-dependent dioxygenase, putative (from TAIR5, not found in TAIR10)	-1.159	-0.213183	0.205562	0.326759	0.325147	1.061	0.0860862	0.219755	0.704366	0.654902	-1.085	-0.117808	0.205562	0.580611	0.756824	1.185	0.244905	0.219755	0.293962	0.498169	-1.231	-0.29927	0.350346	0.415146	0.441802	-1.068	-0.0953759	0.32347	0.774795	0.566839	-1.374	-0.458088	0.350346	0.223446	0.328141	1.152	0.203894	0.350346	0.574868	0.816054	-1.116	-0.158819	0.358858	0.668524	0.59355	-1.286	-0.362712
ALKENYL HYDROXALKYL PRODUCING 2 (AOP2)	At4g03060.1	Encodes a truncated and null function protein, due to a 5-bp deletion in cDNA. The functional allele in ecotype Cvi, AOP2, encodes a 2-oxoglutarate-dependent dioxygenase which is involved in glucosinolate biosynthesis. The natural variation in this locus explains the diversification of alkenyl glucosinolate among different ecotypes of Arabidopsis.	-1.183	-0.241899	0.206127	0.270697	0.293999	1.19	0.250399	0.220359	0.285171	0.468741	1.374	0.457879	0.206127	0.0534464	0.36953	-1.382	-0.466379	0.220359	0.0634017	0.252492	-1.407	-0.492299	0.351309	0.194645	0.309158	-1.624	-0.699778	0.324359	0.0593163	0.152052	1.168	0.22448	0.351309	0.538755	0.492148	-1.155	-0.20748	0.351309	0.569327	0.814217	1.644	0.716779	0.359844	0.0775571	0.235219	1.898	0.924258
(AOP1)	At4g03070.1	Encodes a possible 2-oxoglutarate-dependent dioxygenase that is involved in glucosinolate biosynthesis. The gene is expressed in all ecotypes examined but the enzymatic activity has not been determined experimentally. In Col, there is one copy of this gene (aka AOP1.1) but Ler contains two copies, AOP1.1 and a tightly linked AOP1.2.	1.142	0.191415	0.285136	0.520931	0.415226	1.254	0.326282	0.340351	0.3658	0.517558	-1.359	-0.442881	0.285136	0.158973	0.538609	-1.053	-0.0748158	0.340351	0.831517	0.713278	-1.098	-0.134867	0.511758	0.798798	0.586653	1.552	0.634297	0.448841	0.195306	0.290538	1.203	0.266231	0.506103	0.613126	0.522519	1.704	0.769163	0.506103	0.167054	0.677146	1.321	0.401098	0.582753	0.510737	0.534842	-1.291	-0.368066
BRI1 SUPPRESSOR 1 (BSU1)-LIKE 1 (BSL1)	At4g03080.1	BRI1 SUPPRESSOR 1 (BSU1)-LIKE 1 (BSL1); FUNCTIONS IN: hydrolase activity, manganese ion binding, protein serine/threonine phosphatase activity, iron ion binding, phosphoprotein phosphatase activity; LOCATED IN: plasma membrane; EXPRESSED IN: 23 plant structures; EXPRESSED DURING: 13 growth stages; CONTAINS InterPro DOMAIN/s: Galactose oxidase/kelch, beta-propeller (InterPro:IPR011043), Metallopho…	1.114	0.155777	0.167324	0.376155	0.350755	-1.152	-0.204327	0.178877	0.282816	0.467361	1.096	0.132557	0.167324	0.448612	0.713373	-1.06	-0.084007	0.178877	0.649785	0.664955	1.284	0.360104	0.285176	0.238416	0.341527	1.016	0.0232208	0.2633	0.931656	0.609617	1.181	0.239784	0.285176	0.42222	0.442548	-1.263	-0.336884	0.285176	0.267751	0.722307	-1.087	-0.12032	0.292105	0.690045	0.600173	1.162	0.216564
no gene name	At4g03090.1	sequence-specific DNA binding / transcription factor; FUNCTIONS IN: transcription factor activity, sequence-specific DNA binding; INVOLVED IN: regulation of transcription, DNA-dependent; LOCATED IN: nucleus; EXPRESSED IN: 12 plant structures; EXPRESSED DURING: 6 growth stages; CONTAINS InterPro DOMAIN/s: Homeobox (InterPro:IPR001356); Has 109 Blast hits to 103 proteins in 37 species: Archae - 0; …	1.535	0.618207	0.251639	0.0363539	0.0934569	-1.577	-0.657542	0.269014	0.0371039	0.223691	-1.089	-0.12293	0.251639	0.636866	0.773196	1.119	0.162265	0.269014	0.561276	0.633958	2.421	1.27575	0.428878	0.0155851	0.0921167	1.671	0.741137	0.395978	0.0940487	0.196495	1.372	0.455941	0.428878	0.315427	0.387531	-1.449	-0.534612	0.428878	0.244034	0.711947	-1.765	-0.819807	0.439298	0.094875	0.257389	-1.219	-0.285196
no gene name	At4g03100.1	rac GTPase activating protein, putative; FUNCTIONS IN: Rac GTPase activator activity; INVOLVED IN: signal transduction; LOCATED IN: intracellular; EXPRESSED IN: 12 plant structures; EXPRESSED DURING: 6 growth stages; CONTAINS InterPro DOMAIN/s: PAK-box/P21-Rho-binding (InterPro:IPR000095), Rho GTPase activation protein (InterPro:IPR008936), RhoGAP (InterPro:IPR000198); BEST Arabidopsis thaliana p…	1.748	0.805952	0.232144	0.00702912	0.0366412	-1.83	-0.87199	0.248173	0.00658086	0.145639	-1.006	-0.00820071	0.232144	0.972591	0.836087	1.053	0.0742386	0.248173	0.771625	0.699947	3.2	1.67794	0.395652	0.00217123	0.0432174	1.758	0.814152	0.3653	0.0528069	0.142052	1.661	0.731713	0.395652	0.0974461	0.217091	-1.82	-0.863789	0.395652	0.0568767	0.561285	-1.927	-0.946228	0.405264	0.0443937	0.177765	-1.059	-0.0824394
RNA-BINDING PROTEIN-DEFENSE RELATED 1 (RBP-DR1)	AT4G03110.2	Encodes a putative RNA-binding protein that is located in the cytoplasm and is involved in the hypersensitive response and positively regulates salicylic acid-mediated immunity.	1.156	0.209314	0.16718	0.242117	0.276785	-1.439	-0.525163	0.178722	0.0165289	0.177351	1.257	0.33023	0.16718	0.0796597	0.428537	-1.01	-0.0143812	0.178722	0.937627	0.737659	1.664	0.734478	0.28493	0.0298066	0.122416	-1.087	-0.120916	0.263072	0.656683	0.52757	1.168	0.223696	0.28493	0.452572	0.456123	-1.809	-0.855393	0.28493	0.0149051	0.425716	-1.425	-0.510782	0.291853	0.114019	0.281273	1.27	0.344611
no gene name	At4g03115.1	binding; FUNCTIONS IN: binding; INVOLVED IN: transport; LOCATED IN: mitochondrial inner membrane, membrane; CONTAINS InterPro DOMAIN/s: Mitochondrial substrate carrier (InterPro:IPR001993), Mitochondrial substrate/solute carrier (InterPro:IPR018108); BEST Arabidopsis thaliana protein match is: PUMP1 (PLANT UNCOUPLING MITOCHONDRIAL PROTEIN 1); binding / oxidative phosphorylation uncoupler (TAIR:AT…	1.037	0.0521269	0.171248	0.768595	0.504157	-1.059	-0.0827185	0.204409	0.696322	0.652638	-1.053	-0.0749973	0.171248	0.673009	0.782758	1.076	0.105589	0.204409	0.619437	0.6553	1.098	0.134845	0.307352	0.672463	0.546736	1.092	0.127124	0.269566	0.649814	0.5249	-1.038	-0.053462	0.303956	0.864753	0.601424	-1.005	-0.00772118	0.303956	0.980356	0.881243	-1.139	-0.188307	0.349991	0.605194	0.571548	-1.133	-0.180586
no gene name	At4g03120.1	proline-rich family protein; FUNCTIONS IN: zinc ion binding, nucleic acid binding; LOCATED IN: nucleus; EXPRESSED IN: 23 plant structures; EXPRESSED DURING: 13 growth stages; CONTAINS InterPro DOMAIN/s: Zinc finger, U1-C type (InterPro:IPR013085), Zinc finger, U1-type (InterPro:IPR003604), Zinc finger, C2H2-type matrin (InterPro:IPR000690); Has 34224 Blast hits to 17252 proteins in 759 species: A…	1.728	0.789402	0.163753	0.000946089	0.0120306	-1.519	-0.602783	0.17506	0.00735207	0.148907	-1.199	-0.261326	0.163753	0.144987	0.521995	1.053	0.0747072	0.17506	0.679586	0.674765	2.625	1.39219	0.279091	0.000750883	0.030573	2.072	1.05073	0.257681	0.00276782	0.0263246	1.641	0.714695	0.279091	0.0306471	0.116803	-1.267	-0.341458	0.279091	0.252219	0.717038	-1.599	-0.677491	0.285871	0.0419148	0.173887	-1.262	-0.336033
no gene name	At4g03130.1	transcription coactivator; FUNCTIONS IN: transcription coactivator activity; INVOLVED IN: biological_process unknown; LOCATED IN: intracellular; CONTAINS InterPro DOMAIN/s: BRCT (InterPro:IPR001357); BEST Arabidopsis thaliana protein match is: unknown protein (TAIR:AT3G21480.1); Has 232 Blast hits to 219 proteins in 65 species: Archae - 0; Bacteria - 0; Metazoa - 149; Fungi - 27; Plants - 50; Vir…	-1.396	-0.481136	0.190636	0.035595	0.0923185	-1.459	-0.545038	0.227551	0.0434993	0.233506	1.83	0.872098	0.190636	0.00181465	0.0947127	1.113	0.154076	0.227551	0.517436	0.615688	1.045	0.0639011	0.34215	0.856496	0.602884	-2.555	-1.35323	0.300086	0.00197714	0.0219964	-1.553	-0.635213	0.33837	0.0973125	0.216904	-2.671	-1.41714	0.33837	0.00304555	0.299947	-1.624	-0.699114	0.389616	0.1105	0.27693	1.645	0.718021
no gene name	At4g03140.1	binding / catalytic/ oxidoreductase; FUNCTIONS IN: oxidoreductase activity, binding, catalytic activity; INVOLVED IN: metabolic process; LOCATED IN: cellular_component unknown; EXPRESSED IN: 20 plant structures; EXPRESSED DURING: 13 growth stages; CONTAINS InterPro DOMAIN/s: NAD(P)-binding (InterPro:IPR016040), Glucose/ribitol dehydrogenase (InterPro:IPR002347), Short-chain dehydrogenase/reductas…	1.184	0.24424	0.272999	0.397089	0.361744	1.037	0.0518164	0.325863	0.8776	0.702976	-1.369	-0.452908	0.272999	0.135698	0.512915	1.115	0.156851	0.325863	0.643164	0.663113	1.143	0.192424	0.489974	0.704781	0.557879	1.621	0.697148	0.429736	0.143402	0.246952	1.062	0.0873891	0.48456	0.861365	0.600572	1.419	0.504724	0.48456	0.328043	0.745068	-1.076	-0.105035	0.557948	0.855367	0.647313	-1.526	-0.609759
no gene name	At4g03150.1	unknown protein; FUNCTIONS IN: molecular_function unknown; INVOLVED IN: biological_process unknown; LOCATED IN: chloroplast; EXPRESSED IN: 20 plant structures; EXPRESSED DURING: 13 growth stages; Has 60 Blast hits to 60 proteins in 30 species: Archae - 0; Bacteria - 46; Metazoa - 0; Fungi - 0; Plants - 14; Viruses - 0; Other Eukaryotes - 0 (source: NCBI BLink).	-1.046	-0.0653913	0.28369	0.822856	0.519698	1.195	0.257612	0.303278	0.417666	0.54421	-1.001	-0.00121378	0.28369	0.99668	0.839578	-1.142	-0.191006	0.303278	0.544476	0.627228	-1.251	-0.323003	0.483504	0.520866	0.490892	-1.045	-0.0641775	0.446413	0.888855	0.599241	1.091	0.125615	0.483504	0.800862	0.582872	1.197	0.258825	0.483504	0.605407	0.823314	1.365	0.448618	0.49525	0.388627	0.476024	1.141	0.189793
no gene name	At4g03153.1	kinase interacting family protein; FUNCTIONS IN: molecular_function unknown; INVOLVED IN: biological_process unknown; LOCATED IN: cellular_component unknown; CONTAINS InterPro DOMAIN/s: KIP1-like (InterPro:IPR011684); BEST Arabidopsis thaliana protein match is: kinase interacting family protein (TAIR:AT1G03470.2); Has 214 Blast hits to 210 proteins in 45 species: Archae - 2; Bacteria - 4; Metazoa…	-1.274	-0.349021	0.262967	0.217111	0.259693	-1.008	-0.0120519	0.281123	0.966741	0.7224	1.126	0.17064	0.262967	0.532607	0.741914	1.141	0.190432	0.281123	0.515187	0.614741	-1.263	-0.336969	0.448184	0.471342	0.468723	-1.434	-0.519661	0.413802	0.240802	0.324631	-1.453	-0.539453	0.448184	0.25943	0.353374	-1.135	-0.182692	0.448184	0.693072	0.84012	-1.151	-0.202484	0.459072	0.669566	0.593772	-1.014	-0.0197918
no gene name	At4g03156.1	small GTPase-related; FUNCTIONS IN: molecular_function unknown; INVOLVED IN: biological_process unknown; LOCATED IN: cellular_component unknown; CONTAINS InterPro DOMAIN/s: Ras (InterPro:IPR013753); BEST Arabidopsis thaliana protein match is: ATRABA2D (HOARABIDOPSIS RAB GTPASE HOMOLOG A2D); GTP binding (TAIR:AT5G59150.1); Has 200 Blast hits to 200 proteins in 26 species: Archae - 0; Bacteria - 0;…	-1.388	-0.47308	0.185462	0.0311529	0.0858575	-1.032	-0.0451027	0.198267	0.825131	0.688994	1.053	0.0746763	0.185462	0.696602	0.788817	1.36	0.443507	0.198267	0.0521054	0.227268	-1.345	-0.427978	0.31609	0.208763	0.320054	-1.462	-0.547757	0.291842	0.0932672	0.195554	-1.888	-0.916587	0.31609	0.0176021	0.0862967	-1.087	-0.119779	0.31609	0.713518	0.843798	-1.403	-0.488609	0.323769	0.165543	0.333179	-1.291	-0.36883
no gene name	At4g03160.1	FUNCTIONS IN: molecular_function unknown; INVOLVED IN: biological_process unknown; LOCATED IN: cellular_component unknown; EXPRESSED IN: stem, root, carpel; EXPRESSED DURING: 4 anthesis; BEST Arabidopsis thaliana protein match is: DNA binding (TAIR:AT4G03170.1); Has 29 Blast hits to 29 proteins in 11 species: Archae - 0; Bacteria - 0; Metazoa - 7; Fungi - 4; Plants - 13; Viruses - 0; Other Eukary…	1.054	0.0756871	0.362083	0.839078	0.524223	1.011	0.0158113	0.387083	0.96831	0.722752	-1.097	-0.133195	0.362083	0.721481	0.793594	1.029	0.0416971	0.387083	0.91658	0.732662	1.042	0.0598758	0.617111	0.924832	0.620383	1.156	0.208883	0.569771	0.722382	0.549829	1.024	0.03399	0.617111	0.957279	0.625633	1.109	0.149007	0.617111	0.814611	0.861115	-1.018	-0.0258858	0.632104	0.968228	0.675429	-1.129	-0.174892
no gene name	At4g03165.1	unknown protein; FUNCTIONS IN: molecular_function unknown; INVOLVED IN: biological_process unknown; LOCATED IN: cellular_component unknown; Has 2 Blast hits to 2 proteins in 1 species: Archae - 0; Bacteria - 0; Metazoa - 0; Fungi - 0; Plants - 2; Viruses - 0; Other Eukaryotes - 0 (source: NCBI BLink).	-1.252	-0.324024	0.127699	0.0318459	0.0866311	1.189	0.24972	0.136516	0.100617	0.309744	1.069	0.0956119	0.127699	0.473133	0.72207	-1.015	-0.0213081	0.136516	0.879411	0.724699	-1.488	-0.573744	0.217642	0.0270825	0.11736	-1.338	-0.419636	0.200946	0.0663655	0.162134	-1.233	-0.302716	0.217642	0.197683	0.310093	1.113	0.154108	0.217642	0.496821	0.799368	1.207	0.271028	0.222929	0.255003	0.401822	1.084	0.11692
no gene name	At4g03170.1	DNA binding; FUNCTIONS IN: DNA binding; INVOLVED IN: regulation of transcription, DNA-dependent; LOCATED IN: cellular_component unknown; CONTAINS InterPro DOMAIN/s: Transcriptional factor B3 (InterPro:IPR003340); BEST Arabidopsis thaliana protein match is: DNA-binding protein-related (TAIR:AT1G20600.1); Has 128 Blast hits to 128 proteins in 31 species: Archae - 0; Bacteria - 0; Metazoa - 33; Fung…	1.126	0.171111	0.172507	0.350293	0.337507	-1.148	-0.19884	0.205912	0.362497	0.515796	-1.125	-0.170267	0.172507	0.352544	0.673695	1.147	0.197996	0.205912	0.364431	0.541592	1.292	0.369951	0.309613	0.266352	0.361662	1.267	0.341378	0.271549	0.244157	0.326818	-1.019	-0.0268848	0.306192	0.932191	0.619213	-1.02	-0.0285729	0.306192	0.927946	0.875407	-1.317	-0.396836	0.352565	0.29298	0.425767	-1.291	-0.368263
no gene name	At4g03175.1	protein kinase family protein; FUNCTIONS IN: protein kinase activity, ATP binding; INVOLVED IN: protein amino acid phosphorylation; LOCATED IN: cellular_component unknown; CONTAINS InterPro DOMAIN/s: Protein kinase, core (InterPro:IPR000719), Serine/threonine protein kinase-related (InterPro:IPR017442), Protein kinase-like (InterPro:IPR011009); BEST Arabidopsis thaliana protein match is: protein …	-2.537	-1.34331	0.18508	4.78e-05	0.0025748	1.007	0.0106554	0.197859	0.958228	0.720503	1.771	0.824637	0.18508	0.00158737	0.0909646	1.422	0.508015	0.197859	0.0303087	0.172098	-2.556	-1.35396	0.315438	0.0020132	0.0425638	-4.494	-2.16794	0.29124	3.91753e-05	0.00281422	-3.608	-1.85132	0.315438	0.000238047	0.0071883	-1.758	-0.813982	0.315438	0.0296734	0.5001	-1.412	-0.497359	0.323102	0.158109	0.326887	1.245	0.316622
no gene name	At4g03180.1	unknown protein; FUNCTIONS IN: molecular_function unknown; INVOLVED IN: biological_process unknown; LOCATED IN: cellular_component unknown; EXPRESSED IN: 22 plant structures; EXPRESSED DURING: 13 growth stages; Has 869 Blast hits to 650 proteins in 112 species: Archae - 2; Bacteria - 20; Metazoa - 199; Fungi - 90; Plants - 42; Viruses - 0; Other Eukaryotes - 516 (source: NCBI BLink).	-1.269	-0.344188	0.248573	0.199519	0.247673	-1.038	-0.0533663	0.265736	0.845301	0.694926	1.227	0.294577	0.248573	0.266336	0.627111	1.074	0.102977	0.265736	0.707378	0.682795	-1.223	-0.290822	0.423652	0.509718	0.485774	-1.557	-0.638765	0.391152	0.136895	0.241023	-1.363	-0.447165	0.423652	0.318705	0.38969	-1.273	-0.347943	0.423652	0.432694	0.781352	-1.114	-0.156344	0.433945	0.726945	0.61226	1.142	0.1916
GRR1-LIKE PROTEIN 1 (GRH1)	At4g03190.1	Encodes an F box protein belonging to the TIR1 subfamily. This protein forms SCF complexes with ASK1 and CUL1 and interacts with Aux/IAA proteins in an auxin-dependent manner. It also has sequence similarity to the yeast protein GRR1, which is involved in glucose repression.	-1.211	-0.276506	0.144905	0.098019	0.165832	-1.101	-0.138565	0.156876	0.406395	0.539367	1.598	0.676281	0.144905	0.0022954	0.105149	-1.198	-0.26121	0.156876	0.139842	0.366142	-1.1	-0.137941	0.245986	0.592445	0.519475	-1.936	-0.952787	0.240416	0.00544017	0.0379037	-1.011	-0.0152959	0.23853	0.950663	0.624207	-1.759	-0.814847	0.23853	0.0111943	0.40658	1.089	0.122645	0.268793	0.662009	0.592099	1.915	0.937491
no gene name	At4g03200.1	catalytic; FUNCTIONS IN: catalytic activity; LOCATED IN: chloroplast; EXPRESSED IN: 24 plant structures; EXPRESSED DURING: 13 growth stages; CONTAINS InterPro DOMAIN/s: Six-hairpin glycosidase-like (InterPro:IPR008928), Thioredoxin-like fold (InterPro:IPR012336); Has 1883 Blast hits to 1876 proteins in 377 species: Archae - 82; Bacteria - 560; Metazoa - 107; Fungi - 49; Plants - 17; Viruses - 0; …	1.094	0.12955	0.090145	0.184521	0.236951	1.112	0.152911	0.096369	0.147037	0.356592	1.096	0.132046	0.090145	0.17701	0.558819	-1.333	-0.414508	0.096369	0.001987	0.0378586	-1.016	-0.0233608	0.153637	0.8825	0.609432	-1.002	-0.00249551	0.141851	0.986348	0.623117	1.458	0.544058	0.153637	0.0063024	0.0478864	1.015	0.0208653	0.153637	0.894961	0.871261	1.482	0.567419	0.15737	0.00569797	0.0630619	1.461	0.546553
ARABIDOPSIS NAC DOMAIN CONTAINING PROTEIN 1 (ANAC001)	At4g03205.1	coproporphyrinogen III oxidase (coproporphyrinogenase) (coprogen oxidase), putative (from TAIR5, not found in TAIR10)	1.223	0.290044	0.312135	0.377021	0.351148	2.077	1.05437	0.333686	0.0115547	0.164294	-1.029	-0.0414936	0.312135	0.89717	0.825217	-2.467	-1.30292	0.333686	0.00359405	0.051875	-1.699	-0.764323	0.531983	0.184628	0.301095	1.258	0.331538	0.491173	0.516645	0.472147	3.017	1.59296	0.531983	0.0150932	0.0792625	2.137	1.09586	0.531983	0.0694852	0.588942	5.124	2.35729	0.544907	0.0019162	0.0366982	2.397	1.26142
(hemf2)	At4g03205.2	hemf2; FUNCTIONS IN: coproporphyrinogen oxidase activity; INVOLVED IN: porphyrin biosynthetic process; LOCATED IN: chloroplast; EXPRESSED IN: 9 plant structures; EXPRESSED DURING: 6 growth stages; CONTAINS InterPro DOMAIN/s: Coproporphyrinogen III oxidase (InterPro:IPR001260); BEST Arabidopsis thaliana protein match is: LIN2 (LESION INITIATION 2); coproporphyrinogen oxidase (TAIR:AT1G03475.1); Ha…	1.705	0.770191	0.185823	0.00323221	0.0234232	1.748	0.805304	0.221806	0.00667864	0.146059	1.211	0.275936	0.185823	0.175861	0.557585	-3.609	-1.85143	0.221806	3.21e-05	0.00490454	-1.025	-0.0351125	0.333512	0.918745	0.619012	1.409	0.494256	0.29251	0.129554	0.234858	6.154	2.62162	0.329827	4.57459e-05	0.00310312	1.443	0.529368	0.329827	0.147164	0.663028	6.306	2.65673	0.37978	0.000113151	0.00986782	4.369	2.12737
XYLOGLUCAN ENDOTRANSGLUCOSYLASE/HYDROLASE 9 (XTH9)	At4g03210.1	encodes a member of xyloglucan endotransglucosylase/hydrolases (XTHs) that catalyze the cleavage and molecular grafting of xyloglucan chains function in loosening and rearrangement of the cell wall. Gene is expressed in shoot apex region, flower buds, flower stalks and internodes bearing flowers.	1.443	0.528897	0.185065	0.02122	0.068621	1.317	0.396829	0.220902	0.110156	0.320606	-1.123	-0.167984	0.185065	0.39056	0.690421	-1.691	-0.757743	0.220902	0.00895183	0.085987	1.096	0.132067	0.332152	0.701315	0.556841	1.621	0.696881	0.291316	0.043707	0.126873	2.44	1.28664	0.328481	0.00443751	0.0389859	1.479	0.564813	0.328481	0.123845	0.647555	2.226	1.15457	0.378231	0.0157596	0.107147	1.505	0.589759
no gene name	At4g03220.1	F-box family protein; FUNCTIONS IN: molecular_function unknown; INVOLVED IN: biological_process unknown; LOCATED IN: cellular_component unknown; CONTAINS InterPro DOMAIN/s: Cyclin-like F-box (InterPro:IPR001810), FBD (InterPro:IPR013596), FBD-like (InterPro:IPR006566); BEST Arabidopsis thaliana protein match is: F-box family protein (FBL13) (TAIR:AT5G53840.1); Has 965 Blast hits to 954 proteins i…	-1.243	-0.313867	0.320373	0.355932	0.340437	1.306	0.384962	0.38241	0.343566	0.504999	-1.121	-0.164999	0.320373	0.620462	0.769089	1.067	0.0939044	0.38241	0.812206	0.708945	-1.623	-0.698829	0.574999	0.258877	0.356761	-1.109	-0.148868	0.504308	0.775363	0.566978	-1.327	-0.407771	0.568646	0.493719	0.474274	1.464	0.549961	0.568646	0.361797	0.757612	1.224	0.291057	0.654768	0.668447	0.59355	-1.197	-0.258904
no gene name	At4g03230.1	ATP binding / kinase/ protein kinase/ protein serine/threonine kinase/ protein tyrosine kinase/ sugar binding; FUNCTIONS IN: in 6 functions; INVOLVED IN: protein amino acid phosphorylation, recognition of pollen; LOCATED IN: cellular_component unknown; EXPRESSED IN: 9 plant structures; EXPRESSED DURING: 4 anthesis, F mature embryo stage, petal differentiation and expansion stage, D bilateral stag…	1.002	0.00254536	0.194118	0.989859	0.564234	-1.071	-0.0986746	0.231708	0.681437	0.647701	1.103	0.140897	0.194118	0.488631	0.728402	-1.032	-0.0447676	0.231708	0.851612	0.718481	1.073	0.10122	0.3484	0.778801	0.580936	-1.101	-0.138351	0.305567	0.662741	0.529499	1.033	0.047313	0.34455	0.894173	0.608683	-1.181	-0.239571	0.34455	0.506548	0.801341	-1.038	-0.053907	0.396733	0.895275	0.657239	1.137	0.185664
FRATAXIN HOMOLOG (FH)	At4g03240.1	Encodes AtFH, a frataxin homolog. Frataxin is required for the biogenesis of mitochondria in different organisms. AtFH knock-out mutants are lethal. Required for full activity of mitochondrial Fe-S proteins. Deficiency of AtFH induces oxidative stress.	1.013	0.0180412	0.176917	0.921012	0.546779	1.021	0.0305444	0.189133	0.875269	0.702298	-1.014	-0.0207526	0.176917	0.909197	0.827084	-1.019	-0.027833	0.189133	0.886249	0.726461	-1.009	-0.0125032	0.301527	0.967829	0.630424	1.027	0.0387938	0.278396	0.892244	0.600308	1.032	0.0458742	0.301527	0.882433	0.605533	1.036	0.0512971	0.301527	0.868675	0.868027	1.041	0.0583774	0.308852	0.854276	0.647012	1.005	0.00708037
no gene name	At4g03250.1	homeobox-leucine zipper family protein; FUNCTIONS IN: transcription factor activity, DNA binding; INVOLVED IN: regulation of transcription, DNA-dependent, regulation of transcription; LOCATED IN: nucleus; CONTAINS InterPro DOMAIN/s: Homeobox (InterPro:IPR001356), Homeodomain-like (InterPro:IPR009057), Homeodomain-related (InterPro:IPR012287); BEST Arabidopsis thaliana protein match is: HB-1 (home…	1.286	0.362538	0.16554	0.0562468	0.121307	1.003	0.00432218	0.176969	0.981048	0.725088	-1.005	-0.00728084	0.16554	0.965879	0.834534	-1.283	-0.35958	0.176969	0.0727139	0.269862	1.282	0.358216	0.282135	0.236051	0.339732	1.292	0.369819	0.260492	0.189393	0.286598	1.65	0.722118	0.282135	0.0307137	0.116918	1.008	0.011603	0.282135	0.968094	0.880619	1.287	0.363902	0.28899	0.239628	0.39195	1.277	0.352299
no gene name	At4g03260.1	leucine-rich repeat family protein; FUNCTIONS IN: protein binding; INVOLVED IN: biological_process unknown; LOCATED IN: cellular_component unknown; EXPRESSED IN: 24 plant structures; EXPRESSED DURING: 15 growth stages; CONTAINS InterPro DOMAIN/s: Leucine-rich repeat (InterPro:IPR001611); BEST Arabidopsis thaliana protein match is: protein binding (TAIR:AT1G78230.1); Has 10652 Blast hits to 7869 p…	-1.092	-0.126861	0.189311	0.524266	0.416715	1.054	0.0765269	0.225409	0.74419	0.667951	-1.102	-0.139538	0.206503	0.520909	0.737677	1.141	0.189872	0.2493	0.471163	0.595969	-1.151	-0.203388	0.338784	0.567196	0.509905	1.009	0.0126775	0.304958	0.968001	0.618625	-1.246	-0.316733	0.356403	0.403672	0.43371	1.162	0.216065	0.343439	0.549241	0.811602	-1.082	-0.113345	0.402436	0.786358	0.628935	-1.256	-0.32941
CYCLIN D6;1 (CYCD6;1)	At4g03270.1	Cyclin D6;1 (CYCD6;1); FUNCTIONS IN: cyclin-dependent protein kinase activity; INVOLVED IN: regulation of cell cycle; LOCATED IN: nucleus; EXPRESSED IN: 11 plant structures; EXPRESSED DURING: F mature embryo stage, 4 leaf senescence stage, petal differentiation and expansion stage, D bilateral stage, E expanded cotyledon stage; CONTAINS InterPro DOMAIN/s: Cyclin, C-terminal (InterPro:IPR004367), …	1.15	0.202059	0.0881872	0.0476771	0.109848	1.013	0.018423	0.0942761	0.849408	0.696138	-1.183	-0.242149	0.0881872	0.0226299	0.270602	1.015	0.0216669	0.0942761	0.823367	0.711273	1.136	0.183636	0.150301	0.252822	0.352521	1.361	0.444208	0.138771	0.0108136	0.0560336	1.133	0.180392	0.150301	0.260697	0.354112	1.198	0.260572	0.150301	0.117009	0.640818	-1.002	-0.00324387	0.153952	0.983649	0.677981	-1.201	-0.263816
ARABIDOPSIS NAC DOMAIN CONTAINING PROTEIN 1 (ANAC001)	At4g03280.2	Rieske FeS protein (component of cytochrome B6-F complex) (from TAIR5, not found in TAIR10)	-1.19	-0.251504	0.474817	0.610709	0.450732	3.205	1.68033	0.566761	0.0180139	0.181163	1.366	0.450234	0.474817	0.370774	0.682563	-3.678	-1.87906	0.566761	0.010612	0.0948517	-3.815	-1.93183	0.852193	0.0531472	0.16064	-1.626	-0.701738	0.747422	0.375271	0.405962	3.09	1.62755	0.842776	0.0895572	0.208229	2.346	1.23009	0.842776	0.182529	0.6805	11.789	3.55939	0.970416	0.00632866	0.0661837	5.026	2.32929
no gene name	At4g03290.1	calcium-binding protein, putative; FUNCTIONS IN: calcium ion binding; INVOLVED IN: response to cold; LOCATED IN: nucleus; EXPRESSED IN: 9 plant structures; EXPRESSED DURING: L mature pollen stage, M germinated pollen stage, 4 anthesis, C globular stage, petal differentiation and expansion stage; CONTAINS InterPro DOMAIN/s: EF-HAND 1 (InterPro:IPR018247), EF-HAND 2 (InterPro:IPR018249), EF-Hand ty…	1.177	0.235436	0.18157	0.230893	0.269255	-1.382	-0.466412	0.216729	0.0635722	0.263241	-1.168	-0.22416	0.18157	0.252022	0.617233	1.371	0.455135	0.216729	0.0689354	0.262911	1.627	0.701848	0.325878	0.0634075	0.175886	1.375	0.459596	0.285814	0.146496	0.249519	-1.164	-0.219699	0.322277	0.51467	0.483338	-1.183	-0.242251	0.322277	0.473771	0.791678	-1.894	-0.921547	0.371087	0.0379118	0.165433	-1.601	-0.679296
no gene name	At4g03292.1	nucleic acid binding; FUNCTIONS IN: nucleic acid binding; INVOLVED IN: N-terminal protein myristoylation; LOCATED IN: cellular_component unknown; CONTAINS InterPro DOMAIN/s: Polynucleotidyl transferase, Ribonuclease H fold (InterPro:IPR012337); BEST Arabidopsis thaliana protein match is: reverse transcriptase-related (TAIR:AT2G02650.1); Has 71 Blast hits to 71 proteins in 4 species: Archae - 0; B…	-1.581	-0.660939	0.248888	0.0290043	0.0822841	-1.167	-0.222806	0.297083	0.474743	0.569308	1.201	0.263745	0.248888	0.320228	0.657438	1.537	0.620001	0.297083	0.0703498	0.265721	-1.355	-0.438133	0.4467	0.355408	0.413294	-1.898	-0.924683	0.391782	0.0459438	0.130805	-2.43	-1.28094	0.441764	0.0199038	0.0924294	-1.401	-0.486551	0.441764	0.302761	0.734083	-1.794	-0.842807	0.50867	0.136133	0.30516	-1.28	-0.356256
no gene name	At4g03305.1	transposable element gene; similar to unknown protein [Arabidopsis thaliana] (TAIR:AT5G40110.1)	1.047	0.0658766	0.180925	0.724183	0.490568	1.326	0.407028	0.193417	0.0646542	0.264726	-1.205	-0.269331	0.180925	0.170764	0.551568	-1.152	-0.203574	0.193417	0.320001	0.516924	-1.267	-0.341151	0.308357	0.297268	0.380726	1.262	0.335207	0.284702	0.269234	0.342469	1.205	0.26945	0.308357	0.404926	0.434243	1.598	0.676359	0.308357	0.0559369	0.559314	1.527	0.610602	0.315849	0.0852326	0.24606	-1.047	-0.0657569
no gene name	At4g03310.1	transposable element gene; CACTA-like transposase family (Ptta/En/Spm), has a 2.4e-90 P-value blast match to At5g36655.1/81-333 CACTA-like transposase family (Ptta/En/Spm) (CACTA-element) (Arabidopsis thaliana)	-1.117	-0.160011	0.175563	0.385838	0.355783	-1.032	-0.0448508	0.187685	0.816483	0.687781	1.047	0.0659664	0.175563	0.715813	0.793103	1.101	0.138895	0.187685	0.478133	0.599703	-1.083	-0.11516	0.299219	0.709271	0.559284	-1.17	-0.225977	0.276265	0.434493	0.436022	-1.23	-0.298906	0.299219	0.343916	0.403038	-1.08	-0.110817	0.299219	0.719684	0.844948	-1.136	-0.183746	0.306489	0.563612	0.5556	-1.052	-0.0729289
TRANSLOCON AT THE INNER ENVELOPE MEMBRANE OF CHLOROPLASTS 20-IV (tic20-IV)	At4g03320.1	TRANSLOCON AT THE INNER ENVELOPE MEMBRANE OF CHLOROPLASTS 20-IV (tic20-IV); EXPRESSED IN: 17 plant structures; EXPRESSED DURING: 6 growth stages; CONTAINS InterPro DOMAIN/s: Chloroplast protein import component Tic20 (InterPro:IPR005691); BEST Arabidopsis thaliana protein match is: TIC20 (TRANSLOCON AT THE INNER ENVELOPE MEMBRANE OF CHLOROPLASTS 20) (TAIR:AT1G04940.1); Has 44 Blast hits to 44 pro…	-1.379	-0.463585	0.270924	0.12122	0.187257	-1.058	-0.0819259	0.28963	0.78368	0.678936	1.248	0.319479	0.270924	0.268544	0.627731	1.17	0.226032	0.28963	0.455182	0.588668	-1.303	-0.381659	0.461746	0.429857	0.449786	-1.721	-0.783064	0.426324	0.0994193	0.203229	-1.613	-0.689617	0.461746	0.169512	0.287646	-1.321	-0.401405	0.461746	0.407258	0.773899	-1.238	-0.307958	0.472964	0.531239	0.543541	1.067	0.0934472
SYNTAXIN OF PLANTS 123 (SYP123)	At4g03330.1	member of SYP12 Gene Family	-1.225	-0.292617	0.214759	0.215241	0.258476	1.064	0.0891502	0.283627	0.762438	0.673213	1.423	0.509352	0.241619	0.0729951	0.416388	-1.236	-0.305885	0.256388	0.271712	0.482141	-1.303	-0.381768	0.40529	0.377576	0.42407	-1.743	-0.801969	0.354467	0.0581195	0.149972	1.009	0.0132675	0.38113	0.973202	0.628933	-1.338	-0.420202	0.446314	0.377799	0.761938	1.315	0.395035	0.457168	0.416162	0.489881	1.76	0.815237
no gene name	At4g03340.1	glycosyltransferase family 14 protein / core-2/I-branching enzyme family protein; FUNCTIONS IN: transferase activity, transferring glycosyl groups, acetylglucosaminyltransferase activity; INVOLVED IN: carbohydrate biosynthetic process; LOCATED IN: mitochondrion, membrane; EXPRESSED IN: 9 plant structures; EXPRESSED DURING: petal differentiation and expansion stage, D bilateral stage, E expanded c…	-1.486	-0.571432	0.282724	0.077918	0.145824	1.552	0.634086	0.337471	0.0970647	0.305805	1.455	0.540547	0.282724	0.0922575	0.454333	-1.519	-0.603201	0.337471	0.11168	0.329674	-2.306	-1.20552	0.507428	0.0448428	0.148567	-2.161	-1.11198	0.445044	0.0370238	0.115111	1.022	0.0317692	0.501821	0.951075	0.624281	1.067	0.0935391	0.501821	0.856772	0.867097	2.358	1.23729	0.577823	0.0646464	0.215569	2.21	1.14375
no gene name	At4g03360.1	ubiquitin family protein; FUNCTIONS IN: molecular_function unknown; INVOLVED IN: protein modification process; LOCATED IN: cellular_component unknown; CONTAINS InterPro DOMAIN/s: Ubiquitin (InterPro:IPR000626); BEST Arabidopsis thaliana protein match is: ubiquitin family protein (TAIR:AT4G02950.1); Has 211 Blast hits to 205 proteins in 58 species: Archae - 0; Bacteria - 2; Metazoa - 35; Fungi - 1…	-1.167	-0.22339	0.193457	0.281526	0.300552	1.008	0.0118299	0.230918	0.960398	0.720939	1.025	0.0360974	0.193457	0.856626	0.819108	1.129	0.175463	0.230918	0.469143	0.594692	-1.177	-0.23522	0.347213	0.517227	0.489206	-1.197	-0.259488	0.304526	0.418933	0.428669	-1.318	-0.398853	0.343376	0.278895	0.365181	-1.017	-0.0242675	0.343376	0.945393	0.877516	-1.12	-0.163633	0.395381	0.689848	0.600173	-1.101	-0.139365
no gene name	At4g03370.1	ubiquitin family protein; FUNCTIONS IN: molecular_function unknown; INVOLVED IN: protein modification process; CONTAINS InterPro DOMAIN/s: Ubiquitin (InterPro:IPR000626); BEST Arabidopsis thaliana protein match is: ubiquitin family protein (TAIR:AT4G03360.1); Has 5686 Blast hits to 2635 proteins in 510 species: Archae - 0; Bacteria - 6; Metazoa - 2500; Fungi - 699; Plants - 1408; Viruses - 87; Ot…	-1.765	-0.820002	0.246698	0.0104788	0.0460573	1.321	0.401846	0.239546	0.131959	0.341727	1.646	0.718784	0.246698	0.0194807	0.256499	-1.232	-0.300628	0.239546	0.244901	0.462441	-2.332	-1.22185	0.395596	0.0149206	0.0904034	-2.905	-1.53879	0.40857	0.00549485	0.0381141	-1.433	-0.519374	0.395596	0.225628	0.329725	-1.246	-0.316937	0.395596	0.446177	0.784067	1.627	0.702474	0.391176	0.110258	0.276528	2.027	1.01941
no gene name	At4g03380.1	FUNCTIONS IN: molecular_function unknown; INVOLVED IN: biological_process unknown; LOCATED IN: cellular_component unknown; BEST Arabidopsis thaliana protein match is: NAF1 (NUCLEAR ASSEMBLY FACTOR 1) (TAIR:AT1G03530.1); Has 13 Blast hits to 13 proteins in 3 species: Archae - 0; Bacteria - 0; Metazoa - 0; Fungi - 0; Plants - 13; Viruses - 0; Other Eukaryotes - 0 (source: NCBI BLink).	1.024	0.0335147	0.355191	0.92747	0.548195	1.183	0.242614	0.384534	0.548125	0.600695	1.086	0.118515	0.355191	0.748405	0.799099	-1.315	-0.394643	0.384534	0.338906	0.527975	-1.156	-0.209099	0.60296	0.738942	0.568863	-1.061	-0.0850001	0.589306	0.889378	0.599381	1.346	0.428158	0.584684	0.487781	0.471589	1.09	0.124099	0.584684	0.837961	0.865399	1.555	0.637256	0.658864	0.365662	0.463981	1.427	0.513158
STRUBBELIG-RECEPTOR FAMILY 3 (SRF3)	At4g03390.1	STRUBBELIG-RECEPTOR FAMILY 3 (SRF3); FUNCTIONS IN: protein serine/threonine kinase activity, kinase activity, ATP binding; INVOLVED IN: transmembrane receptor protein tyrosine kinase signaling pathway, protein amino acid phosphorylation; LOCATED IN: plasma membrane; EXPRESSED IN: 23 plant structures; EXPRESSED DURING: 13 growth stages; CONTAINS InterPro DOMAIN/s: Protein kinase, core (InterPro:IP…	1.383	0.467751	0.190625	0.0365297	0.0936324	-1.255	-0.327699	0.203786	0.142286	0.351587	1.073	0.101735	0.190625	0.606481	0.764443	-1.182	-0.241787	0.203786	0.26581	0.477414	1.736	0.79545	0.324889	0.0368548	0.135199	1.289	0.366015	0.299966	0.253399	0.332633	1.635	0.709538	0.324889	0.0568084	0.16454	-1.347	-0.429434	0.324889	0.218848	0.700057	-1.061	-0.0859113	0.332782	0.802089	0.63314	1.269	0.343523
DWARF IN LIGHT 2 (DFL2)	At4g03400.1	Encodes a GH3-related gene involved in red light-specific hypocotyl elongation. Analysis of sense and antisense transgenic plants suggests that DFL2 is located downstream of red light signal transduction and determines the degree of hypocotyl elongation.	1.131	0.176965	0.138229	0.236334	0.273094	-1.311	-0.390651	0.164995	0.0454127	0.236673	-1.054	-0.0755217	0.138229	0.599724	0.76221	1.222	0.289208	0.164995	0.117725	0.336757	1.482	0.567616	0.24809	0.0514297	0.158431	1.191	0.252487	0.217589	0.279348	0.349691	-1.081	-0.112243	0.245349	0.659491	0.538456	-1.244	-0.315129	0.245349	0.23494	0.705012	-1.602	-0.679859	0.282507	0.0427397	0.175409	-1.288	-0.36473
no gene name	AT4G03410.1	Peroxisomal membrane 22 kDa (Mpv17/PMP22) family protein; FUNCTIONS IN: molecular_function unknown; INVOLVED IN: biological_process unknown; LOCATED IN: integral to membrane, chloroplast; EXPRESSED IN: 22 plant structures; EXPRESSED DURING: 13 growth stages; CONTAINS InterPro DOMAIN/s: Mpv17/PMP22 (InterPro:IPR007248); BEST Arabidopsis thaliana protein match is: Peroxisomal membrane 22 kDa (Mpv17…	-1.704	-0.769223	0.168294	0.00134551	0.0144509	1.184	0.243067	0.179913	0.209671	0.413636	1.159	0.212647	0.168294	0.23814	0.608227	1.243	0.313509	0.179913	0.115387	0.33432	-2.017	-1.01229	0.286829	0.00642152	0.0644379	-1.975	-0.98187	0.264825	0.00486291	0.0358465	-2.118	-1.08273	0.286829	0.0043837	0.0386291	1.021	0.0304201	0.286829	0.917864	0.874274	-1.05	-0.0704419	0.293797	0.815885	0.63737	-1.072	-0.100862
no gene name	At4g03415.1	catalytic/ protein serine/threonine phosphatase; FUNCTIONS IN: protein serine/threonine phosphatase activity, catalytic activity; LOCATED IN: plasma membrane; CONTAINS InterPro DOMAIN/s: Protein phosphatase 2C-related (InterPro:IPR001932), Protein phosphatase 2C (InterPro:IPR015655), Protein phosphatase 2C, N-terminal (InterPro:IPR014045); BEST Arabidopsis thaliana protein match is: catalytic/ pr…	-1.019	-0.0270682	0.278493	0.924962	0.547558	-1.577	-0.657558	0.332421	0.0832948	0.28977	-1.001	-0.00192299	0.278493	0.99466	0.839499	1.609	0.686549	0.332421	0.0727584	0.269888	1.548	0.630489	0.499834	0.242703	0.344537	-1.018	-0.0251452	0.438384	0.955666	0.61548	-1.64	-0.713617	0.494311	0.186827	0.302416	-1.575	-0.655635	0.494311	0.221334	0.700057	-2.539	-1.34411	0.569176	0.0458509	0.180804	-1.612	-0.688472
no gene name	At4g03420.1	unknown protein; FUNCTIONS IN: molecular_function unknown; INVOLVED IN: biological_process unknown; LOCATED IN: cellular_component unknown; CONTAINS InterPro DOMAIN/s: Protein of unknown function DUF789 (InterPro:IPR008507); BEST Arabidopsis thaliana protein match is: unknown protein (TAIR:AT1G03610.1); Has 151 Blast hits to 150 proteins in 13 species: Archae - 0; Bacteria - 0; Metazoa - 0; Fungi…	-1.119	-0.162543	0.10494	0.15581	0.215821	-1.399	-0.48389	0.112185	0.00195221	0.113136	1.192	0.253698	0.10494	0.0387656	0.330092	1.313	0.392735	0.112185	0.00671538	0.0735347	1.249	0.321347	0.178853	0.10594	0.227163	-1.334	-0.416241	0.165132	0.0327337	0.107216	-1.469	-0.555278	0.178853	0.012627	0.0708885	-1.667	-0.737588	0.178853	0.0025825	0.282267	-1.836	-0.876625	0.183198	0.000994134	0.0270423	-1.101	-0.139037
EMBRYO DEFECTIVE 2770 (EMB2770)	At4g03430.1	Encodes a nuclear protein similar to the human U5 small ribonucleoprotein-associated 102-kD protein and to the yeast pre-mRNA splicing factors Prp1p and Prp6p. STA1 expression is upregulated by cold stress, and the sta1-1 mutant is defective in the splicing of the cold-induced COR15A gene. Luciferase imaging was used to isolate a recessive mutant, sta1-1, with enhanced stability of the normally u…	1.401	0.486495	0.217602	0.052208	0.116078	-1.043	-0.0604755	0.232627	0.800738	0.684285	-1.173	-0.230137	0.217602	0.317796	0.655858	-1.145	-0.195883	0.232627	0.421573	0.573037	1.461	0.546971	0.370868	0.174357	0.292283	1.643	0.716632	0.342417	0.0658768	0.16151	1.605	0.682378	0.370868	0.0989195	0.218888	1.125	0.169662	0.370868	0.658175	0.833565	1.098	0.135407	0.379878	0.729718	0.612883	-1.024	-0.0342543
no gene name	At4g03440.1	ankyrin repeat family protein; FUNCTIONS IN: protein binding; CONTAINS InterPro DOMAIN/s: Ankyrin (InterPro:IPR002110); BEST Arabidopsis thaliana protein match is: protein binding (TAIR:AT4G03480.1); Has 14732 Blast hits to 7208 proteins in 304 species: Archae - 8; Bacteria - 873; Metazoa - 8875; Fungi - 814; Plants - 1181; Viruses - 41; Other Eukaryotes - 2940 (source: NCBI BLink).	-1.139	-0.188367	0.192089	0.352401	0.338537	1.037	0.0528096	0.205352	0.802833	0.684744	1.08	0.110878	0.192089	0.57794	0.755957	1.017	0.0246795	0.205352	0.90698	0.730638	-1.182	-0.241177	0.327384	0.480079	0.473183	-1.231	-0.299245	0.302269	0.348044	0.390797	-1.159	-0.213047	0.327384	0.531465	0.489749	-1.041	-0.0580686	0.327384	0.863144	0.867953	1.02	0.0281302	0.335338	0.934983	0.667464	1.062	0.0861987
no gene name	At4g03450.1	ankyrin repeat family protein; FUNCTIONS IN: protein binding; EXPRESSED IN: 12 plant structures; EXPRESSED DURING: 9 growth stages; CONTAINS InterPro DOMAIN/s: Ankyrin (InterPro:IPR002110); BEST Arabidopsis thaliana protein match is: ankyrin repeat family protein (TAIR:AT4G03440.1); Has 18286 Blast hits to 9142 proteins in 348 species: Archae - 18; Bacteria - 1007; Metazoa - 10770; Fungi - 1193; …	1.024	0.0348684	0.154734	0.827362	0.52111	1.233	0.302319	0.184697	0.140301	0.349639	-1.048	-0.0678223	0.154734	0.672753	0.78272	-1.205	-0.269365	0.184697	0.182839	0.410554	-1.204	-0.267451	0.277714	0.363728	0.417383	1.074	0.102691	0.243571	0.684414	0.537504	1.235	0.304234	0.274645	0.300168	0.378615	1.292	0.370141	0.274645	0.214672	0.699127	1.486	0.571684	0.316241	0.108263	0.274501	1.15	0.201543
no gene name	At4g03460.1	ankyrin repeat family protein; FUNCTIONS IN: protein binding; INVOLVED IN: biological_process unknown; LOCATED IN: cellular_component unknown; CONTAINS InterPro DOMAIN/s: Ankyrin (InterPro:IPR002110); BEST Arabidopsis thaliana protein match is: ankyrin repeat family protein (TAIR:AT4G03500.1); Has 26211 Blast hits to 12224 proteins in 496 species: Archae - 26; Bacteria - 1592; Metazoa - 15275; Fu…	-1.089	-0.122567	0.169155	0.487117	0.401248	1.021	0.0302332	0.180835	0.870919	0.701307	-1.115	-0.157552	0.169155	0.375953	0.684446	1.189	0.249886	0.180835	0.20035	0.426162	-1.112	-0.1528	0.288298	0.608931	0.524574	1.025	0.0349854	0.266181	0.898323	0.601827	-1.295	-0.372453	0.288298	0.228577	0.331864	1.139	0.187785	0.288298	0.531092	0.806993	-1.164	-0.219653	0.295302	0.475952	0.518452	-1.326	-0.407438
no gene name	At4g03470.1	ankyrin repeat family protein; FUNCTIONS IN: protein binding; EXPRESSED IN: cultured cell; CONTAINS InterPro DOMAIN/s: Ankyrin (InterPro:IPR002110); BEST Arabidopsis thaliana protein match is: ankyrin repeat family protein (TAIR:AT4G05040.3); Has 14701 Blast hits to 7195 proteins in 309 species: Archae - 13; Bacteria - 808; Metazoa - 8987; Fungi - 861; Plants - 986; Viruses - 49; Other Eukaryotes…	1.023	0.0322598	0.183794	0.864556	0.531612	1.015	0.0214972	0.196485	0.915279	0.710753	-1.016	-0.0223975	0.183794	0.905686	0.826288	-1.022	-0.0313595	0.196485	0.876718	0.724257	1.007	0.0107626	0.313247	0.973342	0.63207	1.039	0.0546572	0.289217	0.854299	0.589794	1.045	0.0636193	0.313247	0.843578	0.595435	1.031	0.0438947	0.313247	0.891645	0.871099	1.037	0.0528567	0.320858	0.872793	0.652246	1.006	0.00896202
no gene name	At4g03480.1	protein binding; FUNCTIONS IN: protein binding; INVOLVED IN: biological_process unknown; EXPRESSED IN: cultured cell; CONTAINS InterPro DOMAIN/s: Ankyrin (InterPro:IPR002110); BEST Arabidopsis thaliana protein match is: ankyrin repeat family protein (TAIR:AT4G03440.1); Has 16441 Blast hits to 7991 proteins in 359 species: Archae - 13; Bacteria - 1045; Metazoa - 10072; Fungi - 1048; Plants - 1199;…	-1.378	-0.462704	0.415523	0.294329	0.308509	-1.065	-0.0910489	0.444213	0.842159	0.693734	1.266	0.340186	0.415523	0.434102	0.707275	1.16	0.213566	0.444213	0.642148	0.662754	-1.294	-0.371655	0.708191	0.612406	0.525857	-1.745	-0.80289	0.653864	0.250623	0.330919	-1.598	-0.67627	0.708191	0.364559	0.413845	-1.348	-0.431235	0.708191	0.557629	0.812383	-1.235	-0.304615	0.725396	0.684385	0.598879	1.092	0.12662
no gene name	At4g03490.1	protein binding; FUNCTIONS IN: protein binding; CONTAINS InterPro DOMAIN/s: Ankyrin (InterPro:IPR002110); BEST Arabidopsis thaliana protein match is: ankyrin repeat family protein (TAIR:AT4G03500.1); Has 19395 Blast hits to 9360 proteins in 384 species: Archae - 23; Bacteria - 1025; Metazoa - 12359; Fungi - 1194; Plants - 1122; Viruses - 91; Other Eukaryotes - 3581 (source: NCBI BLink).	1.033	0.0462316	0.247221	0.855804	0.529137	-1.261	-0.334093	0.26429	0.237945	0.43579	1.25	0.321784	0.247221	0.22538	0.59892	-1.024	-0.033922	0.26429	0.900693	0.729741	1.302	0.380325	0.421347	0.390235	0.429078	-1.21	-0.275552	0.389024	0.496683	0.463334	1.057	0.0801535	0.421347	0.853349	0.598234	-1.576	-0.655877	0.421347	0.153986	0.668494	-1.231	-0.300171	0.431584	0.504296	0.531742	1.28	0.355706
no gene name	At4g03500.1	ankyrin repeat family protein; FUNCTIONS IN: protein binding; EXPRESSED IN: 9 plant structures; EXPRESSED DURING: 7 growth stages; CONTAINS InterPro DOMAIN/s: Ankyrin (InterPro:IPR002110); BEST Arabidopsis thaliana protein match is: ankyrin repeat family protein (TAIR:AT4G03460.1); Has 32039 Blast hits to 13956 proteins in 462 species: Archae - 29; Bacteria - 1596; Metazoa - 17824; Fungi - 2103; …	-1.465	-0.550842	0.307424	0.106767	0.173992	1.346	0.429067	0.32865	0.224093	0.424361	1.209	0.273469	0.307424	0.396862	0.692859	-1.111	-0.151694	0.32865	0.655345	0.66663	-1.972	-0.979909	0.523954	0.0942657	0.214227	-1.771	-0.82431	0.48376	0.122585	0.227787	-1.319	-0.399148	0.523954	0.465674	0.461631	1.114	0.155598	0.523954	0.77323	0.8548	1.496	0.580761	0.536684	0.307335	0.433259	1.343	0.425163
RING MEMBRANE-ANCHOR 1 (RMA1)	At4g03510.1	RMA1 encodes a novel 28 kDa protein with a RING finger motif and a C-terminal membrane-anchoring domain that is involved in the secretory pathway. Has E3 ubiquitin ligase activity.	1.089	0.123309	0.144942	0.41697	0.371421	1.071	0.0987028	0.15495	0.539988	0.597577	-1.059	-0.082912	0.144942	0.581303	0.756826	-1.101	-0.1391	0.15495	0.392722	0.556959	1.017	0.024606	0.24703	0.922839	0.61996	1.154	0.206221	0.22808	0.38947	0.413994	1.199	0.262409	0.24703	0.315792	0.38761	1.134	0.181615	0.24703	0.48094	0.794245	1.179	0.237803	0.253032	0.37185	0.466934	1.04	0.0561878
(ATHM2)	At4g03520.1	chloroplast localized thioredoxin, similar to prokaryotic types.	1.139	0.187223	0.122399	0.160466	0.219636	1.54	0.623018	0.13085	0.00102775	0.101868	1.052	0.0735864	0.122399	0.562539	0.75249	-1.845	-0.883828	0.13085	8.32e-05	0.00739445	-1.353	-0.435795	0.208608	0.0662842	0.180335	1.082	0.113637	0.192605	0.569707	0.494211	2.101	1.07105	0.208608	0.000616027	0.0124517	1.464	0.549432	0.208608	0.0271888	0.488701	2.842	1.50685	0.213676	5.97281e-05	0.00726745	1.942	0.957414
no gene name	At4g03530.1	transposable element gene; copia-like retrotransposon family, has a 2.4e-66 P-value blast match to GB:CAA72989 open reading frame 1 (Ty1_Copia-element) (Brassica oleracea)	-1.331	-0.412931	0.190343	0.0581697	0.123174	1.016	0.0223348	0.203485	0.915007	0.71075	1.129	0.17517	0.190343	0.381428	0.687145	1.161	0.215427	0.203485	0.317329	0.515115	-1.352	-0.435266	0.324408	0.212554	0.323044	-1.503	-0.588101	0.299522	0.0811908	0.181044	-1.546	-0.628358	0.324408	0.084725	0.202506	-1.112	-0.152835	0.324408	0.648765	0.832108	-1.143	-0.193092	0.33229	0.575438	0.559519	-1.028	-0.0402565
no gene name	At4g03540.1	integral membrane family protein; FUNCTIONS IN: molecular_function unknown; INVOLVED IN: biological_process unknown; LOCATED IN: endomembrane system; CONTAINS InterPro DOMAIN/s: Uncharacterised protein family UPF0497, trans-membrane plant (InterPro:IPR006702), Uncharacterised protein family UPF0497, trans-membrane plant subgroup (InterPro:IPR006459); BEST Arabidopsis thaliana protein match is: un…	1.223	0.290001	0.14247	0.0722865	0.139864	-1.057	-0.079498	0.152307	0.6143	0.627106	1.179	0.237607	0.14247	0.129708	0.505588	-1.364	-0.44811	0.152307	0.0164291	0.12305	1.292	0.369499	0.242817	0.162407	0.281599	1.037	0.0523938	0.22419	0.820445	0.58016	1.668	0.738111	0.242817	0.0140228	0.0758368	-1.246	-0.317105	0.242817	0.223962	0.700666	1.291	0.368612	0.248716	0.172468	0.339838	1.609	0.685717
GLUCAN SYNTHASE-LIKE 5 (ATGSL05)	At4g03550.1	Encodes a callose synthase that is required for wound and papillary callose formation in response to fungal pathogens Erysiphe and Blumeria. Mutants are resistant to P. parasitica and exhibit an exaggerated PR1 response.Contributes to PAMP-induced basal defense.	1.97	0.978536	0.388101	0.0326964	0.0880436	-1.992	-0.994057	0.414897	0.0401662	0.228196	-1.131	-0.177676	0.388101	0.657942	0.778573	1.143	0.193197	0.414897	0.652529	0.66573	3.925	1.97259	0.661454	0.0153943	0.0915677	2.229	1.15621	0.610712	0.0908676	0.192795	1.723	0.78534	0.661454	0.265503	0.356901	-1.761	-0.816381	0.661454	0.248375	0.714534	-2.277	-1.18725	0.677524	0.113624	0.280719	-1.293	-0.370872
TWO-PORE CHANNEL 1 (ATTPC1)	At4g03560.1	Encodes a depolarization-activated Ca(2+) channel. Anti-sense experiments with this gene as well as Sucrose-H(+) symporters and complementation of yeast sucrose uptake mutant cch1 suggest that this protein mediates a voltage-activated Ca(2+ )influx. Mutants lack detectable SV channel activity suggesting TPC1 is essential component of the SV channel. Patch clamp analysis of loss of function mutati…	-1.218	-0.284361	0.243921	0.273664	0.295856	1.42	0.506259	0.260763	0.0841126	0.290302	1.125	0.169723	0.243921	0.504117	0.733999	-1.312	-0.391621	0.260763	0.167386	0.395827	-1.73	-0.79062	0.415724	0.089631	0.208701	-1.37	-0.454083	0.383832	0.267106	0.34132	1.077	0.107261	0.415724	0.802202	0.583484	1.263	0.336536	0.415724	0.439094	0.782134	1.863	0.89788	0.425824	0.0642183	0.214797	1.476	0.561344
no gene name	At4g03565.1	FUNCTIONS IN: molecular_function unknown; INVOLVED IN: biological_process unknown; LOCATED IN: cellular_component unknown; CONTAINS InterPro DOMAIN/s: Cystatin-related, plant (InterPro:IPR006525); BEST Arabidopsis thaliana protein match is: unknown protein (TAIR:AT1G03710.2); Has 34055 Blast hits to 8688 proteins in 440 species: Archae - 117; Bacteria - 17713; Metazoa - 6779; Fungi - 2177; Plants…	-1.114	-0.155568	0.198447	0.453221	0.387144	-1.025	-0.0354532	0.212149	0.870975	0.701309	1.125	0.169687	0.198447	0.414692	0.698671	1.015	0.0213336	0.212149	0.922105	0.733901	-1.087	-0.120114	0.338221	0.730668	0.566956	-1.253	-0.325255	0.312275	0.324784	0.377631	-1.13	-0.176901	0.338221	0.613582	0.522578	-1.153	-0.20514	0.338221	0.559151	0.812664	-1.04	-0.0567868	0.346438	0.873419	0.652283	1.108	0.148354
no gene name	At4g03570.1	FUNCTIONS IN: molecular_function unknown; INVOLVED IN: biological_process unknown; LOCATED IN: cellular_component unknown; CONTAINS InterPro DOMAIN/s: Cystatin-related, plant (InterPro:IPR006525); BEST Arabidopsis thaliana protein match is: unknown protein (TAIR:AT4G03590.1); Has 38 Blast hits to 36 proteins in 1 species: Archae - 0; Bacteria - 0; Metazoa - 0; Fungi - 0; Plants - 38; Viruses - 0;…	-1.05	-0.0709389	0.16112	0.671383	0.472716	-1.048	-0.0681821	0.192319	0.732108	0.663986	1.228	0.296341	0.16112	0.103162	0.472475	-1.115	-0.15722	0.192319	0.437312	0.580314	-1.002	-0.00275681	0.289175	0.992627	0.636376	-1.29	-0.36728	0.253623	0.18561	0.283468	1.062	0.0862812	0.285979	0.770571	0.573731	-1.287	-0.364523	0.285979	0.238207	0.707274	1.064	0.089038	0.329291	0.793703	0.630682	1.369	0.453561
no gene name	At4g03580.1	FUNCTIONS IN: molecular_function unknown; INVOLVED IN: biological_process unknown; LOCATED IN: cellular_component unknown; BEST Arabidopsis thaliana protein match is: cathepsin-related (TAIR:AT5G17080.1); Has 215 Blast hits to 146 proteins in 28 species: Archae - 0; Bacteria - 11; Metazoa - 101; Fungi - 14; Plants - 5; Viruses - 0; Other Eukaryotes - 84 (source: NCBI BLink).	1.218	0.284336	0.282337	0.340204	0.332238	-1.913	-0.936168	0.301831	0.0126891	0.166882	1.006	0.00846268	0.282337	0.976742	0.836621	1.562	0.64337	0.301831	0.061865	0.249228	2.33	1.2205	0.481198	0.0318992	0.126851	1.211	0.275873	0.444284	0.550039	0.485883	-1.283	-0.359034	0.481198	0.474629	0.465896	-1.925	-0.944631	0.481198	0.0812408	0.609399	-2.989	-1.57954	0.492888	0.0107507	0.0872313	-1.553	-0.634907
no gene name	At4g03590.1	FUNCTIONS IN: molecular_function unknown; INVOLVED IN: biological_process unknown; LOCATED IN: cellular_component unknown; CONTAINS InterPro DOMAIN/s: Cystatin-related, plant (InterPro:IPR006525); BEST Arabidopsis thaliana protein match is: unknown protein (TAIR:AT4G03570.1); Has 69 Blast hits to 67 proteins in 21 species: Archae - 0; Bacteria - 1; Metazoa - 12; Fungi - 14; Plants - 26; Viruses -…	-1.192	-0.253381	0.111926	0.049863	0.112682	1.08	0.110867	0.119654	0.378329	0.524029	1.134	0.181302	0.111926	0.139718	0.516272	-1.027	-0.0387877	0.119654	0.753219	0.695043	-1.287	-0.364249	0.190759	0.0885368	0.207445	-1.352	-0.434684	0.176125	0.0356852	0.112593	-1.16	-0.214594	0.190759	0.289717	0.372199	-1.05	-0.070435	0.190759	0.72049	0.844948	1.109	0.149655	0.195394	0.46334	0.512827	1.165	0.22009
no gene name	At4g03600.1	unknown protein; FUNCTIONS IN: molecular_function unknown; INVOLVED IN: biological_process unknown; LOCATED IN: cellular_component unknown; BEST Arabidopsis thaliana protein match is: unknown protein (TAIR:AT1G03730.1); Has 27 Blast hits to 27 proteins in 5 species: Archae - 0; Bacteria - 0; Metazoa - 0; Fungi - 0; Plants - 27; Viruses - 0; Other Eukaryotes - 0 (source: NCBI BLink).	1.038	0.0543586	0.210402	0.802654	0.514311	1.081	0.111753	0.251144	0.668131	0.643218	1.398	0.482854	0.210402	0.0508731	0.363473	-1.568	-0.648965	0.251144	0.0324122	0.177644	-1.041	-0.0573944	0.377625	0.88296	0.609572	-1.346	-0.428495	0.331199	0.231845	0.318035	1.628	0.703324	0.373452	0.0964142	0.216022	-1.293	-0.371101	0.373452	0.349469	0.754541	1.694	0.760718	0.430012	0.11485	0.282336	2.191	1.13182
no gene name	At4g03610.1	unknown protein; FUNCTIONS IN: molecular_function unknown; INVOLVED IN: biological_process unknown; LOCATED IN: cellular_component unknown; EXPRESSED IN: shoot apex, embryo, hypocotyl, flower, root; EXPRESSED DURING: petal differentiation and expansion stage, D bilateral stage; BEST Arabidopsis thaliana protein match is: unknown protein (TAIR:AT1G30300.1); Has 1667 Blast hits to 1658 proteins in …	-1.037	-0.0525919	0.221581	0.817701	0.518478	-1.318	-0.398826	0.23688	0.126535	0.336888	1.004	0.00534617	0.221581	0.981277	0.837175	1.362	0.446072	0.23688	0.0923465	0.302223	1.271	0.346234	0.377649	0.383149	0.426321	-1.041	-0.0579381	0.348678	0.8717	0.59468	-1.413	-0.498664	0.377649	0.219279	0.324902	-1.323	-0.404172	0.377649	0.312375	0.739022	-1.796	-0.844898	0.386824	0.0567851	0.202113	-1.357	-0.440726
no gene name	At4g03620.1	myosin heavy chain-related; FUNCTIONS IN: molecular_function unknown; INVOLVED IN: response to cyclopentenone; EXPRESSED IN: leaf whorl, male gametophyte, flower, pollen tube; EXPRESSED DURING: L mature pollen stage, M germinated pollen stage, 4 anthesis; Has 1659 Blast hits to 1333 proteins in 204 species: Archae - 20; Bacteria - 116; Metazoa - 744; Fungi - 128; Plants - 22; Viruses - 4; Other E…	-1.475	-0.560851	0.322471	0.115992	0.182313	1.163	0.218098	0.344736	0.542698	0.598807	1.093	0.128715	0.322471	0.699087	0.789109	1.16	0.214038	0.344736	0.550079	0.629556	-1.716	-0.778949	0.549599	0.190069	0.305306	-1.613	-0.689566	0.507438	0.207249	0.299221	-1.711	-0.774889	0.549599	0.192173	0.306184	1.064	0.0893833	0.549599	0.8744	0.868952	1.003	0.00405965	0.562951	0.994404	0.680546	-1.061	-0.0853236
no gene name	At4g03630.1	root nodule development protein-related; FUNCTIONS IN: molecular_function unknown; INVOLVED IN: biological_process unknown; LOCATED IN: cellular_component unknown; BEST Arabidopsis thaliana protein match is: F-box family protein (FBL21) (TAIR:AT4G05470.1); Has 875 Blast hits to 678 proteins in 76 species: Archae - 0; Bacteria - 6; Metazoa - 435; Fungi - 30; Plants - 362; Viruses - 0; Other Eukary…	-1.22	-0.286927	0.26186	0.301652	0.312424	1.272	0.347009	0.27994	0.246477	0.442394	1.184	0.244105	0.26186	0.375565	0.684187	-1.235	-0.304188	0.27994	0.30545	0.50685	-1.552	-0.633936	0.446297	0.189184	0.304667	-1.445	-0.531032	0.41206	0.229633	0.316354	1.012	0.0172609	0.446297	0.969993	0.628179	1.074	0.102904	0.446297	0.822802	0.86252	1.57	0.651197	0.45714	0.188038	0.353428	1.462	0.548293
no gene name	At4g03640.1	transposable element gene; similar to unknown protein [Arabidopsis thaliana] (TAIR:AT3G43100.1); similar to hypothetical protein 31.t00031 [Brassica oleracea] (GB:ABD65118.1); contains InterPro domain Nucleic acid-binding, OB-fold, subgroup; (InterPro:IPR012340); contains InterPro domain Protein of unknown function DUF223, Arabidopsis thaliana; (InterPro:IPR003871); contains InterPro domain Nucle…	-1.539	-0.621784	0.213387	0.0172022	0.0609519	-1.042	-0.0587991	0.22812	0.802393	0.684744	1.424	0.510077	0.213387	0.0405315	0.335174	1.125	0.170506	0.22812	0.473873	0.597569	-1.477	-0.562985	0.363682	0.156026	0.276226	-2.191	-1.13186	0.335783	0.00824642	0.0482601	-1.732	-0.792289	0.363682	0.0573126	0.165296	-1.483	-0.568876	0.363682	0.152207	0.666199	-1.172	-0.229305	0.372518	0.553435	0.551128	1.265	0.339571
no gene name	At4g03650.1	transposable element gene; gypsy-like retrotransposon family, has a 1.3e-314 P-value blast match to GB:AAD27547 polyprotein (Gypsy_Ty3-element) (Oryza sativa subsp. indica)	-1.28	-0.355788	0.272269	0.227609	0.266982	1.311	0.390617	0.324992	0.263759	0.454352	-1.128	-0.173553	0.272269	0.541652	0.745466	1.101	0.138723	0.324992	0.680742	0.675044	-1.678	-0.746405	0.488664	0.16517	0.284206	-1.135	-0.182234	0.428586	0.681898	0.536659	-1.409	-0.494511	0.483264	0.336122	0.398646	1.479	0.56417	0.483264	0.276657	0.724723	1.191	0.251894	0.556455	0.662806	0.592283	-1.242	-0.312276
no gene name	At4g03660.1	transposable element gene; similar to replication protein-related [Arabidopsis thaliana] (TAIR:AT4G07440.1); similar to replication protein-related [Arabidopsis thaliana] (TAIR:AT2G05880.1); contains InterPro domain Nucleic acid-binding, OB-fold; (InterPro:IPR008994)	-1.135	-0.182122	0.139762	0.224896	0.265097	1.342	0.423853	0.149412	0.0195046	0.185819	-1.085	-0.117846	0.139762	0.420968	0.700396	-1.09	-0.123885	0.149412	0.42846	0.575475	-1.522	-0.605975	0.238202	0.0315056	0.126103	-1.046	-0.0642765	0.219929	0.776713	0.567582	-1.041	-0.0582367	0.238202	0.812338	0.5868	1.456	0.541699	0.238202	0.049032	0.547342	1.462	0.547739	0.243989	0.0514274	0.19221	1.004	0.00603978
no gene name	At4g03670.1	transposable element gene; similar to unknown protein [Arabidopsis thaliana] (TAIR:AT2G10836.1); contains InterPro domain Nucleic acid-binding, OB-fold, subgroup; (InterPro:IPR012340)	-1.748	-0.806009	0.544939	0.177381	0.232053	-1.061	-0.0850363	0.650461	0.899215	0.708194	-1.144	-0.194059	0.544939	0.730966	0.795517	2.122	1.0851	0.650461	0.13383	0.358289	-1.648	-0.720972	0.978046	0.482085	0.474066	-1.528	-0.61195	0.857803	0.495884	0.462853	-3.709	-1.89111	0.967238	0.0863003	0.203838	1.078	0.109022	0.967238	0.913033	0.873839	-2.25	-1.17014	1.11373	0.324118	0.443533	-2.427	-1.27916
no gene name	At4g03680.1	transposable element gene; similar to unknown protein [Arabidopsis thaliana] (TAIR:AT3G30560.1)	1.222	0.289059	0.176916	0.136717	0.200476	1.114	0.155462	0.189131	0.432324	0.551544	-1.023	-0.0330145	0.176916	0.856104	0.819025	-1.33	-0.411506	0.189131	0.0575696	0.2399	1.097	0.133597	0.301524	0.668173	0.545224	1.25	0.322073	0.278393	0.277096	0.348202	1.625	0.700565	0.301524	0.0452324	0.145032	1.14	0.188476	0.301524	0.547438	0.810981	1.481	0.566968	0.30885	0.0995833	0.263083	1.3	0.378492
no gene name	At4g03690.1	transposable element gene; similar to unknown protein [Arabidopsis thaliana] (TAIR:AT3G30560.1); similar to hypothetical protein 31.t00030 [Brassica oleracea] (GB:ABD65117.1); contains InterPro domain Protein of unknown function DUF889, eukaryote; (InterPro:IPR010285)	1.047	0.0665254	0.356385	0.856061	0.529185	1.259	0.331927	0.380991	0.406273	0.539318	-1.106	-0.144723	0.356385	0.694165	0.788461	-1.192	-0.25373	0.380991	0.52213	0.61771	-1.202	-0.265402	0.607399	0.672445	0.546736	1.158	0.211248	0.560804	0.715133	0.547486	1.249	0.320255	0.607399	0.610764	0.521405	1.392	0.47665	0.607399	0.452767	0.786292	1.501	0.585657	0.622156	0.371112	0.46666	1.078	0.109007
no gene name	At4g03700.1	transposable element gene; pseudogene, replication protein-related, similar to immunoglobulin heavy chain variable region (GI:4456528) (Homo sapiens);	-1.24	-0.309809	0.127564	0.0380666	0.0958777	1.029	0.041338	0.136372	0.768683	0.6747	-1.149	-0.199824	0.127564	0.151684	0.528563	1.383	0.468295	0.136372	0.00746146	0.0774455	-1.276	-0.351147	0.217412	0.140741	0.262192	-1.079	-0.109986	0.200734	0.597074	0.50582	-1.715	-0.778104	0.217412	0.00594066	0.0462333	1.182	0.241162	0.217412	0.296087	0.731069	-1.344	-0.426957	0.222694	0.0874433	0.248383	-1.589	-0.668118
no gene name	At4g03720.1	transposable element gene; pseudogene, similar to putative AP endonuclease/reverse transcriptase, blastp match of 44% identity and 1.5e-21 P-value to GP|21952510|gb|AAM82604.1|AF525305_2|AF525305 putative AP endonuclease/reverse transcriptase {Brassica napus}	-1.096	-0.131753	0.20838	0.54485	0.425482	1.076	0.105134	0.248731	0.683661	0.648434	-1.508	-0.592698	0.20838	0.021668	0.266782	1.536	0.619318	0.248731	0.0375278	0.190272	-1.178	-0.236887	0.373997	0.544156	0.500546	1.376	0.460945	0.328017	0.197571	0.292331	-1.683	-0.751071	0.369865	0.0767779	0.19283	1.622	0.697832	0.369865	0.0959086	0.626391	-1.428	-0.514184	0.425882	0.261783	0.406321	-2.317	-1.21202
no gene name	At4g03730.1	transposable element gene; CACTA-like transposase family (En/Spm), has a 1.3e-102 P-value blast match to GB:AAD55677 putative transposase protein (CACTA-element) transposon=\Shooter\" (Zea mays)"	-1.199	-0.262014	0.157521	0.130601	0.195233	1.125	0.170331	0.168397	0.338205	0.502644	1.073	0.102296	0.157521	0.532293	0.74183	-1.007	-0.0106129	0.168397	0.951126	0.740473	-1.349	-0.432345	0.268469	0.141769	0.263112	-1.287	-0.364311	0.247874	0.175702	0.275113	-1.19	-0.251401	0.268469	0.373499	0.418803	1.048	0.0680342	0.268469	0.805641	0.859452	1.134	0.180944	0.274991	0.52701	0.541886	1.081	0.112909
no gene name	AT4G03735.1	hypothetical protein (from TAIR5, not found in TAIR10)	1.007	0.0098457	0.205561	0.962845	0.557399	-1.093	-0.127768	0.219754	0.575233	0.611585	1.081	0.111968	0.205561	0.599198	0.762051	1.004	0.00595373	0.219754	0.978977	0.745567	1.1	0.137613	0.350345	0.703613	0.557572	-1.073	-0.102122	0.323469	0.759421	0.561629	1.003	0.00389197	0.350345	0.991379	0.632637	-1.181	-0.239736	0.350345	0.511029	0.802173	-1.097	-0.133721	0.358857	0.718047	0.609669	1.076	0.106014
no gene name	At4g03740.1	unknown protein; FUNCTIONS IN: molecular_function unknown; INVOLVED IN: biological_process unknown; LOCATED IN: cellular_component unknown; Has 30 Blast hits to 29 proteins in 5 species: Archae - 0; Bacteria - 0; Metazoa - 0; Fungi - 0; Plants - 30; Viruses - 0; Other Eukaryotes - 0 (source: NCBI BLink).	-1.048	-0.0673629	0.161021	0.685498	0.477759	1.011	0.016069	0.172139	0.927671	0.713936	1.163	0.217869	0.161021	0.209047	0.586639	-1.122	-0.166575	0.172139	0.358487	0.539099	-1.06	-0.0834319	0.274434	0.768028	0.577609	-1.219	-0.285232	0.253381	0.289413	0.356151	1.071	0.0992123	0.274434	0.726055	0.559831	-1.15	-0.2018	0.274434	0.480859	0.794245	1.135	0.182644	0.281101	0.532088	0.543941	1.305	0.384444
no gene name	At4g03745.1	transposable element gene; CACTA-like transposase family (Ptta/En/Spm), has a 9.4e-105 P-value blast match to At5g36655.1/81-333 CACTA-like transposase family (Ptta/En/Spm) (CACTA-element) (Arabidopsis thaliana)	-1.269	-0.343726	0.232523	0.173463	0.229247	1.025	0.0350784	0.248577	0.890886	0.706247	-1.026	-0.0366153	0.232523	0.878351	0.822716	1.27	0.345263	0.248577	0.198251	0.424276	-1.3	-0.378805	0.396297	0.364112	0.417465	-1.237	-0.307111	0.365896	0.423013	0.430629	-1.612	-0.68899	0.396297	0.116112	0.23875	1.051	0.0716937	0.396297	0.860447	0.867386	-1.24	-0.310185	0.405925	0.464344	0.513387	-1.303	-0.381879
no gene name	At4g03750.1	transposable element gene; similar to disease resistance protein (TIR-NBS-LRR class), putative [Arabidopsis thaliana] (TAIR:AT4G16900.1)	-1.238	-0.307997	0.287167	0.311395	0.31732	1.084	0.116124	0.306995	0.714005	0.658017	1.135	0.182628	0.287167	0.540632	0.744848	1.006	0.00924488	0.306995	0.976633	0.745503	-1.342	-0.424121	0.48943	0.40869	0.438478	-1.405	-0.490626	0.451884	0.305821	0.365888	-1.246	-0.317242	0.48943	0.53305	0.490169	-1.047	-0.0665043	0.48943	0.894906	0.871261	1.077	0.106879	0.50132	0.835926	0.642738	1.128	0.173383
no gene name	At4g03760.1	pseudogene of unknown protein	-1.018	-0.0260605	0.38868	0.948188	0.553798	1.306	0.384858	0.463945	0.430857	0.550925	1.542	0.624821	0.38868	0.146602	0.52277	-1.977	-0.983618	0.463945	0.0668127	0.259375	-1.33	-0.410919	0.697596	0.572082	0.511518	-1.57	-0.650881	0.611832	0.318463	0.373849	1.942	0.957558	0.689888	0.20257	0.313368	-1.181	-0.239962	0.689888	0.736944	0.84745	2.582	1.36848	0.794373	0.123237	0.292311	3.049	1.60844
no gene name	AT4G03770.1	hypothetical protein (from TAIR5, not found in TAIR10)	-1.073	-0.101313	0.180994	0.589302	0.44277	-1.269	-0.343205	0.193491	0.109854	0.320433	-1.024	-0.0345571	0.180994	0.852819	0.818718	1.394	0.479075	0.193491	0.0352242	0.184944	1.183	0.241893	0.308475	0.453091	0.46077	-1.047	-0.0667558	0.284811	0.81993	0.579972	-1.495	-0.580388	0.308475	0.0925878	0.211762	-1.239	-0.308648	0.308475	0.343179	0.751914	-1.768	-0.822281	0.315969	0.028625	0.14427	-1.428	-0.513632
no gene name	At4g03775.1	transposable element gene; CACTA-like transposase family (En/Spm), has a 9.9e-25 P-value blast match to dbj|BAB64937.1| TdcA1-ORF1-ORF2 (Daucus carota) Spm/En-like (CACTA-like)	-1.125	-0.169525	0.228518	0.477092	0.396868	-1.422	-0.508354	0.244296	0.0671674	0.268412	1.319	0.399625	0.228518	0.114264	0.488738	1.213	0.278254	0.244296	0.284109	0.490592	1.265	0.338829	0.389471	0.406919	0.437477	-1.484	-0.569151	0.359594	0.147936	0.2506	-1.364	-0.447779	0.389471	0.279897	0.36591	-1.876	-0.90798	0.389471	0.0446509	0.535147	-1.725	-0.786609	0.398933	0.0801125	0.239182	1.088	0.121371
no gene name	At4g03780.1	transposable element gene; gypsy-like retrotransposon family (Athila), has a 1.9e-59 P-value blast match to GB:CAA57397 Athila ORF 1 (Arabidopsis thaliana)	1.155	0.207709	0.250792	0.428965	0.376534	1.128	0.173208	0.268108	0.534378	0.595191	1.125	0.170004	0.250792	0.514902	0.736603	-1.465	-0.550921	0.268108	0.0700617	0.264856	1.024	0.0345009	0.427434	0.937434	0.623397	1.026	0.0377049	0.394644	0.925978	0.608379	1.692	0.75863	0.427434	0.109664	0.23155	1.002	0.00320398	0.427434	0.994183	0.882285	1.652	0.724129	0.437818	0.132525	0.30163	1.648	0.720926
no gene name	At4g03790.1	transposable element gene; gypsy-like retrotransposon family (Athila), has a 2.2e-286 P-value blast match to GB:CAA57397 Athila ORF 1 (Arabidopsis thaliana)	-1.051	-0.0721697	0.1435	0.627095	0.456663	-1.017	-0.0243562	0.153408	0.877358	0.702976	1.255	0.327198	0.1435	0.0485529	0.357287	-1.173	-0.230672	0.153408	0.166925	0.39549	-1.034	-0.0478135	0.244573	0.849346	0.600806	-1.319	-0.399368	0.225811	0.110752	0.215836	1.116	0.158503	0.244573	0.533116	0.490169	-1.276	-0.351555	0.244573	0.184441	0.681023	1.154	0.206316	0.250515	0.431466	0.497408	1.472	0.557871
no gene name	At4g03800.1	transposable element gene; gypsy-like retrotransposon family, has a 1.5e-125 P-value blast match to GB:AAD19359 polyprotein (gypsy_Ty3-element) (Sorghum bicolor)	-1.166	-0.222033	0.175186	0.240655	0.275898	1.054	0.0764394	0.20911	0.72418	0.661047	1.039	0.0556933	0.175186	0.758694	0.801204	1.064	0.0899002	0.20911	0.6786	0.674356	-1.23	-0.298472	0.314421	0.370272	0.42058	-1.212	-0.277726	0.275766	0.343369	0.388296	-1.241	-0.311933	0.310947	0.345152	0.403662	1.014	0.0207461	0.310947	0.948443	0.878112	-1.009	-0.0134608	0.35804	0.970931	0.675655	-1.024	-0.0342069
no gene name	At4g03810.1	transposable element gene; copia-like retrotransposon family, has a 0. P-value blast match to GB:BAA22288 pol polyprotein (Ty1_Copia-element) (Oryza australiensis)GB:BAA22288 polyprotein (Ty1_Copia-element) (Oryza australiensis)gi|2443320|dbj|BAA22288.1| polyprotein (RIRE1) (Oryza australiensis) (Ty1_Copia-element)	1.053	0.0738854	0.209348	0.733259	0.493133	1.173	0.229977	0.249887	0.384314	0.527442	-1.288	-0.364588	0.209348	0.119764	0.493556	1.043	0.0607253	0.249887	0.814112	0.709269	-1.114	-0.156092	0.375734	0.688745	0.552392	1.355	0.438473	0.329541	0.22001	0.308836	1.009	0.0131601	0.371583	0.972616	0.628928	1.51	0.594566	0.371583	0.148246	0.664095	1.124	0.169252	0.42786	0.702755	0.604669	-1.343	-0.425313
no gene name	AT4G03820.1	Protein of unknown function (DUF3537); FUNCTIONS IN: molecular_function unknown; INVOLVED IN: biological_process unknown; LOCATED IN: cellular_component unknown; EXPRESSED IN: 19 plant structures; EXPRESSED DURING: 9 growth stages; CONTAINS InterPro DOMAIN/s: Protein of unknown function DUF3537 (InterPro:IPR021924); BEST Arabidopsis thaliana protein match is: Protein of unknown function (DUF3537)…	1.061	0.0848095	0.223864	0.71466	0.487827	-1.049	-0.0687042	0.267213	0.80358	0.684776	-1.015	-0.02107	0.223864	0.927329	0.829533	1.003	0.00496472	0.267213	0.985631	0.746534	1.112	0.153514	0.401787	0.712353	0.560437	1.076	0.10588	0.35239	0.771485	0.56573	1.057	0.0798448	0.397347	0.845757	0.596046	-1.034	-0.0476342	0.397347	0.907534	0.872845	-1.052	-0.0736689	0.457526	0.876073	0.653176	-1.018	-0.0260348
no gene name	At4g03830.1	myosin heavy chain-related; FUNCTIONS IN: molecular_function unknown; INVOLVED IN: biological_process unknown; LOCATED IN: nucleus; EXPRESSED IN: root, carpel; EXPRESSED DURING: petal differentiation and expansion stage; CONTAINS InterPro DOMAIN/s: Protein of unknown function DUF601 (InterPro:IPR006736); BEST Arabidopsis thaliana protein match is: unknown protein (TAIR:AT1G51172.1); Has 2028 Blas…	-1.135	-0.182543	0.141147	0.228121	0.267314	-1.034	-0.0484014	0.150893	0.75571	0.671382	1.289	0.366645	0.141147	0.0288513	0.297128	-1.099	-0.135701	0.150893	0.39191	0.556727	-1.097	-0.134142	0.240563	0.590704	0.518688	-1.463	-0.549188	0.222108	0.035418	0.112077	-1.033	-0.0468425	0.240563	0.849936	0.597178	-1.333	-0.415047	0.240563	0.118553	0.643122	1.062	0.0872991	0.246407	0.731282	0.613174	1.417	0.502346
no gene name	At4g03850.1	transposable element gene; gypsy-like retrotransposon family (Athila), has a 1.8e-131 P-value blast match to GB:CAA57397 Athila ORF 1 (Arabidopsis thaliana)	-1.194	-0.255825	0.179904	0.192817	0.242622	1.327	0.408575	0.21474	0.0935856	0.301637	1.077	0.106561	0.179904	0.569993	0.754407	-1.197	-0.259311	0.21474	0.261704	0.474326	-1.585	-0.664399	0.322887	0.0736247	0.189159	-1.286	-0.362385	0.283191	0.236529	0.321592	1.002	0.00348644	0.319319	0.991556	0.632638	1.233	0.302014	0.319319	0.371935	0.761623	1.589	0.667886	0.367681	0.106826	0.27274	1.289	0.365872
no gene name	At4g03860.1	transposable element gene; transposon protein -related, similar to athila retroelement	-1.175	-0.232274	0.188067	0.248077	0.280281	-1.152	-0.204465	0.201052	0.335722	0.500812	1.202	0.265549	0.188067	0.19158	0.57201	1.126	0.171191	0.201052	0.416585	0.570281	-1.019	-0.0278092	0.320529	0.932762	0.622017	-1.412	-0.497824	0.29594	0.126829	0.232304	-1.323	-0.403465	0.320529	0.239791	0.33934	-1.385	-0.470014	0.320529	0.176596	0.677146	-1.297	-0.375656	0.328316	0.282063	0.418842	1.068	0.0943583
no gene name	At4g03880.1	transposable element gene; pseudogene, hypothetical protein	1.173	0.230606	0.226484	0.335172	0.329322	1.294	0.372274	0.242122	0.158538	0.368157	1.02	0.0282785	0.226484	0.90338	0.825866	-1.549	-0.631158	0.242122	0.0284205	0.165594	-1.103	-0.141668	0.386005	0.722092	0.564087	1.151	0.202327	0.356394	0.584116	0.500734	1.817	0.861764	0.386005	0.0524805	0.157889	1.269	0.343995	0.386005	0.396038	0.770197	2.005	1.00343	0.395383	0.0318217	0.152235	1.579	0.659437
no gene name	At4g03890.1	transposable element gene; similar to unknown protein [Arabidopsis thaliana] (TAIR:AT2G23480.1); contains InterPro domain Protein of unknown function DUF287; (InterPro:IPR005048)	-1.69	-0.756859	0.224767	0.00829244	0.040201	-1.002	-0.00352575	0.240286	0.988613	0.726441	1.473	0.558816	0.224767	0.0346373	0.317442	1.15	0.201568	0.240286	0.423264	0.573734	-1.686	-0.753333	0.383079	0.0807928	0.197702	-2.489	-1.31568	0.353692	0.00477184	0.0354699	-1.943	-0.958428	0.383079	0.0337561	0.123294	-1.477	-0.562342	0.383079	0.176176	0.677146	-1.153	-0.205094	0.392386	0.613815	0.575305	1.281	0.357248
no gene name	At4g03910.1	transposable element gene; CACTA-like transposase family (Ptta/En/Spm), has a 4.9e-39 P-value blast match to At5g29026.1/8-244 CACTA-like transposase family (Ptta/En/Spm) (CACTA-element) (Arabidopsis thaliana)	1.049	0.0686187	0.18198	0.71486	0.487884	-1.043	-0.0607254	0.194545	0.762044	0.673213	-1.065	-0.0912757	0.18198	0.628009	0.770375	1.059	0.0833824	0.194545	0.678288	0.674215	1.094	0.129344	0.310155	0.686427	0.551647	1.117	0.159894	0.286362	0.590214	0.503513	-1.01	-0.0147637	0.310155	0.963074	0.626818	1.021	0.0305503	0.310155	0.923694	0.874823	-1.105	-0.144108	0.31769	0.660848	0.591842	-1.129	-0.174658
no gene name	At4g03913.1	pseudogene, Ulp1 protease family, contains Pfam profile PF02902: Ulp1 protease family, C-terminal catalytic domain	-1.378	-0.462586	0.338668	0.209132	0.254265	1.159	0.212778	0.404248	0.612918	0.626536	1.085	0.118176	0.338668	0.736138	0.796929	1.096	0.131632	0.404248	0.753064	0.694958	-1.597	-0.675364	0.607835	0.298801	0.381534	-1.496	-0.580762	0.533107	0.307706	0.366943	-1.51	-0.594218	0.601119	0.351849	0.407281	1.068	0.0946019	0.601119	0.878848	0.869435	1.058	0.081146	0.69216	0.909563	0.660926	-1.009	-0.0134559
no gene name	At4g03916.1	transposable element gene; similar to unknown protein [Arabidopsis thaliana] (TAIR:AT3G31980.1); similar to hypothetical protein 31.t00030 [Brassica oleracea] (GB:ABD65117.1); contains InterPro domain Protein of unknown function DUF889, eukaryote; (InterPro:IPR010285)	1.387	0.472217	0.262887	0.106014	0.173325	1.121	0.164613	0.281039	0.57245	0.610355	-1.185	-0.245237	0.262887	0.375242	0.684129	-1.312	-0.391593	0.281039	0.196956	0.422963	1.238	0.307605	0.448049	0.509671	0.485774	1.644	0.717454	0.413678	0.116888	0.222034	1.82	0.86381	0.448049	0.0859562	0.203561	1.329	0.409849	0.448049	0.384179	0.765044	1.47	0.556205	0.458934	0.256388	0.402657	1.107	0.146356
no gene name	At4g03920.1	transposable element gene; non-LTR retrotransposon family (LINE), has a 9.1e-40 P-value blast match to GB:NP_038602 L1 repeat, Tf subfamily, member 18 (LINE-element) (Mus musculus)	-1.431	-0.517115	0.468965	0.298781	0.311149	1.154	0.206644	0.501345	0.689852	0.65101	1.122	0.166219	0.468965	0.731173	0.795517	1.105	0.144251	0.501345	0.78007	0.702307	-1.651	-0.723759	0.799274	0.388788	0.428443	-1.606	-0.683334	0.737959	0.378618	0.407844	-1.582	-0.661366	0.799274	0.429371	0.445582	1.028	0.0404251	0.799274	0.960767	0.87972	1.044	0.0623931	0.818692	0.940919	0.668622	1.015	0.021968
no gene name	At4g03930.1	enzyme inhibitor/ pectinesterase; FUNCTIONS IN: enzyme inhibitor activity, pectinesterase activity; INVOLVED IN: cell wall modification; LOCATED IN: endomembrane system, cell wall, plant-type cell wall; EXPRESSED IN: flower; CONTAINS InterPro DOMAIN/s: Pectinesterase, active site (InterPro:IPR018040), Pectin lyase fold/virulence factor (InterPro:IPR011050), Pectinesterase inhibitor (InterPro:IPR0…	-1.446	-0.532227	0.360463	0.173918	0.229587	-1.121	-0.164937	0.385351	0.678698	0.646743	1.13	0.176712	0.360463	0.635696	0.773085	1.434	0.520453	0.385351	0.209803	0.433695	-1.29	-0.36729	0.61435	0.564677	0.508855	-1.635	-0.708939	0.567221	0.242878	0.325993	-2.074	-1.05268	0.61435	0.120772	0.243447	-1.267	-0.341649	0.61435	0.591688	0.821022	-1.608	-0.68539	0.629275	0.30438	0.43147	-1.269	-0.343741
no gene name	At4g03940.1	unknown protein; FUNCTIONS IN: molecular_function unknown; INVOLVED IN: biological_process unknown; LOCATED IN: cellular_component unknown; Has 8 Blast hits to 8 proteins in 3 species: Archae - 0; Bacteria - 0; Metazoa - 0; Fungi - 0; Plants - 6; Viruses - 0; Other Eukaryotes - 2 (source: NCBI BLink).	-1.324	-0.404527	0.124294	0.011621	0.0487288	-1.084	-0.115834	0.148363	0.45743	0.562889	1.015	0.0215758	0.124294	0.866502	0.82053	1.413	0.498784	0.148363	0.00990348	0.0912727	-1.222	-0.288693	0.223081	0.231731	0.336894	-1.344	-0.426103	0.195655	0.0610692	0.154405	-1.87	-0.903311	0.220616	0.00346401	0.0336086	-1.1	-0.137409	0.220616	0.550725	0.811688	-1.531	-0.614618	0.254029	0.041884	0.173795	-1.392	-0.477209
no gene name	At4g03950.1	glucose-6-phosphate/phosphate translocator, putative; FUNCTIONS IN: glucose-6-phosphate transmembrane transporter activity, glucose transmembrane transporter activity; INVOLVED IN: hexose phosphate transport; EXPRESSED IN: stem, leaf; EXPRESSED DURING: LP.04 four leaves visible; CONTAINS InterPro DOMAIN/s: Protein of unknown function DUF250 (InterPro:IPR004853); BEST Arabidopsis thaliana protein …	-1.007	-0.00979313	0.0965586	0.921439	0.546783	-1.158	-0.211401	0.103225	0.0708477	0.272846	1.041	0.058601	0.0965586	0.558917	0.750864	1.119	0.162593	0.103225	0.14968	0.377946	1.15	0.201608	0.164568	0.251642	0.351536	-1.049	-0.0683942	0.151944	0.663265	0.529773	-1.127	-0.172386	0.164568	0.322181	0.391172	-1.206	-0.270002	0.164568	0.135285	0.656214	-1.296	-0.373994	0.168566	0.0536799	0.196641	-1.075	-0.103992
no gene name	At4g03960.1	tyrosine specific protein phosphatase family protein; FUNCTIONS IN: phosphatase activity, protein tyrosine phosphatase activity, phosphoprotein phosphatase activity; INVOLVED IN: dephosphorylation; LOCATED IN: cellular_component unknown; EXPRESSED IN: 22 plant structures; EXPRESSED DURING: 13 growth stages; CONTAINS InterPro DOMAIN/s: Protein-tyrosine phosphatase, active site (InterPro:IPR016130)…	1.327	0.408214	0.290186	0.193086	0.242765	-1.005	-0.00758522	0.310222	0.981026	0.725088	-1.104	-0.142628	0.290186	0.634832	0.772956	-1.196	-0.258	0.310222	0.427112	0.574905	1.334	0.415799	0.494574	0.422277	0.446111	1.465	0.550842	0.456634	0.25845	0.335602	1.587	0.666214	0.494574	0.2109	0.319219	1.098	0.135043	0.494574	0.790978	0.857602	1.19	0.250415	0.50659	0.632924	0.582399	1.083	0.115372
no gene name	At4g03965.1	protein binding / zinc ion binding; FUNCTIONS IN: protein binding, zinc ion binding; INVOLVED IN: biological_process unknown; LOCATED IN: cellular_component unknown; CONTAINS InterPro DOMAIN/s: Zinc finger, RING-type (InterPro:IPR001841), Zinc finger, RING/FYVE/PHD-type (InterPro:IPR013083); BEST Arabidopsis thaliana protein match is: zinc finger (C3HC4-type RING finger) family protein (TAIR:AT4G…	1.028	0.0399119	0.234373	0.868547	0.532574	-1.347	-0.429749	0.250555	0.12045	0.330795	1.027	0.0383229	0.234373	0.873728	0.82172	1.276	0.351514	0.250555	0.194178	0.420779	1.385	0.469661	0.39945	0.269852	0.364245	1.001	0.00158907	0.368807	0.996656	0.625677	-1.241	-0.311602	0.39945	0.45537	0.457057	-1.383	-0.468072	0.39945	0.271366	0.723585	-1.719	-0.781263	0.409155	0.0885386	0.249596	-1.242	-0.313191
no gene name	At4g03970.1	transposable element gene; similar to Ulp1 protease family protein [Arabidopsis thaliana] (TAIR:AT2G10350.1); similar to Ulp1 protease family [Arabidopsis thaliana] (TAIR:AT3G42530.1); similar to Ulp1 protease family protein [Arabidopsis thaliana] (TAIR:AT1G44880.1); similar to hypothetical protein 23.t00036 [Brassica oleracea] (GB:ABD65624.1); contains InterPro domain Peptidase C48, SUMO/Sentrin…	1.068	0.0955136	0.148864	0.537118	0.422092	-1.042	-0.059514	0.159142	0.717087	0.659053	1.012	0.017588	0.148864	0.908545	0.826875	-1.038	-0.0535876	0.159142	0.744041	0.692447	1.113	0.155028	0.253714	0.556294	0.505695	1.055	0.0779256	0.234251	0.74701	0.558089	1.109	0.149101	0.253714	0.571199	0.505648	-1.055	-0.0771021	0.253714	0.768118	0.854162	-1.004	-0.00592636	0.259878	0.982304	0.67768	1.051	0.0711757
no gene name	At4g03975.1	transposable element gene; similar to unknown protein [Arabidopsis thaliana] (TAIR:AT5G36060.1)	1.046	0.0643631	0.144846	0.667278	0.47137	-1.109	-0.148875	0.154847	0.361452	0.515536	1.016	0.0235944	0.144846	0.874201	0.821828	1.043	0.0609172	0.154847	0.703179	0.681251	1.159	0.213238	0.246866	0.410138	0.439002	1.029	0.0407687	0.227928	0.862004	0.59173	1.002	0.00344598	0.246866	0.989167	0.632349	-1.127	-0.172469	0.246866	0.502432	0.800763	-1.157	-0.209792	0.252864	0.428186	0.496109	-1.026	-0.0373227
no gene name	At4g03980.1	transposable element gene; Mutator-like transposase family, has a 4.0e-80 P-value blast match to Q9SKL7 /23-182 Pfam PF03108 MuDR family transposase (MuDr-element domain)	1.055	0.077578	0.22971	0.743317	0.496224	-1.123	-0.166748	0.245571	0.514205	0.586292	1.049	0.0694599	0.22971	0.769234	0.802249	1.014	0.0197099	0.245571	0.937786	0.737688	1.185	0.244326	0.391503	0.548071	0.502133	1.006	0.00811813	0.36147	0.982572	0.622387	1.041	0.0578681	0.391503	0.885751	0.606552	-1.178	-0.236208	0.391503	0.561181	0.812974	-1.138	-0.186458	0.401015	0.653001	0.589733	1.035	0.04975
no gene name	At4g03990.1	transposable element gene; similar to heat shock protein binding [Arabidopsis thaliana] (TAIR:AT1G32830.1); similar to heat shock protein binding [Arabidopsis thaliana] (TAIR:AT2G04970.1); similar to heat shock protein binding [Arabidopsis thaliana] (TAIR:AT2G14140.1); similar to Agenet domain containing protein [Brassica oleracea] (GB:ABD65016.1); contains domain HIPIP (high potential iron prote…	1.084	0.116453	0.14421	0.440185	0.38156	-1.202	-0.265566	0.154167	0.119062	0.329871	1.015	0.0213657	0.14421	0.885486	0.823783	1.093	0.127747	0.154167	0.428743	0.575475	1.303	0.382019	0.245783	0.154535	0.275061	1.068	0.0950876	0.226928	0.685025	0.537712	-1.008	-0.0112938	0.245783	0.964353	0.626909	-1.22	-0.286932	0.245783	0.273038	0.723596	-1.313	-0.393313	0.251754	0.152655	0.322211	-1.077	-0.106381
no gene name	At4g04000.1	transposable element gene; non-LTR retrotransposon family (LINE), has a 2.6e-39 P-value blast match to GB:AAB41224 ORF2 (LINE-element) (Rattus norvegicus)	-1.015	-0.0219099	0.181646	0.906643	0.543105	1.183	0.242322	0.194187	0.243565	0.440515	1.098	0.135269	0.181646	0.475455	0.722583	-1.28	-0.355682	0.194187	0.100234	0.31366	-1.201	-0.264232	0.309585	0.415517	0.44205	-1.115	-0.157179	0.285836	0.595773	0.505508	1.26	0.333772	0.309585	0.309025	0.384132	1.077	0.107053	0.309585	0.737442	0.8475	1.514	0.598004	0.317107	0.091949	0.253655	1.405	0.490951
no gene name	At4g04010.1	transposable element gene; similar to Ulp1 protease family protein [Arabidopsis thaliana] (TAIR:AT3G47260.1); similar to Ulp1 protease family protein [Arabidopsis thaliana] (TAIR:AT2G14130.1); similar to Ulp1 protease family protein [Arabidopsis thaliana] (TAIR:AT3G44500.1); similar to hypothetical protein 26.t00072 [Brassica oleracea] (GB:ABD65017.1); contains InterPro domain Peptidase C48, SUMO…	-1.06	-0.0837445	0.152822	0.598654	0.446173	1.109	0.149817	0.182415	0.435265	0.552577	1.069	0.0958882	0.152822	0.54785	0.747712	-1.119	-0.161961	0.182415	0.400515	0.561733	-1.176	-0.233562	0.274282	0.419229	0.444333	-1.133	-0.179633	0.240561	0.4766	0.454542	1.056	0.0782163	0.271251	0.780406	0.576595	1.038	0.053929	0.271251	0.847367	0.866418	1.241	0.311778	0.312333	0.347403	0.454503	1.196	0.257849
FIBRILLIN (FIB)	At4g04020.1	Fibrillin precursor protein. The fibrillin preprotein, but not the mature protein interacts with ABI2. Regulated by abscisic acid response regulators. Involved in abscisic acid-mediated photoprotection.	1.455	0.54092	0.187681	0.0181152	0.0629664	-1.555	-0.637016	0.200639	0.0112762	0.164074	-1.075	-0.104665	0.187681	0.590664	0.759111	1.149	0.200762	0.200639	0.343157	0.530602	2.263	1.17794	0.319871	0.00505558	0.0584436	1.564	0.645585	0.295333	0.0566221	0.147726	1.266	0.340158	0.319871	0.31529	0.387446	-1.446	-0.532351	0.319871	0.130417	0.650206	-1.787	-0.837778	0.327642	0.0308392	0.149593	-1.236	-0.305427
ARABIDOPSIS THALIANA OVATE FAMILY PROTEIN 9 (OFP9)	At4g04030.1	OFP9 (ARABIDOPSIS THALIANA OVATE FAMILY PROTEIN 9); BEST Arabidopsis thaliana protein match is: unknown protein (TAIR:AT3G54730.4); Has 173 Blast hits to 171 proteins in 14 species: Archae - 0; Bacteria - 0; Metazoa - 4; Fungi - 0; Plants - 164; Viruses - 3; Other Eukaryotes - 2 (source: NCBI BLink).	-1.421	-0.507329	0.147972	0.00752543	0.0380721	1.231	0.299918	0.158189	0.0904715	0.298093	1.213	0.278662	0.147972	0.0923321	0.454611	-1.051	-0.0712505	0.158189	0.663065	0.669642	-1.75	-0.807247	0.252194	0.0108156	0.0793717	-1.724	-0.785991	0.232847	0.00818435	0.0479999	-1.353	-0.436079	0.252194	0.117844	0.240593	1.015	0.0212561	0.252194	0.934675	0.876614	1.293	0.371168	0.258321	0.184599	0.350572	1.274	0.349912
MATERNAL EFFECT EMBRYO ARREST 51 (MEE51)	At4g04040.1	maternal effect embryo arrest 51 (MEE51); FUNCTIONS IN: diphosphate-fructose-6-phosphate 1-phosphotransferase activity; INVOLVED IN: embryonic development ending in seed dormancy, glycolysis; LOCATED IN: pyrophosphate-dependent phosphofructokinase complex, beta-subunit complex; EXPRESSED IN: 22 plant structures; EXPRESSED DURING: 13 growth stages; CONTAINS InterPro DOMAIN/s: Pyrophosphate-depende…	-1.092	-0.127005	0.229813	0.593965	0.444504	1.321	0.401311	0.24568	0.136803	0.345945	1.14	0.18874	0.229813	0.432703	0.706614	-1.378	-0.463047	0.24568	0.0921046	0.301889	-1.442	-0.528315	0.391678	0.210341	0.321322	-1.245	-0.315745	0.361631	0.405294	0.421954	1.262	0.336042	0.391678	0.413181	0.438572	1.159	0.212571	0.391678	0.600504	0.822448	1.821	0.864358	0.401194	0.0596022	0.207024	1.571	0.651787
no gene name	At4g04070.1	transposable element gene; similar to unknown protein [Arabidopsis thaliana] (TAIR:AT3G30810.1); similar to unknown protein [Arabidopsis thaliana] (TAIR:AT4G07530.1); similar to myosin heavy chain-related [Arabidopsis thaliana] (TAIR:AT4G08113.1); similar to hypothetical protein 26.t00052 [Brassica oleracea] (GB:ABD65035.1); contains InterPro domain Protein of unknown function DUF1633; (InterPro:…	-1.049	-0.0694755	0.153756	0.662066	0.46929	1.051	0.0718839	0.164372	0.672183	0.644605	1.081	0.112763	0.153756	0.481986	0.725207	-1.083	-0.115171	0.164372	0.501217	0.608567	-1.103	-0.141359	0.262052	0.602676	0.522691	-1.135	-0.182239	0.241949	0.470567	0.45189	1.032	0.0456959	0.262052	0.865429	0.601496	-1.029	-0.0408793	0.262052	0.879479	0.869535	1.138	0.187055	0.268419	0.503479	0.531236	1.171	0.227935
ISCU-LIKE 3 (ISU3)	At4g04080.1	Encodes a mitochondrial protein similar to E.coli IscU. In bacteria, IscU is a scaffold protein accepting sulfur and iron to build a transient Fe-S cluster,which is subsequently transferred to a target apoprotein.	1.581	0.660992	0.250437	0.0269424	0.0786799	-1.385	-0.469565	0.267729	0.113349	0.323782	-1.018	-0.0257639	0.250437	0.920317	0.829045	-1.122	-0.165663	0.267729	0.551404	0.630101	2.189	1.13056	0.426829	0.0265312	0.116295	1.61	0.686756	0.394086	0.115369	0.220464	1.774	0.826655	0.426829	0.0847521	0.202521	-1.36	-0.443801	0.426829	0.325576	0.744076	-1.234	-0.303902	0.437199	0.504535	0.531829	1.102	0.139899
no gene name	At4g04090.1	speckle-type POZ protein-related; FUNCTIONS IN: protein binding; LOCATED IN: cellular_component unknown; CONTAINS InterPro DOMAIN/s: BTB/POZ (InterPro:IPR013069), BTB/POZ fold (InterPro:IPR011333), Kelch related (InterPro:IPR013089), BTB/POZ-like (InterPro:IPR000210); BEST Arabidopsis thaliana protein match is: speckle-type POZ protein-related (TAIR:AT2G40450.1); Has 1362 Blast hits to 1356 prote…	1.203	0.267109	0.199832	0.214137	0.257809	1.035	0.0494632	0.21363	0.822076	0.688335	-1.11	-0.150772	0.199832	0.469834	0.721157	-1.122	-0.1658	0.21363	0.457594	0.589708	1.163	0.217646	0.340582	0.538718	0.498177	1.336	0.417881	0.314455	0.216583	0.306374	1.35	0.432909	0.340582	0.235565	0.33651	1.149	0.200235	0.340582	0.571041	0.814832	1.161	0.215263	0.348856	0.552487	0.55072	1.01	0.0150282
no gene name	At4g04100.1	transposable element gene; CACTA-like transposase family (Ptta/En/Spm), has a 2.6e-16 P-value blast match to At5g29026.1/8-244 CACTA-like transposase family (Ptta/En/Spm) (CACTA-element) (Arabidopsis thaliana)	-1.139	-0.187561	0.372853	0.627013	0.456623	1.314	0.393601	0.398597	0.349215	0.508699	-1.147	-0.197273	0.372853	0.609542	0.76531	-1.006	-0.00876702	0.398597	0.982932	0.746008	-1.496	-0.581163	0.635467	0.384278	0.426628	1.007	0.00971145	0.586718	0.987155	0.623301	-1.132	-0.178794	0.635467	0.784797	0.578028	1.506	0.590874	0.635467	0.376726	0.761786	1.322	0.402368	0.650905	0.551785	0.550495	-1.14	-0.188506
no gene name	At4g04110.1	Toll-Interleukin-Resistance (TIR) domain-containing protein; FUNCTIONS IN: transmembrane receptor activity; INVOLVED IN: signal transduction, defense response, innate immune response; LOCATED IN: intrinsic to membrane; EXPRESSED IN: 8 plant structures; EXPRESSED DURING: 4 anthesis, 4 leaf senescence stage, petal differentiation and expansion stage, D bilateral stage; CONTAINS InterPro DOMAIN/s: T…	-1.008	-0.0120574	0.289246	0.96766	0.558502	-1.258	-0.331071	0.309217	0.312188	0.486036	1.271	0.345985	0.289246	0.262195	0.623562	-1.002	-0.00285704	0.309217	0.99283	0.747827	1.247	0.319013	0.492973	0.533709	0.496388	-1.282	-0.358042	0.455155	0.451709	0.443127	-1.006	-0.00920034	0.492973	0.985517	0.631369	-1.599	-0.677056	0.492973	0.202864	0.694524	-1.255	-0.328214	0.50495	0.531935	0.543813	1.274	0.348842
no gene name	At4g04120.1	transposable element gene; copia-like retrotransposon family, has a 3.8e-19 P-value blast match to GB:BAA78423 polyprotein (Ty1_Copia-element) (Arabidopsis thaliana)GB:BAA78423 polyprotein (Ty1_Copia-element) (Arabidopsis thaliana)GB:BAA78423 polyprotein (Ty1_Copia-element) (Arabidopsis thaliana)gi|4996361|dbj|BAA78423.1| polyprotein (Arabidopsis thaliana) (Ty1_Copia-element)	1.066	0.0918766	0.149287	0.555367	0.429459	-1.47	-0.555436	0.178195	0.0142933	0.170754	-1.229	-0.297728	0.149287	0.0812269	0.431656	1.695	0.761287	0.178195	0.00271606	0.0446997	1.566	0.647312	0.267938	0.0421185	0.144169	1.31	0.389604	0.234997	0.135923	0.240255	-1.59	-0.66941	0.264977	0.0354596	0.126747	-1.196	-0.257708	0.264977	0.359254	0.75669	-2.491	-1.31672	0.305109	0.00256129	0.0421637	-2.084	-1.05901
no gene name	At4g04130.1	transposable element gene; similar to Ulp1 protease family protein [Arabidopsis thaliana] (TAIR:AT3G42690.1); similar to Ulp1 protease family protein [Arabidopsis thaliana] (TAIR:AT5G20750.1); similar to Ulp1 protease family protein [Brassica oleracea] (GB:ABD65034.1); contains InterPro domain Peptidase C48, SUMO/Sentrin/Ubl1; (InterPro:IPR003653)	-1.373	-0.457269	0.216272	0.0674178	0.134641	1.045	0.0641052	0.258151	0.810139	0.686363	1.17	0.227016	0.216272	0.324537	0.660076	1.122	0.166148	0.258151	0.537839	0.624401	-1.435	-0.521374	0.38816	0.216066	0.325084	-1.607	-0.684286	0.340439	0.0792772	0.178697	-1.541	-0.623417	0.383871	0.143025	0.264973	-1.12	-0.162911	0.383871	0.682464	0.838426	-1.073	-0.102042	0.442009	0.823218	0.639353	1.043	0.0608687
no gene name	At4g04140.1	transposable element gene; Mutator-like transposase family, has a 1.3e-78 P-value blast match to Q9ZQM3 /24-192 Pfam PF03108 MuDR family transposase (MuDr-element domain)	-1.021	-0.0301008	0.114946	0.800039	0.513618	1.048	0.0682861	0.137204	0.632088	0.633089	-1.018	-0.0253105	0.114946	0.831235	0.814918	-1.009	-0.0128749	0.137204	0.927546	0.735238	-1.071	-0.0983869	0.206303	0.646185	0.537366	-1.003	-0.00479029	0.18094	0.979527	0.621653	-1.012	-0.0172259	0.204023	0.934788	0.620029	1.067	0.0935966	0.204023	0.658617	0.83358	1.058	0.081161	0.234923	0.738643	0.614874	-1.009	-0.0124356
no gene name	At4g04150.1	transposable element gene; gypsy-like retrotransposon family (Athila), has a 2.0e-27 P-value blast match to GB:CAA57397 Athila ORF 1 (Arabidopsis thaliana)	-1.405	-0.490195	0.22656	0.0587185	0.123809	-1.209	-0.274328	0.242203	0.286639	0.469977	1.09	0.124062	0.22656	0.597289	0.761429	1.559	0.640461	0.242203	0.0267242	0.160516	-1.161	-0.215867	0.386135	0.589769	0.51831	-1.531	-0.614257	0.356513	0.118993	0.22402	-2.19	-1.13066	0.386135	0.0168079	0.0840141	-1.318	-0.39839	0.386135	0.329122	0.745068	-1.885	-0.914789	0.395516	0.0460176	0.18118	-1.43	-0.516399
no gene name	At4g04155.1	transposable element gene; similar to unknown protein [Arabidopsis thaliana] (TAIR:AT5G28130.1)	1.384	0.468388	0.330319	0.193949	0.243442	-1.042	-0.0597879	0.394283	0.883227	0.704394	-1.452	-0.537709	0.330319	0.142208	0.519676	1.094	0.129108	0.394283	0.751731	0.6944	1.442	0.528176	0.592851	0.398979	0.433329	2.008	1.0061	0.519965	0.08904	0.191043	1.265	0.33928	0.5863	0.578729	0.508293	1.393	0.477921	0.5863	0.43858	0.781991	-1.14	-0.188896	0.675097	0.786724	0.628977	-1.588	-0.666818
no gene name	AT4G04160.1	hypothetical protein (from TAIR5, not found in TAIR10)	1.08	0.110851	0.108264	0.332616	0.327802	-1.242	-0.31257	0.115739	0.0243678	0.198805	1.007	0.0103009	0.108264	0.926283	0.829517	1.142	0.191418	0.115739	0.13254	0.35689	1.341	0.423421	0.184518	0.0474054	0.152217	1.072	0.10055	0.170363	0.569569	0.494161	-1.057	-0.080567	0.184518	0.672664	0.542858	-1.251	-0.322871	0.184518	0.114078	0.639854	-1.418	-0.503988	0.189001	0.0257659	0.136508	-1.134	-0.181117
no gene name	At4g04165.1	hypothetical protein,	-1.625	-0.700525	0.468244	0.173002	0.228849	-1.003	-0.00489517	0.558915	0.993226	0.72724	-1.055	-0.0769047	0.468244	0.873615	0.821682	1.72	0.782325	0.558915	0.19916	0.425087	-1.62	-0.69563	0.840395	0.431814	0.450842	-1.541	-0.62362	0.737075	0.422096	0.43021	-2.795	-1.48285	0.831109	0.112232	0.23429	1.051	0.0720096	0.831109	0.933085	0.876369	-1.726	-0.78722	0.956982	0.434564	0.499037	-1.814	-0.85923
no gene name	At4g04170.1	transposable element gene; CACTA-like transposase family (Ptta/En/Spm), has a 2.3e-87 P-value blast match to At5g36655.1/81-333 CACTA-like transposase family (Ptta/En/Spm) (CACTA-element) (Arabidopsis thaliana)	-1.402	-0.487447	0.30241	0.141448	0.204084	1.438	0.523682	0.32329	0.139715	0.349366	1.149	0.200243	0.30241	0.524462	0.738889	-1.178	-0.236478	0.32329	0.4831	0.601208	-2.015	-1.01113	0.515408	0.0814078	0.198629	-1.611	-0.68769	0.475869	0.182325	0.280583	-1.19	-0.25097	0.515408	0.637944	0.532234	1.251	0.32344	0.515408	0.545895	0.810609	1.694	0.76016	0.52793	0.183761	0.349952	1.354	0.43672
no gene name	At4g04180.1	AAA-type ATPase family protein; FUNCTIONS IN: nucleoside-triphosphatase activity, ATPase activity, nucleotide binding, ATP binding; LOCATED IN: mitochondrion; EXPRESSED IN: shoot apex, embryo, pedicel, flower, seed; EXPRESSED DURING: 4 anthesis, F mature embryo stage, petal differentiation and expansion stage, D bilateral stage, E expanded cotyledon stage; CONTAINS InterPro DOMAIN/s: ATPase, AAA-…	1.203	0.266633	0.261425	0.334399	0.328849	-1.258	-0.33118	0.279475	0.266361	0.456235	-1.306	-0.384856	0.261425	0.175067	0.556573	1.365	0.449403	0.279475	0.142291	0.369085	1.513	0.597813	0.445556	0.212555	0.323044	1.571	0.651489	0.411376	0.147727	0.250428	-1.135	-0.182771	0.445556	0.691246	0.548982	1.038	0.0536757	0.445556	0.906758	0.872671	-1.718	-0.780584	0.456381	0.121361	0.290567	-1.783	-0.834259
no gene name	At4g04190.1	unknown protein; FUNCTIONS IN: molecular_function unknown; INVOLVED IN: biological_process unknown; LOCATED IN: cellular_component unknown; EXPRESSED IN: 15 plant structures; EXPRESSED DURING: 13 growth stages; Has 23 Blast hits to 23 proteins in 6 species: Archae - 0; Bacteria - 0; Metazoa - 0; Fungi - 0; Plants - 23; Viruses - 0; Other Eukaryotes - 0 (source: NCBI BLink).	1.008	0.0112966	0.251612	0.96529	0.55785	1.28	0.355648	0.300334	0.270332	0.459348	-1.261	-0.334353	0.251612	0.22055	0.595238	-1.023	-0.0325916	0.300334	0.916257	0.732578	-1.27	-0.344351	0.451588	0.467627	0.467145	1.271	0.345649	0.396069	0.408256	0.423582	1.031	0.0438882	0.446598	0.924134	0.617024	1.613	0.690001	0.446598	0.160924	0.673368	1.309	0.388239	0.514236	0.471899	0.516281	-1.233	-0.301761
no gene name	At4g04200.1	peptidase; FUNCTIONS IN: peptidase activity; INVOLVED IN: signal peptide processing; LOCATED IN: integral to membrane, signal peptidase complex; EXPRESSED IN: male gametophyte; CONTAINS InterPro DOMAIN/s: Microsomal signal peptidase 25 kDa subunit (InterPro:IPR009582); BEST Arabidopsis thaliana protein match is: microsomal signal peptidase 25 kDa subunit, putative (SPC25) (TAIR:AT2G39960.1); Has …	1.715	0.77842	0.177985	0.00178791	0.0168989	-1.747	-0.804531	0.190274	0.00221221	0.115016	-1.02	-0.0281326	0.177985	0.877898	0.822716	1.038	0.0542441	0.190274	0.782031	0.702761	2.996	1.58295	0.303346	0.000550442	0.0285101	1.749	0.806552	0.280075	0.0181849	0.0758676	1.652	0.724175	0.303346	0.0407377	0.137043	-1.713	-0.776398	0.303346	0.0307148	0.504498	-1.813	-0.858775	0.310716	0.0219729	0.126879	-1.059	-0.0823767
(PUX4)	At4g04210.1	Arabidopsis thaliana CDC48-interacting UBX-domain protein (PUX4)	-1.455	-0.540569	0.177726	0.013982	0.0540249	1.029	0.0414974	0.189997	0.831982	0.690929	1.155	0.207317	0.177726	0.273392	0.631763	1.224	0.291755	0.189997	0.159017	0.387348	-1.497	-0.582067	0.302905	0.0868319	0.20517	-1.679	-0.747886	0.279669	0.0254472	0.092551	-1.781	-0.832324	0.302905	0.0225577	0.0989169	-1.122	-0.16582	0.302905	0.597394	0.822143	-1.189	-0.250257	0.310264	0.440693	0.50227	-1.06	-0.0844376
RECEPTOR LIKE PROTEIN 46 (AtRLP46)	At4g04220.1	Receptor Like Protein 46 (AtRLP46); FUNCTIONS IN: protein binding, kinase activity; INVOLVED IN: signal transduction, defense response; LOCATED IN: endomembrane system; EXPRESSED IN: 20 plant structures; EXPRESSED DURING: 11 growth stages; CONTAINS InterPro DOMAIN/s: Leucine-rich repeat, typical subtype (InterPro:IPR003591), Leucine-rich repeat (InterPro:IPR001611), Leucine-rich repeat, N-termina…	-1.017	-0.0237013	0.298536	0.938671	0.551155	1.547	0.629496	0.356345	0.115293	0.325656	-1.103	-0.14178	0.298536	0.64754	0.77646	-1.379	-0.464015	0.356345	0.229103	0.450313	-1.573	-0.653197	0.535807	0.257533	0.355759	1.085	0.118079	0.469934	0.807941	0.576381	1.357	0.440313	0.529886	0.430098	0.445994	1.707	0.771276	0.529886	0.183608	0.6805	2.134	1.09351	0.610139	0.110861	0.277423	1.25	0.322234
no gene name	At4g04230.1	hypothetical protein,	-1.017	-0.0248988	0.159191	0.879586	0.535689	1.17	0.227109	0.190017	0.266231	0.456225	-1.131	-0.178218	0.159191	0.295399	0.643244	-1.017	-0.0239923	0.190017	0.902638	0.730134	-1.191	-0.252008	0.285713	0.403481	0.435651	1.112	0.15332	0.250586	0.557625	0.489167	-1.001	-0.000906475	0.282555	0.997519	0.634145	1.324	0.405328	0.282555	0.189339	0.685395	1.19	0.251102	0.325349	0.462424	0.512462	-1.113	-0.154226
no gene name	AT4G04240.1	hypothetical protein (from TAIR5, not found in TAIR10)	1.142	0.190949	0.198609	0.36449	0.344796	1.245	0.316351	0.237068	0.218794	0.420616	-1.122	-0.165811	0.198609	0.428023	0.704254	-1.267	-0.34149	0.237068	0.187699	0.415454	-1.091	-0.125402	0.35646	0.734075	0.567276	1.281	0.356759	0.312636	0.28682	0.354436	1.446	0.532439	0.352521	0.169391	0.287646	1.397	0.482162	0.352521	0.208574	0.697839	1.578	0.657841	0.405911	0.143751	0.313245	1.129	0.175679
no gene name	At4g04245.1	transposable element gene; copia-like retrotransposon family, has a 0.00030 P-value blast match to GB:CAA30503 pol polypeptide (Ty1_Copia-element) (Drosophila melanogaster)	-1.136	-0.184513	0.16776	0.299941	0.311647	-1.029	-0.041481	0.179343	0.822259	0.688335	1.139	0.18756	0.16776	0.292511	0.642132	1.027	0.038434	0.179343	0.835086	0.714425	-1.104	-0.143032	0.28592	0.628902	0.531692	-1.294	-0.372072	0.263986	0.19231	0.288651	-1.167	-0.222947	0.28592	0.455552	0.457082	-1.172	-0.229041	0.28592	0.443726	0.78323	-1.057	-0.079915	0.292866	0.791109	0.630202	1.109	0.149126
no gene name	At4g04250.1	pseudogene, hypothetical protein, contains Pfam profile: PF04642 protein of unknown function, DUF601	-1.185	-0.244628	0.15907	0.158462	0.218102	1.052	0.0732627	0.170053	0.676731	0.64624	1.096	0.132381	0.15907	0.426814	0.703762	1.027	0.0389841	0.170053	0.823802	0.711344	-1.247	-0.317891	0.271109	0.271073	0.365015	-1.299	-0.37701	0.250311	0.16629	0.266812	-1.217	-0.283612	0.271109	0.322787	0.391408	-1.042	-0.0591187	0.271109	0.832244	0.864421	1.024	0.0342786	0.277695	0.904472	0.659333	1.067	0.0933973
no gene name	At4g04260.1	bromo-adjacent homology (BAH) domain-containing protein; FUNCTIONS IN: DNA binding, zinc ion binding; LOCATED IN: cellular_component unknown; CONTAINS InterPro DOMAIN/s: Zinc finger, RING/FYVE/PHD-type (InterPro:IPR013083), Bromo adjacent region (InterPro:IPR001025), Zinc finger, FYVE/PHD-type (InterPro:IPR011011); BEST Arabidopsis thaliana protein match is: DNA binding / protein binding / zinc i…	-1.731	-0.791213	0.155943	0.00066847	0.00998851	1.619	0.695072	0.16671	0.00241393	0.118689	1.206	0.269958	0.155943	0.117475	0.492473	-1.128	-0.173816	0.16671	0.324316	0.51996	-2.802	-1.48628	0.265779	0.000337632	0.0260964	-2.087	-1.06117	0.24539	0.00192069	0.0217045	-1.534	-0.617397	0.265779	0.0452649	0.145051	1.343	0.425114	0.265779	0.144173	0.661115	1.826	0.868888	0.272236	0.010977	0.0881773	1.36	0.443774
no gene name	At4g04270.1	transposable element gene; CACTA-like transposase family (Ptta/En/Spm), has a 9.7e-78 P-value blast match to At5g29026.1/8-244 CACTA-like transposase family (Ptta/En/Spm) (CACTA-element) (Arabidopsis thaliana)	1.07	0.0969861	0.232836	0.686772	0.478177	-1.101	-0.138537	0.248913	0.59139	0.618251	-1.054	-0.0753308	0.232836	0.753681	0.800459	1.084	0.116882	0.248913	0.649831	0.664955	1.177	0.235523	0.396832	0.567455	0.509953	1.127	0.172317	0.366389	0.649321	0.524733	-1.014	-0.0198956	0.396832	0.961109	0.626696	-1.045	-0.0632061	0.396832	0.876968	0.869302	-1.194	-0.255419	0.406473	0.54537	0.548299	-1.143	-0.192212
no gene name	At4g04273.1	transposable element gene; similar to unknown protein [Arabidopsis thaliana] (TAIR:AT1G36756.1)	-1.292	-0.369529	0.26493	0.200581	0.248316	1.337	0.419118	0.316232	0.221653	0.42214	-1.002	-0.0030397	0.26493	0.991127	0.838652	-1.033	-0.0465502	0.316232	0.886614	0.726461	-1.727	-0.788647	0.475492	0.135783	0.257902	-1.289	-0.366489	0.417034	0.405132	0.4219	-1.251	-0.322978	0.470238	0.511598	0.482122	1.34	0.422158	0.470238	0.395531	0.769835	1.381	0.465669	0.541457	0.414801	0.489573	1.031	0.0435105
no gene name	At4g04276.1	transposable element gene; gypsy-like retrotransposon family (Athila), has a 4.2e-34 P-value blast match to GB:CAA57397 Athila ORF 1 (Arabidopsis thaliana)	1	0.000213975	0.23819	0.999303	0.566553	-1.084	-0.116152	0.254636	0.659089	0.641191	1.057	0.0799759	0.23819	0.744743	0.798246	1.025	0.0359623	0.254636	0.890799	0.72749	1.084	0.116366	0.405956	0.780872	0.581411	-1.057	-0.079762	0.374814	0.836222	0.584804	-1.025	-0.0357484	0.405956	0.931757	0.6191	-1.146	-0.196128	0.405956	0.640541	0.83032	-1.111	-0.152115	0.415819	0.72295	0.610939	1.031	0.0440136
no gene name	At4g04280.1	transposable element gene; copia-like retrotransposon family, has a 0. P-value blast match to GB:CAA31653 polyprotein (Ty1_Copia-element) (Arabidopsis thaliana)	1.028	0.0402962	0.201162	0.845686	0.525908	1.016	0.0233338	0.215051	0.915977	0.71092	-1.148	-0.199464	0.201162	0.34732	0.67067	1.099	0.135834	0.215051	0.543332	0.627032	1.012	0.0169624	0.342848	0.961621	0.628877	1.181	0.23976	0.316547	0.468161	0.450705	-1.068	-0.0955381	0.342848	0.786802	0.578695	1.167	0.222798	0.342848	0.532026	0.807286	-1.081	-0.1125	0.351177	0.756014	0.621271	-1.262	-0.335298
no gene name	At4g04300.1	transposable element gene; pseudogene, similar to putative helicase, blastp match of 38% identity and 2.6e-40 P-value to GP|21104536|dbj|BAB93131.1||AP003196 putative helicase {Oryza sativa (japonica cultivar-group)}	-1.177	-0.235128	0.187903	0.246166	0.279261	-1.017	-0.0249524	0.224289	0.914158	0.71075	1.109	0.149428	0.187903	0.449421	0.713666	1.08	0.110652	0.224289	0.635024	0.661186	-1.157	-0.210176	0.337245	0.550493	0.503211	-1.305	-0.384557	0.295783	0.229761	0.316455	-1.271	-0.34578	0.333518	0.330164	0.395246	-1.128	-0.174381	0.333518	0.615245	0.82576	-1.099	-0.135605	0.38403	0.73313	0.613531	1.027	0.0387762
no gene name	At4g04310.1	transposable element gene; pseudogene, zinc knuckle (CCHC type) protein family, contains Pfam domain PF00098: Zinc knuckle	-1.274	-0.349392	0.192771	0.107484	0.174647	1.003	0.00365359	0.2301	0.98772	0.726303	1.143	0.192195	0.192771	0.347958	0.671073	1.112	0.153544	0.2301	0.523364	0.61816	-1.277	-0.353045	0.345982	0.337395	0.403741	-1.456	-0.541586	0.303447	0.112129	0.217167	-1.417	-0.502935	0.342159	0.179791	0.296042	-1.14	-0.188541	0.342159	0.59666	0.82192	-1.109	-0.14989	0.39398	0.713514	0.608438	1.027	0.0386509
no gene name	At4g04320.1	malonyl-CoA decarboxylase family protein; FUNCTIONS IN: malonyl-CoA decarboxylase activity; INVOLVED IN: fatty acid biosynthetic process; EXPRESSED IN: 25 plant structures; EXPRESSED DURING: 15 growth stages; CONTAINS InterPro DOMAIN/s: Malonyl-CoA decarboxylase (InterPro:IPR007956); Has 994 Blast hits to 911 proteins in 148 species: Archae - 0; Bacteria - 242; Metazoa - 65; Fungi - 0; Plants - 2…	-1.628	-0.702681	0.2872	0.0401455	0.0990728	1.32	0.40108	0.342814	0.275688	0.462565	1.1	0.137346	0.2872	0.645287	0.775883	1.121	0.164256	0.342814	0.644663	0.663494	-2.149	-1.10376	0.515462	0.064645	0.177499	-1.79	-0.840027	0.45209	0.100223	0.204157	-1.824	-0.866937	0.509766	0.127426	0.251101	1.201	0.263734	0.509766	0.6189	0.826138	1.178	0.236824	0.586971	0.697173	0.602698	-1.019	-0.0269101
no gene name	At4g04330.1	unknown protein; EXPRESSED IN: 20 plant structures; EXPRESSED DURING: 13 growth stages; Has 254 Blast hits to 254 proteins in 154 species: Archae - 0; Bacteria - 200; Metazoa - 0; Fungi - 0; Plants - 53; Viruses - 0; Other Eukaryotes - 1 (source: NCBI BLink).	-1.316	-0.396617	0.263942	0.167173	0.224784	1.302	0.380182	0.282166	0.2108	0.414242	1.771	0.824967	0.263942	0.0122087	0.213175	-1.751	-0.808531	0.282166	0.0186144	0.131854	-1.713	-0.776799	0.449846	0.118276	0.240143	-2.332	-1.22158	0.415337	0.0164549	0.0715979	1.33	0.411914	0.449846	0.383714	0.423998	-1.361	-0.444786	0.449846	0.348621	0.753767	2.279	1.18871	0.460775	0.0297058	0.147152	3.103	1.6335
no gene name	AT4G04340.1	ERD (early-responsive to dehydration stress) family protein; LOCATED IN: plasma membrane; EXPRESSED IN: 25 plant structures; EXPRESSED DURING: 13 growth stages; CONTAINS InterPro DOMAIN/s: Protein of unknown function DUF221 (InterPro:IPR003864); BEST Arabidopsis thaliana protein match is: ERD (early-responsive to dehydration stress) family protein (TAIR:AT4G22120.6); Has 1468 Blast hits to 1288 p…	1.073	0.102131	0.392617	0.801334	0.514014	1.026	0.0376636	0.468644	0.937919	0.715878	1.048	0.0674406	0.392617	0.867882	0.820884	-1.154	-0.207236	0.468644	0.670053	0.671686	1.046	0.0644677	0.704662	0.929355	0.621183	1.024	0.0346908	0.618029	0.956614	0.615689	1.239	0.309367	0.696875	0.668852	0.541543	-1.021	-0.029777	0.696875	0.966965	0.880619	1.185	0.244899	0.802419	0.768003	0.624132	1.21	0.274676
EMBRYO DEFECTIVE 2369 (EMB2369)	At4g04350.1	EMBRYO DEFECTIVE 2369 (EMB2369); FUNCTIONS IN: aminoacyl-tRNA ligase activity, nucleotide binding, leucine-tRNA ligase activity, ATP binding; INVOLVED IN: embryonic development ending in seed dormancy, tRNA aminoacylation for protein translation; LOCATED IN: mitochondrion, chloroplast; EXPRESSED IN: 22 plant structures; EXPRESSED DURING: 13 growth stages; CONTAINS InterPro DOMAIN/s: Aminoacyl-tRN…	1.81	0.856212	0.285892	0.0150811	0.0565743	1.428	0.514063	0.305631	0.126869	0.337021	-1.11	-0.150925	0.285892	0.61033	0.7654	-2.328	-1.21935	0.305631	0.00315958	0.0486106	1.268	0.342148	0.487256	0.500314	0.482002	2.01	1.00714	0.449877	0.0519541	0.14071	4.215	2.07556	0.487256	0.00211209	0.0249279	1.586	0.664988	0.487256	0.205472	0.696479	3.325	1.73341	0.499094	0.00701417	0.0696268	2.097	1.06843
no gene name	At4g04360.1	unknown protein; FUNCTIONS IN: molecular_function unknown; INVOLVED IN: biological_process unknown; LOCATED IN: endomembrane system; CONTAINS InterPro DOMAIN/s: Protein of unknown function DUF1068 (InterPro:IPR010471); BEST Arabidopsis thaliana protein match is: unknown protein (TAIR:AT1G05070.1); Has 50 Blast hits to 50 proteins in 9 species: Archae - 0; Bacteria - 0; Metazoa - 0; Fungi - 0; Pla…	1.088	0.121581	0.139483	0.406049	0.365856	1.266	0.340559	0.149113	0.0482541	0.241857	1.067	0.093487	0.139483	0.51953	0.737677	-1.47	-0.555626	0.149113	0.00472508	0.0600355	-1.164	-0.218978	0.237725	0.381006	0.425592	1.02	0.0280936	0.219489	0.900967	0.602322	1.599	0.677207	0.237725	0.0191298	0.090413	1.187	0.247072	0.237725	0.325772	0.744076	1.861	0.896185	0.243501	0.00507216	0.0592303	1.568	0.649113
no gene name	At4g04370.1	pentatricopeptide (PPR) repeat-containing protein; INVOLVED IN: biological_process unknown; LOCATED IN: cellular_component unknown; EXPRESSED IN: 9 plant structures; EXPRESSED DURING: F mature embryo stage, petal differentiation and expansion stage, D bilateral stage, E expanded cotyledon stage; CONTAINS InterPro DOMAIN/s: Pentatricopeptide repeat (InterPro:IPR002885); BEST Arabidopsis thaliana p…	1.042	0.0587898	0.439821	0.896967	0.540219	1.421	0.506941	0.524988	0.362511	0.515796	-1.26	-0.333699	0.439821	0.469783	0.721157	-1.174	-0.232032	0.524988	0.670211	0.671715	-1.364	-0.448151	0.789382	0.585798	0.51698	1.313	0.392489	0.692334	0.586327	0.501756	1.223	0.290822	0.780659	0.719172	0.557624	1.791	0.840641	0.780659	0.312952	0.739226	1.669	0.738973	0.898892	0.434839	0.499229	-1.073	-0.101667
no gene name	At4g04380.1	transposable element gene; copia-like retrotransposon family, has a 7.5e-248 P-value blast match to GB:CAA31653 polyprotein (Ty1_Copia-element) (Arabidopsis thaliana)	-1.347	-0.429925	0.187449	0.0474977	0.109554	1.15	0.201503	0.200391	0.340902	0.503952	1.179	0.237092	0.187449	0.237698	0.608176	-1.006	-0.00867066	0.200391	0.966432	0.743907	-1.549	-0.631427	0.319476	0.0795132	0.196415	-1.588	-0.667017	0.294968	0.0500686	0.137512	-1.339	-0.421254	0.319476	0.219877	0.3254	-1.025	-0.0355895	0.319476	0.913744	0.873839	1.157	0.210173	0.327238	0.536716	0.545622	1.186	0.245763
no gene name	At4g04390.1	transposable element gene; similar to Ulp1 protease family protein [Arabidopsis thaliana] (TAIR:AT5G28250.1); similar to Ulp1 protease family protein [Brassica oleracea] (GB:ABD64941.1); contains InterPro domain Peptidase C48, SUMO/Sentrin/Ubl1; (InterPro:IPR003653)	1.223	0.290334	0.20816	0.200595	0.248316	-1.101	-0.138841	0.20816	0.523545	0.590537	-1.18	-0.238202	0.20816	0.285572	0.638023	1.062	0.0867086	0.20816	0.687961	0.677684	1.346	0.429175	0.339924	0.242305	0.34437	1.442	0.528536	0.339924	0.158587	0.260167	1.152	0.203625	0.339924	0.565724	0.503676	1.071	0.0993606	0.339924	0.777493	0.855417	-1.169	-0.22555	0.339924	0.525647	0.54136	-1.253	-0.32491
no gene name	At4g04394.1	transposable element gene; similar to unknown protein [Arabidopsis thaliana] (TAIR:AT4G09400.1)	3.623	1.85723	0.57267	0.0118225	0.0491828	-2.498	-1.32052	0.57267	0.0500083	0.244389	-1.316	-0.396336	0.57267	0.508469	0.734658	-1.102	-0.140374	0.57267	0.812533	0.709081	9.049	3.17775	0.935166	0.00938742	0.074723	4.769	2.25357	0.935166	0.0425214	0.124847	3.993	1.9976	0.935166	0.0651717	0.176772	-1.898	-0.924182	0.935166	0.351972	0.754947	-2.266	-1.18014	0.935166	0.24251	0.393945	-1.194	-0.255962
no gene name	At4g04396.1	transposable element gene; similar to unknown protein [Arabidopsis thaliana] (TAIR:AT1G43920.1); similar to GRF zinc finger containing protein [Brassica oleracea] (GB:ABD64950.1)	1.306	0.385618	0.244934	0.154048	0.214446	-1.154	-0.206812	0.292363	0.499415	0.580842	-1.216	-0.282583	0.244934	0.281919	0.635964	1.075	0.103777	0.292363	0.731796	0.689684	1.508	0.59243	0.439602	0.21469	0.324288	1.589	0.668201	0.385557	0.121313	0.226223	1.216	0.281841	0.434745	0.534957	0.490859	1.054	0.075771	0.434745	0.865969	0.867967	-1.24	-0.310589	0.500588	0.552223	0.550588	-1.307	-0.38636
no gene name	At4g04398.1	transposable element gene; similar to unknown protein [Arabidopsis thaliana] (TAIR:AT3G45370.1)	1.045	0.0635422	0.237867	0.795387	0.512212	1.153	0.205613	0.254291	0.43961	0.554105	-1.158	-0.212178	0.237867	0.395614	0.692455	-1.04	-0.0569772	0.254291	0.827712	0.712355	-1.103	-0.142071	0.405406	0.734069	0.567276	1.211	0.275721	0.374306	0.480115	0.456194	1.087	0.120519	0.405406	0.773	0.574574	1.336	0.417792	0.405406	0.329649	0.745206	1.2	0.262591	0.415256	0.542881	0.547755	-1.114	-0.155201
no gene name	At4g04400.1	transposable element gene; similar to unknown protein [Arabidopsis thaliana] (TAIR:AT3G45380.1); similar to Ulp1 protease family protein [Brassica oleracea] (GB:ABD64941.1); contains InterPro domain Protein of unknown function DUF287; (InterPro:IPR005048)	-1.105	-0.144053	0.198361	0.486163	0.400986	1.152	0.204303	0.212057	0.360499	0.515043	1.024	0.0342893	0.198361	0.866584	0.82053	-1.068	-0.09454	0.212057	0.666256	0.670635	-1.273	-0.348356	0.338074	0.32971	0.399157	-1.132	-0.178342	0.312139	0.581745	0.499547	-1.035	-0.0495127	0.338074	0.88679	0.606836	1.125	0.170014	0.338074	0.627117	0.828539	1.23	0.298843	0.346288	0.410548	0.487262	1.093	0.128829
no gene name	At4g04402.1	two-component phosphorelay mediator, putative; FUNCTIONS IN: histidine phosphotransfer kinase activity; LOCATED IN: cellular_component unknown; BEST Arabidopsis thaliana protein match is: AHP2 (HISTIDINE-CONTAINING PHOSPHOTRANSMITTER 2); histidine phosphotransfer kinase/ protein binding / signal transducer (TAIR:AT3G29350.1); Has 129 Blast hits to 128 proteins in 16 species: Archae - 0; Bacteria …	-1.169	-0.225882	0.302103	0.473725	0.395635	1.13	0.176777	0.322962	0.597439	0.6209	-1.097	-0.133956	0.302103	0.667936	0.780821	1.135	0.18306	0.322962	0.584695	0.642014	-1.322	-0.402659	0.514885	0.454275	0.461381	-1.066	-0.0919262	0.475387	0.850962	0.588943	-1.328	-0.408942	0.514885	0.447492	0.453613	1.24	0.310733	0.514885	0.561076	0.812974	-1.004	-0.00628296	0.527395	0.990755	0.679777	-1.246	-0.317016
no gene name	At4g04404.1	zinc finger (C2H2 type) family protein; FUNCTIONS IN: zinc ion binding, nucleic acid binding; LOCATED IN: intracellular; CONTAINS InterPro DOMAIN/s: Zinc finger, C2H2-like (InterPro:IPR015880), Zinc finger, C2H2-type (InterPro:IPR007087); BEST Arabidopsis thaliana protein match is: zinc finger (C2H2 type) family protein (TAIR:AT3G29340.1); Has 3067 Blast hits to 2390 proteins in 72 species: Archa…	1.138	0.186076	0.143898	0.22818	0.267364	1.165	0.219736	0.153834	0.186947	0.394177	-1.222	-0.289078	0.143898	0.0754619	0.420268	-1.084	-0.116734	0.153834	0.46736	0.593742	-1.024	-0.0336607	0.245251	0.893855	0.612318	1.39	0.475153	0.226437	0.065289	0.160469	1.234	0.30281	0.245251	0.248209	0.345279	1.423	0.508814	0.245251	0.0678495	0.586182	1.263	0.336471	0.25121	0.21328	0.373571	-1.127	-0.172343
no gene name	At4g04407.1	transposable element gene; Ta11 non-LTR retroelement protein -related, temporary automated functional assignment	1.048	0.0677062	0.132333	0.621222	0.454668	1.019	0.0268598	0.14147	0.85363	0.697124	-1.036	-0.051393	0.132333	0.706775	0.791345	-1.03	-0.043173	0.14147	0.767173	0.698659	1.029	0.0408464	0.22554	0.860298	0.603835	1.086	0.119099	0.208238	0.581365	0.49945	1.08	0.110879	0.22554	0.634757	0.530979	1.056	0.0782528	0.22554	0.736598	0.847348	1.05	0.0700328	0.231019	0.768668	0.624318	-1.006	-0.00821994
no gene name	At4g04420.1	transposable element gene; copia-like retrotransposon family, has a 0. P-value blast match to gb|AAG52949.1| gag/pol polyprotein (Endovir1-1) (Arabidopsis thaliana) (Ty1_Copia-family)	-1.164	-0.218556	0.223379	0.353439	0.339165	1.079	0.109628	0.238802	0.657066	0.640689	1.039	0.0549202	0.223379	0.811305	0.810526	1.038	0.0540071	0.238802	0.826131	0.71197	-1.255	-0.328184	0.380713	0.411053	0.439537	-1.209	-0.273476	0.351508	0.456529	0.445732	-1.208	-0.272563	0.380713	0.492193	0.473679	1.039	0.0547082	0.380713	0.888904	0.87066	1.039	0.0556213	0.389963	0.889723	0.656392	1.001	0.000913064
no gene name	At4g04423.1	endo-1,3(4)-beta-glucanase; FUNCTIONS IN: endo-1,3(4)-beta-glucanase activity; INVOLVED IN: cell wall macromolecule catabolic process; LOCATED IN: cellular_component unknown; CONTAINS InterPro DOMAIN/s: Glycoside hydrolase, family 81 (InterPro:IPR005200); Has 13 Blast hits to 13 proteins in 6 species: Archae - 0; Bacteria - 2; Metazoa - 2; Fungi - 0; Plants - 2; Viruses - 0; Other Eukaryotes - 7 …	-1.494	-0.579487	0.186166	0.0124637	0.0507919	1.241	0.311566	0.19902	0.151906	0.361269	1.167	0.222609	0.186166	0.262347	0.623729	1.032	0.0453121	0.19902	0.824986	0.711723	-1.855	-0.891053	0.31729	0.0204329	0.102559	-1.744	-0.802095	0.29295	0.0229226	0.087029	-1.542	-0.624799	0.31729	0.080449	0.197642	1.064	0.0889575	0.31729	0.785534	0.8567	1.203	0.266254	0.324998	0.433803	0.498518	1.131	0.177297
no gene name	At4g04430.1	transposable element gene; CACTA-like transposase family (Ptta/En/Spm), has a 8.6e-122 P-value blast match to At5g36655.1/81-333 CACTA-like transposase family (Ptta/En/Spm) (CACTA-element) (Arabidopsis thaliana)	-1.155	-0.207824	0.2262	0.382183	0.354005	1.061	0.0852071	0.241818	0.732678	0.66417	1.2	0.263048	0.2262	0.274776	0.632495	-1.102	-0.140431	0.241818	0.575673	0.639014	-1.225	-0.293031	0.385521	0.466644	0.466769	-1.386	-0.470871	0.355946	0.218502	0.307737	-1.048	-0.0673929	0.385521	0.865098	0.601435	-1.131	-0.17784	0.385521	0.65553	0.833468	1.169	0.225638	0.394887	0.581715	0.562114	1.323	0.403478
no gene name	At4g04440.1	transposable element gene; copia-like retrotransposon family, has a 1.3e-215 P-value blast match to GB:CAA31653 polyprotein (Ty1_Copia-element) (Arabidopsis thaliana)	-1.247	-0.318576	0.269147	0.266872	0.291945	-1.102	-0.140639	0.287731	0.636682	0.634749	1.163	0.218063	0.269147	0.438723	0.709659	1.182	0.241152	0.287731	0.423663	0.573804	-1.131	-0.177937	0.458718	0.707105	0.558362	-1.451	-0.536639	0.423528	0.236935	0.321972	-1.474	-0.559728	0.458718	0.253395	0.349167	-1.282	-0.358702	0.458718	0.454314	0.786443	-1.303	-0.381792	0.469862	0.437435	0.500524	-1.016	-0.0230894
(WRKY42)	At4g04450.1	member of WRKY Transcription Factor; Group II-b	1.474	0.559436	0.225688	0.0381828	0.0960526	-1.441	-0.527479	0.269391	0.0859172	0.292616	-1.164	-0.219333	0.225688	0.359592	0.677604	1.139	0.187376	0.269391	0.506406	0.610851	2.124	1.08692	0.405061	0.0277818	0.118455	1.716	0.77877	0.355262	0.059725	0.152669	1.294	0.37206	0.400585	0.380167	0.421971	-1.238	-0.308146	0.400585	0.463854	0.788563	-1.641	-0.714855	0.461254	0.159783	0.328586	-1.326	-0.406709
no gene name	At4g04460.1	aspartyl protease family protein; FUNCTIONS IN: aspartic-type endopeptidase activity; INVOLVED IN: proteolysis, lipid metabolic process; LOCATED IN: endomembrane system; EXPRESSED IN: 16 plant structures; EXPRESSED DURING: 6 growth stages; CONTAINS InterPro DOMAIN/s: Saposin-like (InterPro:IPR011001), Peptidase aspartic, catalytic (InterPro:IPR009007), Saposin-like type B, 1 (InterPro:IPR007856),…	-1.073	-0.101011	0.203845	0.633551	0.459148	1.118	0.161222	0.243318	0.526214	0.591956	1.308	0.387478	0.203845	0.0938452	0.456736	-1.364	-0.447689	0.243318	0.103056	0.317074	-1.199	-0.262232	0.365857	0.493912	0.478718	-1.403	-0.488489	0.320878	0.166419	0.266927	1.272	0.346678	0.361814	0.366037	0.414636	-1.17	-0.226256	0.361814	0.549167	0.811602	1.525	0.60891	0.416612	0.181995	0.348347	1.784	0.835167
(PMP22)	At4g04470.1	22-kD peroxisomal membrane protein, an integral membrane protein embedded in the lipid bilayer.	-1.395	-0.479882	0.200297	0.0401701	0.0990898	1.264	0.337809	0.214127	0.14911	0.358432	1.431	0.517428	0.200297	0.0295362	0.29914	-1.297	-0.375355	0.214127	0.113514	0.331855	-1.763	-0.817692	0.341374	0.0402066	0.140558	-1.996	-0.99731	0.315186	0.0114725	0.0582181	-1.075	-0.104528	0.341374	0.766419	0.572274	-1.133	-0.179619	0.341374	0.611492	0.824651	1.639	0.713164	0.349667	0.0718173	0.226176	1.857	0.892783
no gene name	At4g04480.1	LOCATED IN: chloroplast; EXPRESSED IN: flower, pollen tube; EXPRESSED DURING: petal differentiation and expansion stage; BEST Arabidopsis thaliana protein match is: F-box family protein (TAIR:AT4G22030.1); Has 51 Blast hits to 51 proteins in 4 species: Archae - 0; Bacteria - 0; Metazoa - 0; Fungi - 0; Plants - 51; Viruses - 0; Other Eukaryotes - 0 (source: NCBI BLink).	1.051	0.0723736	0.18644	0.7069	0.485155	-1.078	-0.108981	0.199312	0.597821	0.621003	-1.05	-0.0706332	0.18644	0.71358	0.792894	1.077	0.10724	0.199312	0.603591	0.64955	1.134	0.181354	0.317756	0.582147	0.515526	1.104	0.143007	0.29338	0.637596	0.520769	-1.024	-0.0348668	0.317756	0.915033	0.61468	-1.027	-0.0383475	0.317756	0.906594	0.872671	-1.162	-0.216221	0.325476	0.523137	0.540324	-1.131	-0.177874
CYSTEINE-RICH RLK (RECEPTOR-LIKE PROTEIN KINASE) 36 (CRK36)	At4g04490.1	Encodes a cysteine-rich receptor-like protein kinase.	-1.531	-0.614632	0.191075	0.0105448	0.0461691	1.148	0.19939	0.204268	0.35451	0.511704	1.182	0.241392	0.191075	0.238211	0.608227	1.128	0.17385	0.204268	0.416788	0.570312	-1.758	-0.814022	0.325656	0.0338817	0.130112	-1.81	-0.856025	0.300674	0.0191821	0.078166	-1.727	-0.788483	0.325656	0.0385337	0.132551	-1.03	-0.0420024	0.325656	0.900212	0.871891	1.018	0.0255398	0.333567	0.940644	0.668622	1.048	0.0675422
CYSTEINE-RICH RLK (RECEPTOR-LIKE PROTEIN KINASE) 37 (CRK37)	At4g04500.1	Encodes a cysteine-rich receptor-like protein kinase.	1.144	0.193756	0.256339	0.469055	0.393806	-1.032	-0.0453695	0.274037	0.872163	0.701676	-1.183	-0.242759	0.256339	0.368357	0.681704	1.068	0.0943732	0.274037	0.73847	0.690962	1.18	0.239125	0.436887	0.597455	0.521051	1.353	0.436515	0.403372	0.307321	0.36677	1.071	0.0993823	0.436887	0.825135	0.590134	1.147	0.19739	0.436887	0.662098	0.83358	-1.102	-0.139743	0.447501	0.761947	0.622667	-1.263	-0.337132
CYSTEINE-RICH RLK (RECEPTOR-LIKE PROTEIN KINASE) 38 (CRK38)	At4g04510.1	Encodes a cysteine-rich receptor-like protein kinase.	1.156	0.208542	0.236271	0.403173	0.364731	-1.034	-0.0476274	0.282022	0.870084	0.701086	-1.023	-0.0328831	0.236271	0.892751	0.824826	-1.093	-0.128031	0.282022	0.661909	0.669226	1.194	0.256169	0.424054	0.562515	0.507833	1.182	0.241425	0.37192	0.534442	0.479773	1.263	0.336573	0.419368	0.445408	0.452811	-1.01	-0.0147443	0.419368	0.972815	0.880661	1.057	0.0804038	0.482883	0.871889	0.652079	1.068	0.0951481
no gene name	At4g04520.1	transposable element gene; Mutator-like transposase family, has a 1.1e-26 P-value blast match to GB:AAA21566 mudrA of transposon=\MuDR\" (MuDr-element) (Zea mays)"	1.039	0.0553492	0.309204	0.862384	0.530952	1.126	0.170973	0.369078	0.655532	0.640232	-1.26	-0.333204	0.309204	0.312621	0.653473	1.077	0.106882	0.369078	0.779491	0.702071	-1.083	-0.115624	0.554953	0.840164	0.598238	1.309	0.388554	0.486726	0.447743	0.441577	-1.036	-0.0515332	0.548821	0.927499	0.617897	1.418	0.504177	0.548821	0.385136	0.765284	1.045	0.0640904	0.631941	0.921714	0.664493	-1.357	-0.440087
no gene name	At4g04525.1	transposable element gene; similar to unknown protein [Arabidopsis thaliana] (TAIR:AT3G42810.1)	1.186	0.246095	0.145023	0.128145	0.193238	1.053	0.0746617	0.173105	0.677631	0.64654	-1.067	-0.0935548	0.145023	0.536917	0.743464	-1.171	-0.227202	0.173105	0.22575	0.447343	1.126	0.171433	0.260284	0.528624	0.494188	1.265	0.33965	0.228284	0.175112	0.27462	1.388	0.473297	0.257408	0.10325	0.223831	1.124	0.168216	0.257408	0.531762	0.807286	1.233	0.301864	0.296393	0.338269	0.450046	1.097	0.133647
no gene name	At4g04530.1	transposable element gene; similar to Ulp1 protease family protein [Arabidopsis thaliana] (TAIR:AT4G05280.1); similar to Ulp1 protease family protein [Brassica oleracea] (GB:ABD64941.1); contains InterPro domain Phosphatidylinositol transfer protein-like, N-terminal; (InterPro:IPR011074); contains InterPro domain Peptidase C48, SUMO/Sentrin/Ubl1; (InterPro:IPR003653)	-1.184	-0.243107	0.199958	0.254991	0.28472	1.047	0.0666239	0.213764	0.76239	0.673213	-1.009	-0.012915	0.199958	0.949913	0.833182	1.14	0.189398	0.213764	0.398664	0.560559	-1.239	-0.309731	0.340795	0.387121	0.428028	-1.173	-0.230192	0.314652	0.483039	0.457593	-1.35	-0.432505	0.340795	0.236239	0.336717	1.057	0.079539	0.340795	0.820679	0.862015	-1.089	-0.122774	0.349075	0.733147	0.613531	-1.151	-0.202313
CYSTEINE-RICH RLK (RECEPTOR-LIKE PROTEIN KINASE) 39 (CRK39)	At4g04540.1	Encodes a cysteine-rich receptor-like protein kinase.	-1.073	-0.10107	0.108164	0.37448	0.349823	-1.11	-0.150238	0.115632	0.226145	0.426064	1.109	0.148931	0.108164	0.201821	0.581024	1.074	0.102377	0.115632	0.398996	0.560616	1.035	0.0491679	0.184348	0.795701	0.585754	-1.189	-0.250002	0.170206	0.175947	0.275286	-1.151	-0.203447	0.184348	0.298397	0.377447	-1.23	-0.29917	0.184348	0.13907	0.65848	-1.191	-0.252615	0.188827	0.213776	0.37391	1.033	0.0465544
no gene name	At4g04545.1	transposable element gene; similar to Ulp1 protease family protein [Arabidopsis thaliana] (TAIR:AT3G09170.1); similar to Ulp1 protease family protein [Arabidopsis thaliana] (TAIR:AT1G34610.1); similar to Ulp1 protease family protein [Brassica oleracea] (GB:ABD64941.1); contains InterPro domain Peptidase C48, SUMO/Sentrin/Ubl1; (InterPro:IPR003653)	1.303	0.381352	0.173024	0.0586231	0.123732	1.215	0.28113	0.206529	0.210547	0.414124	-1.149	-0.200148	0.173024	0.28074	0.635372	-1.378	-0.462334	0.206529	0.0555472	0.235305	1.072	0.100223	0.31054	0.755168	0.574294	1.496	0.581501	0.272362	0.0652797	0.160469	1.795	0.843686	0.307109	0.025168	0.104766	1.396	0.481278	0.307109	0.155721	0.670383	1.674	0.743463	0.353621	0.0686776	0.221972	1.199	0.262185
no gene name	At4g04550.1	transposable element gene; copia-like retrotransposon family, has a 1.9e-10 P-value blast match to gb|AAG52950.1| putative envelope protein (Endovir1-1) (Arabidopsis thaliana) (Ty1_Copia-family)	-1.29	-0.366812	0.223635	0.139588	0.202512	-1.291	-0.368019	0.26694	0.20532	0.410398	-1.026	-0.0368048	0.223635	0.87336	0.821657	1.707	0.771636	0.26694	0.0201783	0.137828	1.001	0.00120724	0.401376	0.997674	0.637675	-1.257	-0.330007	0.35203	0.375966	0.406236	-2.201	-1.13845	0.396941	0.0208912	0.0949658	-1.258	-0.331214	0.396941	0.428257	0.780798	-2.203	-1.13966	0.457058	0.0373206	0.163967	-1.751	-0.808441
no gene name	At4g04560.1	transposable element gene; copia-like retrotransposon family, has a 1.0e-94 P-value blast match to gb|AAG52949.1| gag/pol polyprotein (Endovir1-1) (Arabidopsis thaliana) (Ty1_Copia-family)	1.107	0.146947	0.0922188	0.145522	0.2075	-1.175	-0.232652	0.098586	0.0426091	0.232079	1.121	0.16523	0.0922188	0.106781	0.478377	-1.057	-0.0795241	0.098586	0.440664	0.581951	1.301	0.379599	0.157172	0.0389168	0.138478	-1.013	-0.018283	0.145115	0.902509	0.602655	1.17	0.226471	0.157172	0.18348	0.299406	-1.318	-0.397882	0.157172	0.0321557	0.507054	-1.112	-0.153128	0.16099	0.366365	0.464321	1.185	0.244754
CYSTEINE-RICH RLK (RECEPTOR-LIKE PROTEIN KINASE) 40 (CRK40)	At4g04570.1	Encodes a cysteine-rich receptor-like protein kinase.	-1.524	-0.608233	0.208122	0.0169632	0.0605565	-1.476	-0.561613	0.222492	0.0325439	0.216175	1.649	0.721163	0.208122	0.0071035	0.171638	1.365	0.448683	0.222492	0.0745268	0.2724	-1.033	-0.0466203	0.35471	0.898325	0.613502	-2.513	-1.3294	0.327499	0.00284522	0.026734	-2.08	-1.05692	0.35471	0.0154581	0.0803742	-2.433	-1.28278	0.35471	0.00560306	0.348226	-2.014	-1.0103	0.363328	0.0213772	0.125182	1.208	0.27248
no gene name	At4g04580.1	myb family transcription factor; FUNCTIONS IN: transcription factor activity, DNA binding; INVOLVED IN: regulation of transcription; CONTAINS InterPro DOMAIN/s: Homeodomain-like (InterPro:IPR009057), Myb, DNA-binding (InterPro:IPR014778), Myb-type HTH DNA-binding domain (InterPro:IPR017930), Myb-like DNA-binding region, SHAQKYF class (InterPro:IPR006447), Homeodomain-related (InterPro:IPR012287);…	1.031	0.0442349	0.171922	0.802736	0.514311	-1.117	-0.159996	0.183792	0.406632	0.539386	-1.081	-0.112901	0.171922	0.527808	0.740564	1.172	0.228662	0.183792	0.244876	0.462441	1.152	0.204231	0.293013	0.503404	0.483159	1.115	0.157136	0.270535	0.575607	0.49703	-1.136	-0.184427	0.293013	0.54472	0.494918	-1.033	-0.0470956	0.293013	0.875857	0.869218	-1.309	-0.388658	0.300132	0.227566	0.383326	-1.267	-0.341563
no gene name	At4g04590.1	transposable element gene; CACTA-like transposase family (Tnp2/En/Spm), has a 5.3e-36 P-value blast match to gb|AAG52024.1|AC022456_5 Tam1-homologous transposon protein TNP2, putative; 12762-16371 (Arabidopsis thaliana) (CACTA-element)	-1.395	-0.479848	0.177233	0.0267638	0.0783343	1.268	0.342685	0.211552	0.143922	0.352936	1.21	0.275267	0.177233	0.158994	0.538609	-1.1	-0.138104	0.211552	0.532184	0.62168	-1.769	-0.822532	0.318094	0.0323227	0.127694	-1.688	-0.755115	0.278987	0.0267974	0.0955121	-1.267	-0.341743	0.314579	0.308969	0.384114	1.048	0.0674174	0.314579	0.835667	0.864913	1.396	0.480789	0.362223	0.221027	0.378986	1.332	0.413371
no gene name	At4g04600.1	transposable element gene; copia-like retrotransposon family, has a 0. P-value blast match to GB:CAA31653 polyprotein (Ty1_Copia-element) (Arabidopsis thaliana)	-1.257	-0.329533	0.259466	0.235921	0.272728	-1.011	-0.0161365	0.277381	0.954881	0.719375	1.312	0.391862	0.259466	0.165259	0.544485	-1.033	-0.0461921	0.277381	0.871422	0.723036	-1.243	-0.313397	0.442218	0.49646	0.480148	-1.649	-0.721395	0.408294	0.111057	0.216205	-1.217	-0.283341	0.442218	0.53767	0.491846	-1.327	-0.407998	0.442218	0.380275	0.763104	1.021	0.0300556	0.452962	0.948547	0.670729	1.355	0.438054
APS REDUCTASE 1 (APR1)	At4g04610.1	Encodes a protein disulfide isomerase-like (PDIL) protein, a member of a multigene family within the thioredoxin (TRX) superfamily. This protein also belongs to the adenosine 5'-phosphosulfate reductase-like (APRL) group.	-2.857	-1.51462	0.221651	7.61e-05	0.00332493	1.112	0.153378	0.236954	0.533606	0.594934	2.185	1.12783	0.221651	0.000655406	0.0666026	1.176	0.233415	0.236954	0.350333	0.534388	-3.178	-1.668	0.377767	0.00168231	0.0405718	-6.244	-2.64246	0.348788	3.41032e-05	0.0027269	-3.359	-1.74804	0.377767	0.00124143	0.0187629	-1.965	-0.974454	0.377767	0.0297205	0.5001	-1.057	-0.0800372	0.386945	0.840736	0.643671	1.859	0.894417
ARABIDOPSIS NAC DOMAIN CONTAINING PROTEIN 1 (ANAC001)	At4g04620.2	symbiosis-related protein -related (from TAIR5, not found in TAIR10)	-1.051	-0.0711312	0.329935	0.834701	0.523114	1.192	0.253769	0.393824	0.537368	0.596455	-1.147	-0.197693	0.329935	0.565626	0.753394	1.01	0.0150546	0.393824	0.970444	0.744858	-1.253	-0.3249	0.592161	0.598207	0.521307	1.092	0.126562	0.51936	0.813605	0.578125	-1.062	-0.0861858	0.585618	0.886639	0.606836	1.367	0.451462	0.585618	0.462915	0.788563	1.18	0.238715	0.674311	0.732479	0.613528	-1.159	-0.212747
[truncated: 9,734 more rows]
[truncated: 77 more columns]
