# Supplementary material for: Transcriptional programming during cell wall maturation in the expanding Arabidopsis stem
Source: BMC Plant Biol. 2013 Jan 25;13:14. doi: 10.1186/1471-2229-13-14 (PMC3635874; doi:10.1186/1471-2229-13-14)
Supplement: Additional file 5: Table S2 — ATCOECIS reports for enrichment of gene ontology (GO) terms for genes most significantly different (q-value<4.7E-02) between YNG and MGR stages. GO terms appearing more than once in the gene list are shown ranked according to significance of enrichment p-value (<0.05). Only GO terms with two or more genes in the input set and showing enrichment compared to the background frequency (in the full genome) are reported (number of genes indicated in brackets). Score indicates the fraction of input genes annotated with the GO term. 'Term occurrences' column indicates the number of co-occurrences of each GO term in the AtCoeCis results among all expression categories (left-most column). [file 1471-2229-13-14-S5.xlsx]

## Sheet: YNG-MGR_AtCoeCis_GO
Table S3.2 ATCOECIS reports for enrichment of gene ontology (GO) terms for genes most signficantly different (q-value<4.7E-02) between YNG and MGR stages. GO terms appearing more than once in the gene list are shown ranked according to significance of enrichment p-value (<0.05). Only GO terms with two or more genes in the input set and showing enrichment compared to the background frequency (in t…
	GO Category	GO enrichment	Description	Enrichment fold	p-value	Score	Term occurrences	Sum of Scores
Higher in YNG relative to MGR	C	GO:0031225	anchored to membrane	10.52 (2)	0.0153233	0.09	1	2.49
	C	GO:0005739	mitochondrion	3.63 (3)	0.0477781	0.14	1
	F	GO:0003746	translation elongation factor activity	85.99 (2)	0.00024602	0.09	1
	F	GO:0004674	protein serine/threonine kinase activity	12.03 (3)	0.00189423	0.14	1
	F	GO:0008135	translation factor activity, nucleic acid binding	19.04 (2)	0.00491075	0.09	1
	F	GO:0045182	translation regulator activity	18.89 (2)	0.00498389	0.09	1
	F	GO:0004672	protein kinase activity	7.29 (3)	0.00768604	0.14	1
	F	GO:0005516	calmodulin binding	14.84 (2)	0.00794668	0.09	1
	F	GO:0016773	phosphotransferase activity, alcohol group as acceptor	5.84 (3)	0.0139914	0.14	1
	F	GO:0005524	ATbinding	5.34 (3)	0.017755	0.14	1
	F	GO:0030554	adenyl nucleotide binding	5.15 (3)	0.0196174	0.14	1
	F	GO:0017076	purine nucleotide binding	4.06 (3)	0.036118	0.14	1
	P	GO:0007169	transmembrane receptor protein tyrosine kinase signaling pathway	19.18 (2)	0.00483812	0.09	1
	P	GO:0007167	enzyme linked receptor protein signaling pathway	19.18 (2)	0.00483812	0.09	1
	P	GO:0007166	cell surface receptor linked signal transduction	16.09 (2)	0.00680365	0.09	1
	P	GO:0006952	defense response	5.78 (3)	0.014404	0.14	1
	P	GO:0009607	response to biotic stimulus	4.61 (3)	0.0260886	0.14	1
	P	GO:0007165	signal transduction	4.44 (3)	0.0288245	0.14	2
	P	GO:0007154	cell communication	4.07 (3)	0.0358212	0.14	2
	P	GO:0006468	protein amino acid phosphorylation	3.96 (3)	0.0384369	0.14	1
	P	GO:0006629	lipid metabolism	4.07 (2)	0.0856075	0.09	1
Higher in MGR relative to YNG	C	GO:0009505	cell wall (sensu Magnoliophyta)	16.13 (2)	0.00673089	0.11	1	2.95
	C	GO:0005618	cell wall	12.03 (2)	0.0118173	0.11	1
	C	GO:0030312	external encapsulating structure	11.83 (2)	0.0121953	0.11	1
	F	GO:0016798	hydrolase activity, acting on glycosyl bonds	6.92 (2)	0.0332383	0.11	1
	P	GO:0009740	gibberellic acid mediated signaling	99.57 (2)	0.000182477	0.11	1
	P	GO:0009739	response to gibberellic acid stimulus	43.75 (3)	4.23631e-05	0.16	1
	P	GO:0009733	response to auxin stimulus	16.79 (3)	0.000712744	0.16	1
	P	GO:0009755	hormone-mediated signaling	14.66 (2)	0.00809667	0.11	1
	P	GO:0009725	response to hormone stimulus	14.02 (6)	2.69619e-06	0.32	1
	P	GO:0009737	response to abscisic acid stimulus	13.49 (2)	0.00949165	0.11	1
	P	GO:0009719	response to endogenous stimulus	9.97 (6)	1.89207e-05	0.32	1
	P	GO:0042221	response to chemical stimulus	9.02 (7)	6.07283e-06	0.37	1
	P	GO:0009628	response to abiotic stimulus	6.27 (7)	6.42862e-05	0.37	1
	P	GO:0007242	intracellular signaling cascade	6.24 (2)	0.0402228	0.11	1
	P	GO:0050896	response to stimulus	4.17 (7)	0.000804801	0.37	1
	P	GO:0005975	carbohydrate metabolism	4.06 (2)	0.0860241	0.11	1
	C	GO:0031224	intrinsic to membrane	3.96 (2)	0.0895652	0.11	1
	P	GO:0007275	development	3.52 (3)	0.0509807	0.16	1
	P	GO:0007165	signal transduction	3.43 (2)	0.114396	0.11	2
	P	GO:0007154	cell communication	3.15 (2)	0.131632	0.11	2
	C	GO:0044425	membrane part	2.78 (2)	0.160888	0.11	1
