# Supplementary material for: Transcriptional programming during cell wall maturation in the expanding Arabidopsis stem
Source: BMC Plant Biol. 2013 Jan 25;13:14. doi: 10.1186/1471-2229-13-14 (PMC3635874; doi:10.1186/1471-2229-13-14)
Supplement: Additional file 6: Table S3 — ATCOECIS reports for enrichment of gene ontology (GO) terms for genes most significantly different (q-value<6.72E-02) between MGR and CSS stages. GO terms appearing more than once in the gene list are shown ranked according to significance of enrichment p-value (<0.05). Only GO terms with two or more genes in the input set and showing enrichment compared to the background frequency (in the full genome) are reported (number of genes indicated in brackets).[move to methods; P-values are calculated using the hypergeometric distribution [17]. Score indicates the fraction of input genes annotated with the GO term. 'Term occurrences' column indicates the number of co-occurences of each GO term in the AtCoeCis results among all expression categories (left-most column). [file 1471-2229-13-14-S6.xlsx]

## Sheet: MGR-CSS_AtCoeCis_GO
Table S3 ATCOECIS reports for enrichment of gene ontology (GO) terms for genes most signficantly different (q-value<6.72E-02) between MGR and CSS stages. GO terms appearing more than once in the gene list are shown ranked according to significance of enrichment p-value (<0.05). Only GO terms with two or more genes in the input set and showing enrichment compared to the background frequency (in th…
	GO Category	GO enrichment	Description	Enrichment fold	p-value	Score	Term occurrencs	Sum of Scores
Hgher in MGR relative to CSS	C	GO:0030312	external encapsulating structure	10.71 (2)	0.0148032	0.1	1	2.46
	F	GO:0004091	carboxylesterase activity	21.24 (2)	0.00396057	0.1	1
	F	GO:0005516	calmodulin binding	15.55 (2)	0.00725325	0.1	1
	F	GO:0016879	ligase activity, forming carbon-nitrogen bonds	9.86 (2)	0.0172994	0.1	1
	F	GO:0016789	carboxylic ester hydrolase activity	8.83 (2)	0.0212878	0.1	1
	F	GO:0016874	ligase activity	6.95 (2)	0.0331407	0.1	1
	P	GO:0009607	response to biotic stimulus	8.05 (5)	0.000306046	0.24	1
	P	GO:0006952	defense response	8.08 (4)	0.00133296	0.19	1
	P	GO:0006869	lipid transport	24.88 (2)	0.00290612	0.1	1
	P	GO:0051707	response to other organism	8.59 (3)	0.00485745	0.14	1
	P	GO:0009409	response to cold	16.03 (2)	0.00684238	0.1	1
	P	GO:0006950	response to stress	4.92 (4)	0.00789359	0.19	1
	P	GO:0009908	flower development	13.33 (2)	0.00975466	0.1	1
	P	GO:0042829	defense response to pathogen	11.56 (2)	0.0128007	0.1	1
	P	GO:0009814	defense response to pathogen, incompatible interaction	11.56 (2)	0.0128007	0.1	1
	P	GO:0042828	response to pathogen	11.56 (2)	0.0128007	0.1	1
	P	GO:0009613	response to pest, pathogen or parasite	10.13 (2)	0.0164485	0.1	1
	P	GO:0009266	response to temperature stimulus	10.01 (2)	0.0168109	0.1	1
	P	GO:0009791	post-embryonic development	8.54 (2)	0.0226492	0.1	1
	P	GO:0044248	cellular catabolism	4.96 (2)	0.0608272	0.1	1
	P	GO:0009056	catabolism	4.75 (2)	0.0655701	0.1	1
Hgher in CSS relative to MGR	P	GO:0045229	external encapsulating structure organization and biogenesis	48.25 (7)	6.80613e-11	0.35	1	3.75
	P	GO:0007047	cell wall organization and biogenesis	48.25 (7)	6.80613e-11	0.35	1
	P	GO:0009832	cell wall biosynthesis (sensu Magnoliophyta)	149.09 (5)	1.61189e-10	0.25	1
	P	GO:0042546	cell wall biosynthesis	97.97 (5)	1.40771e-09	0.25	1
	P	GO:0006073	glucan metabolism	77.06 (5)	4.7861e-09	0.25	1
	P	GO:0009664	cell wall organization and biogenesis (sensu Magnoliophyta)	63.50 (5)	1.27421e-08	0.25	1
	P	GO:0044264	cellular polysaccharide metabolism	55.31 (5)	2.55496e-08	0.25	1
	P	GO:0005976	polysaccharide metabolism	51.95 (5)	3.49729e-08	0.25	1
	F	GO:0016759	cellulose synthase activity	108.28 (3)	2.75043e-06	0.15	1
	P	GO:0009250	glucan biosynthesis	85.72 (3)	5.61294e-06	0.15	1
	P	GO:0000271	polysaccharide biosynthesis	52.09 (3)	2.52957e-05	0.15	1
	P	GO:0043284	biopolymer biosynthesis	52.09 (3)	2.52957e-05	0.15	1
	F	GO:0046527	glucosyltransferase activity	47.30 (3)	3.37798e-05	0.15	1
	P	GO:0009867	jasmonic acid mediated signaling pathway	101.60 (2)	0.000175324	0.1	1
	P	GO:0009873	ethylene mediated signaling pathway	51.76 (2)	0.000680532	0.1	1
	P	GO:0050832	defense response to fungi	42.86 (2)	0.000990838	0.1	1
	P	GO:0042742	defense response to bacteria	40.34 (2)	0.00111765	0.1	1
	P	GO:0000160	two-component signal transduction system (phosphorelay)	38.10 (2)	0.00125186	0.1	1
	F	GO:0030599	pectinesterase activity	36.09 (2)	0.00139342	0.1	1
	P	GO:0009620	response to fungi	31.53 (2)	0.00182028	0.1	1
	P	GO:0042545	cell wall modification	26.89 (2)	0.00249	0.1	1
