# Supplementary material for: Transcriptional programming during cell wall maturation in the expanding Arabidopsis stem
Source: BMC Plant Biol. 2013 Jan 25;13:14. doi: 10.1186/1471-2229-13-14 (PMC3635874; doi:10.1186/1471-2229-13-14)
Supplement: Additional file 7: Table S4 — ATCOECIS reports for enrichment of gene ontology (GO) terms for genes most significantly different (q-value<4.9E-02) between CSS and OLD stages. GO terms appearing more than once in the gene list are shown ranked according to significance of enrichment p-value (<0.3). Only GO terms with two or more genes in the input set and showing enrichment compared to the background frequency (in the full genome) are reported (number of genes indicated in brackets). Score indicates the fraction of input genes annotated with the GO term. 'Term occurrences' column indicates the number of co-occurences of each GO term in the AtCoeCis results among all expression categories (left-most column). [file 1471-2229-13-14-S7.xlsx]

## Sheet: CSS-OLD_AtCoeCis_GO
Table S4 ATCOECIS reports for enrichment of gene ontology (GO) terms for genes most signficantly different (q-value<4.9E-02) between CSS and OLD stages. GO terms appearing more than once in the gene list are shown ranked according to significance of enrichment p-value (<0.3). Only GO terms with two or more genes in the input set and showing enrichment compared to the background frequency (in the …
	GO Category	GO enrichment	Description	Enrichment fold	p-value	Score	Term occurrences	Sum of Scores
Higher in CSS relative to OLD	C	GO:0009505	cell wall (sensu Magnoliophyta)	29.19 (4)	9.61973e-06	0.19	1	2.58
	C	GO:0005618	cell wall	21.77 (4)	3.0421e-05	0.19	2
	C	GO:0030312	external encapsulating structure	21.41 (4)	3.24492e-05	0.19	2
	C	GO:0009570	chloroplast stroma	34.38 (2)	0.00153733	0.1	1
	C	GO:0009532	plastid stroma	18.53 (2)	0.00516707	0.1	1
	C	GO:0005576	extracellular region	12.10 (2)	0.0117443	0.1	1
	C	GO:0044434	chloroplast part	5.92 (2)	0.044276	0.1	1
	F	GO:0016829	lyase activity	15.93 (4)	0.000102272	0.19	1
	F	GO:0030145	manganese ion binding	81.64 (2)	0.000273034	0.1	1
	F	GO:0005372	water transporter activity	70.61 (2)	0.000365769	0.1	1
	F	GO:0015250	water channel activity	70.61 (2)	0.000365769	0.1	1
	F	GO:0016831	carboxy-lyase activity	45.04 (2)	0.000899082	0.1	1
	F	GO:0045735	nutrient reservoir activity	38.99 (2)	0.0011976	0.1	1
	F	GO:0004553	hydrolase activity, hydrolyzing O-glycosyl compounds	10.83 (3)	0.00254068	0.14	1
	F	GO:0016830	carbon-carbon lyase activity	25.61 (2)	0.00274545	0.1	1
	F	GO:0016798	hydrolase activity, acting on glycosyl bonds	9.40 (3)	0.0037842	0.14	1
	F	GO:0015268	alpha-type channel activity	21.41 (2)	0.00389797	0.1	1
	F	GO:0015267	channel or pore class transporter activity	21.24 (2)	0.00396057	0.1	1
	P	GO:0005975	carbohydrate metabolism	5.50 (3)	0.0163468	0.14	1
		GO:0044435	plastid part	5.10 (2)	0.0578029	0.1	1
		GO:0044248	cellular catabolism	4.96 (2)	0.0608272	0.1	2
Higher in OLD relative to CSS	C	GO:0005618	cell wall	28.57 (5)	6.84759e-07	0.25	2	3.15
	C	GO:0030312	external encapsulating structure	28.11 (5)	7.42909e-07	0.25	2
	F	GO:0005199	structural constituent of cell wall	65.31 (2)	0.000427258	0.1	1
	F	GO:0004364	glutathione transferase activity	55.98 (2)	0.000581789	0.1	1
	P	GO:0050896	response to stimulus	5.66 (10)	2.2786e-06	0.5	1
	P	GO:0006952	defense response	12.72 (6)	4.91686e-06	0.3	1
	P	GO:0009607	response to biotic stimulus	10.15 (6)	1.78137e-05	0.3	1
	P	GO:0009407	toxin catabolism	59.63 (2)	0.000512706	0.1	1
	P	GO:0009404	toxin metabolism	59.63 (2)	0.000512706	0.1	1
	P	GO:0009636	response to toxin	43.54 (2)	0.000960294	0.1	1
	P	GO:0042221	response to chemical stimulus	6.12 (5)	0.00104377	0.25	1
	P	GO:0009664	cell wall organization and biogenesis (sensu Magnoliophyta)	25.40 (2)	0.00278578	0.1	1
	P	GO:0016765	transferase activity, transferring alkyl or aryl (other than methyl) groups	23.05 (2)	0.00336888	0.1	1
	P	GO:0009751	response to salicylic acid stimulus	22.67 (2)	0.00348052	0.1	1
	P	GO:0007047	cell wall organization and biogenesis	13.78 (2)	0.00912933	0.1	1
	P	GO:0045229	external encapsulating structure organization and biogenesis	13.78 (2)	0.00912933	0.1	1
	P	GO:0006979	response to oxidative stress	13.65 (2)	0.00930612	0.1	1
	P	GO:0006800	oxygen and reactive oxygen species metabolism	12.53 (2)	0.0109659	0.1	1
	P	GO:0019748	secondary metabolism	7.95 (2)	0.0258088	0.1	1
		GO:0005198	structural molecule activity	5.31 (2)	0.0538592	0.1	1
		GO:0044248	cellular catabolism	5.21 (2)	0.0557244	0.1	2
