# Supplementary material for: Transcriptional programming during cell wall maturation in the expanding Arabidopsis stem
Source: BMC Plant Biol. 2013 Jan 25;13:14. doi: 10.1186/1471-2229-13-14 (PMC3635874; doi:10.1186/1471-2229-13-14)
Supplement: Additional file 8: Table S5 — List of Arabidopsis gene index (AGI) codes for each of the genes in the clusters specified in Figure 2. [file 1471-2229-13-14-S8.xlsx]

## Sheet: 2011-07-03_Cluster1-8-gene-name
Table S5. List of Arabidopsis gene index (AGI) codes for each of the clusters specified in Figure 2.
Cluster1	Cluster2	Cluster3	Cluster4	Clsuter5	Cluster6	Custer7	Cluster8	Sub-Clust1.1	Sub-Clust2.1	Sub-Clust5.1	Sub-Clust5.2
At5g25754	At3g13670	At5g13930	At5g24780	At5g19190	At5g48560	At2g45220	At3g56700	AT1G13270	AT3G49550	AT3G17320	AT5G04330
At1g07940	At1g65440	At5g55410	At1g24020	At2g21910	At4g26320	At1g67865	At3g45160	AT5G10150	AT4G32620	AT2G33590	AT2G34070
At1g07930	At3g25490	At5g51750	At5g20630	At1g12845	At3g55240	At1g74660	At5g22490	AT5G57990	AT3G09000	AT3G48630	AT5G54490
At5g15720	At5g12460	At2g02850	At2g38540	At3g03850	At4g23496	At1g10140	At5g44430	AT5G56220	AT5G40410	AT3G45020	AT2G46650
At3g17840	At5g45510	At5g33370	At2g02320	At5g18030	At1g72430	At1g43790	At3g04720	AT1G78060	AT3G14010	AT3G20060	AT1G73010
At1g75240	At2g15870	At1g32480	At2g02130	At3g07010	At4g19420	At1g67860	At2g26010	AT3G20670	AT1G65110	AT3G44070	AT3G23050
At4g29030	At1g48090	At3g44750	At1g55490	At4g39800	At1g77330	At5g43150	At2g26020	AT1G63610	AT3G25280	AT1G28020	AT5G23210
At2g18020	At2g13790	At2g42200	At5g08280	At1g64660	At1g09540	At4g09890	At1g19530	AT5G11550	AT4G16130	AT1G76450	AT2G36430
At4g34850	At2g01060	At5g48360	At4g17560	At5g48900	At4g23690	At5g63580	At5g44420	AT2G25890	AT2G25490	AT3G30320	AT3G61750
At3g07430	At1g13320	At5g55450	At4g18480	At5g18050	At1g33800	At1g07590	At1g75830	AT4G21150	AT1G47340	AT3G19230	AT5G58570
At3g51590	At5g66680	At1g10522	At3g44890	At5g18020	At1g32170	At5g44030	At4g27450	AT3G15020	AT5G58190	AT5G63350	AT1G02640
At1g52030	At3g19516	At4g11320	At3g47650	At2g39010	At5g35960	At5g17420	At4g16260	AT3G28500	AT5G13430	AT4G02490	AT4G21990
At1g52040	At1g63700	At5g45670	At2g24090	At1g75780	At5g49360	At4g27435	At1g77120	AT1G28350	AT2G42110	AT4G20990	AT2G34420
At3g57150	At2g25430	At5g08000	At2g33810	At3g30180	At4g14040	At1g03740	At3g16920	AT4G26670	AT5G57870	AT2G45230	AT1G66960
At1g75940	At3g47490	At5g07550	At2g37660	At3g16240	At4g04610	At2g37090	At4g18780	AT2G38025	AT4G20330	AT1G54290	AT5G47450
At5g07530	At1g22030	At1g30820	At2g38170	At4g30180	At5g53730	At2g43050	At1g12140	AT3G53700	AT1G54390	AT3G05140	AT4G10770
At5g28510	At1g06560	At1g52400	At2g14900	At2g22990	At2g18300	At2g38080	NA	AT3G18390	AT5G24350	AT2G26470	AT1G73870
At3g61490	At1g48620	At5g15230	At1g29070	At5g38420	At2g46690	At2g03200	NA	AT3G58210	AT1G09000	AT1G52910	AT5G44680
At3g15400	At3g23210	At3g47340	At1g35680	At3g12610	At3g26960	At5g54690	NA	AT4G15790	AT1G04020	AT1G69240	AT5G35970
At1g75910	At2g38560	At3g62030	At1g62660	At2g26500	At1g18880	At2g42610	NA	AT4G09840	AT1G24430	AT3G63470	AT3G09870
At5g07230	At1g23860	At3g52150	At1g75900	At3g48100	At4g12030	At2g25450	NA	AT5G11350	AT5G56330	AT5G19790	AT4G33625
At5g08640	At4g13850	At2g02100	At4g01470	At1g18730	At3g07340	At1g75290	NA	AT5G37475	AT5G09460	AT1G27240	AT1G29160
At1g72970	At5g47600	At3g18850	At4g37780	At5g22580	At1g15350	At2g37130	NA	AT1G73180	AT1G74950	AT1G02830	AT2G32150
At3g48730	At1g80790	At2g39670	At3g08920	At5g02120	At5g16490	At4g32940	NA	AT5G43810	AT5G45940	NA	AT1G50630
At5g11170	At5g35140	At3g27450	At2g43750	At2g39470	At1g73700	At1g48300	NA	AT2G44230	AT3G58270	NA	AT4G03190
At4g22670	At4g13090	At5g55220	At5g37300	At1g60950	At4g00780	At1g16410	NA	AT2G19520	AT1G22770	NA	AT5G23050
At3g07390	At5g18750	At4g29060	At2g29180	At1g68010	At5g65210	At5g16570	NA	AT3G17170	AT4G27870	NA	AT5G18900
At2g38550	At5g13220	At3g56910	At5g50460	At2g06850	At4g37520	At3g02020	NA	AT4G10090	AT2G31510	NA	AT5G61840
At3g11980	At5g04600	At3g21410	At3g29320	At1g78450	At4g02380	At3g23090	NA	AT4G26660	AT1G66340	NA	AT3G56270
At1g61070	At5g22260	At5g20720	At2g27680	At1g74670	At5g59305	At5g60490	NA	NA	AT1G60870	NA	AT5G43600
At4g28395	At1g56070	At4g39330	At1g18650	At1g02070	At5g14090	At1g62990	NA	NA	AT1G42705	NA	AT1G27700
At1g69120	At1g79650	At5g61170	At2g13360	At3g13520	At1g04040	At1g27020	NA	NA	AT3G44320	NA	AT4G15070
At1g48630	At4g36080	At3g08740	At2g18390	At5g61730	At4g25750	At4g09990	NA	NA	AT3G42628	NA	AT5G52560
At5g07560	At5g61060	At4g28660	At1g44575	At5g37940	At4g06676	At5g01360	NA	NA	AT2G11260	NA	AT1G26500
At1g69500	At5g03970	At2g37220	At4g18440	At3g48970	At5g47260	At2g31120	NA	NA	AT1G73760	NA	AT1G29580
At1g68875	At2g17310	At4g28080	At4g26520	At1g55330	At2g41705	At3g25930	NA	NA	AT5G64360	NA	AT3G53670
At2g36550	At4g38710	At1g79850	At3g55800	At2g21210	At5g14400	At2g33385	NA	NA	AT1G32640	NA	AT3G07330
At5g23940	At1g80680	At1g29320	At1g34000	At1g45130	At3g61190	At5g56870	NA	NA	AT5G60170	NA	AT4G18720
At3g54340	At5g56680	At5g18660	At2g24630	At1g26920	At1g13950	At5g06930	NA	NA	AT4G28250	NA	AT5G62180
At1g44970	At2g24050	At2g30200	At5g42270	At3g60520	At1g30710	At3g44220	NA	NA	AT3G02470	NA	AT2G38220
At3g17970	At5g27640	At3g14110	At4g02530	At1g68600	At5g52300	At2g16720	NA	NA	AT1G12820	NA	AT3G03210
At4g28510	At5g19690	At1g63290	At1g42970	At3g17320	At5g62660	At1g12200	NA	NA	AT1G63170	NA	AT4G17530
At5g08610	At1g62950	At1g05190	At3g26740	At2g33590	At1g56030	At2g28760	NA	NA	AT2G29550	NA	AT1G77130
At3g58610	At2g01505	At3g02230	At5g19220	At3g48630	At3g30820	At3g21710	NA	NA	AT4G16310	NA	AT4G25480
At1g33430	At2g29190	At1g56580	At2g21530	At3g45020	At3g02500	At2g40320	NA	NA	AT1G20220	NA	AT1G67880
At1g52030	At3g55210	At3g04920	At2g35370	At3g20060	At5g32482	At2g28315	NA	NA	NA	NA	AT1G59650
At2g20870	At1g45332	At2g32060	At1g67090	At3g44070	At5g51770	At2g28110	NA	NA	NA	NA	AT5G38010
At2g27385	At2g29200	At1g09750	At3g04790	At1g28020	At2g41130	At1g63910	NA	NA	NA	NA	AT5G37770
At5g62080	At1g77400	At1g52250	At5g45680	At1g76450	At2g30395	At5g46340	NA	NA	NA	NA	AT3G12560
At3g13470	At1g59218	At5g47190	At2g42220	At3g30320	At5g42800	At2g28755	NA	NA	NA	NA	AT4G36860
At5g22430	At1g78830	At3g53900	At3g24430	At3g19230	At1g47730	At1g75300	NA	NA	NA	NA	AT4G13200
At2g07080	At1g43690	At2g44650	At2g22795	At5g63350	At3g25550	At5g03170	NA	NA	NA	NA	AT1G75020
At3g45140	At5g26730	At5g45950	At4g39710	At4g02490	At3g22720	At5g40020	NA	NA	NA	NA	AT4G20380
At2g07739	At3g51240	At4g16155	At2g10940	At4g20990	At4g03700	At4g34600	NA	NA	NA	NA	AT5G59820
At4g14080	At3g07050	At3g06680	At1g74730	At2g45230	At3g47780	At3g50220	NA	NA	NA	NA	AT3G28660
At1g01300	At4g30990	At1g55260	At1g49380	At1g54290	At3g51810	At1g09440	NA	NA	NA	NA	AT2G18600
At4g34290	At3g30775	At5g50810	At3g15720	At3g05140	At5g18930	At4g08300	NA	NA	NA	NA	AT1G29060
At2g42840	At5g28640	At3g21200	At3g48420	At2g26470	At2g03430	At4g34050	NA	NA	NA	NA	AT1G27740
At1g66850	At5g26860	At5g21920	At2g47940	At1g52910	At3g05155	At4g34050	NA	NA	NA	NA	AT5G22300
At1g08520	At4g14000	At4g34620	At2g20860	At1g69240	At2g15510	At3g28345	NA	NA	NA	NA	AT1G72920
At3g22550	At3g52140	At3g21640	At2g39800	At3g63470	At2g23860	At1g63120	NA	NA	NA	NA	AT4G23400
At5g19120	At5g50790	At3g56020	At1g56190	At5g19790	At1g15610	At5g54160	NA	NA	NA	NA	AT3G13710
At1g47970	At4g20120	At3g27360	At5g40950	At1g27240	At1g52080	At1g20160	NA	NA	NA	NA	AT1G09240
At1g75030	At4g29510	At5g52100	At2g40300	At1g02830	At3g03800	At1g72220	NA	NA	NA	NA	NA
At1g69870	At1g79560	At2g41680	At5g36120	At4g28050	At4g18395	At5g61600	NA	NA	NA	NA	NA
At3g57520	At3g03130	At1g78630	At3g54210	At4g36540	At4g36990	At5g66170	NA	NA	NA	NA	NA
At3g17120	At4g34710	At1g32990	At1g49975	At3g49220	At1g49100	At3g56240	NA	NA	NA	NA	NA
At5g06150	At2g25880	At5g54600	At1g68590	At5g18010	At5g44130	At1g75280	NA	NA	NA	NA	NA
At2g38750	At5g23310	At1g66670	At3g14930	At2g22970	At2g15960	At1g17620	NA	NA	NA	NA	NA
At3g13175	At2g31060	At2g33540	At1g50900	At2g30520	At5g10030	At1g45201	NA	NA	NA	NA	NA
At2g28660	At4g37360	At1g06750	At2g40490	At3g03830	At2g46970	At2g21185	NA	NA	NA	NA	NA
At5g51590	At1g70840	At3g63190	At3g51010	At1g14280	At1g57590	At5g07220	NA	NA	NA	NA	NA
At3g15650	At5g54230	At3g06700	At2g45470	At3g16180	At4g39675	At1g27030	NA	NA	NA	NA	NA
At2g35410	At5g09840	At2g32650	At2g38040	At4g37930	At1g10070	At5g07220	NA	NA	NA	NA	NA
At1g77590	At1g63780	At3g11120	At1g66430	At4g28750	At1g47960	At5g61340	NA	NA	NA	NA	NA
At1g05210	At1g50240	At2g19750	At3g23510	At4g12730	At4g13770	At3g59690	NA	NA	NA	NA	NA
At5g15580	At1g49490	At2g37600	At3g29030	At1g23480	At5g39090	At3g58990	NA	NA	NA	NA	NA
At5g23970	At1g11520	At3g05560	At2g05790	At3g54890	At1g12400	At4g26580	NA	NA	NA	NA	NA
At5g02940	At2g27380	At5g27700	At5g08050	At1g52220	At5g54940	At2g31930	NA	NA	NA	NA	NA
At1g32860	At4g13390	At2g47570	At2g28470	At2g40610	At1g62560	At2g41610	NA	NA	NA	NA	NA
At3g43690	At4g08410	At3g28900	At1g42700	At5g47240	At3g19030	At4g28500	NA	NA	NA	NA	NA
At5g39760	At2g36120	At4g15000	At4g24510	At1g62510	At4g30110	At1g09610	NA	NA	NA	NA	NA
At4g14100	At1g35260	At2g33430	At3g61950	At3g02770	At1g75380	At4g21960	NA	NA	NA	NA	NA
At5g10560	At5g19800	At4g20130	At5g39210	At3g15540	At4g01480	At2g37130	NA	NA	NA	NA	NA
At3g51270	At4g08400	At3g02560	At5g19370	At2g37180	At1g75380	At4g00360	NA	NA	NA	NA	NA
At3g26570	At2g20620	At2g32060	At2g29310	At5g37950	At2g23590	At3g25717	NA	NA	NA	NA	NA
At5g39310	At4g08380	At5g11480	At5g16390	At4g21500	At3g19550	At5g07580	NA	NA	NA	NA	NA
At2g44290	At1g05340	At1g69620	At2g30970	At5g37970	At1g07460	At1g56720	NA	NA	NA	NA	NA
At5g64310	At3g54590	At3g63490	At5g48300	At3g44610	At5g59330	At4g02520	NA	NA	NA	NA	NA
At3g48520	At2g24980	At4g02290	At5g17870	At1g53560	At5g55850	At5g18490	NA	NA	NA	NA	NA
At5g19390	At5g43280	At2g43030	At5g30510	At1g69080	At3g19370	At4g08770	NA	NA	NA	NA	NA
At5g22780	At1g21310	At5g58250	At5g06950	At5g61350	At2g44080	At3g61990	NA	NA	NA	NA	NA
At3g55410	At1g62500	At2g01800	At1g75350	At3g61430	At5g59310	At4g18200	NA	NA	NA	NA	NA
At3g08730	At1g35830	At2g05990	At5g25460	At3g53420	At3g06420	At5g58350	NA	NA	NA	NA	NA
At2g36570	At1g07650	At3g16290	At5g54190	At5g11970	At1g26670	At5g23750	NA	NA	NA	NA	NA
At2g20370	At1g70830	At2g42200	At4g03205	At1g20440	At1g26800	At2g19590	NA	NA	NA	NA	NA
At2g32410	At3g28550	At3g47295	At5g65730	At4g23710	At3g50970	At2g15830	NA	NA	NA	NA	NA
At3g59510	At4g04720	At2g40510	At1g76080	At4g28780	At1g29720	At4g08780	NA	NA	NA	NA	NA
At2g31330	At1g28290	At3g62530	At5g35540	At3g26510	At1g19540	At1g02930	NA	NA	NA	NA	NA
At2g18240	At3g22120	At4g01460	At4g26530	At3g14560	At5g46330	At4g15390	NA	NA	NA	NA	NA
At3g51230	At3g50330	At3g13120	At1g03630	At4g34630	At4g16520	At2g02930	NA	NA	NA	NA	NA
At4g38200	At5g59670	At4g01310	At1g23740	At5g65870	At3g45600	At3g59270	NA	NA	NA	NA	NA
At1g31550	At2g19385	At1g03475	At1g20020	At4g26940	At2g03350	At5g43860	NA	NA	NA	NA	NA
At2g26160	At3g58700	At3g48500	At5g27560	At1g03890	At5g11060	At1g23050	NA	NA	NA	NA	NA
At3g19970	At5g05670	At4g02930	At3g25920	At1g49240	At5g53360	At1g37130	NA	NA	NA	NA	NA
At1g07650	At2g38530	At3g18130	At1g09340	At3g45430	At3g07130	At2g28780	NA	NA	NA	NA	NA
At1g68990	At4g21820	At2g27840	At5g38430	At5g54270	At1g72900	At1g34060	NA	NA	NA	NA	NA
At1g09160	At2g31840	At2g36620	At1g32470	At4g10060	At3g27500	At2g43150	NA	NA	NA	NA	NA
At1g03250	At4g15640	At1g25260	At1g72610	At3g62110	At4g13020	At5g11670	NA	NA	NA	NA	NA
At5g08350	At1g15510	At2g41650	At3g02170	At2g01070	At4g14010	At1g76590	NA	NA	NA	NA	NA
At1g47860	At3g53830	At3g13180	At5g24314	At3g46490	At3g20710	At5g65080	NA	NA	NA	NA	NA
At1g18070	At2g24370	At1g02280	At1g68560	At5g18080	At5g46115	At1g59870	NA	NA	NA	NA	NA
At1g67700	At2g15090	At3g15190	At1g80280	At2g45960	At5g56540	At5g60450	NA	NA	NA	NA	NA
At3g01910	At1g08260	At2g47590	At5g52780	At3g08890	At1g55760	At3g01730	NA	NA	NA	NA	NA
At3g54440	At3g49550	At3g51820	At5g63890	At2g18010	At1g72150	At3g59700	NA	NA	NA	NA	NA
At5g23390	At4g32620	At5g09500	At5g06290	At3g28180	At4g23790	At4g14760	NA	NA	NA	NA	NA
At4g23680	At3g09000	At3g22230	At4g08330	At4g29630	At3g22540	At5g49990	NA	NA	NA	NA	NA
At5g64760	At5g40410	At3g04840	At1g14460	At1g69530	At5g10930	At5g35200	NA	NA	NA	NA	NA
At1g73990	At3g14010	At2g48120	At1g64950	At2g22170	At2g21560	At2g30550	NA	NA	NA	NA	NA
At3g52920	At1g65110	At4g24280	At2g40400	At5g39320	At1g64370	At1g09970	NA	NA	NA	NA	NA
At4g33510	At3g25280	At5g14910	At1g65260	At4g00050	At1g05850	At1g19050	NA	NA	NA	NA	NA
At3g48440	At4g16130	At3g20230	At4g34190	At1g03870	At1g72910	At5g59540	NA	NA	NA	NA	NA
At4g27230	At2g25490	At4g13170	At3g61420	At1g03490	At2g39890	At4g10270	NA	NA	NA	NA	NA
At5g64400	At1g47340	At2g33800	At5g08040	At4g12880	At1g01640	At2g41180	NA	NA	NA	NA	NA
At1g08400	At5g58190	At1g12800	At3g55430	At1g51400	At4g00670	At2g16660	NA	NA	NA	NA	NA
At1g19920	At5g13430	At4g15210	At2g42580	At4g02770	At4g12980	At1g43800	NA	NA	NA	NA	NA
At5g50180	At2g42110	At5g49030	At3g60620	At5g48790	At1g23800	At1g04550	NA	NA	NA	NA	NA
At1g04510	At5g57870	At3g02640	At1g73650	At3g48550	At4g27652	At3g10340	NA	NA	NA	NA	NA
At1g64550	At4g20330	At4g16390	At3g51420	At5g46110	At1g19940	At3g09922	NA	NA	NA	NA	NA
At3g20880	At1g54390	At5g59970	At3g04760	At1g20190	At2g40880	At3g42600	NA	NA	NA	NA	NA
At2g37050	At5g24350	At1g11430	At5g08300	At5g08370	At2g28870	At2g25000	NA	NA	NA	NA	NA
At5g10160	At1g09000	At1g12080	At1g19580	At3g47470	At1g74650	At1g21120	NA	NA	NA	NA	NA
At1g07440	At1g04020	At1g41880	At1g08540	At1g14150	At5g01520	At1g69350	NA	NA	NA	NA	NA
At2g46210	At1g24430	At1g01320	At3g03600	At5g18970	At2g30860	At5g39890	NA	NA	NA	NA	NA
At2g03550	At5g56330	At2g36885	At3g49640	At1g78995	At1g02860	At3g42060	NA	NA	NA	NA	NA
At2g24150	At5g09460	At1g80640	At1g27385	At5g42680	At4g20260	At5g66985	NA	NA	NA	NA	NA
At1g53040	At1g74950	At1g30880	At4g20150	At4g22570	At1g33700	At1g62290	NA	NA	NA	NA	NA
At2g34300	At5g45940	At3g13610	At5g06870	At1g35720	At4g15093	At1g02900	NA	NA	NA	NA	NA
At4g32640	At3g58270	At4g25730	At1g49430	At1g25230	At3g51730	At2g16220	NA	NA	NA	NA	NA
At1g53610	At1g22770	At3g06530	At5g48930	At3g16140	At2g30870	At1g78160	NA	NA	NA	NA	NA
At4g31930	At4g27870	At4g10450	At4g16120	At1g31330	At4g03175	At5g09740	NA	NA	NA	NA	NA
At3g09930	At2g31510	At5g45775	At4g35090	At3g54890	At1g20620	At2g16460	NA	NA	NA	NA	NA
At1g06870	At1g66340	At3g09200	At3g13560	At1g05810	At5g05110	At4g13510	NA	NA	NA	NA	NA
At5g21100	At1g60870	At4g25630	At4g39280	At4g22240	At5g60580	At5g41440	NA	NA	NA	NA	NA
At5g17010	At1g42705	At5g52590	At2g33040	At4g38840	At4g24990	At3g45755	NA	NA	NA	NA	NA
At5g57320	At3g44320	At3g02960	At4g25050	At2g32690	At4g37520	At5g41430	NA	NA	NA	NA	NA
At2g25680	At3g42628	At2g32990	At2g20580	At5g60860	At3g53235	At3g21080	NA	NA	NA	NA	NA
At3g06840	At2g11260	At5g51100	At3g28860	At4g38400	At3g21550	At1g61690	NA	NA	NA	NA	NA
At3g53130	At1g73760	At5g47210	At2g44920	At1g20010	At2g38800	At3g04520	NA	NA	NA	NA	NA
At2g47240	At5g64360	At5g26742	At2g24270	At3g51895	At1g73630	At3g04580	NA	NA	NA	NA	NA
At5g58140	At1g32640	At2g44640	At1g55370	At4g27440	At5g64900	At4g30850	NA	NA	NA	NA	NA
At3g26744	At5g60170	At3g45060	At4g21280	At3g54050	At1g47540	At1g24320	NA	NA	NA	NA	NA
At5g07870	At4g28250	At2g26330	At3g20820	At3g12780	At1g69410	At3g50350	NA	NA	NA	NA	NA
At4g16980	At3g02470	At5g48760	At1g06060	At4g10300	At2g22310	At5g52450	NA	NA	NA	NA	NA
At3g07630	At1g12820	At1g69040	At5g04810	At4g38860	At1g01360	At3g48360	NA	NA	NA	NA	NA
At1g20330	At1g63170	At3g51800	At3g25120	At2g05620	At5g40450	At3g23320	NA	NA	NA	NA	NA
At5g24770	At2g29550	At5g11450	At3g11560	At3g26650	At1g03820	At2g17290	NA	NA	NA	NA	NA
At3g51470	At4g16310	At1g63470	At5g13120	At1g78260	At5g44580	At3g22490	NA	NA	NA	NA	NA
At3g27850	At1g20220	At4g38890	At5g52900	At1g06680	At5g11440	At4g29740	NA	NA	NA	NA	NA
At5g20950	At2g46740	At3g56070	At2g39910	At2g21220	At3g07870	At1g68940	NA	NA	NA	NA	NA
At3g54560	At5g23190	At5g24420	At1g12230	At5g17170	At3g45010	At5g10580	NA	NA	NA	NA	NA
At3g20440	At4g31440	At3g07110	At1g72730	At5g47550	At1g63180	At4g14465	NA	NA	NA	NA	NA
At3g07450	At5g17370	At5g40400	At1g60000	At1g26560	At3g22890	At1g05020	NA	NA	NA	NA	NA
At3g23890	At3g27270	At4g33760	At5g53090	At1g29670	At1g66810	At5g47530	NA	NA	NA	NA	NA
At1g54580	At5g49080	At5g02050	At3g52640	At1g22630	At1g05770	At5g53260	NA	NA	NA	NA	NA
At3g54820	At1g43640	At3g27950	At2g04280	At1g54780	At1g26820	At4g33565	NA	NA	NA	NA	NA
At1g62390	At4g04120	At2g27710	At4g39510	At1g75690	At5g59410	At1g60140	NA	NA	NA	NA	NA
At5g38540	At3g19290	At3g27740	At4g09670	At5g36700	At3g45950	At1g47810	NA	NA	NA	NA	NA
At5g15530	At4g19700	At3g59040	At4g33470	At1g15980	At4g30970	At3g19460	NA	NA	NA	NA	NA
At3g19170	At4g14250	At5g58500	At5g61440	At4g36030	At4g17670	At4g18550	NA	NA	NA	NA	NA
At4g24770	At1g55150	At5g02450	At2g32730	At5g13410	At1g65610	At1g02310	NA	NA	NA	NA	NA
At3g55605	At4g35580	At3g54400	At4g12130	At1g35290	At1g11540	At2g25090	NA	NA	NA	NA	NA
At1g14900	At2g39250	At5g67260	At5g65540	At2g29960	At2g17090	At1g52200	NA	NA	NA	NA	NA
At1g61310	At1g36060	At3g53140	At1g53710	At5g52970	At5g51670	At3g18660	NA	NA	NA	NA	NA
At1g70370	At3g14140	At2g22400	At5g36170	At3g19800	At1g13380	At1g02500	NA	NA	NA	NA	NA
At1g78820	At1g03240	At4g09040	At3g54470	At5g24570	At5g17280	At4g34230	NA	NA	NA	NA	NA
At4g25130	At2g21050	At3g23990	At1g72740	At1g31812	At4g21323	At5g35170	NA	NA	NA	NA	NA
At1g77630	At3g06670	At2g37230	At2g20270	At5g39530	At2g28640	At5g09220	NA	NA	NA	NA	NA
At5g12860	At5g10570	At2g26930	At4g38430	At1g29430	At4g27150	At3g04510	NA	NA	NA	NA	NA
At2g27040	At1g30970	At5g02610	At3g52390	At5g53650	At1g08180	At4g22710	NA	NA	NA	NA	NA
At3g24270	At3g63200	At3g02060	At3g01130	At5g15350	At2g29860	At3g16770	NA	NA	NA	NA	NA
At3g19120	At1g27100	At1g30720	At1g51060	At5g19855	At4g17730	At4g17220	NA	NA	NA	NA	NA
At3g58510	At4g19230	At1g18540	At5g17310	At1g09330	At2g22780	At5g54960	NA	NA	NA	NA	NA
At1g07320	At3g52460	At5g60370	At1g76160	At5g67590	At3g31406	At2g30490	NA	NA	NA	NA	NA
At3g26060	At2g21500	At3g23940	At4g17090	At2g02510	At1g78090	At2g40890	NA	NA	NA	NA	NA
At2g40590	At1g17810	At3g11250	At1g08550	At3g17210	At2g03290	At2g37040	NA	NA	NA	NA	NA
At5g13510	At1g06570	At4g18730	At2g28410	At3g51510	At2g45670	At2g40130	NA	NA	NA	NA	NA
At3g53370	At1g59675	At3g49010	At2g44520	At3g26520	At2g06730	At1g06550	NA	NA	NA	NA	NA
At3g27830	At1g12040	At1g15500	At1g56330	At1g51110	At1g31000	At5g59290	NA	NA	NA	NA	NA
At4g22010	At3g54580	At2g20490	At5g05780	At3g10940	At3g47310	At2g29130	NA	NA	NA	NA	NA
At4g23800	At4g08370	At3g54090	At5g59130	At2g28900	At4g37320	At3g15050	NA	NA	NA	NA	NA
At5g14700	At5g36110	At4g02790	At3g01020	At2g16830	At4g14980	At3g55130	NA	NA	NA	NA	NA
At1g19370	At5g62940	At1g43170	At4g33350	At5g43500	At1g78870	At5g20830	NA	NA	NA	NA	NA
At2g43090	At4g37870	At2g31890	At5g04790	At1g64720	At4g36520	At2g26740	NA	NA	NA	NA	NA
At5g15080	At3g27350	At1g56400	At2g33290	At5g27490	At5g42630	At1g23390	NA	NA	NA	NA	NA
At1g76310	At5g52060	At5g27120	At1g64920	At3g57550	At2g46550	At3g56360	NA	NA	NA	NA	NA
At5g67270	At5g06630	At1g79560	At5g05060	At5g24165	At2g44850	At1g07120	NA	NA	NA	NA	NA
At1g27950	At4g14690	At1g75200	At3g54110	At3g60450	At4g35080	At4g08555	NA	NA	NA	NA	NA
At2g35310	At3g49460	At3g02310	At5g36880	At1g30630	At3g47570	At5g05390	NA	NA	NA	NA	NA
At3g10690	At1g76900	At4g27170	At1g65270	At2g33220	At1g69020	At3g27960	NA	NA	NA	NA	NA
At3g05060	At5g60210	At1g59990	At4g31030	At5g65000	At5g53310	At1g29890	NA	NA	NA	NA	NA
At4g29360	At3g06950	At1g63660	At3g54650	At1g08530	At1g35420	At3g14280	NA	NA	NA	NA	NA
At1g52930	At5g45920	At3g04290	At2g25720	At4g12420	At1g74940	At5g25880	NA	NA	NA	NA	NA
At3g25520	At1g14850	At1g69200	At1g23310	At2g41470	At5g20810	At1g28330	NA	NA	NA	NA	NA
At2g28790	At4g27950	At5g15160	At5g46800	At5g61770	At1g52420	At1g21050	NA	NA	NA	NA	NA
At5g17710	At3g10050	At4g03205	At4g34640	At5g64460	At4g03410	At4g22680	NA	NA	NA	NA	NA
At3g15530	At4g14815	At5g52960	At1g42960	At3g18773	At3g52900	At5g01330	NA	NA	NA	NA	NA
At3g22790	At3g61610	At5g45930	At3g06580	At3g07470	At3g43870	At1g33055	NA	NA	NA	NA	NA
At5g23900	At4g18820	At5g23140	At3g56040	At3g28100	At2g10175	At5g39190	NA	NA	NA	NA	NA
At2g17360	At5g67100	At2g28305	At3g48900	At5g04470	At1g80920	At1g76990	NA	NA	NA	NA	NA
At2g21440	At5g23070	At3g59540	At2g40800	At5g38970	At2g34290	At2g47090	NA	NA	NA	NA	NA
At2g18950	At2g20585	At3g27930	At3g10850	At3g23400	At4g18593	At1g08340	NA	NA	NA	NA	NA
At2g19730	At3g18420	At4g21445	At1g45000	At3g17890	At5g03530	At3g60690	NA	NA	NA	NA	NA
At1g72040	At1g02690	At3g19810	At4g29810	At1g08380	At3g13970	At1g51680	NA	NA	NA	NA	NA
At5g43640	At5g61030	At4g14320	At5g65620	At1g55670	At3g53490	At1g34040	NA	NA	NA	NA	NA
At3g04650	At4g02450	At3g10610	At4g39240	At3g43800	At2g38710	At2g25220	NA	NA	NA	NA	NA
At5g12110	At2g41540	At3g43600	At3g60810	At2g44770	At1g11970	At2g32860	NA	NA	NA	NA	NA
At3g15460	At4g23990	At4g30330	At2g45060	At1g01620	At5g66670	At5g02090	NA	NA	NA	NA	NA
At2g20020	At5g66055	At2g38140	At5g18800	At3g14415	At4g39890	At2g32490	NA	NA	NA	NA	NA
At1g30835	At2g44190	At1g26880	At5g62165	At3g14420	At2g43540	At1g05570	NA	NA	NA	NA	NA
At3g07770	At1g25280	At5g15090	At1g47300	At5g38520	At1g57790	At2g31390	NA	NA	NA	NA	NA
At1g02730	At1g16910	At4g08390	At2g18960	At4g36660	At1g80160	At3g53980	NA	NA	NA	NA	NA
At1g36180	At2g40040	At5g64050	At5g24400	At2g27340	At1g18200	At2g45210	NA	NA	NA	NA	NA
At5g37020	At1g75660	At4g35690	At3g01400	At1g12310	At5g48400	At5g19140	NA	NA	NA	NA	NA
At4g30920	At2g19640	At3g09680	At4g18510	At2g45740	At3g21590	At1g11580	NA	NA	NA	NA	NA
At4g39860	At1g30460	At5g56710	At3g10150	At5g06700	At3g03405	At1g78780	NA	NA	NA	NA	NA
At4g22920	At5g39980	At4g25740	At1g77440	At3g15610	At1g21010	At1g44800	NA	NA	NA	NA	NA
At4g34430	At4g02060	At3g55280	At5g15950	At1g16880	At1g06840	At5g23010	NA	NA	NA	NA	NA
At5g32410	At3g51440	At2g40205	At5g14270	At5g08520	At4g31860	At2g28200	NA	NA	NA	NA	NA
At2g35240	At1g58220	At2g42740	At4g03200	At5g05830	At3g26090	At1g06030	NA	NA	NA	NA	NA
At3g18640	At1g30230	At1g09690	At3g54930	At3g52750	At4g17070	At5g11950	NA	NA	NA	NA	NA
At5g02770	At3g49080	At4g14695	At5g61900	At5g39410	At2g29970	At4g28270	NA	NA	NA	NA	NA
At5g12850	At1g80080	At2g25210	At3g58090	At5g10990	At1g62710	At5g25120	NA	NA	NA	NA	NA
At4g24830	At5g50010	At3g48930	At2g16800	At2g26690	At3g44300	At1g15410	NA	NA	NA	NA	NA
At2g36850	At5g19400	At1g26910	At2g04940	At2g17550	At5g52550	At5g43780	NA	NA	NA	NA	NA
At2g41080	At4g35020	At1g52300	At1g77880	At3g52260	At4g10140	At5g25110	NA	NA	NA	NA	NA
At5g62400	At4g09510	At5g15650	At1g18660	At2g18890	At5g52210	At1g07600	NA	NA	NA	NA	NA
At4g20690	At3g55510	At2g43460	At1g04190	At5g62680	At3g13530	At5g65207	NA	NA	NA	NA	NA
At3g27060	At3g44650	At5g67130	At2g21390	At1g03130	At1g06430	At1g07610	NA	NA	NA	NA	NA
At2g46280	At4g03100	At3g02200	At2g22230	At5g18060	At2g39750	At5g14780	NA	NA	NA	NA	NA
At3g25910	At4g15030	At1g01090	At5g08670	At1g49980	At2g13940	At3g61380	NA	NA	NA	NA	NA
At5g57180	At2g05140	At1g49600	At5g61790	At5g18630	At2g02390	At5g44790	NA	NA	NA	NA	NA
At2g02740	At4g02700	At5g50250	At2g19480	At1g68820	At2g47160	At2g23360	NA	NA	NA	NA	NA
At2g36070	At1g77520	At2g26960	At5g61230	At5g03960	At3g07525	At2g03090	NA	NA	NA	NA	NA
At4g20020	At2g01130	At1g65150	At5g65760	At3g16800	At3g05270	At3g06455	NA	NA	NA	NA	NA
At1g20790	At4g36190	At5g47930	At3g62340	At1g53670	At1g62180	At1g75540	NA	NA	NA	NA	NA
At2g45190	At4g28970	At2g36170	At2g22470	At5g02160	At4g35920	At1g21440	NA	NA	NA	NA	NA
At5g35090	At5g47010	At3g53740	At3g13930	At1g72930	At3g51520	At3g52400	NA	NA	NA	NA	NA
At2g16780	At3g05040	At3g44010	At5g14000	At5g64040	At1g61200	At2g22250	NA	NA	NA	NA	NA
At2g04530	At5g24610	At3g08520	At3g54250	At2g34620	At4g32240	At1g22410	NA	NA	NA	NA	NA
At3g49420	At5g51600	At5g20130	At2g42230	At1g30380	At4g24380	At1g08440	NA	NA	NA	NA	NA
At5g05210	At4g12390	At2g05220	At1g44080	At3g07460	At2g24860	At2g31160	NA	NA	NA	NA	NA
At5g59220	At1g25470	At1g35310	At2g47390	At1g50730	At1g52830	At4g10380	NA	NA	NA	NA	NA
At2g16480	At1g10270	At1g66580	At1g70770	At3g53210	At1g20280	At2g27440	NA	NA	NA	NA	NA
At2g33210	At5g48920	At2g04210	At5g39800	At5g22610	At1g31940	At1g03380	NA	NA	NA	NA	NA
At1g79530	At2g36410	At4g31985	At2g47580	At2g42190	At4g19860	At5g66050	NA	NA	NA	NA	NA
At2g36350	At5g59740	At2g17240	At1g66940	At4g15545	At5g47730	At4g18880	NA	NA	NA	NA	NA
At5g64050	At3g14980	At1g72110	At5g10480	At2g31710	At5g09850	At5g28490	NA	NA	NA	NA	NA
At1g69070	At1g26170	At2g21640	At4g34700	At1g68660	At4g37300	At5g43850	NA	NA	NA	NA	NA
At5g27570	At5g05190	At2g47110	At4g10920	At5g03880	At1g28390	At5g17910	NA	NA	NA	NA	NA
At4g15210	At2g16370	At1g04270	At2g36240	At5g42030	At3g50980	At5g19440	NA	NA	NA	NA	NA
At1g54020	At4g28300	At4g18100	At1g79010	At5g43750	At5g28820	At5g56530	NA	NA	NA	NA	NA
At1g14410	At1g21650	At1g35320	At2g18710	At1g79040	At1g70940	At1g35995	NA	NA	NA	NA	NA
At4g32720	At1g32330	At4g34820	At4g30650	At2g28720	At4g00680	At1g47670	NA	NA	NA	NA	NA
At5g14520	At1g27595	At1g26945	At4g16450	At4g31530	At5g59550	At1g67130	NA	NA	NA	NA	NA
At4g33400	At1g03530	At5g16130	At5g54580	At2g17560	At5g42090	At4g25230	NA	NA	NA	NA	NA
At2g44040	At3g23560	At3g04230	At1g28150	At5g59320	At1g10000	At5g41800	NA	NA	NA	NA	NA
At5g48240	At5g26180	At1g56110	At5g08060	At1g26290	At5g35110	At5g11960	NA	NA	NA	NA	NA
At5g20240	At4g27010	At3g63130	At5g52840	At2g44060	At4g18430	At3g56620	NA	NA	NA	NA	NA
At5g16920	At3g22880	At3g22620	At1g16080	At3g62400	At3g56930	At3g58600	NA	NA	NA	NA	NA
At1g44760	At2g47230	At5g16620	At3g43220	At1g49750	At2g46225	At1g13390	NA	NA	NA	NA	NA
At5g63420	At2g16440	At2g18940	At2g43310	At1g73340	At1g20470	At5g28545	NA	NA	NA	NA	NA
At3g02120	At5g44570	At5g59850	At3g56650	At2g35870	At2g20500	At1g21720	NA	NA	NA	NA	NA
At1g56440	At1g33410	At5g52470	At3g22960	At1g54500	At3g56200	At3g50800	NA	NA	NA	NA	NA
At5g62440	At5g28400	At1g61570	At1g27435	At1g77090	At3g07420	At3g16340	NA	NA	NA	NA	NA
At4g16270	At4g36180	At1g77940	At1g27450	At2g28800	At1g73800	At5g17380	NA	NA	NA	NA	NA
At1g26780	At3g07860	At3g53870	At1g79500	At1g15270	At3g49860	At2g31280	NA	NA	NA	NA	NA
At1g48570	At4g20940	At1g57660	At1g49950	At1g64680	At1g56280	At2g35680	NA	NA	NA	NA	NA
At3g02310	At5g44620	At4g00100	At2g21280	At1g79870	At3g03780	At3g60300	NA	NA	NA	NA	NA
At3g03710	At1g63810	At5g58420	At5g15220	At2g05310	At5g53300	At2g24140	NA	NA	NA	NA	NA
At4g18670	At1g10490	At3g24830	At5g40810	At5g19760	At2g15890	At1g53190	NA	NA	NA	NA	NA
At1g64880	At4g05410	At2g33180	At4g03520	At3g26950	At1g04960	At4g37450	NA	NA	NA	NA	NA
At2g37690	At3g09720	At3g60770	At2g21385	At4g20760	At4g05050	At5g54000	NA	NA	NA	NA	NA
At1g80270	At1g09900	At2g32060	At3g05020	At4g20170	At5g63030	At1g23710	NA	NA	NA	NA	NA
At5g63570	At1g32900	At2g27710	At5g50920	At1g20340	At4g22750	At3g07940	NA	NA	NA	NA	NA
At1g80560	At1g14620	At3g60245	At1g51510	At1g52710	At4g26140	At5g22240	NA	NA	NA	NA	NA
At3g45650	At1g03230	At4g29410	At4g33010	At1g60780	At4g30630	At3g15040	NA	NA	NA	NA	NA
At4g31810	At1g13710	At1g74560	At4g01270	At4g15110	At2g28910	At1g32230	NA	NA	NA	NA	NA
At3g43590	At5g49640	At2g47610	At2g20360	At5g13450	At5g28910	At5g35260	NA	NA	NA	NA	NA
At3g15850	At3g03950	At1g07370	At5g09900	At5g03650	At1g65930	At4g25310	NA	NA	NA	NA	NA
At5g41710	At1g15660	At2g32230	At4g17460	At5g08590	At1g14030	At3g51430	NA	NA	NA	NA	NA
At3g06730	At1g01280	At1g72370	At1g29470	At5g62950	At2g41430	At2g32610	NA	NA	NA	NA	NA
At5g17020	At4g14330	At5g45775	At4g22890	At4g34350	At3g09910	At4g00040	NA	NA	NA	NA	NA
At5g14980	At4g34400	At1g53800	At2g43560	At2g28605	At1g60040	At5g41260	NA	NA	NA	NA	NA
At2g42920	At3g23670	At2g22900	At2g47440	At4g04640	At1g18890	At5g66950	NA	NA	NA	NA	NA
At1g04210	At3g03630	At5g60670	At3g59780	At2g47320	At5g01240	At5g25940	NA	NA	NA	NA	NA
At3g27280	At3g22660	At5g20740	At4g31340	At1g22300	At1g75110	At1g28400	NA	NA	NA	NA	NA
At5g03740	At4g14310	At5g48270	At1g22910	At1g49970	At1g65190	At3g11280	NA	NA	NA	NA	NA
At2g39210	At4g34730	At4g16690	At1g27360	At2g30950	At1g56090	At5g65170	NA	NA	NA	NA	NA
At1g30580	At4g25340	At1g06190	At5g23120	At5g47030	At4g36800	At1g15740	NA	NA	NA	NA	NA
At1g19520	At4g39470	At3g59890	At1g03680	At5g33320	At3g45660	At4g39980	NA	NA	NA	NA	NA
At4g20440	At3g28830	At2g28000	At4g00490	At5g43120	At2g06906	At4g29100	NA	NA	NA	NA	NA
At5g20890	At1g02813	At2g43530	At3g02090	At4g21210	At1g76340	At1g22930	NA	NA	NA	NA	NA
At3g08000	At5g28370	At1g62750	At4g02500	At5g65420	At3g28400	At1g54160	NA	NA	NA	NA	NA
At4g00370	At3g57940	At5g51950	At1g73170	At5g59010	At4g39100	At2g38120	NA	NA	NA	NA	NA
At1g09140	At5g51560	At1g70210	At5g12930	At5g34885	At3g63080	At3g51700	NA	NA	NA	NA	NA
At5g64420	At3g27550	At5g56670	At3g48850	At4g14455	At5g49280	At2g44160	NA	NA	NA	NA	NA
At3g23830	At3g28230	At1g08640	At2g34590	At4g27560	At2g44160	At2g42890	NA	NA	NA	NA	NA
At5g62210	At2g18220	At5g64580	At1g50250	At2g10970	At5g56350	At3g51000	NA	NA	NA	NA	NA
At4g24975	At4g38440	At3g10950	At5g62240	At5g67220	At4g24780	At1g57870	NA	NA	NA	NA	NA
At4g04940	At5g18820	At5g02870	At5g64130	At5g08380	At4g27210	At1g80830	NA	NA	NA	NA	NA
At4g09730	At3g57660	At3g52630	At3g49390	At3g48750	At5g17920	At1g61740	NA	NA	NA	NA	NA
At2g40360	At3g10530	At5g62350	At1g51650	At5g59350	At5g14060	At3g45640	NA	NA	NA	NA	NA
At4g31570	At3g07750	At3g05590	At4g29130	At2g24440	At2g22480	At5g38280	NA	NA	NA	NA	NA
At1g03780	At5g19300	At1g27400	At3g53750	At1g21350	At2g02710	At1g16840	NA	NA	NA	NA	NA
At2g37500	At1g68400	At2g01250	At1g47260	At4g14880	At1g34760	At4g17880	NA	NA	NA	NA	NA
At1g07620	At2g22840	At2g37190	At2g28190	At1g44920	At5g65670	At5g65410	NA	NA	NA	NA	NA
At4g25370	At5g14920	At1g14980	At5g28770	At5g13710	At3g61890	At1g11450	NA	NA	NA	NA	NA
At2g16910	At3g59530	At5g65310	At4g13500	At5g13440	At1g22340	At3g57530	NA	NA	NA	NA	NA
At3g17600	At3g02710	At5g48230	At5g13630	At3g51160	At3g63420	At2g44210	NA	NA	NA	NA	NA
At1g18080	At1g59540	At4g17600	At4g14360	At1g09780	At3g30720	At5g25770	NA	NA	NA	NA	NA
At3g28460	At5g60930	At2g33450	At3g59980	At5g44340	At2g05440	At3g45730	NA	NA	NA	NA	NA
At5g09590	At5g22100	At3g23070	At5g66530	At1g74520	At1g59520	At3g13430	NA	NA	NA	NA	NA
At3g19050	At5g05580	At4g20420	At5g35630	At1g50670	At3g48530	At1g19330	NA	NA	NA	NA	NA
At1g19525	At3g26190	At3g55110	At4g30660	At3g21670	At5g18530	At5g52750	NA	NA	NA	NA	NA
At1g31814	At1g48460	At4g24190	At3g63410	At1g64850	At5g56650	At1g02305	NA	NA	NA	NA	NA
At5g51200	At5g40480	At3g44590	At3g04120	At1g80360	At5g01670	At3g12020	NA	NA	NA	NA	NA
At2g46520	At4g29710	At2g26900	At3g58010	At4g08113	At1g69295	At5g57050	NA	NA	NA	NA	NA
At1g09640	At3g29787	At4g04350	At2g19680	At3g05910	At5g56660	At4g32600	NA	NA	NA	NA	NA
At2g35790	At5g05940	At3g52380	At4g21640	At1g68220	At3g14310	At4g24220	NA	NA	NA	NA	NA
At5g49040	At1g01920	At2g36990	At3g10060	At5g04330	At1g19130	At4g19040	NA	NA	NA	NA	NA
At5g12160	At3g02680	At5g02960	At2g26910	At2g34070	At4g21510	At2g20080	NA	NA	NA	NA	NA
At4g00710	At5g25490	At5g22640	At4g20760	At5g54490	At2g33390	At2g20650	NA	NA	NA	NA	NA
At4g20430	At1g30070	At4g24750	At1g18060	At2g46650	At1g55680	At5g64030	NA	NA	NA	NA	NA
At4g37900	At1g65470	At3g17465	At2g26340	At1g73010	At5g14540	At3g30390	NA	NA	NA	NA	NA
At4g12630	At5g39840	At2g32640	At1g32220	At3g23050	At4g05320	At1g70900	NA	NA	NA	NA	NA
At3g08680	At3g02920	At5g46290	At5g39860	At5g23210	At5g06690	At5g67580	NA	NA	NA	NA	NA
At5g58920	At2g38280	At2g46280	At3g45050	At2g36430	At5g42570	At2g03590	NA	NA	NA	NA	NA
At5g24360	At3g45460	At1g09200	At1g76100	At3g61750	At4g34810	At2g17990	NA	NA	NA	NA	NA
At5g41370	At2g44400	At1g32200	At4g16100	At5g58570	At5g45550	At1g05030	NA	NA	NA	NA	NA
At5g60960	At1g15910	At3g53430	At1g45474	At1g02640	At1g07080	At5g23130	NA	NA	NA	NA	NA
At2g41560	At5g61610	At5g35530	At1g36280	At4g21990	At1g29800	At5g20780	NA	NA	NA	NA	NA
At3g57610	At5g42770	At5g63330	At5g53490	At2g34420	At1g05320	At4g19990	NA	NA	NA	NA	NA
At1g16870	At1g74180	At2g27530	At5g53200	At1g66960	At5g39590	At2g37450	NA	NA	NA	NA	NA
At5g67110	At2g42510	At3g23390	At4g39730	At5g47450	At4g20070	At4g21230	NA	NA	NA	NA	NA
At2g17220	At5g46640	At3g45030	At3g14210	At4g10770	At5g41700	At4g15240	NA	NA	NA	NA	NA
At2g02590	At1g52380	At5g20290	At5g48580	At1g73870	At4g29820	At1g43755	NA	NA	NA	NA	NA
At3g27540	At1g68170	At1g57860	At5g43830	At5g44680	At5g26040	At4g00905	NA	NA	NA	NA	NA
At1g30690	At3g44680	At1g09590	At3g18080	At5g35970	At5g62920	At1g53770	NA	NA	NA	NA	NA
At2g03220	At2g41670	At3g47370	At1g16920	At3g09870	At5g38895	At4g31450	NA	NA	NA	NA	NA
At3g61240	At4g11200	At1g14320	At1g55200	At4g33625	At4g32150	At5g48690	NA	NA	NA	NA	NA
At5g50390	At3g14890	At1g58380	At4g14800	At1g29160	At3g27770	At4g04860	NA	NA	NA	NA	NA
At3g09440	At2g04740	At2g39460	At2g34860	At2g32150	At2g02180	At1g68000	NA	NA	NA	NA	NA
At5g56420	At1g70140	At5g09510	At5g59480	At1g50630	At5g12390	At1g09840	NA	NA	NA	NA	NA
At3g62940	At4g01860	At5g64140	At4g24920	At4g03190	At3g25130	At4g29070	NA	NA	NA	NA	NA
At1g06990	At5g13480	At2g34480	At3g60750	At5g23050	At5g16090	At2g45040	NA	NA	NA	NA	NA
At3g61770	At5g26110	At5g55380	At1g80380	At5g18900	At2g24940	At5g56760	NA	NA	NA	NA	NA
At5g23535	At3g16000	At2g20450	At4g13220	At5g61840	At5g49300	At2g37480	NA	NA	NA	NA	NA
At3g10670	At5g29613	At4g33250	At5g51010	At3g56270	At5g19890	At3g48280	NA	NA	NA	NA	NA
At5g40040	At4g02400	At3g14600	At3g07480	At5g43600	At1g50630	At5g43900	NA	NA	NA	NA	NA
At1g24490	At5g65900	At2g09970	At5g05370	At1g27700	At5g04750	At2g23780	NA	NA	NA	NA	NA
At1g06220	At3g56690	At3g10090	At4g30010	At4g15070	At5g58320	At3g42835	NA	NA	NA	NA	NA
At3g05625	At1g68790	At5g60390	At4g25080	At5g52560	At3g49360	At2g02080	NA	NA	NA	NA	NA
At5g14250	At3g17360	At1g34030	At3g09390	At1g26500	At2g15760	At1g69440	NA	NA	NA	NA	NA
At5g50375	At5g10060	At1g33140	At4g16410	At1g29580	At5g60020	At5g08170	NA	NA	NA	NA	NA
At3g19830	At4g10630	At3g55760	At2g31490	At3g53670	At4g28240	At5g49900	NA	NA	NA	NA	NA
At1g34210	At3g46410	At4g36420	At3g51260	At3g07330	At2g33310	At5g66160	NA	NA	NA	NA	NA
At2g26870	At1g55540	At1g50430	At5g54750	At4g18720	At5g12235	At3g48260	NA	NA	NA	NA	NA
At3g42440	At2g04450	At5g15610	At2g24290	At5g62180	At3g05010	At5g64990	NA	NA	NA	NA	NA
At4g22930	At3g13940	At3g14240	At1g67750	At2g38220	At1g29970	At4g02860	NA	NA	NA	NA	NA
At2g36800	At5g56120	At2g39140	At5g46020	At3g03210	At4g05070	At5g59300	NA	NA	NA	NA	NA
At4g34200	At2g04420	At5g14660	At3g43810	At4g17530	At3g12630	At5g64880	NA	NA	NA	NA	NA
At2g35030	At5g45700	At1g01610	At1g30120	At1g77130	At1g15960	At2g46030	NA	NA	NA	NA	NA
At1g07210	At4g01525	At1g80030	At1g05620	At4g25480	At3g30840	At3g24760	NA	NA	NA	NA	NA
At1g08880	At4g23540	At2g30695	At1g06400	At1g67880	At1g60730	At4g28770	NA	NA	NA	NA	NA
At5g13980	At5g14640	At5g28750	At4g11010	At1g59650	At4g18050	At4g21390	NA	NA	NA	NA	NA
At5g04670	At2g03780	At1g62740	At4g23960	At5g38010	At5g24760	At2g22570	NA	NA	NA	NA	NA
At5g11270	At2g21090	At4g26300	At5g62360	At5g37770	At5g05790	At3g60430	NA	NA	NA	NA	NA
At5g36290	At3g59420	At1g02560	At2g27970	At3g12560	At1g27730	At4g25030	NA	NA	NA	NA	NA
At3g51950	At4g22980	At1g54770	At5g15320	At4g36860	At4g08160	At5g05170	NA	NA	NA	NA	NA
At1g80410	At2g41500	At5g65220	At2g02500	At4g13200	At3g03240	At4g25470	NA	NA	NA	NA	NA
At5g03940	At3g54710	At2g04360	At1g47210	At1g75020	At2g46680	At2g13720	NA	NA	NA	NA	NA
At2g16270	At3g54670	At1g73230	At3g12340	At4g20380	At1g20850	At1g04680	NA	NA	NA	NA	NA
At5g27220	At2g16630	At1g14240	At4g27700	At5g59820	At2g46760	At2g02360	NA	NA	NA	NA	NA
At4g10320	At4g13570	At1g12570	At5g23440	At3g28660	At1g49245	At5g67300	NA	NA	NA	NA	NA
At4g38225	At3g42670	At5g22440	At2g42320	At2g18600	At1g05760	At1g55190	NA	NA	NA	NA	NA
At4g22000	At2g47720	At5g54910	At1g63710	At1g29060	At3g06750	At4g13930	NA	NA	NA	NA	NA
At5g42020	At3g22840	At5g46580	At4g11960	At1g27740	At2g30040	At1g10720	NA	NA	NA	NA	NA
At5g10070	At1g73210	At4g02800	At1g74470	At5g22300	At1g13990	At3g32240	NA	NA	NA	NA	NA
At2g28070	At1g69670	At3g32917	At1g75870	At1g72920	At3g23340	At5g65660	NA	NA	NA	NA	NA
At5g27450	At4g08600	At4g08870	At3g52040	At4g23400	At1g26810	At3g51150	NA	NA	NA	NA	NA
At1g06260	At4g00390	At2g42990	At5g39220	At3g13710	At3g53620	At4g00355	NA	NA	NA	NA	NA
At5g41080	At1g03760	At3g07590	At4g38970	At1g09240	At2g31800	At3g42500	NA	NA	NA	NA	NA
At4g26210	At4g07450	At1g75670	At3g21530	At4g17830	At2g45290	At5g44780	NA	NA	NA	NA	NA
At5g38840	At4g34220	At1g10540	At3g10720	At4g01600	At5g04200	At2g20740	NA	NA	NA	NA	NA
At1g06790	At1g53250	At1g66760	At5g61980	At3g46230	At5g14120	At2g41870	NA	NA	NA	NA	NA
At4g20980	At5g61010	At5g16500	At1g12240	At2g25430	At2g35760	At5g16430	NA	NA	NA	NA	NA
At3g18870	At5g10420	At1g64600	At3g25480	At1g72470	At4g28290	At2g36880	NA	NA	NA	NA	NA
At1g73490	At2g13960	At3g05180	At5g46420	At3g06970	At2g32870	At2g36320	NA	NA	NA	NA	NA
At1g72120	At5g20320	At1g63720	At3g25860	At1g46336	At1g79660	At1g06460	NA	NA	NA	NA	NA
At5g15970	At3g13090	At1g14060	At5g53860	At1g31420	At4g15530	At5g47230	NA	NA	NA	NA	NA
At3g22670	At1g49940	At4g29400	At3g01480	At4g04960	At1g29395	At1g67300	NA	NA	NA	NA	NA
At5g20730	At3g63240	At2g34640	At5g65430	At1g64690	At5g23870	At1g78080	NA	NA	NA	NA	NA
At3g12670	At4g33200	At1g15930	At4g14890	At1g16570	At1g70410	At1g26770	NA	NA	NA	NA	NA
At1g06560	At3g61630	At5g14050	At2g04842	At4g16045	At5g36160	At2g46220	NA	NA	NA	NA	NA
At1g61960	At3g04850	At1g65030	At3g60530	At3g32220	At4g26470	At1g31490	NA	NA	NA	NA	NA
At1g61460	At2g17510	At4g37910	At3g47950	At2g25310	At1g52870	At4g30530	NA	NA	NA	NA	NA
At4g30890	At4g01730	At2g20585	At5g67070	At3g01120	At1g53580	At5g64020	NA	NA	NA	NA	NA
At2g40690	At5g60870	At5g55280	At2g47470	At5g37360	At1g10720	At2g40970	NA	NA	NA	NA	NA
At3g58560	At3g02650	At4g17390	At3g11470	At1g10550	At2g45170	At3g49800	NA	NA	NA	NA	NA
At3g52190	At2g34570	At2g36010	At2g20890	At1g77140	At2g27050	At1g13900	NA	NA	NA	NA	NA
At5g54100	At1g31010	At4g26870	At5g45040	At5g64740	At1g65960	At4g23610	NA	NA	NA	NA	NA
At5g25980	At5g67630	At3g61310	At1g01140	At1g56300	At5g18310	At3g47410	NA	NA	NA	NA	NA
At3g42640	At5g37890	At1g71220	At5g39830	At4g33750	At4g21980	At2g38365	NA	NA	NA	NA	NA
At3g10010	At5g56970	At5g04885	At1g23870	At4g01220	At2g43430	At4g03890	NA	NA	NA	NA	NA
At4g37180	At2g42960	At5g27470	At1g01110	At1g68370	At3g43430	At1g08930	NA	NA	NA	NA	NA
At3g59060	At4g31120	At5g57290	At1g52700	At3g55770	At3g05165	At2g38640	NA	NA	NA	NA	NA
At4g22700	At1g14440	At3g13230	At1g14345	At4g31590	At3g58350	At1g15400	NA	NA	NA	NA	NA
At3g61650	At1g14300	At1g50490	At4g12060	At1g28580	At5g07250	At3g04090	NA	NA	NA	NA	NA
At3g02760	At2g19910	At1g49760	At3g55330	At4g38480	At1g69570	At3g59830	NA	NA	NA	NA	NA
At5g40260	At1g08620	At3g48110	At3g52360	At3g55480	At2g24860	At5g14390	NA	NA	NA	NA	NA
At2g37730	At1g35080	At1g78650	At2g43550	At5g16980	At5g65910	At5g47540	NA	NA	NA	NA	NA
At1g53750	At4g36930	At4g26260	At3g59760	At2g44350	At4g01970	At4g03640	NA	NA	NA	NA	NA
At3g28690	At3g29090	At2g44120	At1g09010	At5g43450	At1g56675	At4g17340	NA	NA	NA	NA	NA
At5g55660	At3g18450	At3g51280	At5g09650	At5g48590	At3g55880	At4g15920	NA	NA	NA	NA	NA
At4g30910	At3g16020	At3g25710	At1g73885	At2g25950	At1g73500	At4g26490	NA	NA	NA	NA	NA
At5g01160	At3g11540	At1g71260	At1g04640	At5g16340	At3g17930	At5g51410	NA	NA	NA	NA	NA
At4g27610	At3g24490	At1g26970	At5g58960	At3g61180	At3g11800	At1g25480	NA	NA	NA	NA	NA
At3g51320	At5g63040	At5g63810	At3g26710	At5g58740	At1g50290	At3g01010	NA	NA	NA	NA	NA
At5g46840	At3g43510	At3g03920	At3g27160	At1g23080	At3g50830	At1g77690	NA	NA	NA	NA	NA
At1g20200	At1g63340	At1g23290	At5g14320	At3g29240	At3g11230	At4g03130	NA	NA	NA	NA	NA
At5g51300	At1g11840	At2g17420	At4g36250	At4g27800	At1g63220	At3g54200	NA	NA	NA	NA	NA
At1g77320	At1g09870	At5g39740	At1g11750	At1g14920	At3g44170	At5g41900	NA	NA	NA	NA	NA
At5g50570	At5g62460	At5g23300	At5g24300	At5g12140	At1g58300	At4g00440	NA	NA	NA	NA	NA
At4g21270	At5g41680	At5g56030	At3g01440	At5g17190	At1g69980	At1g48180	NA	NA	NA	NA	NA
At3g60960	At1g06590	At4g12870	At3g16250	At2g41360	NA	At4g22840	NA	NA	NA	NA	NA
At4g18570	At1g61370	At3g01790	At2g03750	At1g68190	NA	At4g22590	NA	NA	NA	NA	NA
At4g08510	At1g01060	At3g15590	At1g10360	At1g18640	NA	At5g36940	NA	NA	NA	NA	NA
At5g27030	At3g50340	At1g26710	At2g31560	At1g52270	NA	At3g15760	NA	NA	NA	NA	NA
At4g26190	At1g64780	At4g27590	At5g11420	At5g39370	NA	At4g22210	NA	NA	NA	NA	NA
At1g15420	At4g13970	At1g03360	At1g53070	At4g39350	NA	At2g17940	NA	NA	NA	NA	NA
At1g23360	At4g10710	At5g20160	NA	At2g20760	NA	At1g25250	NA	NA	NA	NA	NA
At5g20980	At4g22360	At1g31660	NA	At3g11950	NA	At3g03470	NA	NA	NA	NA	NA
At1g45191	At4g30250	At2g44860	NA	At1g73110	NA	At5g66070	NA	NA	NA	NA	NA
At1g74430	At5g04620	At4g32915	NA	At1g08500	NA	At2g20610	NA	NA	NA	NA	NA
At4g39520	At3g57300	At5g52650	NA	At3g50630	NA	At1g53290	NA	NA	NA	NA	NA
At3g51290	At3g13300	At5g10360	NA	At3g05400	NA	At1g74330	NA	NA	NA	NA	NA
At5g41970	At4g37730	At3g02080	NA	At1g67050	NA	At4g30440	NA	NA	NA	NA	NA
At3g25890	At1g69290	At5g66230	NA	At5g13240	NA	At5g54500	NA	NA	NA	NA	NA
At1g60850	At1g10020	At3g57000	NA	At2g19350	NA	At4g27430	NA	NA	NA	NA	NA
At5g40770	At4g23470	At5g02710	NA	At2g44150	NA	At4g30790	NA	NA	NA	NA	NA
At2g45440	At4g04200	At5g27770	NA	At1g75680	NA	At1g19090	NA	NA	NA	NA	NA
At1g32975	At3g17490	At4g39200	NA	At1g32540	NA	At3g19930	NA	NA	NA	NA	NA
At1g30590	At1g69910	At5g18380	NA	At3g60130	NA	At3g12750	NA	NA	NA	NA	NA
At4g36880	At4g16150	At2g31010	NA	At5g60410	NA	At5g67540	NA	NA	NA	NA	NA
At4g34320	At5g59800	At4g21070	NA	At3g45350	NA	At5g57880	NA	NA	NA	NA	NA
At2g30500	At1g15060	At4g27380	NA	At1g29500	NA	At3g50060	NA	NA	NA	NA	NA
At3g14550	At1g08650	At3g49910	NA	At5g58970	NA	At4g04570	NA	NA	NA	NA	NA
At1g52890	At1g16300	At3g04770	NA	At3g17660	NA	At1g19700	NA	NA	NA	NA	NA
At2g32620	At1g70710	At3g52580	NA	At3g58730	NA	At5g34940	NA	NA	NA	NA	NA
At5g37010	At5g48280	At5g19750	NA	At3g23410	NA	At1g77280	NA	NA	NA	NA	NA
At2g25700	At1g20920	At1g29250	NA	At2g20230	NA	At1g07990	NA	NA	NA	NA	NA
At4g04700	At4g22770	At3g22760	NA	At4g29260	NA	At4g35630	NA	NA	NA	NA	NA
At4g29700	At4g09100	At1g70600	NA	At1g41830	NA	At5g58430	NA	NA	NA	NA	NA
At4g31880	At4g24200	At1g51100	NA	At5g51850	NA	At4g39910	NA	NA	NA	NA	NA
At5g60590	At3g45740	At1g80660	NA	At3g03250	NA	At4g11840	NA	NA	NA	NA	NA
At4g07600	At5g52330	At5g46950	NA	At3g22370	NA	At1g03880	NA	NA	NA	NA	NA
At2g17580	At2g36340	At2g03830	NA	At5g46850	NA	At3g54030	NA	NA	NA	NA	NA
At5g55140	At1g23210	At5g24600	NA	At1g53730	NA	At5g21280	NA	NA	NA	NA	NA
At3g16400	At2g40760	At5g25090	NA	At2g43010	NA	At3g02430	NA	NA	NA	NA	NA
At5g23770	At2g33435	At5g45730	NA	At2g46710	NA	At2g31920	NA	NA	NA	NA	NA
At5g56730	At5g17510	At4g09800	NA	At5g52630	NA	At1g01225	NA	NA	NA	NA	NA
At2g38160	At5g10630	At1g71050	NA	At2g39900	NA	At4g03420	NA	NA	NA	NA	NA
At5g64150	At4g03120	At4g22380	NA	At1g71860	NA	At2g15620	NA	NA	NA	NA	NA
At1g47530	At2g34720	At2g31082	NA	At2g25070	NA	At4g01960	NA	NA	NA	NA	NA
At5g67640	At2g19170	At5g36800	NA	At5g27200	NA	At1g73590	NA	NA	NA	NA	NA
At3g03010	At4g37750	At1g27050	NA	At2g18280	NA	At5g54855	NA	NA	NA	NA	NA
At3g56640	At5g41810	At1g42580	NA	At1g28140	NA	At1g67360	NA	NA	NA	NA	NA
At4g32910	At1g31280	At3g21140	NA	At1g43890	NA	At3g01200	NA	NA	NA	NA	NA
At1g34065	At3g17910	At2g31420	NA	At2g43020	NA	At2g01570	NA	NA	NA	NA	NA
At4g28180	At3g49320	At5g02490	NA	At3g15260	NA	At5g23550	NA	NA	NA	NA	NA
At5g06280	At1g34310	At4g31180	NA	At4g26950	NA	At4g26900	NA	NA	NA	NA	NA
At5g42010	At3g01460	At3g63270	NA	At3g48220	NA	At5g20620	NA	NA	NA	NA	NA
At2g29210	At3g03060	At5g39350	NA	At3g12560	NA	At2g18490	NA	NA	NA	NA	NA
At1g23180	At3g60660	At1g42430	NA	At3g09740	NA	At4g18300	NA	NA	NA	NA	NA
At5g08510	At4g34930	At3g19130	NA	At3g28710	NA	At5g53640	NA	NA	NA	NA	NA
At3g10180	At1g55820	At5g40090	NA	At5g53340	NA	At5g52790	NA	NA	NA	NA	NA
At3g63510	At5g14580	At5g23395	NA	At2g27740	NA	At2g03390	NA	NA	NA	NA	NA
At1g48950	At1g31040	At2g27980	NA	At4g18710	NA	At1g29800	NA	NA	NA	NA	NA
At1g03800	At5g06160	At3g62890	NA	At2g24190	NA	At5g66250	NA	NA	NA	NA	NA
At4g38700	At1g67340	At4g15900	NA	At1g78240	NA	At1g09430	NA	NA	NA	NA	NA
At1g02370	At3g26932	At4g39160	NA	At4g08920	NA	At5g17970	NA	NA	NA	NA	NA
At2g24500	At1g18850	At1g19410	NA	At3g55140	NA	At2g03330	NA	NA	NA	NA	NA
At1g14205	At5g51380	At1g78120	NA	At3g28715	NA	At1g32230	NA	NA	NA	NA	NA
At1g54840	At5g48220	At1g07840	NA	At5g24110	NA	At3g59320	NA	NA	NA	NA	NA
At3g47520	At5g61150	At2g46040	NA	At4g30993	NA	At1g13340	NA	NA	NA	NA	NA
At1g07470	At1g24510	At4g30930	NA	At3g17940	NA	At3g12740	NA	NA	NA	NA	NA
At5g49510	At1g27410	At5g27160	NA	At1g26280	NA	At2g25610	NA	NA	NA	NA	NA
At1g55320	At1g71760	At4g30680	NA	At2g22920	NA	At2g35120	NA	NA	NA	NA	NA
At4g22970	At1g73850	At3g23740	NA	At4g19120	NA	At5g60300	NA	NA	NA	NA	NA
At2g28380	At5g03820	At4g38660	NA	At5g61200	NA	At3g08760	NA	NA	NA	NA	NA
At4g32200	At1g27750	At1g15440	NA	At4g22150	NA	At2g33770	NA	NA	NA	NA	NA
At1g60620	At4g31780	At5g63960	NA	At5g44090	NA	At4g34750	NA	NA	NA	NA	NA
At1g10180	At4g31160	At3g14900	NA	At4g18425	NA	At1g47560	NA	NA	NA	NA	NA
At3g61820	At3g18210	At1g10330	NA	At5g39730	NA	At1g29290	NA	NA	NA	NA	NA
At2g34560	At1g16690	At5g39710	NA	At3g05320	NA	At5g49680	NA	NA	NA	NA	NA
At1g70700	At3g59100	At5g23690	NA	At3g22950	NA	At2g45980	NA	NA	NA	NA	NA
At1g11670	At5g48820	At3g62280	NA	At2g16510	NA	At1g37015	NA	NA	NA	NA	NA
At5g05680	At3g46940	At2g29570	NA	At4g25570	NA	At1g03290	NA	NA	NA	NA	NA
At4g33650	At3g07300	At3g09650	NA	At3g04890	NA	At2g18750	NA	NA	NA	NA	NA
At1g51980	At3g04820	At1g65700	NA	At1g70490	NA	At3g14230	NA	NA	NA	NA	NA
At1g14560	At3g54980	At1g11720	NA	At4g08150	NA	At2g18730	NA	NA	NA	NA	NA
At5g11850	At1g19850	At5g15200	NA	At3g24840	NA	At5g35330	NA	NA	NA	NA	NA
At3g13150	NA	At1g68990	NA	At3g24160	NA	At1g65740	NA	NA	NA	NA	NA
At1g73050	NA	At5g44460	NA	At4g25650	NA	At5g11600	NA	NA	NA	NA	NA
At3g61700	NA	At4g37920	NA	At1g49720	NA	At4g03940	NA	NA	NA	NA	NA
At2g45650	NA	At3g61780	NA	At5g09830	NA	At4g05250	NA	NA	NA	NA	NA
At5g60790	NA	At1g75330	NA	At3g02980	NA	At1g67420	NA	NA	NA	NA	NA
At4g20730	NA	At5g08180	NA	At3g62820	NA	At1g13450	NA	NA	NA	NA	NA
At5g48600	NA	At5g51540	NA	At3g13260	NA	At5g50660	NA	NA	NA	NA	NA
At2g01630	NA	At3g55340	NA	At1g06850	NA	At5g13210	NA	NA	NA	NA	NA
At1g09450	NA	At1g27260	NA	At2g15020	NA	At3g23290	NA	NA	NA	NA	NA
At4g32180	NA	At3g13580	NA	At1g02970	NA	At1g66540	NA	NA	NA	NA	NA
At5g56050	NA	At2g28620	NA	At4g17050	NA	At4g01070	NA	NA	NA	NA	NA
At2g20590	NA	At4g13490	NA	At5g13750	NA	At1g60810	NA	NA	NA	NA	NA
At3g02110	NA	At3g11830	NA	At2g14510	NA	At1g61820	NA	NA	NA	NA	NA
At3g26420	NA	At4g24790	NA	At1g74320	NA	At4g00880	NA	NA	NA	NA	NA
At1g65070	NA	At2g25100	NA	At4g26400	NA	At5g54145	NA	NA	NA	NA	NA
At5g52740	NA	At5g41070	NA	At3g24720	NA	At5g62150	NA	NA	NA	NA	NA
At2g15790	NA	At4g15850	NA	At1g34170	NA	At4g13830	NA	NA	NA	NA	NA
At1g20100	NA	At2g43110	NA	At4g36070	NA	At5g01800	NA	NA	NA	NA	NA
At1g15300	NA	At5g46920	NA	At5g41400	NA	At4g31500	NA	NA	NA	NA	NA
At1g09620	NA	At1g16280	NA	At5g34839	NA	At2g35940	NA	NA	NA	NA	NA
At3g46820	NA	At5g08620	NA	At1g47990	NA	At2g26800	NA	NA	NA	NA	NA
At2g30780	NA	At3g15140	NA	At5g37930	NA	At2g33830	NA	NA	NA	NA	NA
At3g53500	NA	At5g06360	NA	At3g11320	NA	At2g03730	NA	NA	NA	NA	NA
At1g07705	NA	At2g40430	NA	At1g53400	NA	At4g10840	NA	NA	NA	NA	NA
At1g42440	NA	At4g26780	NA	At5g03370	NA	At1g27290	NA	NA	NA	NA	NA
At1g53380	NA	At5g15310	NA	At3g55820	NA	At1g09570	NA	NA	NA	NA	NA
At5g15960	NA	At1g79470	NA	At4g26510	NA	At5g47120	NA	NA	NA	NA	NA
At3g20050	NA	At3g01710	NA	At2g41630	NA	At5g56150	NA	NA	NA	NA	NA
At2g47810	NA	At1g74640	NA	At2g31370	NA	At1g07230	NA	NA	NA	NA	NA
At3g19820	NA	At1g07490	NA	At2g14520	NA	At1g23460	NA	NA	NA	NA	NA
At5g65630	NA	At1g61870	NA	At1g54370	NA	At4g29850	NA	NA	NA	NA	NA
At1g13220	NA	At1g44110	NA	At5g07370	NA	At1g19835	NA	NA	NA	NA	NA
At5g18670	NA	At4g00810	NA	At5g54760	NA	At2g01190	NA	NA	NA	NA	NA
At1g57770	NA	At4g39300	NA	At5g43320	NA	At1g70870	NA	NA	NA	NA	NA
At1g59890	NA	At3g14400	NA	At2g10930	NA	At1g03970	NA	NA	NA	NA	NA
At3g58650	NA	At2g07750	NA	At5g52240	NA	At1g21760	NA	NA	NA	NA	NA
At2g22610	NA	At4g34670	NA	At4g38360	NA	At1g65350	NA	NA	NA	NA	NA
At5g44540	NA	At5g13400	NA	At1g74380	NA	At1g44770	NA	NA	NA	NA	NA
At2g31170	NA	At1g22780	NA	At3g50500	NA	At1g51200	NA	NA	NA	NA	NA
At3g44380	NA	At5g52290	NA	At4g05330	NA	At4g39090	NA	NA	NA	NA	NA
At1g18960	NA	At4g23660	NA	At5g41560	NA	At3g10740	NA	NA	NA	NA	NA
At1g15200	NA	At2g45730	NA	At1g33490	NA	At5g65480	NA	NA	NA	NA	NA
At5g50310	NA	At4g27490	NA	At2g16210	NA	At2g37460	NA	NA	NA	NA	NA
At2g37510	NA	At1g27370	NA	At3g08930	NA	At3g47160	NA	NA	NA	NA	NA
At5g17270	NA	At5g26830	NA	At1g78890	NA	At1g75500	NA	NA	NA	NA	NA
At1g66040	NA	At2g45030	NA	At1g76670	NA	At2g28890	NA	NA	NA	NA	NA
At3g23580	NA	At1g28210	NA	At1g61520	NA	At1g69510	NA	NA	NA	NA	NA
At3g13160	NA	At5g49690	NA	At3g02350	NA	At3g23295	NA	NA	NA	NA	NA
At3g01160	NA	At5g12410	NA	At4g36940	NA	At2g17710	NA	NA	NA	NA	NA
At1g15870	NA	At1g53760	NA	At4g11990	NA	At5g58930	NA	NA	NA	NA	NA
At1g26720	NA	At4g00530	NA	At2g36370	NA	At1g15950	NA	NA	NA	NA	NA
At4g15160	NA	At3g29370	NA	At1g12350	NA	At1g10810	NA	NA	NA	NA	NA
At1g20930	NA	At5g01650	NA	At3g19330	NA	At3g23000	NA	NA	NA	NA	NA
At1g31150	NA	At5g16010	NA	At2g31200	NA	At5g29000	NA	NA	NA	NA	NA
At1g18900	NA	At1g12410	NA	At1g52280	NA	At3g21720	NA	NA	NA	NA	NA
At3g05220	NA	At3g25220	NA	At5g14410	NA	At5g16600	NA	NA	NA	NA	NA
At2g02810	NA	At1g10960	NA	At3g26020	NA	At1g63300	NA	NA	NA	NA	NA
At3g48560	NA	At5g60910	NA	At4g39120	NA	At5g24760	NA	NA	NA	NA	NA
At1g50790	NA	At5g36230	NA	At1g28200	NA	At4g36220	NA	NA	NA	NA	NA
At2g24120	NA	At3g20730	NA	At3g53410	NA	At1g03920	NA	NA	NA	NA	NA
At4g19130	NA	At5g27820	NA	At4g30520	NA	At1g33970	NA	NA	NA	NA	NA
At4g15570	NA	At3g18740	NA	At1g14000	NA	At5g54080	NA	NA	NA	NA	NA
At3g14190	NA	At4g27090	NA	At1g06810	NA	At5g43440	NA	NA	NA	NA	NA
At2g34310	NA	At3g57290	NA	At4g06744	NA	At5g41110	NA	NA	NA	NA	NA
At3g49670	NA	At4g33865	NA	At2g39805	NA	At1g01290	NA	NA	NA	NA	NA
At1g33940	NA	At2g03270	NA	At5g47445	NA	At3g53260	NA	NA	NA	NA	NA
At5g08600	NA	At5g25080	NA	At1g71480	NA	At1g06090	NA	NA	NA	NA	NA
At2g47790	NA	At4g37110	NA	At4g13270	NA	At4g26220	NA	NA	NA	NA	NA
At3g28670	NA	At5g56940	NA	At4g35510	NA	At4g03030	NA	NA	NA	NA	NA
At5g65530	NA	At4g30620	NA	At1g56700	NA	At4g02810	NA	NA	NA	NA	NA
At2g35040	NA	At2g19720	NA	At1g57620	NA	At1g76360	NA	NA	NA	NA	NA
At1g06670	NA	At2g45640	NA	At1g79970	NA	At4g30290	NA	NA	NA	NA	NA
At3g53190	NA	At2g25710	NA	At1g22790	NA	At5g36905	NA	NA	NA	NA	NA
At2g04270	NA	At1g13060	NA	At3g53170	NA	At1g14380	NA	NA	NA	NA	NA
At5g62470	NA	At4g10100	NA	At5g15250	NA	At5g10430	NA	NA	NA	NA	NA
At4g00238	NA	At4g40030	NA	At3g01100	NA	At5g34940	NA	NA	NA	NA	NA
At4g30720	NA	At1g68730	NA	At3g01980	NA	At5g01570	NA	NA	NA	NA	NA
At5g52390	NA	At5g57170	NA	At1g11180	NA	At3g55990	NA	NA	NA	NA	NA
At3g05330	NA	At4g09320	NA	At1g70330	NA	At4g17900	NA	NA	NA	NA	NA
At5g61000	NA	At3g12210	NA	At1g21140	NA	At1g79620	NA	NA	NA	NA	NA
At4g34860	NA	At1g01210	NA	At2g27060	NA	At5g01640	NA	NA	NA	NA	NA
At1g03110	NA	At4g31990	NA	At4g24950	NA	At5g12870	NA	NA	NA	NA	NA
At4g04885	NA	At5g40350	NA	At3g15630	NA	At5g63800	NA	NA	NA	NA	NA
At1g50920	NA	At2g07640	NA	At5g48130	NA	At5g01920	NA	NA	NA	NA	NA
At1g04870	NA	At5g62980	NA	AT2G25540	NA	At5g55950	NA	NA	NA	NA	NA
At5g27330	NA	At5g08540	NA	At5g56630	NA	At1g62800	NA	NA	NA	NA	NA
At1g08630	NA	At1g70100	NA	At4g04030	NA	At4g27280	NA	NA	NA	NA	NA
At5g49160	NA	At3g11500	NA	At3g21190	NA	At5g45850	NA	NA	NA	NA	NA
At3g66652	NA	At5g06300	NA	At3g48140	NA	At1g65470	NA	NA	NA	NA	NA
At1g74790	NA	At3g46560	NA	At3g18280	NA	At4g39940	NA	NA	NA	NA	NA
At1g05630	NA	At5g26000	NA	At2g28160	NA	At2g19310	NA	NA	NA	NA	NA
At3g01800	NA	At3g57600	NA	At1g75700	NA	At1g30900	NA	NA	NA	NA	NA
At4g05190	NA	At1g22270	NA	At3g31950	NA	At5g35550	NA	NA	NA	NA	NA
At1g02870	NA	At2g42910	NA	At1g51160	NA	At5g54840	NA	NA	NA	NA	NA
At5g22320	NA	At1g07070	NA	At3g60340	NA	At3g52800	NA	NA	NA	NA	NA
At1g06000	NA	At1g55900	NA	At4g33730	NA	At4g35750	NA	NA	NA	NA	NA
At1g79060	NA	At1g04170	NA	At3g49530	NA	At4g19840	NA	NA	NA	NA	NA
At5g06610	NA	At5g67240	NA	At2g31350	NA	At4g13530	NA	NA	NA	NA	NA
At4g11080	NA	At3g09630	NA	At1g01780	NA	At2g24550	NA	NA	NA	NA	NA
At5g59870	NA	At5g62300	NA	At3g50140	NA	At1g67030	NA	NA	NA	NA	NA
At3g21465	NA	At5g15520	NA	At1g52510	NA	At1g76040	NA	NA	NA	NA	NA
At3g27180	NA	At5g47700	NA	At1g18260	NA	At1g80180	NA	NA	NA	NA	NA
At5g56000	NA	At5g25757	NA	At5g24540	NA	At2g40900	NA	NA	NA	NA	NA
At2g07170	NA	At2g21710	NA	At1g49800	NA	At1g19300	NA	NA	NA	NA	NA
At4g38140	NA	At3g61110	NA	At4g32000	NA	At1g79180	NA	NA	NA	NA	NA
At5g13680	NA	At2g36160	NA	At1g28450	NA	At2g18200	NA	NA	NA	NA	NA
At5g38890	NA	At1g01100	NA	At4g39210	NA	At3g54040	NA	NA	NA	NA	NA
At2g32765	NA	At1g02780	NA	At3g07990	NA	At4g32020	NA	NA	NA	NA	NA
At2g19670	NA	At1g13760	NA	At5g26667	NA	At5g23810	NA	NA	NA	NA	NA
At2g31000	NA	At5g52920	NA	At5g24170	NA	At4g23730	NA	NA	NA	NA	NA
At3g51930	NA	At5g28060	NA	At3g52840	NA	At4g33150	NA	NA	NA	NA	NA
At5g22550	NA	At2g33380	NA	At3g01220	NA	At2g37280	NA	NA	NA	NA	NA
At2g34355	NA	At4g30220	NA	At5g13190	NA	At1g12780	NA	NA	NA	NA	NA
At2g05120	NA	At4g26110	NA	At3g06780	NA	At2g43100	NA	NA	NA	NA	NA
At4g33270	NA	At5g14800	NA	At2g44740	NA	At3g54140	NA	NA	NA	NA	NA
At5g62270	NA	At2g23840	NA	At3g53460	NA	At5g25610	NA	NA	NA	NA	NA
At4g30150	NA	At3g04400	NA	At4g37310	NA	At2g18570	NA	NA	NA	NA	NA
At3g61830	NA	At5g39240	NA	At2g03760	NA	At5g42050	NA	NA	NA	NA	NA
At1g72260	NA	At2g33370	NA	At4g07530	NA	At4g33330	NA	NA	NA	NA	NA
At5g61880	NA	At3g11940	NA	At5g64240	NA	At1g07090	NA	NA	NA	NA	NA
At2g28450	NA	At1g71070	NA	At4g35990	NA	At5g18130	NA	NA	NA	NA	NA
At1g62170	NA	At1g74060	NA	At1g03660	NA	At1g56230	NA	NA	NA	NA	NA
At4g36580	NA	At3g52590	NA	At2g20750	NA	At3g03270	NA	NA	NA	NA	NA
At4g16590	NA	At1g67430	NA	At5g50530	NA	At3g15353	NA	NA	NA	NA	NA
At3g63400	NA	At3g43980	NA	At3g02870	NA	At2g36950	NA	NA	NA	NA	NA
At1g15390	NA	At3g49560	NA	At3g21280	NA	At1g03620	NA	NA	NA	NA	NA
At3g11964	NA	At4g25890	NA	At2g44310	NA	At3g11690	NA	NA	NA	NA	NA
At5g20300	NA	At1g17880	NA	At1g01180	NA	At1g31320	NA	NA	NA	NA	NA
At5g62190	NA	At1g48830	NA	At1g54920	NA	At2g23810	NA	NA	NA	NA	NA
At5g45140	NA	At2g27720	NA	At5g16830	NA	At1g65860	NA	NA	NA	NA	NA
At2g15690	NA	At2g18740	NA	At1g16850	NA	At3g16570	NA	NA	NA	NA	NA
At2g37270	NA	At5g02240	NA	At4g39320	NA	At4g01680	NA	NA	NA	NA	NA
At1g08560	NA	At4g08950	NA	At3g58940	NA	At2g03450	NA	NA	NA	NA	NA
At1g56680	NA	At3g07060	NA	At5g37960	NA	At5g22090	NA	NA	NA	NA	NA
At4g08056	NA	At2g04390	NA	At1g51500	NA	At1g66230	NA	NA	NA	NA	NA
At3g11400	NA	At3g53650	NA	At3g26700	NA	At3g10980	NA	NA	NA	NA	NA
At1g29900	NA	At2g31400	NA	At3g51220	NA	At4g20260	NA	NA	NA	NA	NA
At3g58470	NA	At3g57470	NA	At1g49500	NA	At5g07460	NA	NA	NA	NA	NA
At4g35730	NA	At4g27600	NA	At4g20410	NA	At1g54130	NA	NA	NA	NA	NA
At1g23560	NA	At3g46320	NA	At1g16240	NA	At3g12955	NA	NA	NA	NA	NA
At5g53190	NA	At2g43270	NA	At3g09470	NA	At1g28470	NA	NA	NA	NA	NA
At1g03710	NA	At1g65290	NA	At3g46000	NA	At5g26140	NA	NA	NA	NA	NA
At3g49240	NA	At5g03850	NA	At3g03900	NA	At1g32540	NA	NA	NA	NA	NA
At4g17520	NA	At3g13070	NA	At2g07705	NA	At2g28550	NA	NA	NA	NA	NA
At4g24175	NA	At1g03860	NA	At1g53035	NA	At3g62020	NA	NA	NA	NA	NA
At1g73620	NA	At5g54900	NA	At1g76690	NA	At1g22710	NA	NA	NA	NA	NA
At1g67120	NA	At1g36180	NA	At1g10940	NA	At3g26550	NA	NA	NA	NA	NA
At5g66540	NA	At2g40290	NA	At2g06530	NA	At2g43060	NA	NA	NA	NA	NA
At1g53160	NA	At5g52640	NA	At1g70940	NA	At1g05170	NA	NA	NA	NA	NA
At3g52170	NA	At3g16490	NA	At3g19410	NA	At5g49720	NA	NA	NA	NA	NA
At1g06950	NA	At2g43810	NA	At2g05630	NA	At4g39770	NA	NA	NA	NA	NA
At4g12750	NA	At2g24590	NA	At3g61460	NA	At4g23880	NA	NA	NA	NA	NA
At3g21300	NA	At1g65490	NA	At3g52560	NA	At3g42950	NA	NA	NA	NA	NA
At5g18570	NA	At4g03210	NA	At1g11070	NA	At4g16745	NA	NA	NA	NA	NA
At5g56580	NA	At3g54660	NA	At3g13720	NA	At1g12730	NA	NA	NA	NA	NA
At3g23620	NA	At1g12270	NA	At3g54600	NA	At1g47485	NA	NA	NA	NA	NA
At1g11130	NA	At4g05450	NA	At1g29460	NA	At2g14750	NA	NA	NA	NA	NA
At3g06030	NA	At1g47490	NA	At5g10180	NA	At5g16350	NA	NA	NA	NA	NA
At5g49560	NA	At4g31580	NA	At3g09085	NA	At1g70690	NA	NA	NA	NA	NA
At2g42710	NA	At3g13490	NA	At4g27960	NA	At5g51190	NA	NA	NA	NA	NA
At1g04730	NA	At1g66100	NA	At2g41660	NA	At5g58800	NA	NA	NA	NA	NA
At1g75790	NA	At5g06110	NA	At4g27960	NA	At5g57340	NA	NA	NA	NA	NA
At3g18090	NA	At5g08420	NA	At4g07800	NA	At2g13100	NA	NA	NA	NA	NA
At4g14440	NA	At5g41950	NA	At2g22850	NA	At5g03230	NA	NA	NA	NA	NA
At2g43770	NA	At2g41840	NA	At1g15580	NA	At2g29670	NA	NA	NA	NA	NA
At3g60240	NA	At1g53700	NA	At5g59890	NA	At5g03760	NA	NA	NA	NA	NA
At1g75000	NA	At1g07920	NA	At2g34150	NA	At2g40120	NA	NA	NA	NA	NA
At1g27340	NA	At1g74270	NA	At1g54210	NA	At3g13730	NA	NA	NA	NA	NA
At5g41670	NA	At5g64250	NA	At2g21540	NA	At3g14595	NA	NA	NA	NA	NA
At3g02030	NA	At5g08790	NA	At2g42830	NA	At3g22940	NA	NA	NA	NA	NA
At5g36710	NA	At5g11180	NA	At5g35800	NA	At2g35860	NA	NA	NA	NA	NA
At5g63860	NA	At3g63170	NA	At2g16790	NA	At2g21830	NA	NA	NA	NA	NA
At4g00560	NA	At3g20580	NA	At4g03370	NA	At1g08890	NA	NA	NA	NA	NA
At2g26140	NA	At4g02110	NA	At1g68230	NA	At5g66040	NA	NA	NA	NA	NA
At4g13150	NA	At1g71310	NA	At1g28550	NA	At1g50390	NA	NA	NA	NA	NA
At4g04890	NA	At3g06320	NA	At2g19580	NA	At3g52070	NA	NA	NA	NA	NA
At1g68490	NA	At5g42820	NA	At4g19900	NA	At2g01910	NA	NA	NA	NA	NA
At5g28740	NA	At2g39080	NA	At2g01170	NA	At2g39400	NA	NA	NA	NA	NA
At5g64670	NA	At5g60800	NA	At2g45890	NA	At1g76250	NA	NA	NA	NA	NA
At4g35420	NA	At1g30610	NA	At5g02750	NA	At3g09230	NA	NA	NA	NA	NA
At2g34320	NA	At3g14330	NA	At5g42200	NA	At2g31900	NA	NA	NA	NA	NA
At1g12920	NA	At1g67020	NA	At5g06720	NA	At4g02075	NA	NA	NA	NA	NA
At2g20530	NA	At5g11200	NA	At3g53950	NA	At5g51070	NA	NA	NA	NA	NA
At3g51780	NA	At1g31970	NA	At1g71697	NA	At1g30260	NA	NA	NA	NA	NA
At5g62410	NA	At5g52520	NA	At3g22150	NA	At1g32100	NA	NA	NA	NA	NA
At4g18190	NA	At3g53020	NA	At1g12320	NA	At4g36380	NA	NA	NA	NA	NA
At4g37510	NA	At1g02150	NA	At3g56950	NA	At2g27500	NA	NA	NA	NA	NA
At2g34190	NA	At3g11710	NA	At2g30930	NA	At4g16400	NA	NA	NA	NA	NA
At1g73810	NA	At1g19830	NA	At2g29820	NA	At1g25550	NA	NA	NA	NA	NA
At3g26910	NA	At5g41520	NA	At5g52710	NA	At1g73540	NA	NA	NA	NA	NA
At1g77510	NA	At4g21100	NA	At1g49130	NA	At5g54530	NA	NA	NA	NA	NA
At5g25475	NA	At5g24510	NA	At1g14700	NA	At1g12140	NA	NA	NA	NA	NA
At2g16940	NA	At3g20740	NA	At1g13080	NA	NA	NA	NA	NA	NA	NA
At2g23380	NA	At2g37470	NA	At3g46670	NA	NA	NA	NA	NA	NA	NA
At1g13730	NA	At3g18240	NA	At5g38000	NA	NA	NA	NA	NA	NA	NA
At4g21620	NA	At3g26900	NA	At1g02205	NA	NA	NA	NA	NA	NA	NA
At5g06550	NA	At2g21290	NA	At2g01370	NA	NA	NA	NA	NA	NA	NA
At3g42090	NA	At5g10390	NA	At4g08016	NA	NA	NA	NA	NA	NA	NA
At2g44300	NA	At4g01320	NA	At1g52565	NA	NA	NA	NA	NA	NA	NA
At1g77970	NA	At2g17280	NA	At2g44500	NA	NA	NA	NA	NA	NA	NA
At1g29980	NA	At4g34870	NA	At4g33985	NA	NA	NA	NA	NA	NA	NA
At1g04080	NA	At5g65930	NA	At1g12090	NA	NA	NA	NA	NA	NA	NA
At5g62390	NA	At3g04980	NA	At4g37720	NA	NA	NA	NA	NA	NA	NA
At4g02510	NA	At2g14860	NA	At4g31420	NA	NA	NA	NA	NA	NA	NA
At1g17600	NA	At4g00660	NA	At3g51040	NA	NA	NA	NA	NA	NA	NA
At3g20260	NA	At4g20110	NA	At3g15580	NA	NA	NA	NA	NA	NA	NA
At1g15340	NA	At5g61130	NA	At2g27830	NA	NA	NA	NA	NA	NA	NA
At5g14610	NA	At2g38510	NA	At5g25890	NA	NA	NA	NA	NA	NA	NA
At1g72250	NA	At1g72090	NA	At4g19200	NA	NA	NA	NA	NA	NA	NA
At5g08580	NA	At4g07990	NA	At3g22850	NA	NA	NA	NA	NA	NA	NA
At3g07320	NA	At4g16660	NA	At5g46260	NA	NA	NA	NA	NA	NA	NA
At5g16170	NA	At3g18560	NA	At3g15070	NA	NA	NA	NA	NA	NA	NA
At5g46070	NA	At2g39180	NA	At1g68300	NA	NA	NA	NA	NA	NA	NA
At3g52110	NA	At1g72050	NA	At5g08770	NA	NA	NA	NA	NA	NA	NA
At3g12280	NA	At1g80930	NA	At1g62770	NA	NA	NA	NA	NA	NA	NA
At1g49150	NA	At4g21460	NA	At2g27395	NA	NA	NA	NA	NA	NA	NA
At1g53140	NA	At3g18960	NA	At3g04730	NA	NA	NA	NA	NA	NA	NA
At5g26320	NA	At3g54750	NA	At2g33130	NA	NA	NA	NA	NA	NA	NA
At1g63350	NA	At2g26640	NA	At5g33380	NA	NA	NA	NA	NA	NA	NA
At1g70250	NA	At5g22740	NA	At1g08940	NA	NA	NA	NA	NA	NA	NA
At2g03850	NA	At1g68540	NA	At3g62550	NA	NA	NA	NA	NA	NA	NA
At3g22860	NA	At2g11910	NA	At1g63800	NA	NA	NA	NA	NA	NA	NA
At2g47840	NA	At5g27400	NA	At1g30760	NA	NA	NA	NA	NA	NA	NA
At1g24260	NA	At3g47930	NA	At1g70670	NA	NA	NA	NA	NA	NA	NA
At1g30410	NA	At1g08580	NA	At3g02290	NA	NA	NA	NA	NA	NA	NA
At1g26740	NA	At1g25350	NA	At3g15770	NA	NA	NA	NA	NA	NA	NA
At5g07090	NA	At2g39330	NA	At1g74325	NA	NA	NA	NA	NA	NA	NA
At4g38160	NA	At3g01370	NA	At4g18930	NA	NA	NA	NA	NA	NA	NA
At4g36130	NA	At2g39795	NA	At4g04260	NA	NA	NA	NA	NA	NA	NA
At5g66860	NA	At3g18890	NA	At3g54240	NA	NA	NA	NA	NA	NA	NA
At5g55920	NA	At2g29420	NA	At2g01680	NA	NA	NA	NA	NA	NA	NA
At1g58430	NA	At2g45770	NA	At5g11840	NA	NA	NA	NA	NA	NA	NA
At5g65280	NA	At4g20960	NA	At1g34470	NA	NA	NA	NA	NA	NA	NA
At3g16870	NA	At3g62360	NA	At3g20940	NA	NA	NA	NA	NA	NA	NA
At5g11510	NA	At2g23670	NA	At5g22460	NA	NA	NA	NA	NA	NA	NA
At2g37990	NA	At4g39756	NA	At5g55370	NA	NA	NA	NA	NA	NA	NA
At3g12930	NA	At2g32890	NA	At1g28100	NA	NA	NA	NA	NA	NA	NA
At2g21790	NA	At4g35890	NA	At5g63180	NA	NA	NA	NA	NA	NA	NA
At2g25060	NA	At1g79550	NA	At5g59580	NA	NA	NA	NA	NA	NA	NA
At1g79140	NA	At5g23890	NA	At1g57760	NA	NA	NA	NA	NA	NA	NA
At1g23320	NA	At1g21750	NA	At5g53880	NA	NA	NA	NA	NA	NA	NA
At2g40010	NA	At5g40160	NA	At3g58100	NA	NA	NA	NA	NA	NA	NA
At4g09040	NA	At1g11000	NA	At4g24275	NA	NA	NA	NA	NA	NA	NA
At1g07970	NA	At5g18070	NA	At3g14410	NA	NA	NA	NA	NA	NA	NA
At1g23280	NA	At5g67000	NA	At5g59690	NA	NA	NA	NA	NA	NA	NA
At3g22330	NA	At4g35530	NA	At5g19940	NA	NA	NA	NA	NA	NA	NA
At3g62870	NA	At5g51820	NA	At1g22640	NA	NA	NA	NA	NA	NA	NA
At5g16715	NA	At1g72660	NA	At2g27290	NA	NA	NA	NA	NA	NA	NA
At1g77550	NA	At5g16140	NA	At3g01210	NA	NA	NA	NA	NA	NA	NA
At5g47455	NA	At5g36210	NA	At5g49450	NA	NA	NA	NA	NA	NA	NA
At3g10870	NA	At2g16905	NA	At3g47670	NA	NA	NA	NA	NA	NA	NA
At1g10370	NA	At2g29400	NA	At2g43130	NA	NA	NA	NA	NA	NA	NA
At2g43520	NA	At5g55100	NA	At5g38980	NA	NA	NA	NA	NA	NA	NA
At5g10240	NA	At5g52020	NA	At3g54120	NA	NA	NA	NA	NA	NA	NA
At1g74850	NA	At4g34090	NA	At1g01470	NA	NA	NA	NA	NA	NA	NA
At3g60360	NA	At1g24650	NA	At1g58180	NA	NA	NA	NA	NA	NA	NA
At1g17920	NA	At4g21170	NA	At4g34790	NA	NA	NA	NA	NA	NA	NA
At1g48920	NA	At3g05200	NA	At5g12170	NA	NA	NA	NA	NA	NA	NA
At5g48960	NA	At3g50376	NA	At5g16450	NA	NA	NA	NA	NA	NA	NA
At5g35360	NA	At3g49380	NA	At3g59190	NA	NA	NA	NA	NA	NA	NA
At2g36030	NA	At3g09150	NA	At1g14880	NA	NA	NA	NA	NA	NA	NA
At4g34830	NA	At3g49990	NA	At1g49200	NA	NA	NA	NA	NA	NA	NA
At1g71020	NA	At5g58230	NA	At1g77660	NA	NA	NA	NA	NA	NA	NA
At1g56340	NA	At4g35490	NA	At1g22740	NA	NA	NA	NA	NA	NA	NA
At2g17250	NA	At1g08220	NA	At1g78670	NA	NA	NA	NA	NA	NA	NA
At5g41190	NA	At1g29410	NA	At2g38320	NA	NA	NA	NA	NA	NA	NA
At1g65900	NA	At5g44500	NA	At1g04240	NA	NA	NA	NA	NA	NA	NA
At1g64790	NA	At2g44270	NA	At1g74740	NA	NA	NA	NA	NA	NA	NA
At3g18830	NA	At1g50800	NA	At5g47520	NA	NA	NA	NA	NA	NA	NA
At5g49170	NA	At3g11450	NA	At2g12400	NA	NA	NA	NA	NA	NA	NA
At2g18330	NA	At1g18580	NA	At1g77870	NA	NA	NA	NA	NA	NA	NA
At1g52770	NA	At1g09760	NA	At1g72690	NA	NA	NA	NA	NA	NA	NA
At4g30980	NA	At2g05830	NA	At4g29905	NA	NA	NA	NA	NA	NA	NA
At1g13030	NA	At3g12880	NA	At3g05880	NA	NA	NA	NA	NA	NA	NA
At4g38310	NA	At5g24970	NA	At3g22231	NA	NA	NA	NA	NA	NA	NA
At3g22990	NA	At1g20580	NA	At2g45180	NA	NA	NA	NA	NA	NA	NA
At5g43080	NA	At5g40340	NA	At2g21140	NA	NA	NA	NA	NA	NA	NA
At4g31700	NA	At3g43520	NA	At4g23470	NA	NA	NA	NA	NA	NA	NA
At1g50660	NA	At1g36310	NA	At3g49330	NA	NA	NA	NA	NA	NA	NA
At4g00190	NA	At1g61700	NA	At3g08490	NA	NA	NA	NA	NA	NA	NA
At1g21690	NA	At2g03870	NA	At5g53250	NA	NA	NA	NA	NA	NA	NA
At2g18900	NA	At3g25470	NA	At5g63500	NA	NA	NA	NA	NA	NA	NA
At2g38380	NA	At2g35710	NA	At4g26540	NA	NA	NA	NA	NA	NA	NA
At4g27330	NA	At3g55040	NA	At3g22240	NA	NA	NA	NA	NA	NA	NA
At5g21482	NA	At5g55190	NA	At4g23493	NA	NA	NA	NA	NA	NA	NA
At3g56330	NA	At5g59910	NA	At5g55960	NA	NA	NA	NA	NA	NA	NA
At1g76470	NA	At5g44320	NA	At5g46600	NA	NA	NA	NA	NA	NA	NA
At4g26660	NA	At1g53240	NA	At5g14180	NA	NA	NA	NA	NA	NA	NA
At4g10090	NA	At5g51930	NA	At1g70230	NA	NA	NA	NA	NA	NA	NA
At3g17170	NA	At4g31310	NA	At1g73600	NA	NA	NA	NA	NA	NA	NA
At2g19520	NA	At5g62790	NA	At3g24450	NA	NA	NA	NA	NA	NA	NA
At2g44230	NA	At4g39960	NA	At3g15540	NA	NA	NA	NA	NA	NA	NA
At5g43810	NA	At1g49010	NA	At3g43660	NA	NA	NA	NA	NA	NA	NA
At1g73180	NA	At2g48070	NA	At1g31170	NA	NA	NA	NA	NA	NA	NA
At5g37475	NA	At5g66400	NA	At5g35490	NA	NA	NA	NA	NA	NA	NA
At5g11350	NA	At5g17410	NA	At1g22690	NA	NA	NA	NA	NA	NA	NA
At4g09840	NA	At5g62530	NA	At1g52750	NA	NA	NA	NA	NA	NA	NA
At4g15790	NA	At2g46090	NA	At1g73640	NA	NA	NA	NA	NA	NA	NA
At3g58210	NA	At3g07670	NA	At5g11070	NA	NA	NA	NA	NA	NA	NA
At3g18390	NA	At1g79750	NA	At5g37980	NA	NA	NA	NA	NA	NA	NA
At3g53700	NA	At5g47680	NA	At3g52720	NA	NA	NA	NA	NA	NA	NA
At2g38025	NA	At2g47540	NA	At5g35480	NA	NA	NA	NA	NA	NA	NA
At4g26670	NA	At3g17240	NA	At2g33870	NA	NA	NA	NA	NA	NA	NA
At1g28350	NA	At5g10270	NA	At3g61260	NA	NA	NA	NA	NA	NA	NA
At3g28500	NA	At1g34770	NA	At2g21200	NA	NA	NA	NA	NA	NA	NA
At3g15020	NA	At1g76810	NA	At1g76240	NA	NA	NA	NA	NA	NA	NA
At4g21150	NA	At4g39010	NA	At4g38690	NA	NA	NA	NA	NA	NA	NA
At2g25890	NA	At1g75860	NA	At3g56030	NA	NA	NA	NA	NA	NA	NA
At5g11550	NA	NA	NA	At2g27930	NA	NA	NA	NA	NA	NA	NA
At1g63610	NA	NA	NA	At4g25260	NA	NA	NA	NA	NA	NA	NA
At3g20670	NA	NA	NA	At4g15920	NA	NA	NA	NA	NA	NA	NA
At1g78060	NA	NA	NA	At3g48720	NA	NA	NA	NA	NA	NA	NA
At5g56220	NA	NA	NA	At3g46440	NA	NA	NA	NA	NA	NA	NA
At5g57990	NA	NA	NA	At1g76890	NA	NA	NA	NA	NA	NA	NA
At5g10150	NA	NA	NA	At1g11920	NA	NA	NA	NA	NA	NA	NA
At1g13270	NA	NA	NA	At3g59845	NA	NA	NA	NA	NA	NA	NA
NA	NA	NA	NA	At4g05240	NA	NA	NA	NA	NA	NA	NA
NA	NA	NA	NA	At1g64400	NA	NA	NA	NA	NA	NA	NA
NA	NA	NA	NA	At2g17695	NA	NA	NA	NA	NA	NA	NA
NA	NA	NA	NA	At5g57040	NA	NA	NA	NA	NA	NA	NA
NA	NA	NA	NA	At4g29350	NA	NA	NA	NA	NA	NA	NA
NA	NA	NA	NA	At2g15570	NA	NA	NA	NA	NA	NA	NA
NA	NA	NA	NA	At4g16990	NA	NA	NA	NA	NA	NA	NA
NA	NA	NA	NA	At5g43700	NA	NA	NA	NA	NA	NA	NA
NA	NA	NA	NA	At1g47310	NA	NA	NA	NA	NA	NA	NA
NA	NA	NA	NA	At1g23470	NA	NA	NA	NA	NA	NA	NA
NA	NA	NA	NA	At1g35612	NA	NA	NA	NA	NA	NA	NA
NA	NA	NA	NA	At2g40110	NA	NA	NA	NA	NA	NA	NA
NA	NA	NA	NA	At1g52060	NA	NA	NA	NA	NA	NA	NA
NA	NA	NA	NA	At4g18580	NA	NA	NA	NA	NA	NA	NA
NA	NA	NA	NA	At3g59900	NA	NA	NA	NA	NA	NA	NA
NA	NA	NA	NA	At1g69530	NA	NA	NA	NA	NA	NA	NA
NA	NA	NA	NA	At3g01690	NA	NA	NA	NA	NA	NA	NA
NA	NA	NA	NA	At3g58780	NA	NA	NA	NA	NA	NA	NA
NA	NA	NA	NA	At1g09550	NA	NA	NA	NA	NA	NA	NA
NA	NA	NA	NA	At2g37170	NA	NA	NA	NA	NA	NA	NA
NA	NA	NA	NA	At5g16730	NA	NA	NA	NA	NA	NA	NA
NA	NA	NA	NA	At4g30960	NA	NA	NA	NA	NA	NA	NA
NA	NA	NA	NA	At1g76180	NA	NA	NA	NA	NA	NA	NA
NA	NA	NA	NA	At2g27920	NA	NA	NA	NA	NA	NA	NA
NA	NA	NA	NA	At3g57720	NA	NA	NA	NA	NA	NA	NA
NA	NA	NA	NA	At2g32290	NA	NA	NA	NA	NA	NA	NA
NA	NA	NA	NA	At3g05490	NA	NA	NA	NA	NA	NA	NA
NA	NA	NA	NA	At1g77930	NA	NA	NA	NA	NA	NA	NA
NA	NA	NA	NA	At5g12340	NA	NA	NA	NA	NA	NA	NA
NA	NA	NA	NA	At4g26790	NA	NA	NA	NA	NA	NA	NA
NA	NA	NA	NA	At4g33666	NA	NA	NA	NA	NA	NA	NA
NA	NA	NA	NA	At1g49230	NA	NA	NA	NA	NA	NA	NA
NA	NA	NA	NA	At5g24660	NA	NA	NA	NA	NA	NA	NA
NA	NA	NA	NA	At5g23660	NA	NA	NA	NA	NA	NA	NA
NA	NA	NA	NA	At1g68110	NA	NA	NA	NA	NA	NA	NA
