# Supplementary material for: Transcriptional programming during cell wall maturation in the expanding Arabidopsis stem
Source: BMC Plant Biol. 2013 Jan 25;13:14. doi: 10.1186/1471-2229-13-14 (PMC3635874; doi:10.1186/1471-2229-13-14)
Supplement: Additional file 11: Table S6 — ATCOECIS reports for enrichment of gene ontology (GO) terms for [sub] clusters of genes displaying stage-specific expression. Top 10 most significant over-represented GO terms appearing more than once in the gene list are shown ranked according to p-value (<0.05). Only GO terms with two or more genes in the input set and showing enrichment compared to the background frequency (in the full genome) are reported (number of genes indicated in brackets). Score indicates the fraction of input genes annotated with the GO term. 'Term occurrences' column indicates the number of co-occurrences of each GO term in the AtCoeCis results among all expression categories (left-most column). [file 1471-2229-13-14-S11.xlsx]

## Sheet: Summary_Table_GO
Table S6. ATCOECIS reports for enrichment of gene ontology (GO) terms for [sub] clusters of genes with stage-specific expression. Top 10 most significant over-represented GO terms appearing more than once in the gene list are shown ranked according to p-value (<0.05). Only GO terms with two or more genes in the input set and showing enrichment compared to the background frequency (in the full gen…
Cluster (# genes per cluster)	GO category	GO enrichment	Description	Enrichment fold	p-value	Score	Term occurrence	Sum of Scores
1.1 (29) High only in YNG	C	GO:0009507	chloroplast	4.20 (10)	6.31372e-05	0.34	1	1.3
	C	GO:0009536	plastid	3.93 (10)	0.000112454	0.34	1
	C	GO:0009505	cell wall (sensu Magnoliophyta)	10.57 (2)	0.015314	0.07	1
	C	GO:0005618	cell wall	7.88 (2)	0.0264996	0.07	2
	C	GO:0030312	external encapsulating structure	7.75 (2)	0.0273213	0.07	2
	C	GO:0043228	non-membrane-bound organelle	3.47 (3)	0.0543533	0.1	1
	C	GO:0043232	intracellular non-membrane-bound organelle	3.47 (3)	0.0543533	0.1	1
	P	GO:0009793	embryonic development (sensu Magnoliophyta)	5.65 (2)	0.0486164	0.07	1
	P	GO:0044265	cellular macromolecule catabolism	5.50 (2)	0.0509716	0.07	1
	P	GO:0005840	ribosome	5.44 (2)	0.0520316	0.07	2
2.1 (45) Low only in MGR and CSS	F	GO:0016831	carboxy-lyase activity	21.02 (2)	0.00410281	0.04	1	0.48
	F	GO:0016563	transcriptional activator activity	12.32 (2)	0.0115391	0.04	1
	F	GO:0016830	carbon-carbon lyase activity	11.95 (2)	0.0122147	0.04	1
	P	GO:0006800	oxygen and reactive oxygen species metabolism	11.13 (4)	0.000455588	0.09	1
	P	GO:0009968	negative regulation of signal transduction	35.86 (2)	0.00142765	0.04	1
	P	GO:0009873	ethylene mediated signaling pathway	23.00 (2)	0.00343808	0.04	1
	P	GO:0009966	regulation of signal transduction	21.77 (2)	0.0038303	0.04	1
	P	GO:0006979	response to oxidative stress	9.10 (3)	0.00438539	0.07	1
	P	GO:0000160	two-component signal transduction system (phosphorelay)	16.93 (2)	0.0062525	0.04	1
	P	GO:0051243	negative regulation of cellular physiological process	11.72 (2)	0.0126745	0.04	1
5.1 (23) High only in MGR	C	GO:0005840	ribosome	6.85 (2)	0.0340659	0.09	2	1.53
	C	GO:0030529	ribonucleoprotein complex	4.81 (2)	0.0643021	0.09	1
	F	GO:0003735	structural constituent of ribosome	6.10 (2)	0.0420974	0.09	1
	F	GO:0005198	structural molecule activity	4.61 (2)	0.0691379	0.09	1
	P	GO:0044267	cellular protein metabolism	2.03 (6)	0.0650133	0.26	1
	P	GO:0044260	cellular macromolecule metabolism	1.97 (6)	0.0744668	0.26	1
	P	GO:0019538	protein metabolism	1.96 (6)	0.0751955	0.26	1
	P	GO:0006412	protein biosynthesis	2.68 (3)	0.0991624	0.13	1
	P	GO:0006508	proteolysis	3.41 (2)	0.115491	0.09	1
	P	GO:0044249	cellular biosynthesis	2.08 (4)	0.120961	0.17	1
5.2 (63) High only in CSS	F	GO:0015268	alpha-type channel activity	10.71 (3)	0.00280588	0.05	1	0.53
	F	GO:0015267	channel or pore class transporter activity	10.62 (3)	0.00287135	0.05	1
	F	GO:0005372	water transporter activity	23.54 (2)	0.00328259	0.03	1
	F	GO:0015250	water channel activity	23.54 (2)	0.00328259	0.03	1
	F	GO:0046906	tetrapyrrole binding	17.42 (2)	0.0059232	0.03	1
	P	GO:0009719	response to endogenous stimulus	4.51 (9)	0.000157483	0.14	1
	P	GO:0009733	response to auxin stimulus	8.44 (5)	0.00031889	0.08	1
	P	GO:0000302	response to reactive oxygen species	19.79 (2)	0.00461477	0.03	1
	P	GO:0009605	response to external stimulus	5.62 (4)	0.00564632	0.06	1
	P	GO:0009642	response to light intensity	17.77 (2)	0.00569465	0.03	1
8 (16) High only in OLD	C	GO:0005618	cell wall	35.72 (5)	1.98517e-07	0.31	2	1.93
	C	GO:0030312	external encapsulating structure	35.13 (5)	2.1548e-07	0.31	2
	P	GO:0009723	response to ethylene stimulus	38.97 (3)	5.82542e-05	0.19	1
	P	GO:0009751	response to salicylic acid stimulus	28.34 (2)	0.0022237	0.12	1
	P	GO:0009753	response to jasmonic acid stimulus	26.79 (2)	0.00248365	0.12	1
	P	GO:0009861	jasmonic acid and ethylene-dependent systemic resistance	23.01 (2)	0.00334525	0.12	1
	P	GO:0042829	defense response to pathogen	22.76 (3)	0.000285463	0.19	1
	P	GO:0009814	defense response to pathogen, incompatible interaction	22.76 (3)	0.000285463	0.19	1
	P	GO:0042828	response to pathogen	22.76 (3)	0.000285463	0.19	1
	P	GO:0009613	response to pest, pathogen or parasite	19.94 (3)	0.000420588	0.19	1
